# Supplementary material for: EEG decoders track memory dynamics
Source: Nat Commun. 2024 Apr 6;15:2981. doi: 10.1038/s41467-024-46926-0 (PMC10998865; doi:10.1038/s41467-024-46926-0)
Supplement: Supplementary file 3 — Source Data [file 41467_2024_46926_MOESM3_ESM.zip]

Archive with 92 entries (92 files):
- fig1a.csv
- __MACOSX/._fig1a.csv
- fig1b.csv
- __MACOSX/._fig1b.csv
- fig1b_sub.csv
- __MACOSX/._fig1b_sub.csv
- fig1d_enc.csv
- __MACOSX/._fig1d_enc.csv
- fig1d_ret.csv
- __MACOSX/._fig1d_ret.csv
- fig1e_enc.csv
- __MACOSX/._fig1e_enc.csv
- fig1e_ret.csv
- __MACOSX/._fig1e_ret.csv
- fig2a_enc.csv
- __MACOSX/._fig2a_enc.csv
- fig2a_ret.csv
- __MACOSX/._fig2a_ret.csv
- fig2b_enc.csv
- __MACOSX/._fig2b_enc.csv
- fig2b_ret.csv
- __MACOSX/._fig2b_ret.csv
- fig3a_enc.csv
- __MACOSX/._fig3a_enc.csv
- fig3a_ret.csv
- __MACOSX/._fig3a_ret.csv
- fig3b_auc.csv
- __MACOSX/._fig3b_auc.csv
- fig3b_roc.csv
- __MACOSX/._fig3b_roc.csv
- fig4a_auc.csv
- __MACOSX/._fig4a_auc.csv
- fig4a_heatmap.csv
- __MACOSX/._fig4a_heatmap.csv
- fig4a_roc.csv
- __MACOSX/._fig4a_roc.csv
- fig4b_auc.csv
- __MACOSX/._fig4b_auc.csv
- fig4b_heatmap.csv
- __MACOSX/._fig4b_heatmap.csv
- fig4b_roc.csv
- __MACOSX/._fig4b_roc.csv
- fig4c_auc.csv
- __MACOSX/._fig4c_auc.csv
- fig4c_heatmap.csv
- __MACOSX/._fig4c_heatmap.csv
- fig4c_roc.csv
- __MACOSX/._fig4c_roc.csv
- fig4d_auc.csv
- __MACOSX/._fig4d_auc.csv
- fig4d_heatmap.csv
- __MACOSX/._fig4d_heatmap.csv
- fig4d_roc.csv
- __MACOSX/._fig4d_roc.csv
- fig5a_auc.csv
- __MACOSX/._fig5a_auc.csv
- fig5a_heatmap.csv
- __MACOSX/._fig5a_heatmap.csv
- fig5a_roc.csv
- __MACOSX/._fig5a_roc.csv
- fig5b_auc.csv
- __MACOSX/._fig5b_auc.csv
- fig5b_heatmap.csv
- __MACOSX/._fig5b_heatmap.csv
- fig5b_roc.csv
- __MACOSX/._fig5b_roc.csv
- fig5c_auc.csv
- __MACOSX/._fig5c_auc.csv
- fig5c_roc.csv
- __MACOSX/._fig5c_roc.csv
- fig6a.csv
- __MACOSX/._fig6a.csv
- fig6b.csv
- __MACOSX/._fig6b.csv
- fig6c.csv
- __MACOSX/._fig6c.csv
- fig6d.csv
- __MACOSX/._fig6d.csv
- fig6e.csv
- __MACOSX/._fig6e.csv
- fig6f.csv
- __MACOSX/._fig6f.csv
- fig7a.csv
- __MACOSX/._fig7a.csv
- fig7b.csv
- __MACOSX/._fig7b.csv
- fig7c.csv
- __MACOSX/._fig7c.csv
- fig7d.csv
- __MACOSX/._fig7d.csv
- note.txt
- __MACOSX/._note.txt
