# Supplementary material for: EEG decoders track memory dynamics
Source: Nat Commun. 2024 Apr 6;15:2981. doi: 10.1038/s41467-024-46926-0 (PMC10998865; doi:10.1038/s41467-024-46926-0)
Supplement: Supplementary file 3 — Source Data [file 41467_2024_46926_MOESM3_ESM.zip › fig1a.csv]

	subject	serialpos_0	serialpos_1	serialpos_2	serialpos_3	serialpos_4	serialpos_5	serialpos_6	serialpos_7	serialpos_8	serialpos_9	serialpos_10	serialpos_11	serialpos_12	serialpos_13	serialpos_14	serialpos_15	serialpos_16	serialpos_17	serialpos_18	serialpos_19	serialpos_20	serialpos_21	serialpos_22	serialpos_23
0	0	0.3385416666666666	0.31597222222222215	0.29687499999999994	0.3229166666666667	0.28819444444444436	0.2795138888888889	0.28298611111111116	0.29166666666666663	0.27083333333333337	0.3107638888888889	0.2986111111111111	0.2725694444444445	0.24131944444444445	0.22569444444444445	0.22569444444444445	0.29687500000000006	0.3211805555555555	0.30902777777777773	0.43402777777777785	0.4756944444444445	0.5208333333333334	0.8107638888888887	0.8263888888888888	0.782986111111111
1	1	0.8958333333333334	0.8819444444444445	0.8680555555555555	0.8142361111111112	0.8055555555555555	0.7777777777777777	0.7586805555555554	0.7378472222222223	0.6788194444444443	0.6701388888888887	0.6510416666666666	0.6493055555555556	0.6892361111111113	0.6631944444444443	0.6597222222222222	0.6562500000000001	0.6614583333333333	0.684027777777778	0.6874999999999999	0.7031250000000001	0.7760416666666666	0.8159722222222223	0.8263888888888888	0.7569444444444446
2	2	0.8628472222222222	0.814236111111111	0.7777777777777777	0.7430555555555555	0.6753472222222222	0.6128472222222223	0.6423611111111112	0.6510416666666667	0.6458333333333331	0.6527777777777778	0.6163194444444445	0.6059027777777778	0.6197916666666666	0.6041666666666666	0.6128472222222221	0.6180555555555556	0.6093750000000001	0.6024305555555556	0.6128472222222222	0.6145833333333334	0.6284722222222223	0.6475694444444444	0.6475694444444443	0.5815972222222222
3	3	0.8177083333333334	0.7673611111111112	0.7499999999999999	0.6979166666666665	0.6961805555555555	0.6996527777777777	0.6788194444444446	0.6718750000000001	0.6527777777777778	0.6718750000000001	0.6631944444444445	0.671875	0.6249999999999999	0.6041666666666666	0.6197916666666667	0.6406249999999999	0.6145833333333333	0.592013888888889	0.6666666666666666	0.6927083333333334	0.7447916666666665	0.7812499999999999	0.7378472222222222	0.6128472222222222
4	4	0.6336805555555555	0.5729166666666666	0.5381944444444443	0.5138888888888887	0.515625	0.5069444444444445	0.48784722222222227	0.47222222222222227	0.48611111111111116	0.5017361111111112	0.5208333333333333	0.4982638888888889	0.5086805555555555	0.49652777777777785	0.5121527777777778	0.4913194444444444	0.5104166666666666	0.4791666666666666	0.5694444444444445	0.5190972222222222	0.5833333333333334	0.6076388888888887	0.6684027777777778	0.6354166666666666
5	5	0.46527777777777773	0.4288194444444444	0.3975694444444444	0.4079861111111111	0.3819444444444445	0.3524305555555555	0.3454861111111111	0.36805555555555564	0.37499999999999994	0.361111111111111	0.37847222222222215	0.37152777777777785	0.37847222222222227	0.3732638888888889	0.3611111111111111	0.3819444444444444	0.3836805555555556	0.39756944444444436	0.49999999999999994	0.529513888888889	0.5711805555555556	0.6232638888888888	0.6562500000000001	0.5538194444444446
6	6	0.8437499999999999	0.7760416666666666	0.720486111111111	0.670138888888889	0.6684027777777778	0.6284722222222222	0.6041666666666666	0.5659722222222222	0.5798611111111112	0.5416666666666666	0.5711805555555555	0.5625000000000001	0.5121527777777778	0.5416666666666666	0.5746527777777778	0.5781249999999999	0.5434027777777778	0.5590277777777778	0.59375	0.6302083333333333	0.6545138888888888	0.6493055555555555	0.6805555555555555	0.6371527777777778
7	7	0.5815972222222222	0.5243055555555556	0.4618055555555556	0.390625	0.34201388888888884	0.3159722222222222	0.2760416666666667	0.2760416666666667	0.22916666666666663	0.18750000000000003	0.19444444444444445	0.2065972222222222	0.1840277777777778	0.16666666666666666	0.14756944444444445	0.15972222222222218	0.14583333333333331	0.14756944444444445	0.12673611111111113	0.13368055555555555	0.15277777777777776	0.1579861111111111	0.17361111111111113	0.15451388888888887
8	8	0.4045138888888889	0.2690972222222222	0.1979166666666667	0.16319444444444445	0.20312500000000003	0.18923611111111113	0.15972222222222218	0.16666666666666666	0.17708333333333334	0.13541666666666666	0.140625	0.171875	0.15104166666666669	0.17013888888888884	0.18402777777777776	0.14930555555555555	0.18229166666666666	0.2083333333333333	0.19618055555555555	0.2239583333333333	0.2309027777777778	0.2795138888888889	0.3524305555555555	0.3350694444444444
9	9	0.5451388888888887	0.37500000000000006	0.26388888888888895	0.22048611111111116	0.2065972222222222	0.19791666666666674	0.171875	0.1388888888888889	0.140625	0.1527777777777778	0.14409722222222224	0.14236111111111113	0.17187499999999997	0.15972222222222224	0.18055555555555555	0.15624999999999997	0.15972222222222224	0.2135416666666667	0.1822916666666667	0.234375	0.2222222222222222	0.22222222222222224	0.19270833333333334	0.19618055555555555
10	10	0.5190972222222222	0.4479166666666667	0.4149305555555555	0.3663194444444444	0.3020833333333334	0.24826388888888892	0.27777777777777785	0.2690972222222222	0.2725694444444445	0.2777777777777778	0.25694444444444436	0.24826388888888892	0.234375	0.23784722222222224	0.22916666666666663	0.2517361111111111	0.2309027777777778	0.2378472222222222	0.2899305555555556	0.27083333333333337	0.2986111111111111	0.34201388888888884	0.30208333333333337	0.2777777777777778
11	11	0.6267361111111112	0.5590277777777778	0.5607638888888888	0.5572916666666666	0.6024305555555555	0.5833333333333331	0.5590277777777778	0.560763888888889	0.5868055555555555	0.5729166666666666	0.5850694444444445	0.5885416666666666	0.5677083333333333	0.5972222222222223	0.6319444444444444	0.5815972222222222	0.6354166666666666	0.626736111111111	0.6180555555555555	0.6545138888888887	0.7552083333333334	0.8003472222222222	0.9079861111111112	0.9444444444444443
12	12	0.7569444444444445	0.7378472222222222	0.732638888888889	0.7256944444444445	0.7204861111111112	0.71875	0.7118055555555554	0.7048611111111112	0.6857638888888888	0.6875	0.6597222222222222	0.6770833333333334	0.7065972222222222	0.6875	0.6961805555555557	0.6909722222222222	0.6736111111111112	0.6701388888888888	0.6249999999999999	0.638888888888889	0.6215277777777777	0.6145833333333333	0.592013888888889	0.5364583333333334
13	13	0.5277777777777778	0.45659722222222215	0.4357638888888889	0.41840277777777773	0.3958333333333333	0.37673611111111116	0.3368055555555555	0.3368055555555555	0.3489583333333333	0.35937499999999994	0.3576388888888888	0.34548611111111116	0.37500000000000006	0.3732638888888889	0.3680555555555556	0.37152777777777773	0.3854166666666667	0.42708333333333326	0.47222222222222215	0.5156250000000001	0.5815972222222222	0.6128472222222222	0.6579861111111112	0.5520833333333333
14	14	0.3260869565217391	0.26086956521739135	0.23007246376811596	0.2155797101449275	0.2101449275362319	0.23550724637681156	0.20471014492753625	0.2192028985507247	0.21739130434782605	0.22463768115942032	0.19384057971014487	0.20108695652173908	0.1884057971014493	0.22282608695652173	0.233695652173913	0.2427536231884058	0.25362318840579706	0.29891304347826086	0.3641304347826087	0.3405797101449275	0.4057971014492754	0.4782608695652174	0.4855072463768115	0.4782608695652173
15	15	0.7118055555555555	0.625	0.517361111111111	0.5190972222222223	0.517361111111111	0.484375	0.48784722222222227	0.5138888888888887	0.48437500000000006	0.48784722222222215	0.532986111111111	0.53125	0.5277777777777777	0.5538194444444444	0.5399305555555556	0.5277777777777778	0.5416666666666666	0.548611111111111	0.5746527777777778	0.5538194444444444	0.5677083333333334	0.5711805555555555	0.5677083333333333	0.5416666666666666
16	16	0.7239583333333331	0.7239583333333335	0.6840277777777778	0.6458333333333333	0.595486111111111	0.5781249999999999	0.5538194444444444	0.5555555555555555	0.5572916666666666	0.5381944444444444	0.5225694444444445	0.5225694444444444	0.4809027777777777	0.453125	0.4583333333333333	0.486111111111111	0.4739583333333333	0.48611111111111116	0.4895833333333333	0.5243055555555556	0.5364583333333333	0.5121527777777777	0.4878472222222223	0.3315972222222222
17	17	0.7447916666666665	0.6961805555555557	0.6336805555555556	0.6041666666666665	0.6006944444444444	0.5711805555555555	0.5989583333333333	0.5677083333333333	0.5590277777777779	0.564236111111111	0.5225694444444444	0.5208333333333334	0.5069444444444444	0.4947916666666667	0.4965277777777777	0.4930555555555556	0.43923611111111116	0.501736111111111	0.46701388888888884	0.49652777777777785	0.5572916666666666	0.579861111111111	0.6336805555555555	0.5416666666666667
18	18	0.8645833333333335	0.8263888888888888	0.7760416666666666	0.71875	0.6961805555555555	0.685763888888889	0.6631944444444444	0.6215277777777777	0.5989583333333334	0.611111111111111	0.5989583333333334	0.5555555555555556	0.579861111111111	0.5312499999999999	0.5694444444444443	0.5833333333333334	0.5572916666666666	0.5833333333333334	0.6145833333333333	0.6041666666666666	0.6319444444444445	0.689236111111111	0.7048611111111108	0.6631944444444443
19	19	0.7274305555555557	0.6909722222222222	0.6024305555555556	0.5954861111111112	0.5277777777777778	0.5225694444444444	0.5399305555555555	0.4930555555555555	0.4861111111111111	0.4548611111111111	0.47048611111111116	0.44097222222222215	0.453125	0.43229166666666674	0.3802083333333333	0.375	0.37847222222222227	0.3836805555555555	0.34548611111111116	0.3854166666666667	0.3697916666666667	0.3819444444444445	0.4236111111111111	0.3472222222222223
20	20	0.4149305555555556	0.33159722222222215	0.2725694444444445	0.2604166666666667	0.22048611111111108	0.2430555555555555	0.22048611111111116	0.21006944444444442	0.19791666666666666	0.1666666666666667	0.1597222222222222	0.16319444444444448	0.15625	0.15625000000000003	0.14930555555555558	0.15798611111111108	0.15104166666666666	0.1336805555555556	0.13541666666666666	0.18402777777777776	0.19444444444444445	0.22743055555555555	0.3055555555555556	0.32812499999999994
21	21	0.515625	0.4305555555555555	0.3541666666666666	0.32465277777777773	0.2552083333333333	0.23958333333333334	0.22395833333333334	0.20312500000000008	0.1753472222222222	0.1753472222222223	0.1684027777777778	0.15625	0.13715277777777782	0.13020833333333331	0.12847222222222224	0.11458333333333333	0.12847222222222224	0.1423611111111111	0.1545138888888889	0.11284722222222221	0.13715277777777776	0.16319444444444445	0.17534722222222224	0.19444444444444445
22	22	0.6163194444444444	0.5781249999999999	0.5572916666666667	0.4930555555555555	0.4930555555555555	0.48437499999999983	0.48784722222222227	0.46354166666666674	0.48090277777777773	0.4479166666666666	0.4114583333333333	0.4166666666666667	0.4288194444444445	0.43923611111111116	0.4670138888888889	0.4826388888888889	0.4774305555555555	0.486111111111111	0.5190972222222224	0.5659722222222222	0.6232638888888888	0.7118055555555555	0.8142361111111112	0.829861111111111
23	23	0.5381944444444445	0.5104166666666666	0.3958333333333333	0.3489583333333333	0.28298611111111116	0.26736111111111105	0.26388888888888884	0.2465277777777777	0.2378472222222222	0.23611111111111113	0.22743055555555555	0.22048611111111108	0.2517361111111111	0.2413194444444445	0.2777777777777778	0.3038194444444444	0.3003472222222222	0.3263888888888889	0.3177083333333333	0.37152777777777773	0.34722222222222227	0.4045138888888889	0.40972222222222215	0.3697916666666667
24	24	0.8298611111111113	0.7604166666666669	0.6909722222222222	0.6614583333333331	0.6354166666666667	0.6614583333333334	0.640625	0.6163194444444444	0.6336805555555556	0.6111111111111112	0.5902777777777778	0.5833333333333333	0.6059027777777778	0.6197916666666666	0.6059027777777778	0.6371527777777777	0.6249999999999999	0.609375	0.6319444444444445	0.6319444444444444	0.6701388888888888	0.6736111111111113	0.654513888888889	0.626736111111111
25	25	0.5	0.35590277777777773	0.38715277777777773	0.44097222222222215	0.43749999999999994	0.42013888888888884	0.4131944444444444	0.4461805555555556	0.4982638888888889	0.4583333333333333	0.5017361111111112	0.4913194444444444	0.515625	0.5434027777777778	0.5833333333333333	0.579861111111111	0.5590277777777779	0.5677083333333334	0.5902777777777778	0.638888888888889	0.6250000000000001	0.670138888888889	0.6857638888888888	0.6753472222222223
26	26	0.41840277777777785	0.3802083333333333	0.328125	0.24826388888888895	0.19791666666666663	0.1927083333333333	0.17708333333333337	0.1527777777777778	0.1579861111111111	0.17013888888888892	0.13541666666666663	0.1076388888888889	0.13194444444444445	0.15624999999999997	0.15625000000000003	0.15277777777777776	0.18576388888888887	0.18229166666666663	0.23090277777777782	0.25	0.2916666666666667	0.32986111111111116	0.31423611111111116	0.28125
27	27	0.8784722222222224	0.7413194444444445	0.5850694444444444	0.5277777777777779	0.4756944444444445	0.49652777777777785	0.4739583333333333	0.4496527777777777	0.47048611111111116	0.4479166666666667	0.421875	0.3836805555555556	0.4010416666666666	0.38715277777777773	0.4010416666666666	0.40972222222222227	0.42708333333333326	0.37847222222222215	0.41840277777777773	0.453125	0.4895833333333335	0.548611111111111	0.6180555555555555	0.5711805555555557
28	28	0.7013888888888888	0.6475694444444444	0.5503472222222223	0.5243055555555555	0.48263888888888884	0.44965277777777773	0.4131944444444445	0.4322916666666667	0.38888888888888884	0.37152777777777785	0.38888888888888884	0.32812499999999994	0.32812500000000006	0.3732638888888889	0.32465277777777773	0.34201388888888884	0.31770833333333337	0.28645833333333337	0.26562500000000006	0.3541666666666667	0.328125	0.3489583333333333	0.3142361111111111	0.2951388888888889
29	29	0.6684027777777777	0.5833333333333334	0.5104166666666667	0.3993055555555556	0.4236111111111111	0.45486111111111116	0.3888888888888889	0.39583333333333326	0.39409722222222227	0.40625000000000006	0.4079861111111111	0.390625	0.3506944444444444	0.359375	0.38368055555555564	0.34895833333333326	0.34895833333333326	0.3368055555555556	0.38194444444444436	0.3923611111111112	0.4565972222222223	0.4461805555555555	0.4635416666666667	0.4635416666666667
30	30	0.7795138888888887	0.6788194444444443	0.6076388888888888	0.564236111111111	0.4930555555555556	0.486111111111111	0.4652777777777777	0.4357638888888889	0.453125	0.4305555555555556	0.40798611111111116	0.3993055555555555	0.35937500000000006	0.38715277777777773	0.3697916666666666	0.3767361111111111	0.4010416666666667	0.38020833333333326	0.4270833333333334	0.40277777777777773	0.453125	0.4756944444444445	0.4965277777777779	0.4618055555555555
31	31	0.3680555555555556	0.22916666666666674	0.19965277777777776	0.14583333333333331	0.16666666666666666	0.12326388888888885	0.13541666666666666	0.16319444444444448	0.16145833333333334	0.15972222222222224	0.11979166666666667	0.16145833333333334	0.15104166666666666	0.17708333333333334	0.17708333333333334	0.14756944444444448	0.16493055555555555	0.19618055555555558	0.19618055555555558	0.234375	0.2586805555555555	0.3368055555555556	0.4010416666666667	0.43402777777777773
32	32	0.48437500000000017	0.4739583333333333	0.4427083333333333	0.4270833333333333	0.41840277777777785	0.38715277777777773	0.43402777777777773	0.43055555555555564	0.4010416666666667	0.3871527777777777	0.3993055555555556	0.40277777777777773	0.3663194444444444	0.33854166666666674	0.3645833333333333	0.359375	0.36979166666666674	0.3697916666666667	0.357638888888889	0.3715277777777777	0.4357638888888889	0.45659722222222227	0.501736111111111	0.45659722222222227
33	33	0.8767361111111108	0.845486111111111	0.8350694444444443	0.8159722222222223	0.8020833333333331	0.8055555555555557	0.8055555555555555	0.782986111111111	0.7708333333333334	0.7847222222222223	0.7708333333333331	0.7604166666666665	0.7517361111111112	0.7690972222222223	0.75	0.7274305555555558	0.7569444444444445	0.7447916666666665	0.7500000000000001	0.71875	0.7065972222222223	0.670138888888889	0.6788194444444442	0.5833333333333333
34	34	0.7708333333333335	0.7152777777777776	0.6666666666666666	0.6180555555555555	0.6180555555555556	0.6076388888888887	0.5815972222222222	0.607638888888889	0.5902777777777778	0.5590277777777778	0.5503472222222222	0.5815972222222222	0.5711805555555556	0.5434027777777778	0.5625	0.5260416666666666	0.5225694444444446	0.5243055555555555	0.49652777777777785	0.5243055555555555	0.5225694444444445	0.5399305555555555	0.5104166666666666	0.4461805555555555
35	35	0.43923611111111116	0.34375000000000006	0.26736111111111116	0.20486111111111113	0.1996527777777778	0.18749999999999997	0.17187499999999997	0.16666666666666666	0.18923611111111113	0.18055555555555555	0.16145833333333334	0.16319444444444445	0.16493055555555555	0.19444444444444445	0.1840277777777778	0.18923611111111108	0.1753472222222222	0.20138888888888892	0.21875	0.2135416666666667	0.24826388888888884	0.31250000000000006	0.34374999999999994	0.3697916666666666
36	36	0.8524305555555554	0.8437499999999997	0.8038194444444443	0.7118055555555555	0.6857638888888888	0.673611111111111	0.6215277777777777	0.576388888888889	0.578125	0.5885416666666667	0.5677083333333334	0.5538194444444445	0.5590277777777778	0.5434027777777778	0.5364583333333333	0.59375	0.5815972222222222	0.5538194444444443	0.6006944444444445	0.607638888888889	0.5711805555555555	0.6753472222222223	0.6788194444444445	0.6163194444444444
37	37	0.8663194444444445	0.8107638888888887	0.7621527777777778	0.6961805555555555	0.6857638888888887	0.6510416666666665	0.625	0.6336805555555555	0.595486111111111	0.6440972222222222	0.5937499999999999	0.6197916666666667	0.6180555555555555	0.611111111111111	0.5972222222222223	0.6250000000000001	0.5625	0.6128472222222222	0.6267361111111112	0.59375	0.6371527777777779	0.6145833333333335	0.6302083333333334	0.623263888888889
38	38	0.6961805555555557	0.6822916666666666	0.670138888888889	0.6440972222222222	0.6041666666666667	0.6354166666666666	0.6371527777777777	0.6406250000000001	0.6180555555555555	0.609375	0.609375	0.592013888888889	0.5798611111111112	0.5486111111111112	0.5607638888888888	0.5555555555555555	0.5572916666666666	0.5920138888888887	0.5885416666666666	0.5659722222222222	0.5902777777777778	0.5902777777777778	0.5625000000000001	0.47395833333333326
39	39	0.840277777777778	0.7916666666666669	0.75	0.7274305555555555	0.6840277777777778	0.670138888888889	0.6076388888888891	0.6006944444444444	0.5850694444444444	0.5972222222222224	0.5746527777777778	0.5520833333333333	0.5937500000000001	0.5763888888888887	0.5607638888888887	0.5503472222222222	0.5364583333333333	0.5277777777777777	0.5434027777777778	0.5364583333333334	0.5677083333333333	0.5364583333333333	0.532986111111111	0.48263888888888884
40	40	0.6996527777777777	0.548611111111111	0.4479166666666667	0.4288194444444445	0.36979166666666674	0.3246527777777778	0.29513888888888884	0.3055555555555556	0.2725694444444444	0.24479166666666663	0.22048611111111113	0.23958333333333326	0.24479166666666666	0.2309027777777778	0.2569444444444444	0.2534722222222222	0.2604166666666667	0.26909722222222227	0.2899305555555556	0.30902777777777773	0.3489583333333333	0.3836805555555555	0.501736111111111	0.5104166666666666
41	41	0.9236111111111108	0.8888888888888888	0.8402777777777777	0.8003472222222223	0.7847222222222222	0.7777777777777777	0.7517361111111108	0.71875	0.6875	0.6649305555555556	0.6371527777777779	0.668402777777778	0.607638888888889	0.626736111111111	0.6579861111111112	0.6284722222222223	0.6041666666666666	0.6163194444444445	0.59375	0.642361111111111	0.6319444444444444	0.6597222222222222	0.6232638888888888	0.5729166666666666
42	42	0.7569444444444446	0.6927083333333334	0.6423611111111112	0.5989583333333333	0.2586805555555556	0.24305555555555558	0.22048611111111113	0.22569444444444445	0.2256944444444445	0.23958333333333337	0.2152777777777778	0.21354166666666663	0.2309027777777778	0.22048611111111108	0.1996527777777778	0.2100694444444444	0.21180555555555558	0.22048611111111113	0.2708333333333333	0.28993055555555564	0.296875	0.2673611111111111	0.2986111111111111	0.296875
43	43	0.7986111111111112	0.8159722222222222	0.7517361111111113	0.673611111111111	0.5434027777777778	0.5451388888888888	0.5434027777777777	0.513888888888889	0.48784722222222215	0.4913194444444444	0.4583333333333334	0.4357638888888889	0.3993055555555556	0.4201388888888889	0.4114583333333333	0.4305555555555556	0.4270833333333334	0.4461805555555555	0.4114583333333334	0.4288194444444444	0.517361111111111	0.5729166666666666	0.548611111111111	0.4166666666666667
44	44	0.685763888888889	0.5833333333333334	0.47222222222222215	0.4322916666666667	0.39236111111111116	0.3732638888888889	0.3194444444444444	0.2986111111111111	0.28645833333333337	0.25347222222222227	0.2552083333333333	0.2586805555555555	0.2638888888888889	0.28124999999999994	0.2743055555555555	0.28125	0.2777777777777778	0.2795138888888889	0.2986111111111112	0.3298611111111111	0.3524305555555555	0.35937500000000006	0.34027777777777773	0.3072916666666667
45	45	0.7534722222222223	0.7291666666666666	0.6649305555555556	0.6163194444444444	0.576388888888889	0.5989583333333334	0.5416666666666667	0.5972222222222222	0.5711805555555557	0.5190972222222222	0.5121527777777778	0.48263888888888884	0.5	0.5086805555555555	0.5000000000000001	0.44965277777777785	0.48784722222222215	0.4965277777777777	0.5295138888888887	0.5121527777777778	0.5243055555555556	0.5503472222222221	0.5659722222222222	0.48263888888888906
46	46	0.8402777777777777	0.8385416666666669	0.7847222222222223	0.7743055555555555	0.7829861111111108	0.7291666666666666	0.7239583333333335	0.670138888888889	0.6944444444444445	0.6770833333333334	0.6631944444444445	0.671875	0.6649305555555556	0.6215277777777777	0.642361111111111	0.6666666666666666	0.6666666666666666	0.6649305555555555	0.6440972222222222	0.6753472222222222	0.6961805555555557	0.7083333333333331	0.6927083333333334	0.59375
47	47	0.515625	0.5104166666666666	0.5034722222222222	0.5121527777777778	0.453125	0.5034722222222222	0.49826388888888884	0.46875	0.4774305555555555	0.47569444444444436	0.45312500000000006	0.4479166666666667	0.4288194444444444	0.4288194444444445	0.421875	0.45659722222222227	0.4791666666666666	0.4826388888888889	0.45659722222222227	0.46354166666666674	0.4618055555555556	0.467013888888889	0.4392361111111112	0.3663194444444444
48	48	0.5364583333333333	0.4913194444444444	0.4548611111111111	0.44444444444444436	0.4427083333333333	0.42881944444444436	0.375	0.34895833333333326	0.36284722222222227	0.40277777777777773	0.39409722222222215	0.40972222222222215	0.3489583333333333	0.3576388888888889	0.3350694444444445	0.39409722222222227	0.40798611111111116	0.4045138888888889	0.41666666666666674	0.4375	0.4930555555555556	0.4930555555555556	0.4913194444444444	0.4201388888888889
49	49	0.7644927536231885	0.6539855072463768	0.592391304347826	0.5108695652173912	0.5018115942028986	0.4818840579710145	0.4474637681159421	0.44927536231884063	0.4057971014492754	0.43297101449275355	0.45652173913043476	0.42210144927536225	0.4438405797101449	0.431159420289855	0.4239130434782608	0.42572463768115937	0.4275362318840578	0.43659420289855083	0.4637681159420289	0.46014492753623193	0.46376811594202905	0.5	0.5072463768115941	0.4384057971014492
50	50	0.9461805555555555	0.9375	0.9149305555555557	0.8819444444444446	0.8559027777777777	0.8454861111111108	0.8472222222222222	0.829861111111111	0.7916666666666666	0.7690972222222223	0.7881944444444445	0.795138888888889	0.7760416666666666	0.7552083333333331	0.7725694444444443	0.767361111111111	0.7690972222222223	0.763888888888889	0.7708333333333334	0.8315972222222223	0.8246527777777777	0.8489583333333334	0.8437499999999999	0.8020833333333335
51	51	0.8090277777777778	0.7881944444444445	0.78125	0.7361111111111112	0.7395833333333334	0.7152777777777778	0.6944444444444443	0.6875	0.671875	0.6614583333333334	0.6545138888888888	0.6232638888888888	0.611111111111111	0.6145833333333334	0.6232638888888888	0.6128472222222222	0.576388888888889	0.5885416666666667	0.5902777777777778	0.5885416666666666	0.5711805555555556	0.5989583333333334	0.5381944444444444	0.4583333333333334
52	52	0.5590277777777778	0.5520833333333333	0.4826388888888889	0.4565972222222223	0.4305555555555555	0.41840277777777773	0.40798611111111116	0.40277777777777773	0.39236111111111116	0.4097222222222221	0.3697916666666667	0.3975694444444444	0.376736111111111	0.38715277777777785	0.375	0.3663194444444445	0.37673611111111116	0.390625	0.3680555555555556	0.3576388888888889	0.37500000000000006	0.4288194444444444	0.4670138888888889	0.435763888888889
53	53	0.9114583333333331	0.8385416666666665	0.7934027777777778	0.7725694444444443	0.7569444444444445	0.732638888888889	0.7517361111111112	0.7517361111111113	0.729166666666667	0.7065972222222222	0.7013888888888888	0.6770833333333334	0.6805555555555557	0.6649305555555556	0.657986111111111	0.6510416666666666	0.6666666666666666	0.6597222222222223	0.6631944444444445	0.6562500000000001	0.670138888888889	0.701388888888889	0.6631944444444444	0.5711805555555556
54	54	0.7586805555555554	0.654513888888889	0.607638888888889	0.579861111111111	0.5538194444444445	0.546875	0.5468750000000001	0.5624999999999999	0.5225694444444444	0.5416666666666666	0.5625000000000001	0.626736111111111	0.5572916666666666	0.548611111111111	0.5590277777777777	0.5729166666666666	0.5677083333333333	0.5868055555555556	0.5590277777777778	0.5989583333333334	0.6024305555555555	0.6527777777777777	0.6649305555555555	0.6562500000000001
55	55	0.532986111111111	0.4270833333333333	0.37152777777777773	0.359375	0.3767361111111111	0.3489583333333333	0.3020833333333333	0.31597222222222215	0.2951388888888889	0.31423611111111105	0.29166666666666663	0.2829861111111111	0.28125000000000006	0.27083333333333337	0.2604166666666667	0.24131944444444442	0.2916666666666667	0.3177083333333333	0.31250000000000006	0.3489583333333333	0.43055555555555564	0.5572916666666666	0.5677083333333333	0.5520833333333334
56	56	0.7499999999999999	0.611111111111111	0.5850694444444444	0.5607638888888887	0.564236111111111	0.2690972222222223	0.2256944444444444	0.20486111111111108	0.2083333333333333	0.19444444444444445	0.1875	0.19270833333333326	0.18055555555555555	0.16145833333333334	0.19791666666666663	0.1875	0.1753472222222222	0.2309027777777778	0.20659722222222224	0.2552083333333333	0.2673611111111111	0.26041666666666663	0.31597222222222215	0.2899305555555556
57	57	0.7760416666666666	0.7517361111111113	0.7031249999999999	0.5937499999999999	0.5156249999999999	0.5052083333333333	0.5069444444444444	0.5034722222222222	0.47222222222222215	0.4565972222222223	0.4461805555555555	0.453125	0.39062499999999994	0.4131944444444444	0.40625000000000006	0.4114583333333333	0.43923611111111116	0.44097222222222215	0.4965277777777777	0.5850694444444445	0.6180555555555555	0.6892361111111112	0.7534722222222222	0.732638888888889
58	58	0.8229166666666669	0.8055555555555557	0.7673611111111115	0.7256944444444443	0.732638888888889	0.7100694444444445	0.6927083333333334	0.6961805555555555	0.65625	0.6562500000000001	0.6180555555555555	0.6423611111111113	0.6145833333333334	0.6163194444444443	0.623263888888889	0.6458333333333335	0.6475694444444444	0.6666666666666666	0.6336805555555554	0.6180555555555557	0.6493055555555557	0.668402777777778	0.6770833333333334	0.5642361111111113
59	59	0.5503472222222222	0.5138888888888888	0.39756944444444464	0.4010416666666666	0.39583333333333326	0.36284722222222215	0.376736111111111	0.37847222222222227	0.3489583333333333	0.3506944444444445	0.3368055555555556	0.3454861111111111	0.3385416666666667	0.373263888888889	0.3298611111111111	0.375	0.3645833333333333	0.3524305555555556	0.34722222222222227	0.40972222222222227	0.451388888888889	0.4392361111111111	0.4600694444444445	0.3993055555555554
60	60	0.7187499999999999	0.6597222222222223	0.607638888888889	0.5694444444444445	0.5642361111111112	0.4913194444444446	0.5034722222222222	0.4722222222222223	0.4635416666666666	0.4427083333333333	0.4131944444444444	0.3975694444444445	0.4149305555555556	0.3802083333333332	0.3854166666666667	0.359375	0.3836805555555556	0.3819444444444445	0.37152777777777773	0.3680555555555555	0.39236111111111116	0.40972222222222215	0.4288194444444444	0.40451388888888884
61	61	0.7699275362318841	0.7445652173913042	0.7445652173913043	0.7137681159420289	0.7028985507246376	0.6666666666666667	0.6467391304347827	0.6068840579710145	0.6322463768115941	0.6231884057971014	0.652173913043478	0.6485507246376813	0.6340579710144927	0.6394927536231885	0.6340579710144928	0.6702898550724637	0.6630434782608695	0.6449275362318839	0.6793478260869565	0.7228260869565218	0.7608695652173914	0.8061594202898551	0.871376811594203	0.8224637681159419
62	62	0.8315972222222223	0.8072916666666665	0.7586805555555554	0.7013888888888888	0.7204861111111112	0.6961805555555555	0.7013888888888888	0.6527777777777778	0.6701388888888888	0.6684027777777777	0.6822916666666666	0.6736111111111112	0.6684027777777777	0.657986111111111	0.6406250000000001	0.6197916666666666	0.6215277777777778	0.640625	0.6475694444444445	0.6614583333333334	0.6718750000000001	0.6909722222222222	0.6770833333333334	0.671875
63	63	0.4930555555555554	0.2708333333333333	0.19444444444444445	0.14583333333333334	0.1684027777777777	0.15624999999999997	0.16319444444444448	0.16319444444444445	0.1527777777777778	0.14930555555555555	0.1388888888888889	0.13715277777777773	0.14236111111111108	0.14236111111111108	0.1666666666666667	0.15972222222222218	0.18576388888888887	0.1666666666666667	0.16319444444444445	0.21875	0.2465277777777778	0.2569444444444444	0.28125000000000006	0.3368055555555555
64	64	0.5833333333333334	0.5190972222222221	0.4600694444444444	0.41840277777777785	0.35937500000000006	0.34201388888888884	0.3680555555555555	0.34375	0.3229166666666667	0.2951388888888889	0.3020833333333333	0.2586805555555555	0.2621527777777778	0.265625	0.23263888888888884	0.2239583333333334	0.20659722222222224	0.21006944444444445	0.265625	0.2864583333333333	0.2986111111111111	0.2829861111111111	0.34722222222222215	0.2881944444444445
65	65	0.5572916666666667	0.4131944444444444	0.3524305555555556	0.34375	0.33159722222222227	0.29861111111111105	0.2743055555555555	0.29340277777777785	0.2725694444444445	0.2517361111111111	0.2881944444444445	0.2725694444444444	0.2395833333333333	0.24305555555555558	0.2743055555555556	0.26909722222222215	0.3229166666666667	0.26562499999999994	0.3072916666666667	0.32291666666666663	0.3333333333333333	0.37500000000000006	0.4548611111111111	0.4965277777777777
66	66	0.8715277777777778	0.7743055555555557	0.6475694444444444	0.6006944444444445	0.6059027777777778	0.6024305555555556	0.5868055555555556	0.5746527777777778	0.548611111111111	0.5729166666666666	0.545138888888889	0.5381944444444445	0.5052083333333333	0.5364583333333334	0.5347222222222222	0.5190972222222222	0.5347222222222221	0.5624999999999999	0.5590277777777778	0.5277777777777777	0.5260416666666667	0.5277777777777778	0.5572916666666666	0.517361111111111
67	67	0.6992753623188406	0.6829710144927535	0.6648550724637681	0.6105072463768115	0.5833333333333335	0.5452898550724637	0.5271739130434784	0.4873188405797101	0.4365942028985508	0.4221014492753622	0.41304347826086957	0.38768115942028986	0.36775362318840576	0.3532608695652173	0.358695652173913	0.32427536231884063	0.3297101449275362	0.3623188405797101	0.3605072463768115	0.3623188405797101	0.3260869565217391	0.3260869565217391	0.30797101449275355	0.25
68	68	0.6302083333333333	0.5694444444444445	0.4670138888888889	0.4166666666666667	0.3697916666666667	0.2586805555555555	0.28125000000000006	0.2760416666666667	0.2430555555555556	0.22743055555555558	0.21006944444444445	0.19270833333333337	0.18402777777777782	0.19965277777777782	0.20486111111111113	0.19965277777777776	0.21006944444444445	0.20138888888888895	0.21006944444444442	0.2065972222222222	0.2291666666666667	0.23958333333333334	0.2899305555555555	0.3038194444444445
69	69	0.7829861111111112	0.7569444444444445	0.7552083333333331	0.6840277777777778	0.6527777777777777	0.654513888888889	0.6371527777777778	0.6371527777777777	0.6180555555555556	0.5850694444444443	0.6006944444444444	0.6024305555555555	0.5659722222222222	0.5694444444444444	0.5624999999999999	0.517361111111111	0.5538194444444445	0.595486111111111	0.6284722222222222	0.6302083333333333	0.6927083333333334	0.7187500000000001	0.7222222222222223	0.6371527777777779
70	70	0.43402777777777773	0.3211805555555555	0.2829861111111112	0.24652777777777782	0.19097222222222224	0.1840277777777778	0.19444444444444442	0.18923611111111108	0.16493055555555552	0.1666666666666667	0.1527777777777778	0.171875	0.18750000000000003	0.1840277777777778	0.1927083333333333	0.18923611111111108	0.18402777777777776	0.23090277777777776	0.24826388888888892	0.2395833333333333	0.25347222222222227	0.2829861111111112	0.28298611111111105	0.2274305555555555
71	71	0.513888888888889	0.4513888888888889	0.4427083333333334	0.4201388888888889	0.4045138888888888	0.392361111111111	0.4010416666666667	0.3819444444444444	0.3697916666666667	0.37847222222222227	0.37847222222222227	0.37152777777777773	0.33854166666666674	0.3420138888888889	0.34374999999999994	0.3368055555555554	0.3142361111111111	0.3333333333333333	0.3350694444444444	0.3159722222222222	0.3385416666666667	0.34722222222222227	0.373263888888889	0.3697916666666667
72	72	0.826388888888889	0.7604166666666669	0.6649305555555555	0.6579861111111112	0.6284722222222222	0.5694444444444443	0.6006944444444443	0.5399305555555555	0.5868055555555557	0.5677083333333334	0.5885416666666666	0.5538194444444445	0.5729166666666666	0.5590277777777778	0.5364583333333334	0.5312499999999999	0.548611111111111	0.5225694444444444	0.5104166666666666	0.5208333333333334	0.5243055555555555	0.5711805555555555	0.6111111111111112	0.560763888888889
73	73	0.42361111111111116	0.36284722222222215	0.38020833333333326	0.3767361111111111	0.3524305555555556	0.36458333333333326	0.37152777777777773	0.2916666666666667	0.3194444444444445	0.3333333333333333	0.3350694444444444	0.3524305555555556	0.33854166666666674	0.33506944444444436	0.3263888888888889	0.3663194444444444	0.3489583333333333	0.3541666666666666	0.3854166666666667	0.40451388888888884	0.43055555555555575	0.4809027777777779	0.482638888888889	0.4479166666666666
74	74	0.8420138888888888	0.8142361111111112	0.7934027777777778	0.7743055555555557	0.7413194444444443	0.7621527777777777	0.7604166666666666	0.7760416666666666	0.7517361111111112	0.7413194444444445	0.7621527777777778	0.7517361111111112	0.7569444444444443	0.7343750000000001	0.7430555555555557	0.751736111111111	0.7569444444444445	0.75	0.7534722222222222	0.7690972222222222	0.7743055555555555	0.78125	0.8072916666666669	0.7395833333333334
75	75	0.9270833333333334	0.9149305555555555	0.8819444444444445	0.8402777777777778	0.8385416666666669	0.8263888888888888	0.8038194444444446	0.7829861111111112	0.7847222222222223	0.7482638888888888	0.7760416666666665	0.75	0.732638888888889	0.7152777777777778	0.7170138888888888	0.701388888888889	0.720486111111111	0.6875	0.7413194444444445	0.7065972222222222	0.706597222222222	0.732638888888889	0.717013888888889	0.6388888888888888
76	76	0.8125	0.765625	0.704861111111111	0.6597222222222223	0.689236111111111	0.6822916666666665	0.6336805555555555	0.642361111111111	0.6510416666666666	0.6371527777777777	0.6475694444444443	0.6684027777777777	0.6475694444444445	0.6666666666666666	0.6128472222222221	0.6319444444444444	0.6475694444444445	0.6631944444444444	0.6961805555555555	0.6822916666666666	0.7256944444444445	0.7604166666666666	0.7777777777777778	0.685763888888889
77	77	0.8107638888888888	0.7447916666666669	0.657986111111111	0.5937500000000001	0.5503472222222223	0.5034722222222222	0.4305555555555555	0.4392361111111111	0.4357638888888888	0.4583333333333334	0.470486111111111	0.45659722222222227	0.3993055555555555	0.4270833333333334	0.4375	0.3854166666666667	0.44097222222222215	0.392361111111111	0.3854166666666666	0.3854166666666666	0.3923611111111111	0.39930555555555564	0.4461805555555556	0.4583333333333333
78	78	0.7534722222222223	0.71875	0.71875	0.7170138888888888	0.671875	0.6545138888888888	0.6388888888888888	0.626736111111111	0.6388888888888888	0.6336805555555556	0.6354166666666667	0.625	0.638888888888889	0.6319444444444444	0.6458333333333333	0.6371527777777777	0.654513888888889	0.6302083333333334	0.6493055555555556	0.6614583333333333	0.673611111111111	0.7291666666666666	0.6996527777777777	0.5972222222222222
79	79	0.38541666666666674	0.34375	0.28645833333333326	0.2777777777777778	0.3055555555555556	0.2795138888888889	0.2795138888888889	0.265625	0.2638888888888889	0.2899305555555555	0.26562500000000006	0.28125000000000006	0.2829861111111111	0.2673611111111111	0.2864583333333333	0.29687500000000006	0.2621527777777778	0.28124999999999994	0.2725694444444445	0.2708333333333333	0.2916666666666667	0.3177083333333333	0.32465277777777785	0.3333333333333333
80	80	0.5711805555555555	0.5017361111111113	0.43576388888888884	0.38715277777777785	0.37673611111111116	0.3541666666666667	0.3732638888888889	0.2986111111111111	0.3003472222222222	0.3211805555555555	0.3038194444444445	0.29166666666666663	0.2760416666666667	0.265625	0.28472222222222215	0.24999999999999997	0.234375	0.2690972222222222	0.2534722222222222	0.2569444444444444	0.28472222222222227	0.3298611111111111	0.3836805555555556	0.4270833333333334
81	81	0.5711805555555555	0.48437499999999983	0.435763888888889	0.3854166666666667	0.38715277777777785	0.35416666666666674	0.3489583333333333	0.3333333333333334	0.3680555555555555	0.3368055555555555	0.3298611111111111	0.3194444444444445	0.3229166666666667	0.30902777777777785	0.2829861111111111	0.3090277777777778	0.30034722222222227	0.30555555555555564	0.32291666666666674	0.3333333333333333	0.3142361111111111	0.4149305555555555	0.4774305555555556	0.4392361111111111
82	82	0.5225694444444445	0.4357638888888889	0.359375	0.32118055555555564	0.2899305555555555	0.2864583333333333	0.2552083333333333	0.265625	0.22916666666666666	0.2552083333333333	0.22743055555555555	0.2413194444444445	0.21875000000000008	0.23090277777777782	0.22048611111111113	0.1979166666666667	0.24305555555555555	0.25000000000000006	0.234375	0.24131944444444445	0.28124999999999994	0.3107638888888889	0.3038194444444445	0.3003472222222222
83	83	0.8958333333333335	0.8854166666666665	0.8541666666666665	0.7934027777777777	0.7673611111111112	0.7239583333333334	0.7413194444444443	0.7239583333333334	0.6944444444444443	0.6597222222222222	0.6493055555555555	0.654513888888889	0.6180555555555555	0.5885416666666666	0.5833333333333334	0.5746527777777778	0.5555555555555555	0.5520833333333333	0.5763888888888887	0.5798611111111113	0.5555555555555557	0.6145833333333334	0.5694444444444445	0.5000000000000001
84	84	0.9670138888888887	0.9097222222222222	0.8524305555555557	0.7569444444444443	0.6996527777777778	0.6597222222222223	0.6163194444444444	0.5937499999999999	0.5625	0.5381944444444445	0.546875	0.5416666666666666	0.5312499999999999	0.5520833333333333	0.5416666666666666	0.4930555555555554	0.48958333333333326	0.4618055555555556	0.5503472222222223	0.46874999999999983	0.5503472222222223	0.5729166666666666	0.5225694444444445	0.4409722222222223
85	85	0.4479166666666667	0.38715277777777773	0.3854166666666667	0.3385416666666667	0.2760416666666667	0.24826388888888887	0.20659722222222224	0.19270833333333334	0.1684027777777778	0.2065972222222222	0.18055555555555558	0.1822916666666667	0.19444444444444445	0.18923611111111113	0.1944444444444445	0.18055555555555558	0.1909722222222222	0.1927083333333333	0.20138888888888884	0.21874999999999997	0.24305555555555555	0.2725694444444445	0.26736111111111105	0.25347222222222227
86	86	0.7829861111111113	0.6649305555555555	0.6006944444444445	0.595486111111111	0.5833333333333334	0.560763888888889	0.5607638888888887	0.5069444444444444	0.5277777777777778	0.5243055555555556	0.5121527777777778	0.5121527777777778	0.4895833333333334	0.4930555555555555	0.48437500000000006	0.4930555555555555	0.5121527777777778	0.5190972222222222	0.5520833333333334	0.5260416666666667	0.5746527777777776	0.5503472222222222	0.59375	0.7309027777777778
87	87	0.3697916666666666	0.28472222222222227	0.2517361111111111	0.24479166666666666	0.22222222222222218	0.21354166666666666	0.17708333333333337	0.16666666666666666	0.16319444444444445	0.1371527777777778	0.16145833333333334	0.18229166666666663	0.17187500000000003	0.14756944444444442	0.171875	0.17534722222222224	0.21006944444444445	0.1909722222222222	0.20833333333333334	0.2083333333333333	0.24305555555555555	0.3055555555555555	0.3576388888888889	0.3489583333333333
