# Supplementary material for: EEG decoders track memory dynamics
Source: Nat Commun. 2024 Apr 6;15:2981. doi: 10.1038/s41467-024-46926-0 (PMC10998865; doi:10.1038/s41467-024-46926-0)
Supplement: Supplementary file 3 — Source Data [file 41467_2024_46926_MOESM3_ESM.zip › fig1b.csv]

	subject	recallbin_0	recallbin_1	recallbin_2	recallbin_3	recallbin_4	recallbin_5	recallbin_6	recallbin_7	recallbin_8	recallbin_9
0	0	0.6351304171685203	0.16670745904189696	0.08306556425469287	0.04426964267952885	0.028919507280131956	0.01324027810902166	0.011092429429028048	0.00771602744944302	0.005490553724275667	0.004368120863460776
1	1	0.4443986058335289	0.2880839807591506	0.13214197856357912	0.04716871601483394	0.028592506064929607	0.020813174361042325	0.015639246473336175	0.00944048885760917	0.007676665732902505	0.005936130394643206
2	2	0.30916079324347384	0.23995796770519529	0.15967798087007679	0.10668268991718828	0.06917272494867126	0.03574670153269786	0.027592651857597864	0.0220051495288934	0.01685200113701735	0.013151339259188002
3	3	0.3757738055180106	0.23973454744872927	0.17194558707444688	0.09237381787859973	0.043281235253118715	0.0266212218888852	0.019595811048054645	0.012987233195264965	0.009822404831638395	0.00786433586325164
4	4	0.415655572677507	0.1920370381390346	0.11214703937623272	0.07512554626363967	0.054336767265715125	0.04631511948678697	0.037605311870675014	0.028707964777084035	0.021226555712037368	0.016643203217837185
5	5	0.37189066133675763	0.1940663644354554	0.11899392024772153	0.08191210920760882	0.05903402970703601	0.04876865320367096	0.0352725291438909	0.03504066354355744	0.02950615748196737	0.025514911692333924
6	6	0.30819456304021303	0.23516602122556718	0.17136421457326023	0.10341417531207438	0.05975640336772247	0.0395079205384593	0.025160481123922888	0.02366880161009551	0.01778992511840732	0.01597749409027775
7	7	0.41350828906700005	0.21551949444695692	0.1370125270398268	0.07204479634040956	0.054846399036145306	0.03802162341561025	0.02866790520055507	0.01668954021121395	0.010889802025992304	0.012799623216289885
8	8	0.5381793324779574	0.18597143444804842	0.0947928770361659	0.04666682120671744	0.03425844276161306	0.034918320742596105	0.01829757002424575	0.02243441902635743	0.014225816077038904	0.010254966199259677
9	9	0.6680454424063408	0.21495252961476732	0.05034287638598409	0.025168806863617943	0.015554247102748421	0.009517805186962795	0.0016358509395194177	0.00795196399815965	0.0020243192797540625	0.00480615822214554
10	10	0.3517413749847719	0.2391728516580939	0.14862491197215125	0.08847525878460392	0.055962711273980864	0.04140876645325007	0.024790037819380523	0.01875255414379785	0.015795719188164196	0.015275813721805566
11	11	0.3908710026428419	0.21254688270588973	0.13712439391660147	0.09180434601208727	0.05065863555021858	0.03413024694931783	0.029384858578183865	0.02080218004616547	0.02078549056045396	0.011891963038239804
12	12	0.09886327260562601	0.16704494857159258	0.16874012869517216	0.15002545855687985	0.1240010439834487	0.10378634065528886	0.08495528875081644	0.05443196391643846	0.03159666484358625	0.016554889421150625
13	13	0.46889213746741926	0.2603712073884656	0.12333986080379017	0.05177706637031124	0.02915023041860926	0.02617542964870934	0.011080548269741383	0.013705307592395287	0.008758157504045664	0.00675005453651287
14	14	0.6700281114756904	0.1819707661152505	0.07541481666637305	0.03312692109363094	0.01721580316529166	0.010015380201054584	0.0056097058135101616	0.003240811860536924	0.002498595908921996	0.0008790876997398735
15	15	0.3355527698583994	0.273830724138087	0.18720271091211257	0.10348950769673433	0.05325382149049848	0.024170066375996054	0.010969569115696203	0.006965654541052334	0.002525834272708151	0.002039341598715477
16	16	0.26246241264946113	0.23010697024459603	0.1816167428352187	0.12874095876627478	0.08074418428399657	0.05144250631483765	0.02602956759162416	0.02002700727062182	0.010546336475129044	0.008283313568240039
17	17	0.4020389669990822	0.19996241133740597	0.129268664788092	0.08944917825048297	0.05897335692934517	0.0391867379513513	0.028527453983525807	0.022396165460451232	0.016373526773400208	0.013823537526863196
18	18	0.2779605997142317	0.20470302551981656	0.16097495549709714	0.11982014971853892	0.0865150316522489	0.06289545503434663	0.03690028283545692	0.02331472365868346	0.014831805586908756	0.012083970782670908
19	19	0.40825438439109135	0.248897660529897	0.15265121082658176	0.08576178197919394	0.043090776018551324	0.024245138921321716	0.01391203141181057	0.010834335781737153	0.006517064758679126	0.005835615381135892
20	20	0.6030970421192824	0.19316420518937408	0.09070696527392486	0.044596087989057315	0.01924876875383412	0.01353305611918221	0.010826149861290163	0.003950763790160075	0.007174722840035016	0.01370223806385968
21	21	0.5345279359637173	0.21037908110581338	0.10012460102167524	0.055636325381868856	0.028521761939715794	0.022913924241481528	0.008148340308254669	0.01142368877721727	0.016955158033056587	0.011369183227199533
22	22	0.3854635637281436	0.1364764135802636	0.10065120549884506	0.08721629215541216	0.07612902035424485	0.056304425749777676	0.050965506648568464	0.04087104106522307	0.035547323479224645	0.030182306505729006
23	23	0.685576116960155	0.16614036154477335	0.05625162881213739	0.0331524113425155	0.018180047672235165	0.011054264504785338	0.009626520759333257	0.006511332032165365	0.00553085514023014	0.006892707022915359
24	24	0.2707398705919021	0.22754877592442305	0.16836599771960947	0.13248031863134874	0.08200169230862396	0.049351945258094665	0.030380097856627403	0.01806597793276547	0.01241297594834515	0.008652347828260005
25	25	0.365810900083104	0.17395732552143803	0.10802187160868792	0.08056272644564375	0.06705521371837322	0.052089874102338625	0.0473275462020302	0.04102238229015996	0.03443645661339482	0.029715703414829445
26	26	0.645055159885523	0.15489560385493623	0.07500224576651209	0.04328877985154627	0.027599663780596747	0.017766158040161666	0.019134407821268438	0.007028379899756711	0.00520934647006951	0.00502025462962963
27	27	0.45610557779453714	0.284615099527906	0.125947495801103	0.060270628616490275	0.024548813664464392	0.014596678613415527	0.011148433657009633	0.01014954239376338	0.006937491898446925	0.005680238032863723
28	28	0.5931693784084883	0.19011597595077154	0.0738539502354119	0.04294285379993101	0.0297880340542718	0.022098600578714208	0.013928322579517436	0.01213666822094852	0.013826701847535178	0.007764672152692987
29	29	0.34830341554795724	0.19122362608862062	0.134319613876704	0.0903359294324932	0.06322236516541214	0.045037740993824904	0.042167138412663764	0.03555279998173767	0.025357629541630445	0.024479740958956
30	30	0.3499983614405698	0.20273935091462017	0.13304963687264224	0.08998395784003528	0.06890820046981361	0.049482246348780796	0.03513093457301403	0.028939342894007822	0.025995362216055265	0.015772606430460856
31	31	0.48039568938006444	0.1656420836108336	0.08466319560069559	0.06421021590292424	0.041849060468852124	0.038972851993685324	0.0327139777660611	0.0367315024867108	0.03091037531141698	0.023911047478755814
32	32	0.3374467816157829	0.2916205894206137	0.17129491931942983	0.08939095596589491	0.05287934071633297	0.02430524104397011	0.014507233283085653	0.0103140990128079	0.004748990394454959	0.003491849227627091
33	33	0.17394066224408664	0.21357156222226661	0.18905035570893744	0.16432468913210013	0.12512041989498748	0.07826768519788162	0.03484798918054556	0.013585186367909617	0.00518022382610273	0.0021112262251820908
34	34	0.3167406743463501	0.221397447214866	0.1583462112697538	0.09687009410726395	0.06676991481255352	0.04877987220328573	0.03533759797685377	0.023950143204050683	0.017792697124978486	0.01401534774004396
35	35	0.7081839060749006	0.16288434627068824	0.05618853194840534	0.031054602566309375	0.018008085805549683	0.0060311935769638315	0.009230516751442595	0.0024349071580396175	0.004636593843455256	0.0013473160042453524
36	36	0.3312916903029938	0.2606787078395329	0.16639093695194807	0.09713567856273725	0.06057769707951616	0.0314201968968919	0.0195764356829366	0.016930079263567186	0.008826412178959816	0.007172165240916315
37	37	0.3450903770550419	0.25994281914859557	0.15143425207028183	0.08461508870215634	0.0499301823712407	0.0417646789405778	0.025129584622681778	0.02062637501307606	0.011683668402122196	0.009782973674225792
38	38	0.19637967321057934	0.2471940273110312	0.19467190102364781	0.14060698521505063	0.09334701885288547	0.060732712461579096	0.029261571291145885	0.017528164971704323	0.012402103058751097	0.007875842603625144
39	39	0.2814186201798042	0.2312732894688795	0.17173865113568262	0.12162918415109646	0.08650712942879306	0.055501733754484806	0.02744033254032952	0.013987646069968093	0.005418773843090008	0.00508463942787168
40	40	0.5116130549966174	0.2390545117244679	0.10154858997939815	0.05493093712887798	0.031635329975274504	0.018426795919902535	0.015903632440090774	0.010573519362581864	0.008575080369657576	0.007738548103131435
41	41	0.2765423775197875	0.22970312808963775	0.19069494075435348	0.13083985395501915	0.08326716416451797	0.04164492585303573	0.024036275281938992	0.013242759628717416	0.006029379201011626	0.003999195551980317
42	42	0.4426519998134582	0.23039738521509354	0.11261943110901444	0.08037565732878231	0.045282808433850096	0.031121183985767322	0.020549907268657266	0.015177482625399292	0.012623506894340225	0.009200637325637325
43	43	0.24530750445558194	0.23153065857121705	0.17636977326891679	0.12717558108181354	0.08161814029920123	0.050650804571821084	0.034087444187914394	0.023708155202043873	0.016828633645892585	0.012723304715597376
44	44	0.45157535663757575	0.2569926324509907	0.1487567125629235	0.06726246753130594	0.03560870143270337	0.01878452405020584	0.011388119210153917	0.00365408981618999	0.0032576087149749065	0.002719787592975999
45	45	0.3629441308251054	0.24973641661526558	0.15248197283975393	0.09178453672313251	0.057000293481946525	0.03408674733900762	0.01799749098024333	0.013956747420762314	0.012243441518398963	0.007768222256383794
46	46	0.28811403488648196	0.23551921404133072	0.1798865950828171	0.11202373943753817	0.060041855770207396	0.03863082870461689	0.028413681045987422	0.024394676072713433	0.01845442555235965	0.01452094940594722
47	47	0.44314116663296327	0.22441360668782395	0.12198123622393038	0.07438591511056798	0.054457412650027855	0.03867481689545315	0.021581602448659545	0.009622331221935369	0.005980719937641175	0.005761192190997356
48	48	0.2645496712701933	0.19232270725968356	0.14617431223672567	0.10376764982156965	0.07797230297175085	0.062483015412983345	0.04887810596236647	0.039809336239368665	0.03328321591373272	0.030759682911625816
49	49	0.24409352241171908	0.26270699531159425	0.17320049618207686	0.11325535750996236	0.07168417092925262	0.04610001869166709	0.03211573166511621	0.02448329638487956	0.02016727379946653	0.012193137114265463
50	50	0.275096660408426	0.21081592806436955	0.1877509421881053	0.1477469636304435	0.08712321963024622	0.042411494760173356	0.02190382080091117	0.012909843162554948	0.009110732121727529	0.004963537872249019
51	51	0.25939156945885666	0.2663823722866783	0.20151096983555342	0.12735407861009893	0.06988533878081592	0.03262503838995487	0.01871762829793647	0.007127594177859259	0.00926660422618338	0.007738805936062885
52	52	0.272803469529963	0.20593424090570342	0.14967298393825595	0.10599599468782424	0.07760252455377592	0.06181736371406918	0.047186316051565064	0.03030592442828625	0.02651898627831031	0.022162195912246736
53	53	0.22526833505061636	0.24562355034309677	0.18619209750149204	0.13928707451059397	0.09771769419649651	0.060408519156859096	0.0271671975367714	0.012857111170022563	0.004003165242350986	0.0014752552917002765
54	54	0.38983034490692936	0.23738478201457713	0.13971010115420138	0.0753726887517542	0.05335886510739471	0.03404450731704462	0.023189920064309547	0.017590357048745998	0.01744472349203211	0.012073710143010981
55	55	0.5972205579618763	0.24060463672906707	0.09848308648062003	0.03417058585900006	0.011825200795184348	0.008474535262985017	0.005360969001400502	0.0021253166532207426	0.000936413199982279	0.0007986980566637431
56	56	0.7287302974802974	0.10929017452454953	0.050719684443642776	0.02849261078427745	0.018649406149406147	0.019668521100812766	0.01662552339635673	0.009942550697759032	0.009738920416003745	0.007852959155042489
57	57	0.3794763764113453	0.21189988788519634	0.16696340204621377	0.11037691004237155	0.06451018081368735	0.028678362930060246	0.016664777220398212	0.0096302314746468	0.0059399954918853285	0.005459859439880726
58	58	0.35458808040683826	0.24702985499364138	0.1648557408498409	0.1084477697144572	0.06151811282989913	0.03240792705856771	0.016788824065468316	0.007994162378064357	0.003227317725375029	0.003142209977847765
59	59	0.5682708331284331	0.2201493502063078	0.09885932035645856	0.0499992263871992	0.021092970969817267	0.014954871008752263	0.008698508559659398	0.005668573830848573	0.006308642546871392	0.005997703005652568
60	60	0.410717769581003	0.2516839031709896	0.14103453807783792	0.08391833594490973	0.04872923527435197	0.025574840862920445	0.017992088540682943	0.009541293989259032	0.007267951133282519	0.0035400434247628656
61	61	0.3030131625132452	0.18147518500969398	0.1449256036478774	0.11141147861435972	0.07924929598622808	0.05896520944067977	0.04522916054495806	0.03410964406990007	0.02293069720138727	0.017251068250568227
62	62	0.3238525070580569	0.18458947071474904	0.1627486000102641	0.12732531150424928	0.08649971438314465	0.052706152162266116	0.02799758104199408	0.01646099710298664	0.011159011188880174	0.00640261811703894
63	63	0.4568847771533193	0.13237008667828418	0.09145347895997274	0.06670870648135806	0.0524128971213104	0.049568648203125766	0.0416198557757661	0.037865886412614895	0.04021151029356485	0.02932844337962091
64	64	0.41221377815120813	0.21637573611763908	0.12977780859433344	0.08383733575805112	0.05319244638213466	0.03395603508646521	0.024651514366127003	0.025365416771277422	0.013061617553776007	0.007568311218987933
65	65	0.328433355919294	0.1941268765783635	0.10502462755190485	0.07819911695850441	0.06479624666935024	0.053276858445256425	0.04844868930286403	0.05072979115986425	0.04172902640543003	0.035061799898057085
66	66	0.2727692204414627	0.22229727204815283	0.17017212066632847	0.11871921046932264	0.0835380233224343	0.04783891210581238	0.03037408512428809	0.025709035148447	0.01784299385075948	0.010739126822992077
67	67	0.3939555413711208	0.26436503206535367	0.17041599322085074	0.08772392509153044	0.043072479627556094	0.020566249075895836	0.008496799181174675	0.00645560812723906	0.0040139466333980935	0.0009344256058805971
68	68	0.5089517887925036	0.24649028960742128	0.12744398122853018	0.053659794782759646	0.02896568742431048	0.013976857316794837	0.009219153318011397	0.005277150958796579	0.0026312577701665236	0.0033840388007054674
69	69	0.31298925784983905	0.25045315659000905	0.18485858156800017	0.1224612438053903	0.06217297986631882	0.028570558006317217	0.015487088709090322	0.008846509404279208	0.0088053401871242	0.005355284013631649
70	70	0.6377913047862939	0.1678199741854001	0.07257351587318502	0.03719170605536027	0.023380143443114565	0.016303985901813586	0.01713217146689084	0.009528379624745167	0.008892033451053284	0.009386785212143244
71	71	0.4208837211243775	0.19202094617793805	0.11609175956464439	0.08602614837008697	0.06324854640396839	0.05034312464073502	0.031243899389628613	0.019645868736916768	0.011909687920480716	0.008586297671223512
72	72	0.34691107947895466	0.213483489470095	0.14396099031166906	0.08874725472917526	0.0583309168620603	0.04746464889883348	0.03113328509159038	0.028391132572039953	0.02323928246825599	0.01833792011732592
73	73	0.34722605651781197	0.16779708093441645	0.11765513435485699	0.08444716911926986	0.06306282376046629	0.054091664366633735	0.04742807579656135	0.049353618687742136	0.03844652723550911	0.030491849226732152
74	74	0.2843034679635832	0.2109316873835523	0.17135798905236665	0.15132203569106753	0.10205828352081149	0.042574773652818414	0.018546075540609646	0.009793257332230446	0.005918481755420399	0.0031939481075398315
75	75	0.14157470288732518	0.16058570655300777	0.147521288541935	0.14073521167204212	0.13094500684318844	0.11084192836893575	0.0772815795891275	0.04818299166740452	0.025910399293109787	0.01642118458392379
76	76	0.22785921160100367	0.15330394985744272	0.1373790820681192	0.1335194969318579	0.10715807392583653	0.09369470815479138	0.06773797033494215	0.03900523949738108	0.025128552472223592	0.015213715156401755
77	77	0.3420059299477112	0.21617839703660294	0.14152651234650235	0.09143284105451127	0.06076987938705076	0.04138432489918397	0.0362256642736277	0.025277415739312668	0.024483190217839335	0.020715845097657847
78	78	0.30148367824661737	0.27294356231556344	0.206021624340731	0.11474063941632796	0.047040552576991974	0.023744482256915587	0.014318887379827824	0.010213949269245657	0.005712911995617439	0.0037797122021617385
79	79	0.4728133314325569	0.2639618454043273	0.11763030324228241	0.06011116353620882	0.033145757975921016	0.018811861531517333	0.013758038961843312	0.00866517678678005	0.004850288746914652	0.006252232381648143
80	80	0.4171401583059287	0.20690236798977668	0.12650936674222565	0.0902825338204392	0.05820338241010886	0.040155328176923945	0.021339524015148395	0.013957593136940614	0.01587626482813069	0.009199452796599537
81	81	0.3989656659822424	0.2518138187605687	0.14180209591376525	0.08993475055957202	0.05665138314949883	0.02768647658736506	0.01789957564132777	0.008861574221320093	0.005074036633432595	0.001310622550907316
82	82	0.6075186711840446	0.1950414277067644	0.08822901108591935	0.03877096520817878	0.028380698615133204	0.014636327789867063	0.011082652725184666	0.0036918150046213777	0.007886036212009945	0.004762394468276821
83	83	0.24470287354108014	0.2418996736522123	0.19268580969692986	0.1365611472914637	0.07717540947926795	0.03407628795476987	0.024731726693885125	0.017892549642876347	0.016688744737106024	0.01358577731040868
84	84	0.28809279704869933	0.25669980103289036	0.17081264872640414	0.0969983939854706	0.058306674820461944	0.04212106049314259	0.031171117366974612	0.024179681008441187	0.018658591096831083	0.012959234420684059
85	85	0.599328240008198	0.20322744485896782	0.07358997486092143	0.047897077216597146	0.026228255230746168	0.01634534111889184	0.010634423949641342	0.011185537866923737	0.005200551050868079	0.006363153838244418
86	86	0.5053421684889924	0.22927614095914198	0.11248478973989506	0.059453619455139474	0.031092792936358856	0.02211085896937905	0.01456251899101531	0.012025628396968052	0.007660700747376135	0.005990781315733663
87	87	0.5542548172983385	0.22918816980393109	0.09970540523704724	0.04976635134075421	0.025985580840087185	0.015341279313770481	0.013870179557386503	0.004950252475128592	0.003231595753940969	0.003706368379615396
