# Supplementary material for: EEG decoders track memory dynamics
Source: Nat Commun. 2024 Apr 6;15:2981. doi: 10.1038/s41467-024-46926-0 (PMC10998865; doi:10.1038/s41467-024-46926-0)
Supplement: Supplementary file 3 — Source Data [file 41467_2024_46926_MOESM3_ESM.zip › fig1b_sub.csv]

	subject	recallbin_0	recallbin_1	recallbin_2	recallbin_3	recallbin_4	recallbin_5	recallbin_6	recallbin_7	recallbin_8	recallbin_9
0	0	0.9915271427612914	0.9914963942307692	0.9861592111592111	0.9740036231884058	0.9803030303030303	0.9861111111111112	0.975	0.9642857142857143	0.95	0.95
1	1	0.9877250305635723	0.9778490401339134	0.9717208931073934	0.9835470085470086	0.9529100529100529	0.9440145502645502	0.9201388888888888	0.9393939393939393	0.9664115646258503	0.9207589285714286
2	2	0.9785319279318371	0.9617688923395448	0.954863526958526	0.9608377732184491	0.9355230596269198	0.9465510762385763	0.9096974206349207	0.9134645061728394	0.894469246031746	0.8705486542443063
3	3	0.9723810062974466	0.9541016280478302	0.9456935674062752	0.9525846569134475	0.926365528761362	0.9114959114959116	0.9674851190476191	0.912008101851852	0.9177018633540371	0.8619047619047618
4	4	0.9686102636963144	0.9489711210874683	0.9075663748580626	0.8782854796120728	0.8912970488797695	0.8595532599209069	0.870271164021164	0.8026545214045212	0.8701140873015873	0.8412698412698414
5	5	0.9866662549407116	0.9729824114189509	0.9774688801802771	0.9528915971011561	0.9678819444444445	0.9582919973544973	0.939236111111111	0.8930469289164941	0.8138528138528137	0.9246376811594204
6	6	0.9778257634575569	0.9578231852688375	0.9507338851768198	0.9393947317660554	0.8920337287984347	0.8515694808663558	0.8029496352413017	0.7863080206830207	0.7304728835978836	0.7144409937888199
7	7	0.9754316389316052	0.9470235672899184	0.9139876905501905	0.9026951058201059	0.9208416005291006	0.8380262249827467	0.873263888888889	0.8622448979591837	0.6176470588235293	0.8444444444444446
8	8	0.981497045487404	0.9695369456705242	0.9365395021645022	0.9304347826086956	0.844954648526077	0.8582815734989648	0.8535087719298247	0.8347763347763348	0.7523148148148148	0.7395833333333334
9	9	0.990682978456274	0.9760346520763189	0.9513888888888888	0.9523809523809523	0.9777777777777779	1.0	1.0	0.9583333333333334	1.0	0.7777777777777778
10	10	0.9240385872179352	0.8490400448871194	0.7794017500524694	0.7580305689680692	0.7795052816192523	0.7129481931112365	0.6648253367003367	0.6661835748792272	0.6659722222222223	0.7760869565217392
11	11	0.9907214506172841	0.9841866125018298	0.9741229252200614	0.9614601849371102	0.9669330139382223	0.9671792328042327	0.9839065255731922	0.9131944444444445	0.9580853174603173	0.9483695652173914
12	12	0.9932484567901234	0.991674237677527	0.9886560376853204	0.9880330437896366	0.9841430026204921	0.9820149661295495	0.9900495102180956	0.9892451298701297	0.9965277777777778	1.0
13	13	0.9893089800698496	0.985305948673011	0.9569536582268778	0.961794532627866	0.9781671759612937	0.9308531746031745	0.9444444444444444	0.9416666666666667	0.96875	0.9285714285714286
14	14	0.8978858028479957	0.8202698025272565	0.8091187421031918	0.827198946886447	0.8074945887445887	0.8179487179487179	0.8222222222222222	0.71875	0.6	0.5
15	15	0.9852958937198065	0.9635207843567818	0.9615328856930225	0.9600398661915045	0.9495373297962812	0.9565605590062114	0.9296296296296297	0.9692982456140351	0.7878787878787878	0.8636363636363636
16	16	0.9935973673066063	0.9881367701340528	0.9812379835870969	0.9839366985676001	0.9741344213157938	0.9877196106362772	0.9746376811594203	0.9467261904761904	0.8901515151515152	0.9603174603174602
17	17	0.9489422852016668	0.9229029039929908	0.9122717782011351	0.9178211648191624	0.9101518879082734	0.8751174992060409	0.8767975951064187	0.7212066315327185	0.7950710978835978	0.8198412698412698
18	18	0.9918612725338268	0.9841422384532369	0.9821211617303579	0.9768067504498426	0.9815717235968461	0.9786581714967134	0.9866898148148149	0.926573021885522	0.9278985507246376	0.8185416666666667
19	19	0.9882720330312221	0.979879452392045	0.9714889737321676	0.9672249013241659	0.9812885031635031	0.9845568783068783	0.9801587301587301	1.0	1.0	0.9027777777777778
20	20	0.8822196415110937	0.8393595821033669	0.7793882005340338	0.8008626639061422	0.7958333333333333	0.6782407407407407	0.6057692307692307	0.5	0.5125000000000001	0.3484848484848485
21	21	0.920493296604791	0.8309564473856755	0.7546458947960172	0.7418400842313886	0.6833333333333333	0.6147058823529411	0.4791666666666667	0.548611111111111	0.5672222222222222	0.34615384615384615
22	22	0.9810816845147746	0.9750614447167757	0.9672236363328987	0.9637578262989449	0.9680456599727436	0.9697859432234432	0.9512348222764891	0.9772321428571429	0.9691468253968254	0.9003105590062114
23	23	0.951500675753393	0.9170853768193163	0.8510897667147668	0.7375258799171843	0.8568840579710146	0.8884803921568627	0.7226851851851852	0.8177083333333333	0.7692307692307693	0.8488888888888888
24	24	0.9815849455998911	0.9747847004607112	0.9712981340196897	0.9768457796484785	0.9721606385435075	0.9677206088664422	0.9782467532467533	0.990625	0.9791666666666666	0.9637681159420289
25	25	0.9831597222222223	0.9765207056879682	0.9452305489691004	0.9235983912148128	0.9367760524470081	0.8920776561401563	0.8657762954637954	0.843042778980279	0.8184487965737967	0.7815255731922398
26	26	0.986979847897291	0.9697742843576176	0.9397546897546899	0.9387806637806637	0.9730994152046782	0.9044117647058824	0.96875	0.7954545454545454	0.859375	1.0
27	27	0.9851269553715204	0.9823480339105338	0.983475012235977	0.9587079008954009	0.9689153439153438	0.9609126984126984	0.9544642857142858	0.9945652173913043	0.9880952380952381	0.9313725490196079
28	28	0.9657028902726367	0.9372693562989265	0.880938443308235	0.8141356328856327	0.8623151154401154	0.8248015873015871	0.8496212121212121	0.896969696969697	0.8191609977324263	0.736111111111111
29	29	0.9544966846257608	0.9091438733823586	0.9102831690881549	0.9079165938908585	0.9248295357057613	0.855379188712522	0.8789720117845118	0.8967532467532467	0.8418369070542985	0.8233796296296295
30	30	0.9863841082930755	0.9878933829390301	0.9873345080785937	0.9743825040700042	0.9668072089947092	0.9797288359788361	0.9826704545454544	0.9813161375661376	0.9878019323671496	0.9793939393939394
31	31	0.9143892339544513	0.7858718269031737	0.7269381081881082	0.6469167792084458	0.7029596560846562	0.6332837301587301	0.48973429951690817	0.5632850241545894	0.48844696969696955	0.4636363636363636
32	32	0.9935399544095196	0.9937099318756927	0.9986545138888889	0.9956018518518519	0.994074074074074	1.0	0.9924812030075189	0.9852941176470589	1.0	1.0
33	33	0.9822468673055057	0.9677407093711442	0.9674762169909686	0.957909853539412	0.9556139432389811	0.973758584442924	0.9530982905982905	0.9557142857142857	0.980392156862745	0.9270833333333333
34	34	0.958696207677186	0.9391697235111734	0.9419130091546425	0.9005830035380477	0.8912768076830576	0.8665472952972952	0.8519483024691358	0.8044730539522206	0.7816567460317461	0.7620039682539682
35	35	0.9719225843874252	0.9771740996725677	0.980590364800891	0.9276315789473685	0.9837184873949579	0.9743589743589743	0.9294871794871794	0.8571428571428571	0.8571428571428571	0.9166666666666666
36	36	0.9945698901541294	0.9860948054562186	0.9814877602921818	0.964843864661573	0.958655110661851	0.9766066461718637	0.9465277777777777	0.9418046928916495	0.9635416666666666	0.9473684210526317
37	37	0.9912590579710145	0.9867182271733901	0.9839774032619427	0.9771602014203117	0.9780492485455722	0.958974358974359	0.9638392857142857	0.9750992063492063	0.9763888888888889	0.953125
38	38	0.9758619414618779	0.9658819121566928	0.9693199364605692	0.9628352797150752	0.9739040067708126	0.9630386396011396	0.9799107142857144	0.955978260869565	0.963888888888889	0.953125
39	39	0.9866406792604588	0.9853395728076034	0.9784334689879541	0.9870809283309283	0.9811965264267896	0.9862119458473626	0.973731884057971	0.9655753968253968	1.0	0.9895833333333333
40	40	0.9780424260723174	0.9514689766991559	0.9184784447805282	0.9079199735449736	0.8686507936507937	0.8876811594202899	0.8704545454545454	0.8375	0.8219696969696969	0.892156862745098
41	41	0.9836691023851349	0.97352928874668	0.9692434698956439	0.9708567815874626	0.9573574460216617	0.9398069619423784	0.9390440867003368	0.9404166666666667	0.9484126984126985	0.8771929824561402
42	42	0.9787031533599039	0.9570917870626011	0.9609447690789601	0.9640047077272954	0.9487929894179894	0.892739898989899	0.9359126984126985	0.8472222222222222	0.8347953216374269	0.85
43	43	0.973894900019042	0.9623996955429305	0.9685173595288726	0.9585352947741687	0.9579127894844807	0.9374763893513894	0.9237367956117956	0.9122785829307568	0.901058201058201	0.7996376811594202
44	44	0.9704059110078744	0.9618158790795689	0.9639186316361563	0.9480050620675621	0.9117228835978836	0.9516369047619048	0.7142857142857143	1.0	0.9	0.75
45	45	0.98353756247778	0.9733926186032164	0.9774671452450541	0.9697473629765296	0.9476611700187068	0.9761725851309185	0.9395833333333335	0.9469696969696969	0.9466810966810968	0.9083333333333332
46	46	0.976113514479683	0.9714027460298201	0.9625923798772953	0.9571086253875687	0.9274433797859203	0.9360083974667308	0.8920776946818614	0.8460377585377586	0.8159075224292615	0.7619031221303948
47	47	0.9552971024860836	0.9310626392349058	0.8993877754536296	0.9141450948742614	0.9153004570356544	0.8759197324414715	0.9236507936507937	0.9125000000000001	0.8365384615384616	0.88125
48	48	0.9895075234749148	0.9816639177196201	0.9657612890241566	0.9453563083158673	0.9281106262111165	0.9607114101679319	0.8771394500561169	0.8968253968253969	0.9583603896103895	0.8756944444444446
49	49	0.9708731931794311	0.9687983841929969	0.9544645583596711	0.9597192097972017	0.9272876881572536	0.8692238920499792	0.8978519668737058	0.8794772256728779	0.7899068322981367	0.8091049382716049
50	50	0.9851578674948244	0.9690822399721856	0.9754388475855866	0.9726677024015579	0.9767225516499894	0.9469409448576115	0.9409093915343916	0.9242228835978835	0.8907407407407409	0.9444444444444444
51	51	0.9788139124573623	0.9741587160414289	0.9752376781941733	0.960452394200943	0.9609408311369094	0.8953166335978836	0.9474637681159421	0.9830917874396136	0.9716666666666667	0.9333333333333333
52	52	0.9928346830973643	0.9844569926270442	0.9871594225825393	0.9709052844622698	0.9725700245985333	0.967550505050505	0.9480068542568544	0.9726430976430978	0.9826388888888888	0.9474637681159419
53	53	0.965591338696486	0.9418168016591215	0.9406629367375298	0.9315372454764751	0.9405139603786936	0.88588229762846	0.9411000457875457	0.8842995169082127	0.8444444444444444	0.85
54	54	0.9839417210624184	0.98011914861465	0.9754011918259852	0.9692110177404297	0.9830106621773288	0.9372850529100529	0.9448578042328042	0.9358569460842188	0.9778467908902692	0.9276915113871638
55	55	0.9358757247683879	0.9126813915291363	0.9435488857428355	0.9255836425479282	0.8736324786324786	0.9444444444444443	0.95	0.7466666666666667	1.0	1.0
56	56	0.9774887690308885	0.9569894909125914	0.9360848063973064	0.9461829176114889	0.9326820839978734	0.9320861678004533	0.8858168147641832	0.9100877192982455	0.8708333333333332	0.9111111111111112
57	57	0.9872925712656239	0.9758675425319447	0.9791926945198751	0.953077060623963	0.981166101807549	0.9566302910052911	0.9299516908212561	0.9625	0.8627450980392157	0.8717948717948717
58	58	0.9742939934629247	0.9712264526856726	0.965863330409904	0.9637946484531867	0.9462301111794792	0.9595575318401406	0.9613095238095238	0.9285714285714286	0.8777777777777778	0.9523809523809523
59	59	0.9858011811306647	0.9549953987886135	0.93944535095609	0.9162608225108225	0.9241341991341993	0.9793083900226757	0.875	0.9791666666666666	0.9285714285714286	0.85
60	60	0.9937077654129286	0.9822185453793426	0.9798437395775529	0.994008432275976	0.960289479039479	0.9538089225589225	0.9721277399848828	0.9218749999999999	0.9206349206349207	0.875
61	61	0.9876903799221853	0.9789743758638936	0.9755971896305387	0.9812656107446792	0.9564894416224508	0.9512860247642858	0.9668502592415635	0.9657726331639376	0.9615942028985508	0.8641304347826086
62	62	0.944900322484432	0.9205833489994398	0.930896072320562	0.941106436458962	0.9089534295659661	0.8942730261592154	0.9058612914862916	0.9010357142857142	0.939429012345679	1.0
63	63	0.8992686309262394	0.6219441738590025	0.5315882034632035	0.3988564194293361	0.3983555796055796	0.33797123015873015	0.3070511664261665	0.22798220298220304	0.24159301346801346	0.21157407407407405
64	64	0.9635135979188846	0.9271129990508861	0.936171670257632	0.9202332637600494	0.8691278358986695	0.8822572200176367	0.9375	0.8969202898550724	0.9208333333333332	0.8728070175438598
65	65	0.9613032662285379	0.8838538958111887	0.7564238848705759	0.7258890119276148	0.6140302116864618	0.6794352252685586	0.5544733044733047	0.5633334836459837	0.545180224867725	0.5360201719576719
66	66	0.98037757652049	0.9782634742796986	0.9731174543413741	0.9843069172113291	0.9650235833293431	0.974863485280152	0.9670619235836625	0.986904761904762	0.9094202898550724	0.9621212121212122
67	67	0.9699645148487306	0.9668806655800487	0.955133431103279	0.9702282520217302	0.9711459836459838	0.9556277056277055	0.9694444444444444	1.0	0.986111111111111	1.0
68	68	0.9899690718823299	0.9805382311342904	0.9604065205627706	0.9580176767676769	0.9988425925925926	0.9152173913043479	0.9411764705882353	0.9722222222222222	1.0	0.9
69	69	0.968606508029837	0.9528052664287984	0.9439588046605971	0.9459116839004178	0.9505783772327888	0.9324250076522804	0.8927626606198035	0.9019607843137254	0.934375	0.9285714285714286
70	70	0.9567976804469871	0.8655478973187307	0.8416170634920636	0.8569534632034634	0.9315789473684211	0.7748599439775911	0.7901960784313724	0.89	0.8273809523809523	0.9090909090909091
71	71	0.9133718919186494	0.8180796557301253	0.8134121963535702	0.8414494383487521	0.8083987947749638	0.8567144047827854	0.8059508247743542	0.8249647737883034	0.7918154761904762	0.8053571428571429
72	72	0.9712587834870444	0.9690118299323465	0.9623060315199861	0.944831556526119	0.9392077829577828	0.9315778550153548	0.9198660714285714	0.8847000800125798	0.8065310846560848	0.8281746031746032
73	73	0.9735166755547192	0.9331270421346369	0.9210394107299745	0.8108313495213654	0.8395902130277131	0.7454242324033992	0.7490614227593396	0.7658735169151836	0.6494791666666667	0.6595568783068783
74	74	0.9752308894114669	0.9626830804641159	0.9706844842405561	0.9701097264333224	0.9729758947203533	0.9648999860959747	0.9584366391184574	0.9659391534391535	0.9843137254901961	0.847985347985348
75	75	0.9875185043744805	0.9805409327488132	0.9797823139177543	0.9784601530005942	0.9817721226283392	0.9736270851265366	0.9845579067618541	0.9675014029180695	0.9686177248677249	0.936231884057971
76	76	0.9924347643097642	0.9914070711655557	0.9925251144233552	0.9916858874238738	0.9943701531909483	0.9899110149110149	0.9964596949891066	0.9973958333333334	0.9869581807081808	1.0
77	77	0.9748977616004217	0.9470848995487274	0.9307501395651231	0.9234433787436238	0.9135545588670588	0.9158895502645503	0.8649957530392314	0.8016101953601954	0.8603260869565218	0.8437996031746032
78	78	0.9763793935951998	0.9615115146025474	0.9525783116869359	0.9601177113077267	0.9159883230195732	0.9687198067632852	0.910127674258109	0.9345598845598845	0.8359649122807017	0.8823529411764706
79	79	0.9782923569697739	0.9546286580553159	0.9071006732465067	0.9137318121693122	0.8987373737373736	0.9002314814814815	0.9868421052631579	0.9166666666666666	0.9880952380952381	0.9166666666666666
80	80	0.9340211258983904	0.9210773669532698	0.9038581017747682	0.9211398090380934	0.9261160714285714	0.846980218855219	0.8805952380952382	0.7778679653679653	0.6989285714285715	0.7864583333333333
81	81	0.893887671683188	0.8333613252521767	0.8158611303958159	0.793888701573815	0.7829582647290981	0.7337586929978235	0.7938358742706569	0.7146604938271603	0.6892156862745098	0.5714285714285714
82	82	0.982748290356986	0.9626799130939157	0.9559047455525783	0.8871501514358657	0.9187134502923977	0.90625	0.9736263736263736	1.0	0.9509803921568626	0.8916666666666666
83	83	0.976109601449275	0.9615648701472977	0.9604394309702476	0.9610669562477789	0.9258702717036048	0.9121327360910695	0.9596974206349206	0.8548611111111111	0.8941511387163562	0.8807971014492754
84	84	0.9683103899589406	0.9373256454948032	0.935968205572396	0.9191416102148815	0.9089438243084077	0.8808722816535316	0.8672138047138046	0.807136150886151	0.8389550264550264	0.8384259259259258
85	85	0.9691823892519585	0.9310968435863624	0.8572375541125541	0.930328798185941	0.8111111111111111	0.8052631578947369	0.6712121212121211	0.6900000000000001	0.7361111111111112	0.7727272727272727
86	86	0.9823763983753726	0.9805551632079744	0.960339630419126	0.9432469536636204	0.9588121118012423	0.9445861678004536	0.828121693121693	0.970679012345679	0.9583333333333334	0.9615384615384616
87	87	0.8773280216496834	0.8080271602372492	0.8743295989869454	0.8895424836601307	0.8625000000000002	0.7881944444444444	0.7532679738562091	0.8636363636363636	0.9090909090909091	0.6944444444444444
