# Supplementary material for: EEG decoders track memory dynamics
Source: Nat Commun. 2024 Apr 6;15:2981. doi: 10.1038/s41467-024-46926-0 (PMC10998865; doi:10.1038/s41467-024-46926-0)
Supplement: Supplementary file 3 — Source Data [file 41467_2024_46926_MOESM3_ESM.zip › fig1d_enc.csv]

ROI	frequency	subj_0	subj_1	subj_2	subj_3	subj_4	subj_5	subj_6	subj_7	subj_8	subj_9	subj_10	subj_11	subj_12	subj_13	subj_14	subj_15	subj_16	subj_17	subj_18	subj_19	subj_20	subj_21	subj_22	subj_23	subj_24	subj_25	subj_26	subj_27	subj_28	subj_29	subj_30	subj_31	subj_32	subj_33	subj_34	subj_35	subj_36	subj_37	subj_38	subj_39	subj_40	subj_41	subj_42	subj_43	subj_44	subj_45	subj_46	subj_47
LAS	4.0	5.9128337	-0.7133512	-2.793632	-6.5840006	-3.9541154	5.2690754	-5.7876053	10.083132	-1.5308285	-0.6155035	0.5229252	1.3770028	5.7164836	2.519992	5.158055	-3.0701773	-3.4952605	-0.88670605	-9.019601	7.6387663	3.89755	3.699671	2.4090962	4.189026	-10.241612	0.7314994	1.8564276	-0.018819207	-1.0476605	-3.276788	-1.8803266	2.8141568	4.187931	-1.6717964	4.4190974	6.9571066	-6.4179215	-4.7060986	6.082918	-0.45565796	1.648592	1.165462	5.0927887	-3.1715739	1.3632773	-0.0545817	-0.30126584	-0.61053693
LAS	6.0	5.7984967	-1.0950106	-3.5955656	-7.2302227	-4.569674	5.073367	-6.8588376	9.331028	-2.937692	-2.6380858	0.48439178	0.80705774	4.7051463	1.3290155	4.9195614	-3.382175	-4.1046667	-0.877719	-10.566419	7.3617663	3.056726	3.3377974	2.1884172	3.8861556	-10.746926	0.06293741	1.95557	-0.53758913	-1.6002865	-3.7950716	-2.0945191	2.6023142	3.1457112	-1.7288918	4.0689535	7.0155673	-7.428129	-5.141406	5.6759768	-0.83693874	1.2139406	0.5217641	4.50578	-3.466517	1.0449957	-0.19677137	-1.0543197	-1.3791972
LAS	8.0	6.0499616	-1.2437115	-3.8848991	-7.441729	-4.89515	5.1082144	-7.419039	8.899722	-3.6422505	-3.1169753	0.33507714	0.6480971	4.09108	0.71495295	4.7933464	-3.5361383	-4.3694234	-0.95906425	-11.529	7.000491	2.4860334	3.235903	2.0314078	3.7825718	-11.043523	0.15074542	2.291325	-0.67710054	-1.9327127	-4.259584	-1.9989265	2.6860275	2.7946448	-1.7035956	3.684473	6.8460364	-7.6960135	-5.4252896	5.3980966	-0.8830803	0.9596723	0.1258429	4.3555093	-3.4471185	0.8502719	-0.2808108	-1.3882121	-1.9083906
LAS	10.0	6.5030365	-1.7978395	-5.521913	-7.744179	-6.5973907	4.251067	-9.391866	3.2369127	-8.207141	-5.0724382	0.85615396	0.1840908	1.2402643	-3.9651935	3.7517633	-4.2091026	-5.366888	-1.0171807	-13.291438	4.161695	-1.5410037	1.9980981	-0.15347724	2.6265721	-11.500212	0.15068601	4.0203075	-2.3020713	-3.5499158	-5.181774	-0.9994076	2.8280146	0.049243838	-1.0062444	2.2835462	5.6145377	-9.174271	-6.754798	3.536307	-1.013925	-0.58474904	-2.290994	2.9652054	-3.5718806	0.080719784	-0.98605776	-3.6979022	-5.6125054
LAS	12.0	4.933872	-3.1837878	-5.5663705	-7.2035437	-7.629757	2.818532	-10.008662	-0.9606691	-11.653869	-5.7994623	-0.31850734	-1.8344016	-0.61995345	-7.2605705	1.8599657	-5.6701818	-6.1717906	-0.30615577	-12.878796	3.2232347	-3.4931808	0.8051705	-1.2140892	1.0432733	-11.009938	-2.0024862	3.530932	-3.9215863	-5.311691	-5.8187985	-2.971743	0.8803553	-2.0242383	-0.63631237	-0.31663883	3.4802554	-10.920453	-7.483284	1.9328972	-1.9042385	-2.0270014	-3.9584696	-0.08811146	-4.1605754	-1.1510532	-2.1145864	-7.166368	-8.354913
LAS	14.0	3.06589	-5.608413	-5.8018904	-6.4547133	-7.5414505	1.4696484	-11.303216	-3.6313152	-13.334135	-7.0894465	-2.0679805	-2.952144	-2.2613451	-8.96209	1.3390344	-6.508359	-6.830226	-1.2292558	-12.595444	2.0928764	-4.6779137	-0.28260148	-1.6136918	-0.06181799	-10.677829	-3.000787	2.1904902	-5.345267	-6.336606	-6.5734196	-4.287277	-1.5044515	-2.832795	0.4030637	-2.0577004	2.949689	-11.611558	-7.93197	-0.6984394	-2.6670227	-2.946037	-4.5829535	-3.8954732	-4.208189	-5.7617702	-2.724124	-10.248856	-9.584649
LAS	16.0	0.9627395	-5.4784217	-5.875296	-5.9018126	-7.2151904	2.1915874	-10.270729	-2.3202727	-14.410629	-8.160762	-3.2141583	-4.1239686	-1.9936053	-8.122179	1.2682401	-4.8410025	-7.293482	-2.039198	-11.978264	1.5288706	-3.717011	-1.5728536	-1.5880704	0.029515952	-10.845436	-4.2395506	1.5457256	-6.0636663	-7.349319	-7.237798	-5.65941	-2.9642613	-2.5807261	0.9258075	-0.5832757	3.2319741	-10.267943	-7.8203173	-2.438568	-3.3674583	-2.2792964	-4.7944207	-8.431832	-3.6542454	-7.408016	-2.513049	-11.753764	-7.219803
LAS	18.0	1.6635513	-5.1386223	-5.93612	-5.2585025	-6.9200473	3.3712811	-8.058952	0.79254746	-10.628677	-10.027895	-4.149452	-4.258128	-0.32958132	-3.0165248	1.8297267	-3.5704327	-5.750367	-1.7084298	-13.280513	1.5406797	2.6718214	-0.9600798	0.29210296	0.84304875	-13.407402	-3.8041537	2.649064	-4.245035	-7.4032574	-6.8570967	-4.2498546	-3.3042152	0.8654974	1.1315321	0.59806263	3.593364	-6.416547	-7.256058	-1.9517839	-3.4103098	1.1322206	-4.702511	-6.63792	-3.4410257	-5.07547	-1.5875334	-7.7813225	-3.6634133
LAS	20.0	0.9162996	-5.234117	-5.1073356	-3.042637	-6.7986593	3.2901208	-7.53338	0.6432824	-4.555526	-4.143934	-3.7848375	-3.7043097	-1.2703933	-1.8896129	1.6078335	-3.4311557	-4.8620195	-2.4684565	-11.336232	1.6121811	3.1757696	0.96970636	0.716933	1.9533136	-14.0946455	-2.6345885	3.1282182	-5.0144672	-7.241549	-6.866157	-3.6379573	-4.004424	-0.33246315	1.3791193	0.47378892	3.3526866	-6.99158	-6.5445347	-1.7964216	-2.7161288	1.0261449	-4.753544	-4.4561663	-3.287282	-4.141773	-1.5422059	-5.338939	-4.025261
LAS	22.0	0.43393332	-5.738465	-5.248021	-2.3129895	-6.7071757	3.4292488	-7.0619807	-1.0068016	-3.6490886	-3.8795044	-3.5549707	-3.736777	-3.3228238	-2.0921395	1.3590665	-3.0156324	-4.369182	-3.5001898	-9.493002	1.2516339	3.0840569	1.1783115	0.34989473	2.2354496	-14.240686	-1.779206	2.5226018	-5.7359695	-6.75667	-5.97228	-3.6768637	-4.479595	-0.6582246	1.2262304	1.2829183	3.652473	-7.2991285	-6.1327147	-2.1889513	-2.4296865	1.3268995	-5.2053976	-4.0483503	-3.1892233	-3.79872	-1.2471199	-5.442848	-4.241043
LAS	24.0	-0.7008796	-5.71439	-5.1106267	-1.9088415	-6.356213	3.517867	-6.253549	-1.56124	-3.0698779	-4.1094794	-3.459479	-3.5822294	-4.2441044	-1.6045802	1.2569921	-1.8959672	-3.3623044	-4.2819753	-9.20537	0.8635387	2.7311137	0.8776326	-0.359171	2.3306117	-14.532113	-1.7164861	1.0167747	-5.9762993	-6.015304	-5.0915074	-4.0330787	-4.601018	-0.48364547	1.8109255	2.514651	3.8173137	-6.2080226	-6.2323704	-2.2381792	-2.261962	1.4773498	-5.5029655	-3.992428	-2.9931488	-2.6527078	-0.949732	-5.4586263	-3.9720316
LAS	26.0	-1.0584915	-5.7005124	-4.883613	-1.138597	-5.9513135	3.7504337	-5.653848	-1.0499043	-2.2862117	-4.494573	-3.613817	-3.4912856	-4.820028	-0.20269772	1.4355234	-1.2483102	-2.5540502	-5.330007	-9.42559	0.9021311	2.59721	0.6717731	-0.7175637	2.3420234	-14.9079895	-1.6538508	-1.7723498	-5.8344393	-5.5483193	-4.720894	-3.6734436	-4.5329156	-0.2515161	2.2456827	3.080962	4.5681186	-4.5643697	-6.3451853	-2.1078324	-2.00632	1.9848864	-5.479596	-4.256017	-2.7555218	-2.193327	-0.6621444	-5.6478214	-2.8213563
LAS	32.0	-1.6825043	-5.037789	-5.169583	0.73885274	-2.8824763	3.726703	-3.9679549	-0.2108016	-1.4057912	-2.7675953	-2.7165463	-2.3908598	-6.8758817	2.1465027	1.5517192	1.0972217	-1.7560395	-6.296415	-3.6683352	1.2157903	2.380905	1.010173	-1.382234	2.4719474	-16.08201	-1.845371	-3.8969896	-4.0482154	-4.5014524	-4.7789965	-2.9273274	-3.5718265	0.9594923	2.7557712	2.1174371	4.931034	-2.0717776	-5.9903293	-0.7393062	-2.0648112	2.8917599	-5.623047	-3.2440507	-0.53580344	-0.7688174	0.41048273	-3.1742718	-1.5058844
LAS	38.0	-2.039613	-3.5338442	-4.9005804	0.76028615	-2.0309079	2.9591756	-1.5941881	0.043216012	-0.60916245	-0.5769114	-1.9699564	-2.4051497	-5.366277	3.1188495	2.1350381	3.2146995	-1.3944403	-6.066451	-1.9375645	2.0907257	3.0546792	0.93773067	-1.7833872	2.7508855	-16.440779	-0.5628551	-4.281247	-2.261228	-3.0166154	-4.7080674	-4.136558	-2.6154711	1.2318739	3.0267189	0.58564895	4.6855903	-0.75257856	-5.0375633	1.4634765	-1.9738688	3.1706057	-5.614786	-1.8239549	-1.0791392	0.29087108	0.63487375	-2.6247616	-1.3255144
LAS	44.0	-2.126916	-2.8464239	-4.103245	0.8972794	-1.662755	2.9740973	1.4659951	-0.36439556	-0.24615894	0.5084367	-1.8949575	-1.3037549	-4.1415653	3.7679784	2.7898645	3.9366674	-0.88007045	-5.3354616	0.056353293	2.3604543	5.973722	1.1052428	-1.9889437	2.421489	-15.933874	0.5323852	0.50042564	-1.6799659	-2.8889616	-4.635273	-3.8781412	-2.0425775	1.1450975	3.5280664	0.3134235	4.702603	-1.1606402	-4.0496254	2.6259916	-2.114248	3.3763971	-6.623998	-1.6872412	-0.28426796	0.52112466	0.8131355	-2.3032155	-1.2898574
LAS	50.0	-2.3354962	-2.766331	-3.987966	0.53845286	-1.4711094	2.9323053	2.2159507	-1.0177181	0.06616239	0.46994328	-2.0008006	-1.4253467	-4.2287116	4.0779366	2.9906876	4.5826063	-0.59274656	-5.0218196	2.0043602	2.1081831	6.3535337	1.061621	-1.7011259	2.2063112	-15.197261	0.5799191	0.5722199	-1.6319772	-2.2908778	-4.5388494	-3.5182815	-1.1780028	1.388403	3.6976812	0.8836675	4.4643083	-1.8500099	-3.0031257	3.513458	-2.2830684	3.7993188	-6.827987	-1.0954167	0.671992	0.5711799	0.92489624	-2.500828	-0.8275831
LAS	56.0	-2.4386215	-3.1782932	-3.8631558	0.3583436	-1.3293138	2.8963678	2.242726	-0.8617012	0.34197685	0.91553366	-1.6573006	-1.6128184	-3.4403946	4.236759	3.1666744	4.516825	-0.55272025	-4.7089953	2.3088295	2.2111661	6.289246	1.1307219	-1.4980652	2.5383453	-14.913188	0.9439053	0.6230849	-1.0627857	-1.9353456	-4.4243765	-2.9671028	-0.73585063	1.5841471	3.678017	1.5276794	4.153357	-1.65613	-3.1917841	4.278475	-2.1489925	3.7495663	-6.7824426	-0.72779083	0.5549053	0.576194	1.1117308	-2.3256667	-0.8485427
LAS	62.0	-2.2025077	-2.322316	-3.5763521	0.6549846	-1.0000085	1.9075668	2.6022265	0.09979898	0.5056926	0.95869863	-0.99131024	-1.5808305	-1.7816736	3.80406	3.3330624	4.8857913	-0.584206	-5.3901453	2.2025626	2.2292848	6.2327003	1.4792339	-1.5811406	2.7577116	-13.655413	0.63871557	1.0243167	-0.14587745	-2.171056	-4.1720905	-3.2862484	-0.18658468	1.8942196	3.7551882	1.8375942	4.5010796	-0.21811561	-2.634242	3.9738202	-2.3342242	3.768741	-6.4076357	-0.3918926	0.38727868	0.36121395	1.1941788	-2.0620198	-0.3714835
LAS	68.0	-2.6714664	-2.0316257	-2.7902524	0.7995721	-0.95257735	1.3459343	2.6659803	0.4150648	0.3723004	0.64680564	-0.41042593	-1.5261714	-1.9981465	3.2569947	3.652608	4.795814	-0.063632734	-5.4024005	1.7965837	2.175849	6.0757327	1.3748509	-1.612634	2.425704	-13.430931	0.6687034	1.0882347	0.17888471	-1.822251	-4.123165	-3.474005	-0.3324074	1.9757379	3.826218	1.437922	4.2429357	-0.23434098	-1.1569949	3.937666	-2.396526	4.005678	-6.7191453	-0.9594944	0.78481823	0.5048701	1.1896833	-1.2758739	-0.48963094
LAS	74.0	-3.0305502	-1.730778	-2.7446415	0.7412093	-1.1097195	1.3833112	2.6496778	0.45288646	0.42552233	0.8738226	-0.18235914	-1.5308452	-2.3120897	3.2429383	3.5293336	5.0178347	-0.22698651	-5.636584	1.6694847	1.8009772	6.1807303	1.1077727	-1.721097	2.132623	-13.6329155	0.7791291	1.0043111	0.24556562	-1.6678345	-4.2158766	-3.9075446	-0.41554564	1.8251551	3.8118384	0.93896043	3.9478352	-0.49529186	-0.21668097	4.1558685	-2.6125693	3.9242897	-6.497416	-1.1943076	1.0805014	0.48243284	1.250573	-0.9895572	-0.5388799
LAS	80.0	-3.1002321	-1.6718227	-2.6229477	0.81404185	-1.1973854	1.2819774	2.7594483	0.22458868	0.4422416	1.2806306	0.11256627	-1.9960687	-2.5915215	3.2756307	3.720479	5.2030077	-0.7923402	-5.916501	1.0790843	1.7919478	6.0979214	0.8070939	-1.8015616	2.129862	-13.677142	0.8594598	0.95683366	0.5718867	-1.3154991	-4.407413	-4.502573	-0.39588073	1.4173095	3.9469352	0.63998306	3.952379	-0.5186506	0.16622347	4.056747	-2.4975808	3.8318286	-6.2736645	-1.108954	1.1366062	0.46250844	1.3773481	-1.0544116	-0.4230956
LAS	86.0	-3.0681036	-1.4864085	-2.6671648	1.0054063	-1.3737054	1.2811477	2.7209923	0.4244572	0.22489278	1.109517	0.6041164	-2.0066988	-3.121926	3.392055	4.0533915	5.213058	-0.6556839	-5.3374014	0.5381483	1.7894999	5.723201	0.9442543	-1.8897707	2.3442698	-13.409354	0.89493597	1.0616099	0.6714593	-1.1717782	-4.540991	-4.634846	-0.49693272	1.5002325	4.0221605	0.74057573	4.0127325	0.057558592	0.2927814	4.1619797	-2.2669628	3.931621	-5.948295	-1.5522159	1.1495812	0.4287123	1.5058082	-0.8870572	-0.43735605
LAS	92.0	-2.935256	-1.0498387	-2.855487	0.94419444	-1.4241318	1.1421609	2.6425998	0.7590748	0.21353118	1.1311898	0.7469997	-1.8082995	-3.662127	3.2479303	4.0730042	5.1043444	-0.4694791	-5.6251082	0.7138562	1.8271517	5.361419	0.8723012	-1.7255883	2.156555	-12.69562	0.15570319	1.0656093	0.69425553	-1.3967586	-4.5394454	-4.924684	-0.63708836	1.7968006	4.1517024	1.1004587	3.7913828	0.6031669	0.59988093	4.7240424	-2.4948611	3.976189	-6.0505476	-2.0690145	0.9831266	0.5059625	1.4728448	-0.76826733	-0.44544852
LAS	98.0	-3.0121214	-1.1168213	-2.804885	0.87281805	-1.2133567	0.910402	2.8294287	1.2121935	0.485329	0.9765393	0.6255081	-1.529441	-3.670541	3.1090755	4.0612698	5.073386	-0.25082028	-6.0833015	0.23875107	1.6565951	5.4125147	0.99184823	-1.503045	1.9714237	-12.192835	-0.49093565	1.2439554	0.61585194	-1.777464	-4.5692344	-5.135916	-0.72442514	2.1522584	4.372897	1.3276103	3.4524271	0.4892185	0.8609414	4.8954644	-2.764305	4.1821156	-6.113729	-2.004589	1.0377523	0.35504675	1.4684956	-0.78131676	-0.41098282
LAS	104.0	-3.1399446	-0.4805396	-3.2433336	0.80529827	-1.1017315	0.76050574	3.219598	1.5687999	0.3880276	0.7250091	0.80228674	-1.3666507	-3.2316053	3.0228426	4.071602	5.190697	0.24275874	-6.0742364	0.102196	1.5324367	5.3962903	1.0260262	-1.6563032	2.0579946	-12.007076	-1.0369123	1.2922916	0.94300294	-1.6857134	-4.605958	-4.7101827	-0.7672896	1.9420311	4.43944	2.519705	3.3662617	-0.30598655	1.4191803	5.118557	-2.7117047	4.2437196	-5.928453	-1.477962	0.9083701	-0.016778393	1.603051	-0.56748205	-0.13173328
LAS	110.0	-3.1671274	-0.23101176	-3.2641048	0.987886	-0.9632147	0.5983468	2.8955376	1.7304969	0.4435152	0.81577194	0.7816856	-1.2024981	-3.5573957	3.0123887	4.3527927	5.068672	0.24185665	-5.859633	-0.37606707	1.2105489	5.418759	0.7844291	-1.6094608	2.1229136	-11.914165	-0.8064928	1.2981364	2.301732	-1.826122	-4.2796187	-4.0884395	-1.0601802	1.97633	4.2642765	4.1646156	3.5721374	0.5057035	1.9337069	6.1300483	-2.4670455	4.2586775	-5.3674335	-1.7180773	0.6821465	0.06003068	1.5775176	-0.3457388	-0.035633035
LAS	116.0	-2.545415	1.4678442	-1.6459603	0.7768002	-0.5853213	0.46106473	2.30888	2.1327462	-0.30657744	1.0738283	1.8514947	2.0957718	-3.2948847	3.3520937	4.684645	3.8797452	0.18722025	-3.2712233	-1.4399562	2.2313268	5.236622	-0.41933438	-1.9893434	2.0386472	-10.071642	0.16945508	1.4158971	4.7691007	-0.659987	-1.9251896	2.1448255	-0.8423962	2.9299765	3.0511367	4.854041	4.533103	0.051692158	2.2084918	5.911001	-2.1565287	2.879353	-2.0024464	-2.5091195	2.6080704	1.7041676	2.2116706	1.233579	0.18884528
LAS	122.0	-2.615716	1.4616308	-1.417137	0.779806	-0.5504559	0.5844105	2.4444869	2.678471	-0.5354912	0.8024516	1.9525102	2.3255613	-3.510563	3.5552025	4.7179413	3.8303597	0.11633176	-2.926571	-1.2397459	2.3973954	5.3898077	-0.11151285	-1.7890148	2.1143892	-9.47071	0.12212183	1.5406743	4.8371043	-0.5204973	-1.875087	2.1081336	-0.85918045	2.789528	3.1873858	4.8255334	4.2764263	0.18862768	2.216842	5.917365	-2.2440662	2.92964	-1.8197664	-2.8182237	2.5006971	1.7822143	2.2651753	1.3713853	0.28886467
LAS	128.0	-3.1229234	0.099907	-1.5801842	1.2768476	-0.9081383	0.39437306	3.1334345	3.24868	-0.014368231	0.76443595	1.2314613	0.46679068	-3.0250156	3.4103057	4.5117717	4.6973877	-0.5297051	-4.1232963	-0.22218467	1.8864095	5.353204	0.6064366	-1.3253813	1.978536	-11.071989	-0.24313927	1.2476879	4.4410825	-1.4795587	-2.970388	-1.4951403	-0.9433076	2.3224733	4.1477857	4.730249	3.9665523	0.55881697	2.5526779	6.744309	-2.482138	3.750304	-3.5937836	-3.5334387	0.68307596	0.55739313	2.0139632	0.067055576	0.35908613
LAI	4.0	7.2109065	-0.77957433	-1.6896731	-6.741952	-3.4504142	5.137028	-2.1395447	13.9709015	-0.19725595	2.2849903	3.3572688	1.322659	6.8920116	3.338612	5.1055174	-2.0138993	-4.501504	-0.46617785	-6.798465	7.6738586	4.298837	4.510467	3.6983764	5.152891	-12.207243	0.48211285	3.6915994	1.2947283	-1.3921537	-3.2338932	-0.6301927	1.7388711	4.7645054	-0.350279	2.482836	9.809513	-5.167188	-4.26341	7.3201585	-1.8359011	2.1089532	1.3784047	6.629433	-2.76018	2.2522128	1.0764201	1.3163189	1.4060001
LAI	6.0	7.1954017	-1.1146992	-2.2260942	-7.2027993	-4.0694857	4.9017515	-3.3905983	13.884496	-1.2592245	0.6630931	3.464878	0.77170753	5.840681	2.0861092	4.9352417	-2.2297814	-5.0003133	-0.46326122	-8.004507	7.46024	3.5033176	4.342662	3.5821576	5.103434	-13.196218	-0.14065741	3.7954078	0.8551116	-2.056043	-3.6835442	-0.50083834	1.6995296	4.207916	-0.40506244	2.1101508	9.756161	-6.3364882	-4.5410147	6.987188	-2.1314006	1.7847682	0.95294505	6.111135	-2.9278271	1.8979082	0.7857169	0.70982695	0.9721891
LAI	8.0	7.319769	-1.2998788	-2.4590948	-7.4910817	-4.4257145	4.9089775	-4.3192773	13.822695	-1.7899998	0.40761787	3.432822	0.56947976	5.382875	1.3550051	4.8712173	-2.0666745	-5.213645	-0.5394964	-8.694657	7.224921	3.1799097	4.2972093	3.46047	5.133891	-13.828609	-0.13722298	4.130239	0.7433417	-2.3468254	-4.0363493	-0.30479532	1.8502272	4.23092	-0.40222067	2.024467	9.685385	-6.7051907	-4.688768	6.7544746	-2.1272757	1.5196381	0.69555295	5.9209604	-2.9590435	1.6642901	0.70662713	0.39775226	0.6625579
LAI	10.0	7.648503	-1.8891543	-4.0620093	-9.190991	-6.3548517	4.099891	-9.345098	12.103255	-5.5405264	-1.240968	4.3581395	-0.124904126	2.6584103	-4.408971	4.3321176	-0.59073794	-5.6256576	-0.8821825	-11.4382715	5.4002695	0.12020966	3.6465855	1.2139362	4.770159	-15.973413	-0.3577448	5.6018395	-0.6838555	-4.3569846	-5.158855	1.4615334	2.9950764	2.664257	0.023883317	1.7792962	9.055716	-8.582034	-5.1459274	5.232087	-1.9147221	-0.1765833	-1.3928039	4.09131	-2.9955847	0.12434253	0.045864724	-2.0374932	-1.0962896
LAI	12.0	6.448028	-3.6940234	-4.3200583	-9.129863	-7.751662	2.3550518	-10.348897	8.550282	-8.308735	-2.0319037	2.6732006	-2.192501	0.6416675	-7.354633	3.2639682	-1.5626355	-6.392544	-0.5648456	-11.270962	4.187012	-1.9608444	2.7562666	-0.3659583	3.7333274	-16.433773	-1.9033431	4.7220917	-2.1714923	-6.931096	-5.9361105	0.8751519	1.9580549	0.7269854	0.07091035	-0.5471374	7.540097	-10.443521	-5.5625033	3.8915896	-2.975867	-1.583006	-3.0519574	1.1975799	-3.1774826	-1.4205703	-1.3246405	-5.2862425	-4.1673045
LAI	14.0	5.1959586	-5.119906	-4.3703823	-7.769383	-7.441688	1.2077099	-10.029266	5.182744	-9.943472	-2.5958807	0.83284515	-3.6474807	-0.4893699	-8.476613	2.464238	-1.9999447	-6.8277764	-1.7578177	-10.852402	3.0815558	-2.786366	1.5113668	-1.1241928	2.5059617	-16.665585	-2.2095895	3.4676008	-3.4813468	-7.4516397	-6.511265	0.6042575	0.43095884	0.51459074	0.70788854	-1.5065998	6.514638	-11.099413	-5.4848433	1.9333339	-3.9178166	-2.4457269	-3.9917028	-1.8322865	-3.0793805	-3.5347629	-1.9594798	-7.437206	-6.1742864
LAI	16.0	4.040459	-5.4828987	-4.7103944	-7.236705	-6.752386	1.7692224	-8.441292	4.6919575	-10.310556	-3.373708	-0.7845962	-4.4037995	-0.23655187	-7.0381517	1.7409484	-0.88928056	-7.662125	-3.1059012	-9.451127	2.2996435	-2.2131903	0.35866463	-1.5913414	2.0374284	-16.63176	-2.8076117	2.61519	-3.7298238	-8.55934	-7.160412	0.023921588	-0.6102893	1.4630282	1.3277179	-0.7456654	6.14575	-9.968897	-5.2084146	0.66287166	-4.63874	-1.7911181	-4.573156	-4.139958	-2.9655478	-4.387618	-1.878546	-8.321152	-5.5455503
LAI	18.0	3.2991483	-5.8804426	-5.005735	-5.3908157	-5.2598853	2.661113	-4.019019	4.871394	-6.188355	-6.8860173	-2.935763	-4.272445	2.7255867	-0.7711514	1.6946	-0.13887604	-4.663078	-3.6769056	-11.283274	1.891747	3.3014126	0.35439417	-1.0622154	2.1603532	-17.350546	-2.9711816	3.389464	-2.1241908	-7.829255	-6.4486327	-0.090561435	-1.6173767	4.021936	1.9605575	0.41918647	5.471175	-6.30534	-4.670078	1.4524443	-4.60654	1.3879764	-4.4683332	-2.156291	-2.2473342	-2.5610666	-1.47603	-4.5896115	-2.7458944
LAI	20.0	1.5083623	-6.1265326	-4.8715067	-3.046511	-4.755246	2.3738923	-3.9526722	2.821439	-1.7811259	-0.5301648	-4.1539083	-3.762075	-0.43648773	0.39332098	1.158144	-0.34728587	-4.057977	-5.134667	-9.657831	1.5619591	4.7078204	1.1408571	-2.041005	2.4513545	-17.827856	-1.61494	3.1214342	-2.896538	-7.396528	-5.8982143	-1.5636635	-2.224307	2.59374	2.7225223	0.27431032	4.624415	-6.6383977	-4.5112476	1.838589	-3.9478993	1.4018697	-4.6821465	-0.6776546	-1.7827837	-1.954283	-1.4963474	-2.76631	-3.0720243
LAI	22.0	0.35588965	-6.8473816	-5.6096554	-1.7838976	-4.273897	2.4358468	-2.901859	0.023640333	-1.2580845	-1.4236447	-4.6777835	-3.433811	-3.0607336	0.18784338	0.8974358	-0.03735736	-3.8097317	-6.708178	-7.645878	1.298092	4.865549	1.1027769	-3.1558545	2.4934711	-18.188143	-0.55586743	1.8309616	-3.5793126	-7.028814	-5.325107	-2.718967	-2.6643043	1.8746712	2.8500326	0.72922355	4.7377253	-6.852149	-4.097018	1.7204365	-3.5953538	1.5030211	-5.2574315	-1.9937152	-1.4246367	-1.6351149	-1.3399488	-3.0365672	-3.1204352
LAI	24.0	-0.62479794	-7.051002	-5.9999075	-1.0725775	-3.7942011	2.364532	-1.6114521	-1.8779556	-0.81778765	-1.994052	-4.9658113	-3.323587	-4.8450003	0.71442133	0.65838844	0.544117	-2.9174917	-7.768667	-7.058048	1.0184621	4.7464404	1.1227973	-3.9001465	2.5995035	-18.16975	-0.31358808	0.46623623	-3.8436782	-6.466917	-4.8615775	-3.989704	-3.1518922	1.7990589	3.1153812	1.6777366	5.027351	-5.622167	-4.3841333	1.7099311	-3.6542392	1.9183671	-5.776503	-2.6238368	-1.0907907	-1.1727124	-1.231619	-2.9611125	-2.90317
LAI	26.0	-1.1579993	-7.109643	-5.880653	-0.20938395	-3.445887	2.2946155	-0.8729072	-2.4835968	-0.30793813	-2.7839684	-4.919031	-3.3089325	-4.5614595	1.6630576	0.62258965	0.9621443	-2.3342333	-8.7883215	-6.6138387	0.9409415	4.849677	1.0931141	-4.4951124	2.7552826	-17.809124	-0.013636349	-1.0580289	-3.8567066	-5.9640355	-4.60581	-4.5358753	-2.8897357	1.8586553	3.38076	2.2479436	5.685897	-3.8043373	-4.6706505	1.8258893	-3.686189	2.3474565	-5.9581757	-3.0133195	-0.7822859	-0.8804811	-1.2335143	-3.2390337	-2.4483385
LAI	32.0	-2.06013	-7.0059786	-5.9504128	0.35603508	-2.2501826	1.8881599	0.6179309	-1.8727447	0.18302567	-1.0622362	-4.174068	-3.0000806	-3.2462888	3.1222737	0.7516978	2.3368647	-1.9329973	-9.800278	-0.61627895	0.3712739	5.1755533	0.87872875	-5.517702	2.9393067	-18.421099	-0.32288927	-2.2729304	-3.4206614	-3.9025395	-4.4782085	-4.9889746	-1.917507	1.8154725	3.7298865	1.9509104	6.125207	-1.5373411	-5.2607036	3.0946262	-3.7465615	3.0825331	-6.3051763	-2.6696408	0.24699137	-0.038673427	-0.87564117	-1.5031682	-1.3229014
LAI	38.0	-2.5785563	-6.2089233	-5.045355	0.30116096	-1.7044598	1.7026157	1.2255154	-0.6360411	0.49906927	0.37855706	-3.404213	-2.6109433	-1.850795	3.5624666	1.2622758	3.9552195	-1.1158172	-9.620438	0.27814257	0.34857824	5.522256	0.7316661	-5.81038	2.8837686	-18.650694	0.30029392	-2.1310802	-2.6680956	-2.2645967	-4.6157393	-4.3167725	-1.5790461	1.4207165	4.1327806	1.5858084	6.4244905	-0.6570294	-5.092337	4.2285986	-3.601855	3.343869	-6.2878313	-1.656301	-0.19737358	0.5521238	-0.524956	-1.4197822	-1.0986183
LAI	44.0	-2.5188231	-6.00397	-4.1868525	0.522559	-1.2910994	1.8411644	1.5406904	-1.3444262	0.32105982	1.2056884	-3.6400998	-1.8330823	-2.1607056	4.057365	1.5587599	4.2541623	-0.84705377	-9.565642	1.764992	0.52924216	6.3390846	0.89288855	-5.549774	2.7202613	-18.807325	0.79791903	0.482157	-2.5413973	-2.0872142	-4.6802406	-4.2662973	-1.1519653	1.1752089	4.5659285	1.1987909	6.2550926	-1.4729725	-4.231605	4.9247613	-3.7065887	3.4163268	-6.6557484	-1.486223	0.30531022	0.5925749	-0.48063982	-0.97657746	-0.9958116
LAI	50.0	-2.8074436	-6.2525725	-4.4802866	0.40977487	-1.3372643	1.7748041	1.7006133	-2.4507802	0.396199	1.1752416	-3.8574328	-2.015348	-2.630695	3.9347937	1.5603478	4.111118	-0.91729623	-9.537974	3.2639122	0.40710345	6.2179036	0.7629588	-5.3619504	2.716181	-18.46215	0.7590723	0.46729594	-2.133668	-2.0690722	-4.663159	-4.730771	-0.9355381	1.3551803	4.80365	1.1075566	5.862425	-2.1950593	-3.286543	5.2456307	-3.872754	3.7322	-6.835276	-2.106288	1.0197	0.6503297	-0.45253244	-1.1123178	-0.7504659
LAI	56.0	-2.8684108	-6.6682386	-4.2178845	0.35382915	-1.2298521	1.7489647	1.7399375	-2.3353288	0.6728873	1.2435559	-3.9340484	-2.2455854	-2.5755992	3.7547677	1.6802294	4.007062	-0.9520349	-9.403304	3.7251537	0.3915736	6.141901	0.67937285	-5.1574717	2.8008125	-18.268177	0.66737443	0.44215947	-1.6741421	-2.2774224	-4.674738	-4.5382686	-0.7331489	1.7444769	4.8273935	1.4509625	5.4594083	-2.2732744	-3.5262086	5.638153	-3.9132352	3.8094037	-7.0098224	-2.524635	1.2486609	0.6467779	-0.40095556	-1.2784907	-0.57613134
LAI	62.0	-3.0908062	-6.1014094	-3.5818589	0.5627722	-1.165201	1.5143195	2.0536468	-2.5383294	0.6824316	1.0714006	-3.230995	-2.290253	-2.739501	3.4808633	1.5141879	4.359402	-1.6012368	-9.737818	4.5758376	0.075598575	5.9815187	0.72633684	-5.339414	2.6303053	-17.828154	1.1736262	0.855259	-0.95083594	-2.8397753	-4.657878	-4.5138917	-0.78797764	1.6335552	4.7542	1.5605515	5.7284346	-1.5019774	-3.5715935	5.3608174	-4.085002	3.7769408	-6.749587	-2.5986445	0.87439275	0.49340522	-0.30681622	-1.036057	-0.5746128
LAI	68.0	-3.3829587	-5.741192	-2.963535	0.6794837	-1.1486391	1.1945866	2.1312325	-2.7484682	0.4411477	0.87558967	-3.0101898	-2.4663312	-3.122652	3.335083	1.7663642	4.506703	-1.1955439	-9.646689	4.4076023	0.03550554	5.9285884	0.5185404	-5.3193736	2.4976552	-17.57043	1.1245217	0.912635	-0.9816456	-2.4567611	-4.7348475	-4.6188235	-0.97283304	1.6366872	4.8360095	1.5853978	5.6299453	-1.0531268	-2.705822	5.0741606	-4.0855255	3.9314656	-6.720157	-2.691102	0.79143506	0.47735205	-0.17173602	-1.005002	-0.6211761
LAI	74.0	-3.3908172	-5.59273	-3.10417	0.83339685	-1.1675751	1.086007	2.2463963	-2.8402095	0.6470511	1.013318	-2.7843416	-2.5716774	-3.486841	3.3161626	1.5922356	4.680236	-1.2923281	-9.859898	3.9179325	-0.18748194	5.944654	0.50640786	-5.2982802	2.3048985	-17.578444	0.8479026	0.7936331	-1.1018434	-2.102675	-4.877275	-4.785571	-1.0006222	1.693606	4.8283896	1.2806323	5.335797	-0.7401282	-2.1584935	5.171011	-4.302486	4.099471	-6.5449786	-2.84037	0.8071364	0.2980773	-0.10036958	-0.95633465	-0.59663147
LAI	80.0	-3.2487478	-5.606134	-2.9368682	1.0138286	-1.2464817	0.9095519	2.4200683	-2.925681	0.57023275	1.2346675	-2.6010902	-2.6401362	-3.3853085	3.1597853	1.5622154	4.8324704	-1.7991825	-10.242304	3.1828156	-0.26808918	5.875604	0.15980203	-5.03739	2.1423092	-17.697697	0.29045916	0.617971	-0.7348764	-1.8902106	-4.995241	-4.9853754	-0.85602945	1.8527112	4.8431373	1.2818863	4.988919	-1.0870401	-1.7336899	5.2018485	-4.3658276	4.1286726	-6.5830956	-2.7389069	0.9208506	0.1556065	-0.03190653	-1.0929528	-0.49148753
LAI	86.0	-3.2481656	-5.1146784	-2.7378037	1.1556578	-1.3421943	0.7704392	2.62434	-2.7907138	0.57093465	1.2059592	-2.4475005	-2.723445	-3.2687883	3.153376	1.800923	5.1210318	-1.5745811	-10.037406	2.2558448	-0.2981492	5.6325235	0.09433846	-4.970019	2.1660874	-17.56766	0.39894006	0.60596305	-0.647737	-1.8131477	-5.0504966	-5.012848	-0.78557926	1.9251558	4.8619223	1.0118601	4.7315536	-0.58330077	-1.703996	5.3311257	-4.335977	4.089034	-6.5652614	-2.9167776	0.90023917	0.10517326	0.08534492	-0.8977923	-0.37692046
LAI	92.0	-3.2461398	-4.891181	-2.784159	1.1776352	-1.3018614	0.7777779	2.646362	-2.2337115	0.41365603	1.2702297	-2.3274217	-2.31968	-3.1777103	3.2424598	1.9656955	5.0218253	-1.1684564	-10.120952	1.9625853	-0.37650838	5.4322376	0.004432571	-4.8097606	2.0472078	-16.936258	0.7241477	0.48047325	-0.44220465	-1.5940634	-5.0388265	-5.1508756	-1.1551051	2.148472	4.9144526	1.300666	4.559588	0.14925864	-1.6158454	5.52387	-4.4705215	4.2325106	-6.638367	-2.8690805	0.9038213	0.21767226	0.2278923	-1.0923278	-0.41553324
LAI	98.0	-3.2446752	-4.779369	-2.836162	1.2470188	-1.2294108	0.5668058	2.8065171	-2.102985	0.41461834	1.2047298	-2.2987213	-2.214749	-3.2579985	3.1751173	1.9283237	5.029586	-1.0779945	-10.228133	1.8456528	-0.49203888	5.477811	0.20450719	-4.618983	1.9443239	-16.755266	0.19019084	0.7311326	-0.48644963	-1.6539186	-4.998407	-5.3421564	-1.4051359	2.2210596	5.028469	1.4992914	4.2156262	-0.17446694	-1.4340632	5.698617	-4.6622987	4.406691	-6.644343	-2.5960634	0.85975116	0.21961302	0.18072432	-1.0505031	-0.23972529
LAI	104.0	-3.5315337	-4.302179	-2.7452455	1.2469637	-1.1148592	0.5777803	2.9877634	-2.0510442	0.052886005	1.0993885	-1.9130135	-2.0194952	-3.5898275	2.9683259	2.0147588	4.908793	-1.358085	-10.131433	1.5964805	-0.49355647	5.480317	0.21687518	-4.5114055	2.039204	-16.807863	-0.62390095	0.8608168	-0.38251743	-1.6872748	-4.990618	-5.2313356	-1.5759788	2.06503	5.04736	2.0406716	3.9960246	-0.96958077	-0.9369706	5.809761	-4.6648483	4.533426	-6.65498	-2.289944	0.6665042	-0.08042103	0.30957833	-0.9310644	-0.04729229
LAI	110.0	-3.3896735	-3.9926074	-2.6276853	1.3848234	-1.1015432	0.52740484	3.003463	-1.7970648	0.1133042	1.0909861	-1.7345256	-2.080215	-3.6574533	2.8701694	2.0138812	4.813894	-1.6062032	-9.672167	1.2039833	-0.38916793	5.4654694	-0.066831104	-4.5064807	2.07015	-16.75506	-0.5424476	0.8701479	0.5569592	-1.9386045	-4.9421787	-5.1736503	-1.5228347	1.9646544	4.917626	4.3119574	3.8574865	-0.058822144	-0.044319574	6.5105925	-4.5456347	4.6215	-6.21481	-2.4083576	0.5555315	-0.10296696	0.24596606	-0.7688113	0.08499519
LAI	116.0	-2.8516896	-2.5499783	-0.85801476	1.1679916	-0.95600593	0.56142485	2.5764608	-1.4596924	-0.22388464	1.2751198	-0.5959495	0.79790944	-3.2326968	3.375958	3.231291	3.9526343	-1.4999586	-6.8631716	0.36958966	1.1712509	5.370722	-0.46672297	-4.6254053	2.073249	-16.026403	0.11169637	0.8811605	4.6916633	-1.201882	-2.3587909	-0.084114514	-1.4016266	2.1672397	4.1882615	4.944736	4.4585543	-0.44472584	2.01299	6.6224666	-4.3367734	3.0517833	-3.8265464	-3.2562428	1.3698556	0.5273647	0.5377936	0.770835	-0.5834318
LAI	122.0	-2.943534	-2.422895	-0.8395334	1.2014031	-0.99587387	0.72945106	2.723941	-1.2938362	-0.2947581	1.1548667	-0.368109	1.0513328	-3.3549995	3.6103117	3.3061633	3.9152448	-1.8296087	-6.6220746	0.63446224	1.3294199	5.4567027	-0.24486597	-4.44454	2.0660324	-15.590032	-0.43017414	0.93383515	4.8388524	-1.1542329	-2.332459	-0.10316324	-1.4482236	2.18151	4.3255496	4.8643064	4.2850885	-0.2978164	1.9811226	6.689641	-4.4276924	3.0271952	-3.7726882	-4.2679873	1.2464945	0.67681444	0.6030596	0.7890304	-0.66784847
LAI	128.0	-3.2602684	-3.6581922	-1.3760697	1.4077808	-1.2121568	0.6878292	3.1007833	-0.63137966	0.15594968	1.0512795	-0.8644965	-0.6980262	-3.417206	3.2800539	2.684619	4.475761	-2.1432512	-8.068159	1.4674164	0.37373218	5.4174843	0.11536936	-3.9421735	1.9238678	-16.321566	-0.87700135	0.860927	4.181965	-1.7950662	-3.7395291	-3.3419008	-1.8285432	2.099514	5.046457	5.2416253	3.9309664	0.1431418	1.5812706	7.244288	-4.5637093	4.03135	-5.352362	-4.8181643	0.40791085	-0.0047909385	0.4465938	-0.09498099	-0.2456836
LPS	4.0	3.6690092	0.19340315	-4.666048	-7.330598	-2.299484	3.3945088	-9.430587	5.9694695	-3.573648	1.375185	3.527724	0.89381015	-1.2242122	-4.429416	5.286681	-2.787446	-5.281246	-3.370714	-8.259345	8.624022	3.2593744	4.2494493	2.4473076	2.2217875	-12.104068	1.560859	1.2896134	-2.3423524	-1.0139012	-3.9725401	0.5450566	1.2021806	-2.2125714	-0.65614295	3.58335	7.809642	-5.9318066	-3.532148	3.172651	-1.7818971	2.0661697	-1.9821675	2.3466036	-2.8060343	-1.0087358	0.7147748	-0.7860407	-1.2250919
LPS	6.0	3.3869615	-0.287749	-5.159934	-7.417294	-3.1104693	3.05107	-9.842242	4.5244627	-5.2729907	-0.18832971	2.915117	0.5204014	-2.1254218	-5.8233833	5.1338043	-3.4201658	-5.4308596	-3.2051227	-8.321168	8.343333	2.444311	3.6633337	2.2034526	1.1551307	-12.27415	0.5362178	0.63021284	-2.9996428	-1.8685602	-4.97342	-0.07950207	0.8716141	-3.3658938	-0.32669604	3.152515	7.3511066	-6.7088413	-4.08115	2.6027977	-2.4344378	1.5304369	-2.1618502	0.9033804	-3.075234	-1.5674763	0.34483707	-1.7334429	-1.9096854
LPS	8.0	3.4089208	-0.4814424	-5.5563626	-7.5514297	-3.5553575	3.073756	-10.040485	3.6240718	-6.020517	-0.47970772	2.6217818	0.10503452	-2.605613	-6.604168	4.9262733	-3.6137023	-5.496629	-3.2332723	-8.3706045	8.027777	1.9200342	3.262796	2.0582366	0.7910267	-12.281727	0.4931171	0.74258786	-3.3091145	-2.051445	-5.4603777	-0.1462748	0.8112619	-3.8472939	-0.19453216	3.1237164	7.1607494	-6.959866	-4.508588	2.2100713	-2.5258222	1.1884797	-2.206854	0.24927552	-3.069788	-1.7160381	0.16571596	-2.1953628	-2.1388113
LPS	10.0	3.5344207	-0.8775263	-6.3521085	-7.074101	-5.4406633	2.3204393	-10.22954	-3.3337045	-10.598873	-1.4024962	1.0894486	-2.045515	-4.25558	-10.361668	3.646753	-5.4575186	-5.3905478	-2.7382987	-7.9947567	5.844779	-1.9759198	0.8732288	-0.73784614	-1.6633718	-11.819524	-1.2589095	-0.45866424	-5.4955726	-3.3776207	-7.3624787	-1.5413772	0.49453953	-5.294372	1.0468656	2.2350755	5.4507594	-7.9840183	-6.4321833	0.00016575423	-3.3925683	-0.92747706	-2.239366	-3.7126243	-3.2938817	-2.8094	-2.0829237	-5.0664554	-3.5416515
LPS	12.0	2.133261	-3.2201838	-6.4544115	-6.6456995	-6.24023	0.9182232	-10.31735	-6.043314	-13.027951	-1.6168894	-2.9679155	-3.5937636	-4.8973227	-11.630325	1.6832092	-6.6271257	-5.533679	-2.0790415	-6.815918	4.338305	-3.4506116	-0.40764642	-1.7069871	-3.4832997	-10.965594	-3.4884036	-2.2532072	-6.599979	-4.5968556	-8.0894985	-4.1781287	-1.238121	-5.998039	1.7843918	-0.6052768	1.7965685	-8.671193	-6.850705	-1.6111382	-5.153849	-2.241248	-2.6132503	-7.211584	-3.442519	-4.4909606	-3.8037136	-7.3876247	-5.5013123
LPS	14.0	1.2064657	-4.439065	-6.4313917	-6.141843	-6.2110167	0.55357385	-9.912038	-7.1581903	-13.996749	-1.7906766	-5.3093405	-4.3416333	-4.9877944	-12.06049	0.5896123	-6.3104725	-5.532277	-2.297903	-6.205256	3.4745126	-3.5194526	-1.0025523	-1.7380283	-4.0834804	-10.146319	-4.311494	-3.711825	-6.9754963	-4.8251486	-8.19886	-5.7317624	-2.1109138	-5.5840607	2.2705123	-1.7471783	0.35457084	-8.6518755	-6.5135164	-3.3902693	-6.1875916	-2.8592288	-2.8717325	-9.09249	-3.1104894	-6.0712748	-4.6640816	-8.461617	-5.8951025
LPS	16.0	0.34183452	-4.873031	-6.479609	-5.706112	-5.3471694	1.0624197	-8.890156	-6.144509	-14.553375	-2.3268409	-5.935248	-4.3553376	-3.868301	-12.252717	-0.12808588	-2.3701117	-5.164823	-2.2982264	-4.8676176	2.7835162	-2.8280754	-1.6774037	-1.4695444	-4.2056823	-9.164884	-5.7469435	-3.770564	-6.3958225	-5.15753	-8.6163025	-5.5776815	-2.5301156	-4.9691796	2.8868237	-0.18643214	0.052507512	-7.9143915	-6.027188	-4.0505195	-6.462094	-2.4215636	-4.596501	-10.089319	-2.7701035	-5.5250564	-4.6532373	-8.886196	-4.0647783
LPS	18.0	0.13946065	-4.9599514	-6.4302006	-3.6098702	-5.100654	2.1206975	-5.295468	-1.964007	-11.916421	-3.9922667	-6.3318686	-3.2695808	-0.5359186	-4.9997034	0.63951266	-1.9352679	-4.092328	-1.7005509	-8.872368	3.026107	2.4687023	-1.540899	1.5312221	-4.0999117	-7.688062	-5.7128897	-0.25774738	-2.4837406	-4.9695053	-7.9417734	-4.4010367	-2.8061006	-0.80562454	3.187216	2.0842931	-0.14916	-5.8868814	-4.8708076	-2.4867086	-6.1257505	0.17731398	-4.5229783	-7.29142	-2.1412182	-2.7765703	-3.424249	-5.8844724	-3.4286854
LPS	20.0	-0.61668086	-4.6549706	-5.733867	-3.0471077	-4.495902	2.2795155	-7.782519	-0.034234338	-4.4389205	-0.4394695	-5.7405453	-3.690378	-4.0737996	-1.0357245	0.6486602	-2.2896495	-3.440835	-1.3321719	-8.109184	3.4491622	3.6722403	-0.33544922	1.6839914	-1.4869276	-9.659602	-3.5567567	1.6856004	-2.7612267	-5.3808107	-6.9454226	-3.9501405	-3.7692137	-0.73632854	2.7182817	1.8476166	-0.73462003	-6.8343554	-4.830902	-2.246032	-5.0472403	0.7368999	-4.1174016	-4.4772897	-1.7166011	-1.5198307	-3.0807102	-5.8647485	-3.3656182
LPS	22.0	0.117843315	-4.058599	-5.097964	-1.880627	-3.971455	2.3879926	-6.8565035	-0.8810823	-4.169339	0.24075669	-5.3232594	-4.883202	-5.1559696	-1.4833792	1.1188515	-1.3089588	-2.8394995	-1.7797213	-7.317912	3.2645946	4.0446515	0.6077646	1.4395012	-0.40877542	-9.083331	-2.7480145	0.8140602	-3.9299698	-5.6519156	-5.937726	-3.8470438	-3.8624778	-0.16276269	1.638966	2.1904895	-0.4772406	-6.43101	-4.05637	-2.1909413	-3.8447132	1.1120656	-4.1402187	-3.9616456	-1.8691794	-1.0841743	-2.5239418	-6.0963554	-3.0551474
LPS	24.0	-0.24904916	-3.736396	-4.273519	-1.6889606	-3.2402782	2.7887425	-5.88385	-0.7917793	-2.7545302	0.6084393	-5.286826	-4.6268725	-4.8327827	-1.068258	2.1516163	0.07293298	-2.4530017	-2.1804366	-7.3942533	2.9846148	4.0387516	0.8708732	1.0954024	-0.3111769	-9.069245	-2.1776803	0.5075271	-4.3711505	-5.5508533	-5.312529	-4.0937963	-4.222484	0.7340335	1.7737929	2.9729621	-0.050870854	-5.865751	-3.5259256	-2.5455925	-3.5365746	1.3440382	-4.0447607	-3.5267296	-1.6951933	-0.73370844	-2.0521429	-6.0685525	-2.434373
LPS	26.0	-0.3373437	-3.608551	-3.9649453	-1.2306159	-2.8934925	2.715936	-4.3256574	0.8209872	-0.32603285	-0.24376404	-4.944211	-3.817046	-2.6797483	-0.29716912	3.1617565	0.7517058	-3.0411148	-2.464237	-7.9541383	2.8207135	4.257408	0.9060712	1.1413915	0.027553655	-10.767171	-1.694377	-0.23303805	-3.9587488	-5.437131	-5.4840155	-3.7608001	-4.138522	0.8254157	2.032919	3.902923	0.8892696	-5.693909	-2.3564436	-2.2454698	-3.2641163	1.7668788	-3.3370826	-2.8679278	-1.6548434	-0.29644585	-1.3069838	-6.3084493	-1.9281849
LPS	32.0	-1.1050928	-2.6296353	-3.0115705	-0.03832363	-2.6299353	2.3690288	-4.078456	3.0298314	3.5037255	-1.1813096	-3.7504735	-2.7712495	-1.9349306	3.0130584	4.2693334	2.91641	-1.9703268	-4.09423	-3.379402	2.2115228	4.146185	1.5345477	0.50628954	1.1627992	-13.43743	-1.1548837	-0.30532557	-3.0338337	-5.351723	-4.8715024	-2.495059	-3.3085074	1.4377272	2.3988993	2.7865305	3.2886896	-4.7419906	-2.1768095	1.2503134	-2.8270168	3.0888023	-2.4574223	1.4920514	-0.9489888	0.9320571	-0.29042393	-3.738782	-0.67076486
LPS	38.0	-1.465438	-2.1119337	-2.52166	-0.803486	-1.9801093	2.309368	-0.49257892	4.4566474	4.3313427	1.2613864	-2.5027122	-2.246788	1.2395235	3.1728709	4.0175385	4.050089	-2.8082845	-3.283378	-3.4944372	2.0634987	5.1961713	1.6842564	0.40437838	2.029029	-14.578028	0.10117529	-0.29495704	-0.2843219	-3.0183227	-4.4434958	-3.8670492	-2.3913548	1.5840751	2.94689	0.7134544	2.8975248	-2.979898	-0.96882665	5.1271806	-2.9450698	3.258258	-1.5759715	2.9710212	0.7944055	2.3455794	0.12036101	-2.4691203	0.21726671
LPS	44.0	-1.0218828	-1.6201524	-2.314839	-1.1581621	-1.7267686	2.1018872	1.7274197	4.3000026	4.3989058	2.4254742	-2.00204	-1.8547237	3.6714597	4.2602453	4.537481	4.361708	-1.0965303	-3.5082605	-2.1788118	2.133436	5.909153	2.0842047	0.3258305	2.2045915	-14.012509	0.48495248	1.4793388	1.711703	-2.5011275	-4.2341495	-3.1359406	-2.0872388	1.5227127	3.7508614	1.2418487	3.8536294	-2.646378	0.18100138	6.686162	-2.8298337	3.2092786	-1.7565687	2.3058324	0.7678891	2.807486	0.4996548	-1.9552332	0.7304247
LPS	50.0	-1.3579625	-1.0199246	-2.3258784	-1.2559503	-1.5226343	2.1751094	3.1735663	4.286599	4.7520537	2.4019623	-1.5127262	-1.4849459	3.0894396	4.76119	5.288535	4.2317	-0.24222207	-3.2871783	0.84105843	1.925564	5.529696	2.168369	0.47635674	2.5359123	-13.950284	0.12515815	1.6565988	3.0671797	-2.3899603	-4.181953	-2.0683463	-1.2903174	1.8753502	4.2336516	1.7452034	4.119145	-2.6333318	1.1517811	7.579574	-2.5010304	3.280357	-1.713159	1.6536477	1.2183765	2.7418334	0.5670004	-1.7934893	0.90723026
LPS	56.0	-1.2681882	-1.1491119	-2.4667668	-1.052084	-1.2587235	2.396408	3.5499504	4.6408544	4.9704204	2.2602367	-0.91300267	-1.4645056	3.5460787	4.715087	5.035616	4.1155486	-0.52240366	-2.624768	2.357787	2.028253	5.3346524	2.1213908	0.6610007	2.8439581	-14.254502	0.28873837	1.87787	3.3069015	-2.768103	-4.078872	-1.749118	-0.7177527	2.2125003	4.4987173	2.5264745	4.1048937	-2.4465976	1.4862249	7.9009366	-2.334336	3.519161	-2.1707797	1.6307971	1.6964506	2.516475	0.67169845	-1.5839529	0.88884836
LPS	62.0	-1.5577341	-0.38574317	-1.6370486	-0.9516576	-0.7887811	2.1259358	3.567587	4.2645817	4.7801366	2.4486797	-0.1663018	-0.5744782	4.5822396	4.267399	5.047643	4.817986	-0.04418602	-2.9884472	3.426839	1.9987686	5.3515735	2.1002922	0.54480153	2.7779584	-14.390766	1.1562854	2.0708544	3.1638834	-3.24434	-3.7861712	-2.4063497	0.019648703	2.2429233	4.5891333	2.5723765	3.9847221	-1.6110978	1.4081637	8.332318	-2.3421915	3.614868	-2.0071661	1.6737138	1.3858238	2.050024	0.74820477	-1.0724682	1.4121237
LPS	68.0	-1.723943	-0.48525932	-0.89697134	-0.7627487	-1.1670436	1.9244639	3.843627	3.917724	4.213119	2.4525702	0.39200664	-1.390418	5.552861	3.8992925	5.1957307	5.2799807	0.30547026	-3.4588306	3.239505	1.6560332	5.212148	2.015487	0.76264465	2.470666	-14.514216	0.43439868	2.329942	3.4021556	-2.7626693	-4.02544	-2.8030164	-0.24919255	2.3999708	4.584124	2.6485543	3.7125545	-1.2421002	1.8988385	8.721523	-2.2933896	3.545121	-1.848094	1.1515787	1.7755957	1.8366476	0.74333096	-0.64086115	1.5281014
LPS	74.0	-2.0478985	-1.2920455	-1.2347035	-0.5419935	-1.2222135	1.5638244	4.2465396	3.5006282	4.2200503	2.5558121	0.7582493	-1.7127377	5.4751897	3.8605864	5.2365828	5.312212	0.12210858	-3.7458372	3.098872	1.3804938	5.1788588	1.7270421	0.71976185	2.487227	-14.779248	0.4362403	2.3465998	3.1126025	-2.1931872	-4.399047	-3.1878624	-0.28274608	2.2247314	4.439157	2.058887	3.4707792	-0.98040104	2.2106373	8.797837	-2.5492191	3.4027011	-1.5017095	0.5695674	1.8449042	1.7394923	0.7301606	-0.3509468	1.2469945
LPS	80.0	-2.1703465	-2.4946406	-2.035714	-0.14308085	-1.2707064	1.3301166	4.416713	2.6731806	4.3391056	2.8388805	1.1134315	-2.0486155	4.059874	3.5834243	4.8484735	5.4075875	0.28856346	-3.9501812	1.7837317	1.222263	5.3350096	1.4187311	0.8194013	2.5244794	-14.750265	1.0678438	2.3176231	3.3325663	-1.9806472	-4.772158	-3.4009392	-0.32819924	2.0963519	4.2644277	1.5910183	3.1112378	-0.9456138	2.6821578	8.765808	-2.745987	3.475122	-1.6237781	0.35593075	1.7947543	1.3018391	0.768594	-0.34184685	1.0840074
LPS	86.0	-2.2550733	-2.149557	-2.0448544	-0.16636313	-1.09567	0.99476784	4.3338623	2.366894	4.2566714	2.8786185	1.5528709	-2.2979038	3.8083203	3.485164	4.954246	5.564901	0.9053579	-3.8281937	0.5858084	1.4917161	5.375597	1.5332931	0.71076924	2.4562423	-14.740943	0.9602609	1.9776156	3.3507926	-2.4549634	-4.8432126	-3.07936	-0.37163773	2.2154644	4.337955	1.7091284	2.9226525	-0.9272924	2.7221735	8.560522	-2.7430835	3.6868634	-2.112223	0.51891553	1.9961663	1.1636169	1.0011675	-0.32285205	0.9570913
LPS	92.0	-2.3988645	-1.3346318	-1.8921318	0.023074433	-0.9912852	0.50681114	4.051608	2.6794038	3.6407454	2.8564713	2.0313826	-2.6585112	3.3654902	3.3211102	4.8764157	5.4038424	0.57163554	-4.0254135	-0.59380627	1.2062225	5.364873	1.5931847	0.8546802	2.3578124	-14.612975	0.8232298	1.934817	3.4872932	-3.001013	-4.9601083	-3.1183524	-0.5232313	2.5871396	4.5405955	2.2457738	2.5927486	-0.10558785	2.2491727	8.102401	-2.5620425	3.8309374	-2.1181836	1.0409014	1.9900216	1.1275216	1.1030184	-0.32856148	1.1024535
LPS	98.0	-2.4056294	-0.8942402	-1.598339	0.2005352	-1.0766267	0.37858	4.2990003	2.552877	3.479464	2.3755338	1.960161	-3.1755087	3.5174599	3.3892748	4.902921	5.392836	0.4902812	-3.9281442	-1.3590811	0.83340555	5.0080676	1.6666366	0.80277365	2.298401	-14.637052	0.74275386	2.1398208	3.2671645	-3.0986185	-4.966873	-3.632684	-0.36519358	2.4690251	4.530018	2.429599	2.1699266	0.030299539	1.8240917	8.222875	-2.6111114	3.8725498	-1.7981145	0.97985756	1.9572009	0.83227473	1.1827703	-0.33759752	1.2114561
LPS	104.0	-2.517534	-0.6534428	-1.4888858	0.3708086	-1.008088	0.3280421	5.0460377	2.518136	3.4122903	2.5286036	1.6539904	-2.9433134	3.6303644	3.4639683	4.8052907	5.440951	0.81439793	-3.8650024	-1.8190345	1.0269442	4.8057656	1.5752479	0.63446015	2.3678567	-15.135042	0.69853526	1.8941636	2.8335056	-2.9583807	-5.0101914	-3.5010757	-0.35636473	2.373258	4.35002	3.1113787	2.244552	-0.28638875	2.0783296	8.118342	-2.8703618	3.9764154	-2.3868878	1.2832217	1.8155687	0.63193506	1.1696564	-0.12893172	1.2733374
LPS	110.0	-2.307303	-0.7164355	-1.7179811	0.29503772	-0.80448	0.30264556	4.7239046	2.398149	3.0610003	2.431576	1.3248404	-2.4155345	2.7718704	3.571646	4.6581516	5.64187	1.1951131	-3.9325542	-2.3549938	1.9308422	4.7785497	0.94797903	0.44469383	2.6033585	-15.357846	0.749683	1.9965405	3.385257	-2.7198055	-4.9791946	-2.7288332	-0.3473223	2.5057373	4.107605	4.481014	2.5140874	-0.26027885	2.8717923	7.765971	-2.9328794	3.76267	-2.130341	0.22630754	1.935158	0.39671487	1.7491262	0.42540732	0.80861104
LPS	116.0	-1.4881526	0.77607554	-2.0394163	-0.24084617	-0.42165047	0.081678905	3.6772983	3.246133	2.204919	2.8435397	2.734686	-0.44281796	3.180387	4.2646165	4.903783	4.680173	1.4348235	-1.8714596	-3.5403762	5.1671376	4.5168085	-1.1654192	0.02471671	2.030236	-13.64364	0.80113405	2.3265238	4.6919093	-1.1199583	-2.8121853	1.183852	0.29121593	3.4236066	4.1608586	3.6158924	2.3442492	-1.8267376	1.9052024	3.7000122	-2.818716	1.9180367	0.018470986	-1.4687907	2.671329	2.884989	6.0920258	1.7388927	-1.1886698
LPS	122.0	-1.7104845	0.7560848	-1.8622615	-0.1667718	-0.52172244	0.13413699	3.3783965	3.5851018	2.2641153	2.5464396	2.8753397	-0.48559648	3.2700589	4.2310677	5.1590385	4.6750746	1.3033097	-1.9040514	-3.474739	5.31077	4.5328918	-1.1424527	0.053247735	2.0110683	-13.892884	0.63443696	2.3512628	4.700042	-1.0494336	-2.739027	1.3564492	0.3588806	3.1720023	4.1713676	3.7214983	2.3783748	-1.9370987	1.8767074	3.6760108	-2.9614947	1.9201118	-0.07689472	-2.1542351	2.8394709	2.9805748	6.3476305	1.9317997	-1.2446588
LPS	128.0	-2.0026753	-0.44540069	-1.7515041	0.28399643	-0.76722956	0.3766846	3.9332569	3.7632208	2.6445704	2.2668302	1.846897	-1.2574602	2.8388186	3.64935	5.1532435	5.439509	0.59413755	-3.0793138	-2.3791368	4.4889154	4.6830015	-0.28028718	0.08263506	1.7764012	-15.4309025	0.27175778	1.9837333	4.5284076	-1.9717071	-3.7931597	-0.46150967	-0.043121412	2.7519372	4.3927712	3.8642945	2.3921082	-1.2089701	2.278498	5.696319	-3.2679098	2.8262546	-0.8147886	-3.6145732	2.6211286	1.3308669	4.410121	0.91496575	-0.57968634
LPI	4.0	4.383015	-0.25534493	-3.7984328	-6.8199577	-3.282732	3.3772888	-10.278054	7.1759934	-2.4318454	-5.6884146	-0.580182	-1.0831094	3.3993342	-2.5775948	5.1079874	-1.1965431	-2.8310564	-2.3625898	-7.1170273	7.247425	3.6749978	3.7730343	2.2311912	2.8315115	-10.753341	-0.41757816	0.96725994	-0.07407078	-0.40710115	-3.1733878	-2.2637057	-0.829072	-5.259639	-0.5879059	3.299199	6.559903	-6.6499987	-2.3693995	3.3020368	-1.1011941	0.9142284	-3.2646687	3.6229544	-2.486246	0.1276192	-2.0787256	-2.8695254	-1.103688
LPI	6.0	4.375137	-0.8841938	-4.2345533	-7.14902	-4.0572395	3.288708	-11.200075	6.4784703	-3.7958894	-7.2675595	-0.7191476	-1.7231736	2.506455	-3.6037989	4.975205	-1.3695707	-3.3363461	-2.1686385	-7.7479563	6.897115	3.3920584	3.0584466	2.0944107	2.0657017	-11.219584	-1.2361914	0.6564131	-0.4345732	-1.1627852	-3.650165	-2.6251051	-0.94903874	-6.3847184	-0.45890394	2.8605895	6.365336	-7.2621393	-2.7839339	2.9234552	-1.6365322	0.3150579	-3.5440667	2.1563947	-2.7587514	-0.47499943	-2.4621341	-4.178382	-1.9592432
LPI	8.0	4.583553	-1.2352315	-4.518517	-7.384696	-4.628733	3.4369466	-11.7066345	6.188015	-4.5217	-7.7790127	-1.0255187	-2.0737944	1.9058466	-4.505667	4.844013	-1.2898433	-3.719178	-2.1164222	-7.9621468	6.481921	3.1048212	2.6956565	2.0191202	1.7607901	-11.584406	-1.4172174	0.7127269	-0.63877934	-1.3577874	-4.00042	-2.5786648	-0.95572245	-7.2262316	-0.46794656	2.7573676	6.1821127	-7.469416	-3.1485696	2.6748755	-1.8357905	-0.05601804	-3.8999321	1.3435893	-2.7545483	-0.86907375	-2.584867	-4.7572455	-2.5053396
LPI	10.0	5.318991	-2.981627	-5.1150537	-8.014126	-7.0125456	3.3648062	-13.169601	1.7815413	-9.7495575	-9.602127	-1.399141	-3.4430993	-0.53154826	-9.537836	4.2105875	-1.0495907	-4.5340176	-1.3915052	-8.568083	4.115466	0.19974524	0.13108099	0.4829246	0.118268676	-13.288274	-3.0143602	0.3604749	-2.4465504	-3.0719514	-4.908442	-2.7017126	-0.5617064	-11.475322	0.31264684	1.9533725	4.9540377	-8.374834	-5.404552	0.7104888	-2.7982764	-2.2888298	-4.979414	-3.1506126	-2.9857938	-2.3438683	-4.353234	-8.547222	-6.001692
LPI	12.0	4.2881403	-4.4660354	-5.1797566	-7.490497	-8.069027	2.6809373	-13.208502	-2.1253436	-12.229611	-9.88352	-3.3372304	-4.340181	-1.6080897	-10.814792	2.7468228	-3.5892026	-4.6140275	-1.1681861	-7.6879864	2.7440596	-1.2453998	-1.2688367	-0.39512527	-2.1012304	-12.562522	-4.604495	-0.7012825	-3.8107324	-5.948682	-5.3427706	-3.918596	-0.829016	-12.141864	0.9637794	-0.028031332	3.6608863	-9.193812	-6.0825024	-0.3290374	-3.6333745	-3.7860692	-5.217594	-7.257585	-3.5084634	-3.3885427	-5.7160053	-11.156527	-8.075402
LPI	14.0	3.364661	-5.7641	-5.2887793	-7.2284575	-8.098879	2.277742	-13.0601	-3.8910313	-13.040072	-10.28943	-4.655673	-5.2625637	-2.169595	-11.462095	1.9690592	-4.7603607	-5.052207	-1.4249316	-6.7536044	2.0873039	-1.897195	-1.7429223	-0.68873125	-3.1305103	-11.908188	-5.804241	-1.99056	-4.5379653	-7.470279	-5.76228	-4.8133907	-1.4244621	-11.912739	1.323611	-0.73286617	2.4894621	-9.240817	-6.338718	-1.4833674	-4.8225803	-4.515896	-5.2973404	-10.833662	-3.449136	-4.8033085	-6.326466	-12.233858	-8.651224
LPI	16.0	2.3534906	-6.0368524	-5.4416122	-6.9665556	-7.4024	2.613642	-10.886081	-2.6920297	-13.252054	-10.463283	-5.8769736	-6.014072	-1.8781186	-11.572858	1.4597409	-3.7981222	-6.2050037	-0.88726705	-5.066204	1.3803929	-1.0329819	-2.2390034	-0.5032922	-3.6276867	-11.039242	-6.66124	-2.3836865	-4.284116	-8.502489	-6.516593	-4.742439	-2.2541482	-11.094654	1.2743431	0.7353217	1.7335882	-8.708237	-6.133811	-1.8942422	-5.405062	-3.8625624	-5.007824	-13.715557	-3.2842793	-4.715767	-6.3462453	-12.725332	-6.694272
LPI	18.0	2.6055245	-6.028521	-5.640213	-5.2232037	-6.563533	3.743996	-7.230381	1.0076802	-9.756806	-11.072848	-6.5866756	-4.9652004	3.189295	-2.5087507	1.940383	-2.2476509	-5.5759625	-0.35909435	-6.376419	1.1733708	4.93619	-1.6350946	1.0986321	-3.453555	-10.252133	-6.2092996	-0.10483362	-1.2258825	-7.547338	-5.8605175	-3.5866945	-2.4311156	-4.6161203	1.4021568	2.1952658	1.5709361	-6.260079	-5.3269854	0.32775795	-5.361894	0.07383145	-5.1264067	-12.702777	-2.4599872	-2.3555694	-5.3299294	-9.667252	-3.867876
LPI	20.0	1.7798663	-4.984697	-5.2665496	-3.996006	-5.6411533	4.007589	-9.179472	2.336157	-2.3579633	-7.0734186	-6.40221	-4.1527176	3.1361501	-1.7431996	1.6838737	-1.5905932	-4.987711	-0.22099498	-5.5076675	1.4767225	4.3648157	0.7777128	0.992337	-0.9381901	-11.218253	-4.161112	1.3690629	-1.3804473	-6.010707	-5.9734645	-2.6276393	-3.0795083	-3.7249231	1.0370716	2.2717748	1.6917768	-5.316585	-4.5917544	1.7577304	-4.76951	0.05962277	-4.4992557	-8.76004	-1.3482065	-1.3289735	-5.0897884	-8.825653	-3.6930313
LPI	22.0	1.4914558	-4.3790016	-4.603509	-3.1016715	-4.8703485	3.8962321	-8.399432	1.106354	-1.7856989	-6.8212953	-5.9936295	-4.3861585	1.8709769	-1.6842822	1.7048085	-0.86172086	-3.725589	-0.6714164	-4.9334297	1.2403225	3.921387	1.9620519	0.9394046	1.0832673	-10.987783	-3.2690938	1.5387064	-1.8355536	-5.5700936	-5.519064	-2.7564979	-3.0125325	-2.67698	0.7734118	2.6820068	2.0827596	-4.9623046	-3.8479543	1.6220667	-3.975778	0.6007514	-3.8901403	-6.3728776	-1.3105476	-0.69016385	-4.7582974	-8.223246	-3.0990367
LPI	24.0	1.0496186	-3.8320158	-4.165908	-3.151026	-4.0972934	3.9595146	-7.2966595	0.49126074	-0.5995024	-6.4697075	-5.1763315	-4.224584	2.4296186	-1.2212099	2.211182	0.06591668	-3.0231032	-0.88903534	-4.4907064	0.93376064	3.6656554	2.1421757	0.41694576	1.2678808	-10.911005	-2.5834484	1.6195525	-1.8361776	-5.480246	-5.278304	-2.9438705	-2.728913	-1.6195693	0.8833737	2.9442499	2.696429	-4.416575	-3.1088371	1.0663084	-3.5960903	0.93533707	-3.3374884	-5.081926	-1.2236823	-0.61100996	-4.290122	-7.386133	-2.2426872
LPI	26.0	0.41231635	-3.4819362	-3.8434215	-2.8812926	-3.5499687	3.68831	-5.4132333	0.78706425	0.67811614	-6.3705482	-4.4615164	-4.293485	2.9630048	0.24107495	2.7227128	0.17839466	-2.9882758	-1.06932	-4.8227305	0.74617517	3.7571626	2.503887	0.318094	1.3755815	-11.493944	-2.3067589	0.7563727	-1.0766387	-5.1004004	-5.3963013	-2.3898854	-2.5716803	-0.8631121	0.6831779	2.6839101	3.4478335	-4.0921955	-1.6048069	1.2215265	-3.4205716	1.7100102	-2.5463228	-5.1699085	-0.92323697	-0.22145236	-4.050368	-6.943446	-1.2859322
LPI	32.0	-0.58151	-2.864674	-3.1430888	-1.0144287	-2.6240258	3.46286	-3.9890025	0.80075705	2.9046376	-2.715574	-3.3807335	-4.230562	2.6746445	2.9948971	2.969736	1.5184573	-1.2841328	-2.2161934	-0.78505254	0.40112498	3.9364889	3.6719885	0.10943095	3.6111975	-12.807599	-1.2804546	0.5976285	-0.14031014	-3.9420195	-4.9553127	-1.1448656	-1.0408269	0.21475466	1.0602344	1.2467868	4.18172	-2.2709496	-0.39308518	2.709916	-3.1384416	3.0089595	-1.4779826	-3.311458	-0.3121895	0.37597921	-3.4132996	-3.7862532	0.7454866
LPI	38.0	-1.1180874	-2.1011264	-2.5996711	-1.3561829	-1.5428897	3.543607	-0.7533426	1.7092042	3.2335498	0.20287313	-2.4037645	-3.596102	3.0323317	3.6373236	2.9257154	2.261388	-1.2220047	-1.8809773	-0.13937762	0.23042828	4.5601387	4.079841	0.2337979	3.9045253	-13.1900215	-0.27249858	0.37201467	0.9446534	-2.5910988	-4.5585055	-2.9643312	-0.23376596	0.2459988	1.303666	0.39025098	3.7096455	-0.22019204	0.42484048	5.0694747	-3.266084	3.3122208	-1.5099057	-2.7983975	0.30345783	1.2299081	-3.0731122	-2.7359657	1.904788
LPI	44.0	-0.48769116	-1.9363163	-1.6034875	-1.7683653	-1.4740453	3.3687496	1.531973	1.6753504	3.4038773	1.393069	-1.9256479	-3.2347803	3.1365721	3.87546	3.2209563	2.527039	-0.6380255	-2.0042908	0.8389855	0.2342633	5.2119565	4.4823017	0.29596645	4.052165	-13.6787815	0.096342616	2.151801	2.370148	-2.4231393	-4.157747	-2.6712096	-0.48701787	0.20464575	1.6908407	0.34779638	4.0540643	-0.004862548	0.6734705	5.652778	-3.296502	3.3763828	-1.5491704	-2.435096	0.64313823	1.1803311	-2.723264	-2.5575874	2.4023402
LPI	50.0	-0.61506075	-1.7006847	-0.9981267	-2.1263928	-1.26263	3.1650608	2.5192194	1.4771953	3.1638844	1.3591131	-1.4702072	-3.4167252	3.0012932	3.8630514	3.3284514	2.4847322	-0.28899762	-2.0219936	2.3328283	0.30751586	5.0483675	4.617869	0.1195955	4.108034	-13.978778	-0.39237067	2.6021461	3.1243448	-2.1940289	-4.108383	-2.3155103	-0.42262247	0.6343029	1.695491	-0.18423218	3.7931721	-0.5402238	1.0887936	6.549393	-3.5482855	3.620074	-1.7437516	-2.637015	0.7825206	1.7256409	-2.6367087	-2.5735824	2.176331
LPI	56.0	-0.5667381	-1.8235438	-0.8101744	-2.1749167	-1.0879469	3.5275335	2.710214	1.5089438	3.1101654	1.1554364	-0.9789312	-3.403387	3.141355	4.0076423	3.3182364	2.560999	-0.27353323	-1.8731745	3.3422208	0.61771905	5.002267	4.733504	-0.09350828	4.335181	-14.15749	-0.47964135	2.855084	3.237492	-2.0822647	-4.0438075	-1.6456193	-0.24487303	0.8193663	1.9901775	0.32139075	3.4208663	-0.8813654	1.0970498	6.5313735	-3.6879997	3.9097738	-1.9362638	-2.7713082	0.94668007	1.6716685	-2.6469245	-2.300631	2.133878
LPI	62.0	-1.1781075	-1.4867034	-0.023963166	-1.5098461	-0.68838364	3.0764778	2.6658962	1.0084018	3.3873537	1.5461363	-0.13037238	-3.4161954	3.48119	3.6693492	3.2806737	3.0499132	0.5689553	-1.9277585	4.4091625	0.54887664	5.3670344	4.563307	-0.13646208	3.974864	-13.554256	0.08188357	2.835546	3.2906342	-1.8424966	-3.7802994	-2.1941228	0.34101486	1.2433367	2.6582212	0.9088911	3.2348166	0.51601267	1.147078	6.4158483	-3.715563	3.9349651	-1.6288888	-3.2161312	0.5930426	1.0944792	-2.7586546	-2.0430403	2.3312056
LPI	68.0	-1.2364962	-1.2890778	0.43994468	-1.2371081	-1.1041844	2.84565	2.8795679	0.996305	2.9658458	1.5242889	0.075797975	-3.8520174	3.9543936	3.526728	3.231677	3.1914644	0.7661812	-2.2373703	4.490131	0.54238737	5.215528	4.725391	0.065787286	4.0079565	-13.822378	-0.23857072	3.1405635	3.38741	-1.4819782	-3.94347	-2.6424432	0.36629295	1.2746215	2.3695476	0.999031	3.1825466	0.35626242	1.1147168	6.4290996	-3.7255073	3.8466294	-1.7210754	-3.6639078	0.83427244	0.679762	-2.894653	-1.8968096	2.4068751
LPI	74.0	-1.4263963	-1.6148436	0.10641604	-0.9523592	-1.3528794	2.6567185	3.1058135	1.1666855	3.163336	1.8317498	0.1982114	-3.5430596	4.052766	3.5878665	3.2067282	3.2249372	0.46033683	-2.5544603	4.434914	0.34689143	5.186685	4.5815763	0.32756335	4.12436	-14.312045	-0.023963485	3.0358787	3.215657	-1.4271984	-4.302	-2.969674	-0.12268865	1.3476789	2.1273863	0.3319651	2.9423375	0.5979637	1.0250299	6.5909586	-3.9055254	3.77805	-1.8832225	-4.4372244	0.88871276	0.8167746	-2.7342455	-1.7582386	2.1994572
LPI	80.0	-1.6521571	-2.203074	-0.58716166	-0.859352	-1.4429759	2.526437	3.3406217	0.9075223	3.2967281	2.055907	0.43767336	-3.369303	3.3449142	3.3390768	2.9456856	3.332123	0.3532343	-2.92987	3.7684207	0.2869536	5.232901	4.4810624	0.24427961	3.9959903	-14.142878	0.4440822	2.9161537	3.3448367	-1.3130515	-4.7999897	-3.5645254	0.13943322	1.4426703	1.850764	0.026454693	2.7297971	0.7090776	1.1452712	6.698418	-4.128292	3.8399856	-2.2161746	-4.5204797	0.8815229	0.38456225	-2.6647596	-1.8286315	2.0591216
LPI	86.0	-1.7032087	-1.9741232	-0.4462782	-1.0322924	-1.1807646	2.0593743	3.354875	0.8469006	3.3552058	2.004223	0.8511804	-3.8585105	2.8048692	3.2841218	2.7979257	3.593314	0.58016455	-2.6089776	3.2190483	0.5729168	5.3257995	4.7554874	0.16160505	3.8537714	-13.996133	0.28580767	2.7769268	3.4181314	-1.2303936	-5.10976	-3.4689581	0.3947495	1.5842664	1.9907495	0.0379342	3.048764	0.9564315	1.1630923	6.149678	-4.352498	3.931046	-2.3938513	-4.443841	0.7535001	0.24409017	-2.2497797	-1.7643459	1.7481352
LPI	92.0	-1.9161009	-1.7681073	-0.32949248	-1.3162259	-1.2313781	1.2471473	3.3781404	1.219325	3.137094	2.0518997	1.1847011	-4.0089674	2.6543891	3.1503658	2.730115	3.732098	0.41409045	-2.6878352	2.8287718	0.5705114	5.289956	4.85143	0.50269413	3.707437	-13.57204	0.24213186	2.7809513	3.5278473	-1.5080997	-5.152493	-3.425435	0.4148636	1.7066514	2.2976053	-0.05878732	3.0736158	0.9870877	0.70208615	5.9305267	-4.644038	3.9328163	-2.443588	-4.7510138	0.74618	-0.07292483	-2.1322026	-2.008199	1.742657
LPI	98.0	-1.8399873	-1.901951	-0.25654924	-1.2867063	-1.4143212	1.1845453	3.586083	1.7493466	2.9744315	1.5674978	0.9404776	-4.5063453	2.6212358	3.2570386	2.6835175	3.966968	0.41503713	-2.5619235	2.7359624	0.5321632	5.0702596	4.8542824	0.53451794	3.6473498	-13.552382	0.29205152	2.876482	3.3936193	-1.4109173	-5.1788063	-3.4147966	0.48333076	1.3141525	2.3990412	0.03560239	2.8146868	1.1743594	0.5192667	6.379447	-4.645528	3.883049	-2.4639456	-4.6132503	0.8302034	-0.23604469	-2.1548784	-1.9190247	1.7670774
LPI	104.0	-2.0546038	-2.0792744	-0.27360383	-0.96544707	-1.3093344	1.1923605	3.7732983	1.8709521	2.9019923	1.7405815	0.71369034	-4.34114	2.4231958	3.5251985	2.5722528	4.4970956	0.44757712	-2.594678	2.8566701	0.5730762	4.868462	4.9290805	0.3583691	3.627732	-14.094001	0.07912237	2.5734582	3.009938	-1.4528695	-5.3361683	-3.6688998	0.47598964	1.1446124	2.5829983	0.24994096	2.5605104	1.2115703	1.1927592	6.575958	-4.7388353	4.0824757	-3.3242846	-4.691482	0.8344602	-0.40606034	-2.4678822	-1.7389964	1.7607731
LPI	110.0	-2.3414097	-1.8433491	-0.22526209	-0.8129471	-1.0072033	1.2144777	3.8074584	2.1673524	2.781558	1.9729012	0.09089184	-4.0071406	2.392601	3.6638494	2.6456487	4.5777664	0.6693519	-2.3917959	2.5659914	0.33548203	4.8698406	4.8931723	0.28849673	3.6927845	-14.34005	0.28356612	2.6211476	3.4676867	-1.7611209	-5.1377897	-3.6391063	0.29123178	1.3955121	2.6570866	3.4713473	2.6379807	0.70972747	2.3376262	6.581991	-4.67027	3.9756413	-3.2767708	-5.3599195	0.6411206	-0.6014804	-2.6965609	-1.3873664	1.6663193
LPI	116.0	-1.5814967	-1.1805869	-1.4093615	-1.4261571	-0.5840038	1.3822728	3.0821998	2.3160636	2.488707	2.2315135	0.5468997	-0.4919542	2.7192843	4.255876	3.3771288	3.0820043	0.9575212	-1.2871461	2.183748	1.1989752	4.86759	3.929185	-0.2171484	3.4483662	-13.930191	0.6482999	2.9037714	4.977765	-0.68397325	-1.8928183	2.0987551	-0.10839619	1.6441267	2.728568	4.022195	2.3487406	-0.29482532	3.3834233	5.0807743	-4.6632733	2.6453936	-0.7472635	-5.7889705	0.7827536	0.18527843	-1.4676564	0.6532823	0.17844726
LPI	122.0	-1.4834002	-1.3009261	-1.2074733	-1.5966749	-0.6276386	1.6910254	2.8048434	2.5871308	2.495348	1.8257126	0.6951142	-0.44719198	2.4652205	4.240672	3.551421	3.151842	1.0061309	-1.544742	2.205038	1.7275214	4.8839035	3.8390577	-0.32541552	3.2251298	-14.025474	0.22895755	2.6991546	5.0184684	-0.64697737	-1.7875583	2.238002	0.009590899	1.5804423	2.9637291	4.1533284	2.2758653	-0.3645066	3.3462653	5.0249434	-4.5895715	2.6458998	-0.99815434	-5.8960996	1.1994103	0.3560106	-1.1274983	0.92414033	0.19874987
LPI	128.0	-1.7559106	-2.019802	-0.935417	-1.047245	-1.0384972	1.4645921	3.1862588	3.2352479	2.8839884	1.7523679	0.2363563	-2.3467803	2.1510274	3.7651396	3.2339442	4.1856227	0.24946925	-2.1196563	2.916344	1.1845279	4.88065	4.560768	0.16219947	3.5204334	-14.296102	-0.15513168	2.3974152	4.7149296	-1.9663945	-3.4104517	-0.89384407	0.041687544	1.5653149	3.1850674	4.4831266	2.5497472	0.24623826	3.267417	5.8545413	-4.7793565	3.4328363	-2.3124	-6.0777426	0.959019	-0.48663753	-1.9463967	-0.51605624	0.9639686
RAS	4.0	5.435483	-1.6082178	-2.4004323	-6.058942	-3.6483557	2.1639693	-5.8161016	6.029092	-1.1011809	-1.6258094	1.2420603	0.54662627	4.338034	2.2122135	5.575732	-2.5809531	-1.6165448	-2.1736794	-5.1651807	7.356722	2.8225822	5.2397223	2.698869	3.8765392	-10.513537	-0.944348	1.8171428	-0.3159664	-1.0591615	-2.8837793	-0.9833317	0.89507324	3.1279352	-0.1366327	3.628574	5.4820714	-6.0901628	-4.1484966	4.0706325	-0.8514137	1.9456692	0.06728877	7.084949	-1.9924426	1.2059655	-0.31803408	0.21408577	1.7305905
RAS	6.0	5.5576496	-1.8828772	-2.9113488	-6.4062567	-4.3186994	2.0847065	-6.7806206	5.0529976	-2.6672	-2.9903817	1.3167084	0.024058132	3.20609	1.4500585	5.460692	-2.9435506	-2.070209	-2.1532993	-6.201719	7.1817613	2.0668154	4.84425	2.5203452	3.4656596	-11.013961	-1.421764	1.7830487	-0.64006513	-1.8729094	-3.2432594	-1.2538686	0.77633727	2.105427	-0.09472063	3.3402853	5.380485	-6.666528	-4.850382	3.6014364	-1.2295238	1.6626433	-0.27666426	6.433943	-2.2415118	1.0120302	-0.51199794	-0.6922921	1.13166
RAS	8.0	5.7886267	-2.0394082	-3.140378	-6.534853	-4.7720847	2.1332793	-7.194203	4.726407	-3.3934507	-3.3264687	1.114545	-0.21925735	2.5406446	1.0166928	5.362461	-3.057128	-2.1962829	-2.1723242	-6.873661	6.7510543	1.4920899	4.599475	2.305211	3.302456	-11.209342	-1.4142087	1.9446887	-0.83625656	-2.2426887	-3.7173169	-1.1889862	0.8359443	1.7318652	-0.1834159	3.254527	5.2562556	-6.850911	-5.3356104	3.2154667	-1.2477958	1.4417666	-0.5883252	6.180649	-2.2090082	0.6595963	-0.6571245	-1.1096736	0.639551
RAS	10.0	6.7965546	-2.457353	-3.90009	-6.395208	-6.938696	1.8016944	-8.382261	-0.4175983	-8.013648	-4.7771096	1.7267678	-1.0844586	-0.054247066	-3.2510555	4.3835278	-3.9542787	-2.7997277	-1.6363773	-8.595706	3.6870785	-2.8673215	2.6494546	-0.03682972	1.9835505	-11.22736	-1.5004343	2.3919394	-2.1583145	-4.6796308	-4.789069	-0.80090225	1.2980675	-1.3169299	0.18858589	2.3941605	3.47538	-7.546187	-7.8573465	0.98105353	-1.1927378	0.1961607	-2.995509	4.106508	-2.4622703	-0.36481893	-1.8261012	-3.9224832	-2.866343
RAS	12.0	5.749398	-3.5093899	-3.6079462	-5.6860824	-7.830883	0.81959873	-8.4155245	-3.6145272	-10.850913	-5.2707667	0.44226444	-1.8150761	-1.5429807	-5.3548193	3.0669796	-4.3904963	-3.173724	-1.4712996	-7.654999	2.6940184	-4.55155	1.1890765	-0.9649208	0.104445666	-10.488839	-2.2672665	1.8281642	-3.411416	-6.844203	-5.4700766	-2.48504	0.9362678	-3.006973	0.86316544	0.2185198	3.1288445	-8.3627405	-8.646907	-0.6243993	-1.9440246	-0.7123503	-4.2360697	1.1528947	-2.6358302	-1.3569549	-3.7554564	-7.4537015	-4.716491
RAS	14.0	4.3158417	-6.2057204	-3.5107691	-5.2869887	-7.8893695	0.34269178	-9.255567	-4.6870494	-12.116806	-6.3833113	-0.8828695	-3.2388027	-3.2589588	-6.412573	2.067999	-4.075841	-3.5504532	-2.1554487	-7.275851	1.8508576	-5.0129046	0.33501375	-1.1826328	-0.8958524	-9.923772	-4.936463	1.0246325	-4.17029	-8.016527	-6.085505	-3.328237	-0.6387357	-3.5952199	1.2364197	-0.9152555	2.8353586	-8.885423	-8.975519	-3.2564435	-2.607085	-1.2602152	-5.0172067	-2.584178	-2.8064134	-6.052846	-5.306248	-10.2161045	-6.0004745
RAS	16.0	2.5877724	-6.761278	-3.5472772	-4.916439	-7.0560584	0.30999267	-8.75965	-3.0841894	-12.763896	-7.291758	-1.9278624	-4.198952	-3.192127	-5.9652343	1.8346143	-2.097558	-3.9972184	-3.2928097	-6.405381	1.2491233	-3.7451913	-0.88971823	-1.2568692	-1.1630567	-9.707491	-6.3415356	0.9347644	-4.1113925	-8.751854	-6.6631055	-3.3249102	-1.9767214	-3.392931	1.6232138	0.43525916	3.5936515	-9.111928	-8.914198	-4.5310607	-2.9722693	-0.15848655	-4.443408	-6.8390675	-3.0327585	-8.325841	-5.8011117	-11.842787	-4.7239394
RAS	18.0	2.795936	-7.0589013	-3.703694	-3.5621877	-6.7086825	1.0634089	-6.888761	1.0732431	-9.397167	-8.801739	-3.4044	-4.01171	0.039971583	1.9003143	2.2453468	-0.69166327	-3.1498196	-3.697521	-7.9168906	1.3093102	2.9084463	-0.7460695	0.0762108	-0.67187953	-10.890037	-5.3337717	2.189148	-2.415275	-8.377379	-5.7569156	-1.7646788	-2.369025	1.0192026	1.9619973	1.579433	3.5066383	-6.996067	-8.456243	-3.023135	-2.8442125	2.3645868	-3.6301324	-4.8798537	-2.5633423	-6.893962	-4.8510823	-7.8220963	-2.1782184
RAS	20.0	1.629564	-7.1876645	-3.643363	-1.4121821	-6.2848725	0.9405503	-6.447034	0.68317676	-2.9893405	-3.775392	-3.4317586	-3.8869472	-0.037075605	1.8478652	1.7908407	-0.25595748	-2.2593534	-4.531768	-6.166057	1.3457274	3.1992767	0.5775388	0.23305787	0.08370279	-10.459697	-3.7169433	2.9083202	-3.0427537	-7.9748387	-5.629684	-0.641474	-3.1154087	-0.07529556	2.2983842	1.7900264	3.7363443	-6.584162	-7.7731924	-2.307372	-2.2113512	2.4720483	-3.6194336	-2.4761107	-2.2171478	-6.607818	-4.558843	-5.645958	-2.7771716
RAS	22.0	0.6325539	-7.4074845	-3.313406	-1.1947733	-6.1200457	0.78559667	-6.1348643	-0.9199553	-2.4360056	-4.110111	-2.9902835	-3.719353	-1.9304479	1.1819828	1.793736	0.17890455	-1.5324166	-5.669664	-4.3303847	1.1806651	3.3366218	0.81653005	0.0037085102	0.19751905	-9.746397	-2.8730726	2.0794587	-3.5974617	-7.781729	-5.0608277	-0.6356361	-3.3382125	-0.2917188	2.2616503	2.169304	4.0744953	-6.902175	-7.3023515	-2.8252177	-1.5809497	2.6110196	-4.1288056	-2.5222611	-2.447907	-6.579392	-4.5323243	-5.703466	-3.458049
RAS	24.0	-0.22883956	-7.56548	-3.7233636	-1.008024	-5.6644335	0.87873876	-5.9001822	-1.5851183	-1.7765874	-4.170105	-2.5699146	-3.63819	-3.4619598	0.87347615	1.9841274	0.8552951	-1.3526537	-6.6392016	-3.9172213	0.82522523	3.2976074	0.7880722	-1.0891293	0.10523935	-9.856254	-2.6704907	1.0497459	-3.557237	-7.5581536	-5.099538	-0.26817718	-3.7003775	-0.44025344	2.7995808	2.860593	4.577974	-6.976649	-7.1758437	-3.6186497	-1.3359191	2.5946305	-4.337899	-2.8103948	-2.6952758	-6.0274816	-4.473537	-5.2455482	-3.651237
RAS	26.0	-0.98326343	-7.6242194	-4.4283705	-0.99259686	-5.2493353	0.9025675	-5.7819057	-0.856678	-1.0902702	-4.0265093	-2.3288667	-3.4101913	-4.661814	1.4658141	2.4446626	1.1871088	-1.32229	-7.444041	-4.565033	1.0417262	3.355827	0.86956114	-1.3938668	0.28533196	-10.484799	-2.5892959	-0.93972945	-2.7752984	-6.8717656	-5.012867	0.56842375	-3.89264	-0.8309271	2.8936794	3.5137832	5.0719194	-6.074998	-7.259625	-3.8436077	-1.1650295	2.5310671	-4.414091	-3.1750329	-2.3807998	-5.312199	-4.198608	-4.864086	-3.558087
RAS	32.0	-2.6387079	-7.1252365	-4.9456673	-0.6324232	-3.1731112	-0.0926302	-6.6621485	-0.76229763	-0.21752986	-1.4353217	-2.326789	-2.7595465	-9.0192375	2.458584	2.8850079	2.0214484	-0.54612607	-8.532789	-0.25714588	1.6273153	2.929981	0.81659317	-1.8919139	1.0428582	-12.56345	-2.675699	-3.203723	-2.453844	-6.3503704	-4.9899178	1.0458549	-3.770197	-0.9010058	3.184143	2.2815297	5.7371907	-5.9386954	-7.0725455	-3.896602	-1.2953808	2.731569	-4.6258993	-2.593351	-1.039483	-3.1687572	-2.6058052	-2.8979394	-3.0455124
RAS	38.0	-2.3436313	-5.6212626	-4.3295336	-0.9719963	-2.0898225	0.15040398	-4.459321	1.1110402	0.4304572	0.08537587	-1.4859407	-2.1774647	-6.196646	2.2487109	3.4190924	3.5908172	0.4698425	-6.8733068	-1.7171141	1.9166385	3.5203302	1.0617994	-1.7915832	1.3223342	-12.792354	-1.7861041	-3.5255299	-1.3306248	-3.805081	-4.5524936	-3.8410578	-2.2161949	-0.30173612	3.2149842	0.9258333	5.675303	-4.9071326	-5.701698	-1.5583433	-1.4680486	3.0667002	-4.8299007	-1.2560143	-0.8657264	-0.4224763	-2.118388	-1.9812183	-2.1699862
RAS	44.0	-2.340454	-4.6574354	-3.6714163	-1.2182207	-1.7042508	0.6107919	-0.27385986	0.40810198	0.7816672	1.03651	-1.090132	-2.242585	-4.6219287	2.6415756	3.3704605	4.4998226	1.4931207	-6.0049667	-1.0042977	2.1422563	5.0800004	1.2413765	-1.8394619	1.1812608	-12.351641	-1.2182097	0.1369279	-0.099279635	-3.5324137	-3.9831529	-4.524924	-1.7025726	-0.078694224	3.567123	0.56621337	5.901538	-5.3183494	-4.501917	-0.2018936	-1.6633626	3.0882132	-4.6320233	-1.5975938	-1.1744077	-0.08354144	-1.6309038	-1.7177069	-2.026601
RAS	50.0	-2.484528	-4.79319	-3.1276383	-1.202948	-1.8931738	0.5388632	0.76494557	-0.18259464	0.84992784	0.9351569	-1.2365233	-1.7157427	-3.6154957	2.957032	3.1911387	4.5794907	1.291819	-5.7415266	0.49190035	1.9239541	4.919935	0.927021	-2.0463054	0.9166097	-11.472306	-1.2117387	0.29274052	0.5712014	-3.5655937	-3.7369733	-4.7038703	-0.8713424	0.12799688	3.865399	1.1045523	5.8495445	-5.2225733	-4.189898	0.6653665	-1.8323071	3.3060725	-4.8073225	-1.6187667	-0.7729276	0.24921513	-1.4092485	-1.7503046	-1.9185559
RAS	56.0	-2.4476125	-4.3532076	-2.571377	-1.4199872	-1.9452744	0.4356277	0.97516096	-0.24601652	0.83887666	1.0686945	-1.2403316	-2.0288224	-2.560343	3.0705462	3.0928493	4.4347625	1.010708	-4.9511	1.2738518	1.7204795	4.9303718	0.8598597	-2.0270028	0.9899455	-10.504042	-0.9478283	0.49620774	1.1914594	-2.9777489	-3.8173869	-4.0454745	-0.4265163	0.08499734	3.934549	1.4536117	5.101175	-5.5371127	-4.2654805	1.2192165	-1.7106258	3.4241462	-4.5508614	-1.711239	-0.78349495	0.20413503	-1.0648334	-1.8058534	-1.8062038
RAS	62.0	-2.113195	-4.112368	-1.6998904	-1.0202562	-1.3576868	0.36550263	1.1848106	0.28930926	0.7356133	1.1578345	-0.4082932	-1.7989587	-0.84669536	2.9520602	3.5951395	4.928172	1.4102182	-4.3312464	2.1574965	1.5370944	5.165907	1.0600834	-1.9136267	1.1109042	-9.742729	-0.12965952	1.0281138	1.618115	-2.8779597	-3.821347	-4.1167645	-0.07497789	0.29014722	4.209543	1.7120081	5.0229635	-3.2529762	-3.393596	1.1811193	-1.8726711	3.5812685	-4.6612806	-1.631509	-1.2244189	-0.47239208	-0.71047544	-1.4867226	-1.7145649
RAS	68.0	-2.1636574	-4.403054	-1.239294	-1.1599029	-1.3763224	0.4536014	1.5387554	0.71685666	0.65155125	1.3031818	0.15246573	-2.200103	-1.8720244	2.8476892	3.8745713	5.196034	1.32809	-4.356166	1.6453912	1.4027181	4.891149	0.9243393	-1.8273181	1.003589	-9.339346	-0.68177795	1.041868	1.4626105	-2.6315913	-3.551871	-4.6284423	0.0047877664	0.00018741256	4.159332	1.7069281	5.221591	-2.8797336	-2.657345	1.0881889	-1.5044798	3.5199282	-4.5195217	-1.7725157	-1.2112086	-0.40230116	-0.66145396	-1.3393122	-1.5466373
RAS	74.0	-2.5040243	-4.1483955	-1.3808918	-1.3112955	-1.5122086	0.46934682	1.7044321	0.9429668	0.50838846	1.5303462	0.36897272	-2.5404751	-2.6686633	2.8920488	3.927768	5.2572136	1.3834487	-4.2817307	1.2696987	1.1705797	4.800665	0.70580214	-1.8362254	0.8802651	-9.621108	-1.3959323	1.0170895	1.3424685	-2.4358103	-3.5459056	-4.484988	-0.11814895	0.16083005	4.041171	1.1104598	4.9074707	-2.801741	-1.9785018	1.2087189	-1.5208772	3.3150449	-4.0969324	-1.8819296	-0.90153396	-0.08779993	-0.5114276	-1.2411629	-1.5515053
RAS	80.0	-2.642408	-4.248286	-1.290007	-1.0660627	-1.839123	0.17117545	1.806049	0.9159648	0.63081604	1.5718863	0.61683303	-2.6792443	-2.9408891	2.6098874	4.1898246	5.3014927	1.4739103	-4.0408144	1.3342699	0.8162795	4.674215	0.59016144	-1.9985143	0.8822352	-9.391324	-1.363652	0.87762403	1.5858499	-2.3508775	-3.6359742	-4.5756893	-0.53510237	0.3233865	4.0155306	0.7377251	4.7045364	-3.0676935	-1.8603854	1.0024933	-1.6333445	3.2080104	-4.074173	-2.2524493	-1.1026947	-0.3427456	-0.49378967	-1.5875415	-1.5500356
RAS	86.0	-2.5372415	-3.6939342	-1.6533706	-0.9044625	-1.9021753	-0.1980757	2.1161945	1.3760875	0.5184483	1.4559468	0.8269439	-2.5308185	-3.021612	2.4801977	4.2170553	5.2185574	1.3434469	-3.9288774	0.9057997	0.8051804	4.561289	0.6281778	-2.0746021	0.9465727	-8.807002	-1.8361497	1.021968	1.7661012	-2.2234666	-3.6446836	-4.9166236	-0.7272321	0.33392426	3.9626226	0.8187887	4.5881605	-2.5302403	-1.5318943	0.9924249	-1.6332111	3.310784	-3.5621367	-2.4691007	-0.8484952	-0.6873501	-0.5039641	-1.6137263	-1.6805307
RAS	92.0	-2.470175	-3.6682181	-1.402221	-0.9405247	-1.5434517	-0.1615673	2.137635	1.8501987	0.3804054	1.4603323	1.1104947	-2.6670582	-3.5634046	2.4704294	4.1779203	5.3439293	0.6031263	-3.7383418	0.70126647	0.79047143	4.5667095	0.7032895	-2.0496693	0.9676206	-8.615849	-1.4875495	1.2283589	2.0064623	-2.2799025	-3.524299	-5.72472	-0.48925218	0.47035423	4.0742893	0.8089694	4.3902273	-2.3983216	-1.2476258	0.9399102	-1.6751822	3.3753352	-3.5203109	-2.4494584	-0.81201553	-0.8302015	-0.43200046	-1.4246389	-1.5464599
RAS	98.0	-2.5031395	-3.2569253	-1.4201721	-0.9814673	-1.5979393	-0.031673506	2.0894012	2.0628467	0.36189356	1.2742978	1.122605	-3.23615	-3.87542	2.393784	4.421386	5.164637	0.5947079	-3.6653297	0.7263634	0.8372463	4.401424	0.6072502	-1.8716674	0.8655231	-8.239594	-1.3304219	1.3722857	2.2860105	-2.2918594	-3.4400642	-5.6973844	-0.38998887	0.58961976	4.1396875	0.5575696	4.2128286	-2.8965228	-0.9329065	1.3582565	-1.6880947	3.3523202	-3.7125087	-2.0380557	-0.7165363	-0.9302155	-0.3558444	-0.96668047	-1.5035988
RAS	104.0	-2.6281574	-2.9789467	-1.5431763	-1.0575167	-1.6283033	0.115105994	1.9223257	1.992175	0.71405685	1.2282875	1.1394151	-3.1687098	-3.8707793	2.4572787	4.6065974	5.107126	1.1211091	-3.3969038	0.8872677	0.77837	4.2958117	0.4775231	-2.0399826	0.75744253	-8.393721	-1.4863172	1.214915	2.5582492	-2.470391	-3.3512096	-5.131877	-0.4291612	0.60680425	4.2468863	1.281426	4.3060217	-2.3940806	-0.57357436	1.6906619	-1.7673806	3.433122	-4.1387606	-1.6768223	-0.7613392	-1.3170283	-0.39912474	-0.61840117	-1.424391
RAS	110.0	-2.91735	-2.4814396	-1.4707811	-1.1042339	-1.4889158	0.24284431	1.804022	1.9263134	0.6955068	1.262427	0.89653105	-2.8616807	-3.7054346	2.6984844	4.1310697	4.987688	0.888155	-2.6050234	0.46697456	0.52147233	4.163148	0.25616822	-1.8244667	0.78459257	-8.550639	-0.92502445	1.3330636	3.408255	-2.7497668	-3.2496796	-4.906469	-0.54026955	0.63367206	4.1813383	3.120341	4.354086	-0.74023217	0.6247618	2.748894	-1.7657573	3.5756288	-3.428608	-2.0102913	-0.48941907	-1.4194664	-0.48367956	-0.09479795	-1.5295266
RAS	116.0	-2.2764392	-0.66000485	-1.4776987	-1.1366547	-0.8804503	0.16191345	1.4641769	1.8980843	-0.06518371	1.3004123	1.8561845	0.85217524	-3.4186175	3.0236814	5.0141554	4.344094	1.6121465	-1.3502932	-0.8989439	2.7552414	4.161277	-0.3848412	-2.0362437	1.0579139	-6.0685916	0.3677696	1.4278277	4.6425033	-1.3064092	-1.5167588	1.1536304	-0.27398023	1.6509037	2.8127134	4.491837	4.8573475	-0.93451416	1.3260695	3.6688206	-1.389695	2.593188	-1.9902984	-2.7585835	2.2026782	0.23649956	-0.4240577	0.70483476	-3.333748
RAS	122.0	-2.2152689	-0.4957143	-1.4319217	-1.0081531	-1.0269163	0.16225687	1.5391285	1.9893055	-0.33757472	1.1969917	1.9498357	0.8908784	-3.4449742	2.9027507	5.129332	4.3859005	2.0466275	-1.2906941	-0.91382277	2.7062523	4.238357	-0.2629344	-2.095304	0.97091174	-5.718823	0.0125751905	1.3585023	4.6970186	-1.2045795	-1.5933367	1.2485763	-0.47024605	1.965954	2.8581946	4.5530496	4.745196	-0.9353468	1.3361514	3.4830496	-1.3448285	2.5438	-2.0134401	-3.033391	2.1842372	0.35709563	-0.42454576	0.7626229	-3.440921
RAS	128.0	-2.4656763	-2.0584943	-0.917998	-0.7924272	-1.4439834	0.021150699	1.7822462	2.5427556	0.33981916	1.433212	1.3057859	-1.544971	-3.4375253	2.63655	4.805151	4.9247246	1.3098724	-1.6769527	0.10879864	1.5288609	4.3314066	0.4876732	-1.666238	0.7524131	-7.283744	-1.1787858	1.2447549	4.6517186	-2.4053452	-2.7256515	-2.1924915	-0.7850403	1.567597	3.825768	4.4645104	4.78705	-0.27464876	1.4763138	3.3838725	-1.536543	3.1676183	-3.205316	-3.3768704	0.23614487	-1.44529	-0.4701258	0.28570133	-2.4285333
RAI	4.0	6.0620923	-1.9749236	-2.229417	-5.348153	-2.6214943	2.8165233	-3.8481095	10.464822	1.2040001	4.150926	2.5070674	3.4843972	5.5349827	0.6986662	5.945372	-2.59076	-2.0820603	-0.6109814	-6.329522	8.15204	4.6255302	5.328289	4.292956	2.5461557	-11.059175	1.471041	1.76061	1.0143164	-2.0137703	-1.5245552	-0.9697284	2.0694046	2.7224014	0.6309581	2.7631729	10.550429	-4.1473956	-3.9178417	6.6778536	-1.431924	2.6321962	2.5917504	6.1756353	-1.834554	2.1526887	0.15869185	0.46264252	2.2259908
RAI	6.0	6.2586746	-2.1731977	-2.5555508	-5.5860057	-3.1701648	2.6376562	-4.786933	10.112096	0.12104401	3.2365339	2.5986116	3.0514753	4.1286077	-0.41679922	5.8860903	-2.8070054	-2.4842856	-0.5141554	-7.3013244	7.975716	4.0647616	5.0744324	4.1702495	2.4173548	-11.67002	0.99861825	1.6447079	0.6465162	-2.5095167	-1.7709041	-0.9042447	2.0357046	2.3377466	0.6211889	2.3712635	10.542708	-4.8842263	-4.304993	6.3351836	-1.7755837	2.296169	2.2622502	5.5765715	-2.039301	1.7981507	-0.11286197	-0.32665533	1.9385887
RAI	8.0	6.463751	-2.336038	-2.6842818	-5.718895	-3.5072756	2.676752	-5.341875	9.999466	-0.32138366	3.0362186	2.6026208	2.7325876	3.5932107	-1.0285717	5.851665	-2.550943	-2.6381025	-0.47571546	-7.9426074	7.7750545	3.7588205	4.9195986	3.992334	2.4034593	-12.045569	0.98182625	1.9260814	0.53528255	-2.6925762	-2.0178509	-0.77599883	2.141525	2.3852665	0.5794374	2.2610586	10.646903	-5.0757394	-4.5640025	6.0527067	-1.7592788	2.0917273	2.055276	5.359482	-1.9987297	1.5134406	-0.17425132	-0.70509875	1.7795824
RAI	10.0	7.743949	-2.7438755	-3.5945861	-6.2103004	-5.6893773	2.320604	-7.9709826	6.812673	-4.1233063	1.5252879	4.0211263	1.3108401	0.16728848	-6.6134305	5.8573985	-0.72674495	-3.0989318	0.30941993	-10.297194	5.9208565	0.49635652	3.4438288	1.4794478	2.269368	-13.092473	0.28079116	3.3353603	-0.83651567	-4.3365207	-3.0180695	0.24407488	3.6558685	1.5837984	1.2879256	1.125939	9.969492	-6.0941434	-5.472065	4.3921313	-1.4795238	0.5425134	-0.0020367447	2.75063	-1.924864	0.06593161	-0.88937515	-3.274664	0.6221943
RAI	12.0	6.9487386	-3.821866	-3.1764138	-5.977651	-6.9783187	0.8465775	-8.62401	3.214577	-6.9111633	0.8096945	1.9804049	0.18169372	-2.0769846	-9.033815	5.2596736	-0.80457	-3.3058903	0.9321946	-9.385163	5.172421	-1.3676078	2.0836058	0.1271207	0.84872794	-12.9037	-1.3452501	2.163709	-2.1672778	-6.1123395	-3.581634	-0.33436838	2.4157808	0.23364097	1.7405894	-1.2236857	9.174788	-7.5633345	-5.8809333	2.9781864	-2.4183297	-0.7008103	-1.5988394	-0.09539303	-2.085738	-1.3695579	-2.6169703	-6.758635	-1.8714157
RAI	14.0	5.950725	-5.5284376	-3.1682856	-5.5090904	-7.1919055	0.08621738	-8.8080225	1.1135309	-8.395373	0.28827634	0.91243535	-0.92742914	-3.052979	-9.793158	4.5195355	-0.6122608	-3.4310834	0.09237485	-9.012049	4.447878	-1.8595755	1.3541255	-0.88605756	-0.03441993	-12.443335	-2.4335463	1.0382758	-2.73464	-6.8587637	-4.0512943	-0.55673707	0.6128234	0.45427963	2.0033367	-2.7923899	8.314121	-8.023286	-5.916882	0.88843447	-3.2530847	-1.3500706	-3.0912464	-2.752971	-2.2338877	-3.7758691	-3.8927708	-8.98149	-4.166604
RAI	16.0	4.778093	-6.604081	-3.0205424	-5.014077	-6.353597	0.21767627	-8.281678	1.1687591	-8.173182	-0.24879988	0.22801328	-1.7127507	-2.631061	-8.080657	3.6872346	1.0637625	-2.6968074	-1.3144037	-7.4803176	4.166349	-0.9586832	0.4538162	-1.8026912	-0.40426353	-11.170337	-3.6218138	0.5738453	-2.2855012	-7.938485	-4.5766673	-0.64744675	-1.0134778	1.00635	2.4023652	-1.9546068	7.810917	-8.155271	-5.858094	-0.43704015	-3.8678586	-0.6140138	-3.5197346	-4.812243	-2.616947	-4.838793	-4.28843	-10.162516	-4.243623
RAI	18.0	3.643505	-7.201041	-2.9667234	-3.630175	-5.2932744	1.5722176	-4.1905932	1.4959847	-4.7743664	-2.4887238	-1.9200361	-1.6110563	1.599267	1.0602516	3.7672982	2.0504715	-1.8887163	-1.953709	-8.985184	4.104607	4.0519233	0.1246572	-1.6832024	-0.22330707	-11.878346	-3.4091933	1.3387077	0.00059131655	-7.3497562	-4.4231834	-0.22002508	-2.1133757	3.1919844	2.7457426	-1.3182198	6.7554264	-5.716999	-5.5786734	0.24833754	-3.8428006	2.279482	-3.3483434	-1.5987048	-2.0910625	-3.008909	-4.017433	-5.5300436	-1.9096373
RAI	20.0	1.7361544	-7.574852	-2.962931	-2.27092	-4.5977597	1.2585286	-3.823069	0.2834155	0.5053149	2.5094094	-3.1646986	-1.649734	-0.29145017	1.4034224	3.414636	2.527739	-1.0791252	-2.6477294	-7.422941	4.031013	4.550554	0.43634018	-2.6214275	0.2634965	-12.960435	-2.0086138	1.3891056	-1.0068684	-7.1097393	-4.4941225	-0.6999625	-3.0069687	1.0693984	3.079317	-1.2521709	5.650577	-5.501063	-5.4933896	0.40830535	-3.2951956	2.4475963	-3.5492938	0.7324648	-1.7858156	-2.5839381	-3.869823	-3.5047443	-3.1567097
RAI	22.0	0.44058707	-7.9286346	-3.2115316	-1.8844558	-4.356861	1.038446	-3.5238853	-1.9205962	0.68242896	1.0363383	-3.4181378	-1.7253057	-3.738128	0.8798665	3.2493548	2.8339977	-0.4431113	-3.6796196	-6.163586	3.9098015	4.7194495	0.5101396	-3.6675434	0.21352579	-12.667147	-1.4507881	0.2645738	-2.4455407	-7.5242453	-4.454963	-1.5218005	-3.1082027	0.2245821	3.2243745	-1.1304151	4.943068	-6.0810757	-4.953141	-0.1881688	-2.9502916	2.6142886	-3.98486	0.15422033	-2.2092772	-2.7299495	-4.004483	-3.4406774	-4.1900826
RAI	24.0	-0.41566664	-7.988059	-3.3899715	-1.5104469	-3.7837222	1.1997781	-2.9246407	-3.0261617	1.1979499	0.5122253	-3.3932025	-1.8588954	-5.799041	1.0068089	3.0962527	3.1782968	-0.17807877	-4.5844355	-5.3491793	3.7243001	4.7360277	0.5442535	-4.5333786	0.13714255	-12.751937	-0.99471956	-0.559513	-2.8131611	-7.4848275	-4.344951	-2.3865104	-3.0549853	-0.117433235	3.4453688	-0.52645695	4.7883296	-6.468337	-4.903424	-0.8959876	-3.0334866	2.638768	-4.3560066	-0.33874774	-2.7246177	-2.543059	-4.1429963	-2.952288	-4.4842453
RAI	26.0	-1.0865426	-7.8772464	-3.477426	-1.3177271	-3.3202064	1.295775	-2.2857625	-3.061463	1.7701833	-0.260532	-3.4932547	-1.866141	-6.1816025	1.6632813	3.104184	3.3097835	-0.62759477	-5.2779875	-5.5760336	3.4580767	4.7453675	0.49379402	-4.8145857	0.17212124	-12.983974	-0.72801185	-1.5797727	-2.0000737	-7.1164403	-4.3312726	-2.5333655	-2.9610462	-0.43241718	3.54957	0.15090148	4.9917774	-6.071293	-5.0126057	-0.85584414	-3.1240878	2.8469944	-4.406728	-0.7501792	-2.7760308	-2.1782405	-4.124938	-2.709578	-4.619101
RAI	32.0	-2.3430803	-7.8529987	-3.58587	-1.4149237	-2.4541981	1.0612668	-1.4615968	-2.1445568	2.4385722	0.13189001	-3.0241423	-2.0847638	-6.2013683	2.4386916	2.9570735	3.7455952	0.42989007	-6.078467	-2.0570831	3.0214942	4.308704	0.008033656	-5.575246	0.69673216	-14.456481	-1.2935518	-2.385387	-1.3873193	-5.7131824	-4.4304156	-3.5382159	-2.0446458	-0.649185	3.7990868	0.016963698	5.412429	-5.3167677	-5.2760043	-0.55814594	-2.9130552	3.4076762	-4.7188535	-0.7583027	-2.3726249	-0.98555076	-3.308983	-1.365067	-3.459238
RAI	38.0	-1.9062302	-6.9659104	-2.9312348	-1.3238286	-2.19015	1.0025344	-0.08071748	-0.7826829	2.4523907	1.2651836	-1.7974068	-1.4872468	-3.6414304	2.3219297	2.9929116	4.5011134	0.68513364	-5.000708	-1.7196549	2.604744	4.69829	-0.25409135	-5.3901205	0.7113635	-14.258014	-0.41762355	-2.0383193	-0.17364319	-2.5619357	-4.467827	-4.6238213	-1.9581536	-0.39416218	3.9809496	-0.46621352	5.5898204	-3.861457	-4.9575133	0.53694665	-3.0048645	3.6154127	-4.871815	-0.048575256	-2.542568	0.58096397	-2.8235471	-0.9874183	-2.4385207
RAI	44.0	-1.8309798	-6.855326	-2.8635037	-1.6516879	-1.9837128	0.7356457	0.8283676	-1.6191672	2.1949265	1.8066373	-1.6305493	-1.4183979	-3.2646964	2.2430317	3.2037413	4.952317	1.4744363	-4.922438	-0.06095119	2.814448	4.9744334	-0.34585375	-5.353109	0.6034505	-13.936131	-0.105588116	-0.24266958	0.2565458	-2.2853303	-4.1383824	-4.487374	-1.8191419	-0.23103185	4.397582	-0.5546862	6.017001	-3.864968	-4.147955	0.6736262	-3.1442542	3.487199	-4.9446173	-0.41894737	-2.946354	0.4404484	-2.6135466	-0.89012796	-2.3609552
RAI	50.0	-2.1415055	-7.4574456	-2.428684	-1.7483226	-1.9881577	0.80514485	1.3541857	-2.4404619	2.1851225	1.6882676	-1.4907261	-1.2539026	-3.9951417	2.2852714	3.2763283	4.9935226	0.9516132	-4.9003816	1.9114459	2.919427	4.7674494	-0.37206468	-5.541668	0.53157294	-13.554376	-0.3419716	-0.2518422	0.9308812	-2.355954	-4.090613	-4.4306026	-1.2616159	-0.16856022	4.7084546	-0.047547914	6.1187506	-3.9965336	-3.8125453	0.76799166	-3.2792156	3.649248	-4.891751	-1.0339837	-2.894128	0.5862728	-2.596648	-1.0101402	-2.3607757
RAI	56.0	-2.216659	-7.3288984	-1.8830181	-1.677013	-1.8403631	0.7565855	1.3873798	-2.5524366	2.348848	1.5372038	-1.1103481	-1.2862543	-3.9254074	2.2572098	3.0622973	4.8984647	0.5619979	-4.5382047	3.0264769	3.0190854	4.691906	-0.22760382	-5.4395967	0.6571021	-13.248019	-0.08495799	-0.13849913	1.3363031	-2.0312712	-4.2503405	-4.474608	-1.091275	-0.26962516	4.778491	0.34955147	6.076941	-4.2848816	-3.9781868	1.1904304	-3.190343	3.8425443	-4.537592	-1.2541654	-2.9784026	0.5103019	-2.5336363	-1.1258307	-2.2272203
RAI	62.0	-2.1308827	-7.094483	-0.6856597	-1.3082665	-1.4933547	0.6466961	1.3416287	-2.4034739	2.0705721	1.5311599	-0.7879599	-2.14712	-3.8176925	2.1881726	3.1723995	5.2465334	1.087016	-4.00484	3.8322678	2.4933937	4.8716474	-0.26533943	-5.223294	0.60216665	-12.878605	0.29645517	0.13590375	1.7849629	-2.176982	-4.1520624	-4.992269	-0.8901787	-0.064353764	4.747815	0.4998335	6.0996284	-2.8713293	-3.362299	1.0570834	-3.2909646	3.9273965	-4.5726924	-1.2279617	-3.425164	-0.1481694	-2.4087887	-0.87001634	-2.525896
RAI	68.0	-2.452837	-6.748127	-0.6073306	-1.1672719	-1.614871	0.6743176	1.5296017	-2.4706464	1.6983765	1.6023847	-0.75627214	-2.5771937	-3.94725	2.2496343	3.079377	5.6692877	1.1389681	-3.9535413	3.8068106	2.163166	4.772597	-0.41449198	-5.1895638	0.48948815	-12.7514515	-0.7695625	0.14243563	1.6305383	-2.1072018	-4.0664434	-5.409077	-1.0578887	-0.10877071	4.67678	0.45995876	5.996543	-2.9770744	-2.9465256	1.0127212	-3.0828164	3.7906816	-4.610344	-1.6859818	-3.505723	-0.3617174	-2.3989124	-0.53920853	-2.5937474
RAI	74.0	-2.5863576	-6.6064897	-0.70924747	-1.125589	-1.7777721	0.578515	1.7009497	-2.2957022	1.9273444	1.6676382	-0.7957306	-2.3429012	-4.2673354	2.2690258	3.0795848	5.731155	1.6331438	-4.1368327	3.6752033	1.7826909	4.708992	-0.6074165	-5.132759	0.4773709	-12.888443	-1.3746182	0.22006401	1.4054736	-1.9663848	-4.125386	-5.2964735	-0.97268766	-0.06996646	4.4919734	0.105024815	5.9335737	-2.9709296	-2.8799489	1.1169742	-3.067249	3.687401	-4.661501	-2.2040024	-3.3508801	-0.18856195	-2.2258484	-0.43899834	-2.5837922
RAI	80.0	-2.7424178	-6.459674	-0.4733988	-1.0355825	-1.7999637	0.30506673	1.9755787	-2.5558085	1.9875765	1.6706678	-0.48087335	-2.410939	-4.715784	2.1532307	2.9885833	5.8040614	1.694107	-4.092272	3.8420148	1.402047	4.685897	-0.7110034	-4.991639	0.6131408	-12.77967	-1.8915714	0.28172228	1.5193663	-1.819752	-4.1799397	-5.3097687	-1.076239	0.08569617	4.3236637	-0.07282369	5.642491	-3.3834186	-2.8750877	1.2693709	-3.1609247	3.6880376	-4.6887846	-2.4743454	-3.4797575	-0.6826797	-2.152393	-0.7385543	-2.7903433
RAI	86.0	-2.6354694	-6.2033234	-0.595113	-1.0146197	-1.7465947	-0.080908075	1.9342941	-2.4428089	1.7871569	1.4939269	-0.1137902	-2.600137	-4.6236873	2.1377268	2.9490638	5.788522	1.3592899	-3.8453867	3.037876	1.3058009	4.6724834	-0.71485156	-4.8448186	0.6734172	-12.41779	-1.435292	0.32735783	1.8778937	-1.971003	-4.207034	-5.5128365	-1.059762	0.23292202	4.172908	-0.09486021	5.450036	-3.0389314	-2.5665529	1.2734021	-3.35861	3.8001907	-4.4481745	-2.3820455	-3.287401	-1.0253321	-2.0947835	-0.8690335	-2.9312007
RAI	92.0	-2.8262365	-6.133277	-0.86706984	-0.98362595	-1.534125	-0.30993065	2.0685446	-2.1214678	1.3856658	1.4808441	-0.0663037	-2.693819	-4.763682	2.1112711	3.039479	5.7098365	0.559407	-3.7214515	2.2375362	1.4379694	4.5872536	-0.51295066	-4.8203416	0.5805575	-12.075672	-1.3369294	0.23354407	2.3736496	-1.7535546	-4.1824417	-6.039913	-1.0698241	0.2707854	4.0942817	0.07283468	5.1487246	-2.892437	-2.2706594	1.1244164	-3.4447048	3.8949351	-4.3383355	-1.9396453	-3.3122344	-1.1432624	-2.0034156	-0.8657561	-2.7923234
RAI	98.0	-2.6877315	-5.6143913	-0.38130865	-0.80479234	-1.6348994	-0.33641487	2.1360288	-1.90888	1.1996063	1.3116753	0.056448262	-3.2669835	-5.0262775	1.9975638	3.153963	5.584481	0.51597923	-3.5675433	1.9401139	1.512806	4.4745226	-0.54949415	-4.727961	0.49200982	-12.112266	-1.1153431	0.30521417	2.2208793	-1.5998447	-4.1693864	-6.3570914	-0.7568743	0.10933532	4.043584	0.17735897	5.0056696	-2.9307024	-2.0531132	1.3965222	-3.3007357	3.8320332	-4.419329	-1.5304679	-3.2076995	-1.4979888	-1.9355118	-0.7469179	-2.5802305
RAI	104.0	-2.6622627	-5.2639074	-0.5514663	-0.85484004	-1.6294506	-0.2531438	1.943061	-1.6403456	1.322157	1.22928	0.20059316	-3.3332243	-5.309158	2.0727038	3.174608	5.4320865	0.69475603	-3.5257783	2.0008645	1.3437753	4.377395	-0.69226515	-4.6935863	0.49464253	-12.435593	-0.74328727	0.22737731	1.9740089	-1.6178023	-4.129995	-6.0384893	-0.8680865	0.23992205	4.056974	0.86197275	5.066311	-2.7686255	-1.8295557	1.8005615	-3.3055358	3.689966	-4.512822	-1.1132936	-3.1836052	-1.9599575	-2.0574806	-0.7248051	-2.4649374
RAI	110.0	-2.6485102	-4.8027406	-0.5895272	-0.8490243	-1.6003637	-0.18973698	1.7911642	-1.4940909	1.5741787	1.3103352	0.061486505	-3.383634	-5.065527	2.160209	2.9041946	5.3657827	0.7597224	-3.1733696	1.9566511	1.1274159	4.317372	-0.78970164	-4.5727324	0.46640337	-12.238354	-0.7669034	0.36452463	2.50573	-1.90767	-3.999988	-5.9672275	-0.94442654	0.46069905	3.9352584	3.6275716	4.886851	-0.9877225	-0.97471976	2.5147972	-3.3493977	3.7972631	-4.3462763	-1.4437137	-3.0674813	-2.292798	-1.9609	-0.009090754	-2.4113333
RAI	116.0	-2.2025397	-3.1033175	-1.2299696	-0.9609609	-1.1817563	-0.1582491	1.8013021	-1.1882677	1.3471711	1.2868114	0.5974871	0.0233703	-4.8388596	2.5260415	3.8224318	4.382965	1.123354	-1.5212667	0.78814685	2.4568713	4.226362	-1.0071263	-4.8210754	0.4407441	-10.904244	-0.3618266	0.40597123	5.8876963	-1.1184524	-1.7916214	-1.3097605	-1.0918537	0.61093843	3.235518	5.526593	4.581084	-0.887723	1.5597584	3.55511	-3.1289785	2.6930943	-2.4278958	-1.9961437	-1.0692852	0.003385963	-1.5978768	0.6879563	-3.2753267
RAI	122.0	-2.1137314	-3.0397139	-1.1639072	-0.82167625	-1.2792246	-0.08238752	1.8770572	-0.8754467	1.1279916	1.3181386	0.6787708	0.039796814	-4.9512863	2.4058936	3.9687405	4.389696	1.3430138	-1.3891841	0.8202157	2.5032146	4.350153	-0.98764664	-4.6958785	0.39510867	-10.948538	-1.202763	0.3618456	5.894113	-1.0584971	-1.7333044	-1.1822629	-1.263721	0.61015445	3.2022748	5.4746833	4.4577146	-0.87676895	1.5948478	3.5824924	-3.084889	2.6975114	-2.3719282	-2.7666018	-1.1198608	0.2213556	-1.3948901	0.77564275	-3.2616823
RAI	128.0	-2.387274	-4.030477	-0.89169854	-0.87126434	-1.3412852	-0.16378959	1.8301964	-0.60962564	1.5523099	1.3742982	0.41772786	-2.092383	-5.1260195	2.2115366	3.5726376	5.0140285	0.8031159	-2.0997527	1.660598	1.8152806	4.423968	-0.6227143	-4.2636533	0.4240349	-11.96178	-2.3572567	0.29381305	5.184227	-1.6485864	-3.0873384	-4.283917	-1.20399	0.43115965	3.85415	5.344791	4.3988886	-0.2673643	1.1607882	3.6013558	-3.1780055	3.5078719	-3.6939442	-3.1488976	-2.6908164	-1.9526751	-1.5813425	0.32332617	-2.7277672
RPS	4.0	5.340584	-0.55314994	-2.6767023	-5.319988	-3.5184329	3.7328413	-5.791411	5.353541	-3.279264	-0.59794426	2.098788	-0.93981403	-1.2999922	0.24619268	5.2904077	-2.8233256	-8.714211	-3.0417187	-4.928081	5.78163	0.915905	3.6077888	1.5045586	0.5790459	-11.347855	1.002995	1.1053054	-1.2608093	-0.7671843	-3.6370418	-0.17765713	0.5129513	-1.614502	-0.51304555	1.7028303	6.847287	-7.582392	-4.113041	3.451172	-2.9367068	1.2529328	-1.4231172	1.5653961	-3.1507783	-1.102077	1.3581296	-0.80099183	-0.6726307
RPS	6.0	4.9205437	-1.0199025	-3.4419682	-5.658341	-4.158908	3.206851	-6.0294986	4.1693444	-5.2644534	-2.3790846	1.4457487	-1.379608	-1.563819	-1.0075601	5.209304	-3.2335646	-8.868821	-3.0085742	-5.3034773	5.504449	-0.30669785	2.8619294	1.2210464	-0.2993892	-11.440422	0.0809405	0.36282185	-1.6437364	-1.8665955	-4.7077575	-1.0503922	0.13805035	-2.2994978	0.048744295	1.4231176	6.5619307	-8.223988	-4.122198	2.93982	-3.5182242	0.64962846	-1.7343067	-0.37548295	-3.3368485	-1.8739398	0.83246696	-1.8331491	-1.4522327
RPS	8.0	5.036263	-1.26682	-3.7151685	-5.664392	-4.5157814	2.9793963	-6.194713	3.518667	-6.242901	-2.6814656	1.0098684	-1.5252578	-1.7457193	-1.5649203	5.1182027	-3.228667	-8.903059	-3.0394647	-5.3109813	5.297309	-1.007678	2.4717917	0.93537706	-0.68742347	-11.383919	-0.08180202	0.21171384	-1.7628723	-2.2402117	-5.2022943	-1.2016946	0.17219156	-2.513739	0.0639922	1.2927366	6.371044	-8.440262	-4.2668447	2.6520896	-3.580196	0.27934417	-1.8208063	-1.0056088	-3.245632	-2.122645	0.6193108	-2.339974	-1.9339825
RPS	10.0	5.0994344	-1.8514363	-4.602985	-4.993892	-5.6979933	0.68082356	-6.5948567	-2.89568	-11.663027	-3.384619	-0.60837066	-2.2511303	-2.223918	-4.9629865	4.276904	-4.0813684	-8.5505295	-2.8072393	-5.265871	3.8670557	-5.510985	-0.27098846	-2.2359228	-3.8412201	-10.740437	-0.95272607	-2.0528142	-3.1109648	-4.985262	-7.3679285	-2.4634209	-0.2040069	-2.8109374	0.6331823	0.6638594	4.826451	-9.207432	-4.7072463	0.64014214	-4.0076256	-1.9431081	-2.0411022	-4.856713	-3.212439	-4.1370063	-1.9977914	-5.3732414	-4.02091
RPS	12.0	3.359048	-4.1200323	-5.3105226	-4.5438614	-6.1987724	-1.498367	-6.4283733	-6.6444077	-14.320423	-3.546374	-4.7214246	-4.117912	-2.6328375	-6.358733	2.7353578	-4.648109	-8.754731	-2.0176961	-4.653487	2.385272	-6.877618	-1.6257466	-3.3592045	-5.756103	-9.856747	-2.5966585	-4.0014057	-3.901218	-7.4521866	-8.744566	-5.6810265	-1.6893582	-3.2323842	2.091112	-2.1758554	1.4466327	-10.225119	-4.5192084	-0.8444699	-5.575472	-3.5432155	-2.5634494	-8.497589	-3.1145294	-5.8504324	-4.6296763	-7.284377	-6.3891206
RPS	14.0	1.9573399	-4.884923	-5.3926806	-4.205081	-6.0003133	-2.2751653	-5.8747287	-8.05944	-15.767197	-3.5492673	-7.1126823	-4.5508094	-2.6161036	-6.596359	1.9825956	-3.775315	-8.94776	-1.704943	-4.2652936	1.5527244	-6.7535806	-2.2023814	-3.5029187	-6.18769	-8.902774	-3.5723348	-4.9875283	-4.114739	-7.8788977	-8.987554	-6.666884	-2.4477339	-2.9075634	2.864014	-2.5344675	-0.95480716	-10.280184	-3.907295	-1.9306992	-6.152328	-4.4762754	-2.817603	-10.206067	-2.6641102	-7.804515	-5.8705254	-7.9233665	-7.26504
RPS	16.0	0.9139249	-5.019335	-5.993591	-4.0515733	-5.264266	-1.2067872	-5.1229644	-6.481947	-16.507277	-3.8244097	-7.704853	-4.1248584	-1.7261008	-5.631954	1.7980638	-0.21414472	-9.16647	-1.1154484	-2.6357133	0.9516354	-5.9559636	-2.8808353	-3.2652094	-5.952857	-6.746603	-4.3023887	-5.0205045	-3.001675	-8.381104	-9.433179	-6.4893117	-2.7109823	-3.0061977	3.6868906	-0.99929315	-0.7885714	-8.876812	-3.2227428	-2.4718635	-6.303027	-3.7662394	-3.4641268	-11.201103	-2.4250953	-7.8979216	-5.993176	-8.331926	-6.070488
RPS	18.0	0.94045156	-4.6544404	-6.518532	-4.4517694	-4.1639824	0.12218357	-2.166725	-1.676867	-13.8617	-5.3817077	-8.268159	-3.4783487	2.4214158	-1.8089172	2.1059425	0.502887	-7.8398404	-0.6197503	-4.71066	1.1296433	-0.64374876	-2.4849682	-0.09705464	-4.9521074	-5.421443	-4.500403	-1.2910529	0.17158462	-7.7596173	-8.557806	-5.2818966	-2.4887292	0.83482826	3.8874183	1.0573076	-0.82510763	-5.3852525	-2.1846812	-1.1647699	-5.5029545	0.17885123	-2.5661554	-8.908229	-1.5319129	-5.739493	-4.1911964	-6.030878	-4.756833
RPS	20.0	0.032443386	-4.1287227	-5.602351	-3.3176615	-4.4124956	0.67038965	-5.997368	-0.5389278	-7.8531094	-3.088318	-7.444036	-3.5956743	-0.924107	2.458917	1.9457355	0.70145875	-7.574559	-0.8724544	-3.652558	1.5394385	1.8951869	-0.14136997	-0.33102363	-2.7652683	-6.2124753	-1.9593741	0.61762816	0.009072667	-7.5432005	-7.471521	-4.5870895	-2.908701	-0.31751198	2.722788	0.28533018	-0.8415511	-7.4940615	-3.1002505	-1.1699253	-4.6803336	0.3354015	-2.1883388	-4.448299	-0.84450126	-3.760683	-3.1676722	-6.457485	-5.8784413
RPS	22.0	-0.58499163	-3.842896	-4.9780517	-3.1464722	-3.7007613	1.5039397	-5.7665043	-1.1030538	-6.27171	-2.055692	-6.774247	-4.222291	-1.902495	1.3427774	2.0404465	1.1599525	-7.0864234	-1.2533389	-2.3313508	1.431439	2.3827548	0.8875646	-0.5456442	-1.6961623	-5.3879037	-0.38299027	0.15529957	-0.7140726	-7.2037277	-6.2802925	-4.3175235	-3.1246605	-0.3504522	0.65388304	1.1439058	-0.7639426	-7.365335	-2.5366611	-1.0061563	-3.805004	0.50773776	-2.7548714	-3.263885	-0.8117031	-3.5582213	-2.3646026	-6.734392	-5.292811
RPS	24.0	-1.934534	-3.791539	-5.0304265	-3.2983217	-3.0403013	2.215691	-4.787184	-1.2017845	-4.4853578	-1.8606749	-5.7450557	-4.770435	-2.1839385	1.0153941	2.6465282	1.9918876	-6.1694164	-1.3242135	-2.8575363	1.4296322	2.7214646	1.5390632	-0.6068139	-1.2295842	-4.927106	-0.29118305	-0.29979	-1.0236057	-7.051082	-5.3316445	-4.614708	-3.657745	-0.46054384	0.98875195	2.746828	-0.4785809	-6.5575423	-2.2364154	-1.6426779	-3.2583468	1.3789943	-3.2150958	-3.4056153	-1.0627038	-3.3419404	-1.717485	-6.263596	-4.144598
RPS	26.0	-2.2759514	-3.5798275	-3.925335	-2.642675	-3.0048833	3.191552	-4.0493493	0.25061196	-0.9947961	-1.9908484	-4.744142	-5.066178	-1.6224476	1.2826668	3.407244	2.2827485	-5.5924244	-1.809257	-3.8002694	1.3189678	3.4903963	1.8683133	-0.4242851	-0.5569978	-5.5293026	0.5217889	-1.1230369	0.09940926	-6.5067186	-4.390353	-4.47635	-3.7202702	-0.6922925	1.1544296	3.7290792	1.425362	-5.2197127	-1.7646322	-1.7652236	-2.6090221	1.8937349	-3.2739727	-2.7584805	-0.91179043	-2.667786	-1.4839804	-6.2371597	-3.3879619
RPS	32.0	-2.888732	-3.0770938	-4.093033	-2.2954948	-3.276241	2.8474176	-3.998536	3.1993198	3.6861212	-0.75882757	-3.3699229	-5.199564	-3.2550554	1.6563374	4.2122927	3.576356	-3.6927307	-2.7665815	2.2654724	1.9159089	3.482452	2.9788413	-0.6199687	0.38957605	-9.274027	0.11836249	-1.3688865	-1.0321596	-4.5671535	-3.4945998	-3.605526	-2.210804	0.04265172	0.9268818	1.4011768	4.606392	-3.6554313	-2.3500183	-0.40238154	-2.3063924	2.4665122	-3.29738	0.6295146	-0.49100116	-1.0729592	-0.7170282	-3.601898	-2.01722
RPS	38.0	-2.7067814	-2.8375845	-3.4840093	-1.9575834	-2.2468398	3.3263676	-0.96320957	3.373654	3.7802851	0.8949169	-1.8198001	-3.9651113	-1.1334915	2.2583117	4.140852	4.4997625	-1.8599378	-2.0847497	0.50520796	2.405402	4.188509	3.6384034	-0.7955422	0.580464	-9.789015	1.2475061	-1.5693283	0.2691766	-3.3327663	-3.2329292	-4.9211392	-1.3294462	-0.5703789	1.1860348	-1.0623014	4.634199	-2.1820092	-0.3577808	3.623197	-1.9870558	2.9141145	-2.364173	1.4497365	-0.109139055	0.7506805	-0.59777623	-2.02183	-1.2613567
RPS	44.0	-2.7079022	-2.3080761	-3.2081227	-2.5219505	-1.4302512	3.4110222	0.8837598	3.5675411	4.1437473	1.9621111	-1.0794128	-0.92238814	1.45817	3.681225	4.461482	4.5661125	-1.2582155	-1.9521154	2.1337812	2.4307208	4.278785	3.8642912	-0.83928376	0.34204024	-10.341329	0.98432124	1.5561512	2.0676358	-3.5754092	-2.8478312	-4.1240377	-1.0736421	-0.24804774	1.5886683	-1.2630768	6.221046	-1.7573854	0.63583076	5.2777634	-2.0735645	2.9112556	-2.104939	1.0114918	-0.102671824	1.5103067	-0.2760145	-0.83827925	-0.7495789
RPS	50.0	-3.024908	-1.7015252	-3.7401729	-2.5681531	-1.1912738	3.3150125	1.4283934	3.6250892	4.0808477	1.807284	-0.74843156	-1.0705899	1.7445743	3.8380558	5.1056533	4.797335	-0.8995784	-1.4453036	4.0456305	1.9293569	4.012582	3.768719	-0.87538683	0.45520553	-10.074569	1.5444374	1.526052	3.1773775	-3.385262	-2.8378775	-3.1209772	-0.8119573	-0.1989463	2.089346	-0.081808686	6.411122	-1.2659392	1.2953413	6.250685	-1.9740673	3.0940738	-2.1168966	1.0901836	0.5316573	2.0822608	-0.021727577	-0.8004202	-0.7499914
RPS	56.0	-3.047421	-1.2125367	-3.968322	-2.1820588	-1.0683826	2.880133	1.8133299	3.6294613	4.19669	1.739978	-0.71043724	-1.1107556	2.2252922	3.6964529	5.1657724	4.9411244	-0.18436515	-0.98711365	4.575144	1.9327539	3.9288034	3.5620499	-0.7540936	0.5769995	-9.361226	1.3294379	1.3274843	3.541323	-3.1701856	-3.0679123	-2.5469012	-0.6916757	-0.005196813	2.2431753	0.31541574	5.697374	-1.4606655	1.1367993	6.716483	-1.9410383	3.1388686	-1.8887601	0.9732244	0.52135575	2.0602746	0.113536805	-0.7108111	-0.7413126
RPS	62.0	-2.7675283	-1.0910282	-3.6342587	-1.6898524	-1.1078279	3.049744	1.8202245	4.310593	3.2632215	2.0427146	-0.037963673	-1.0994645	2.4061968	3.4160876	5.5045896	4.9092555	-0.40382797	-0.8934417	5.708144	2.418487	3.9249945	3.1943507	-0.7834624	0.65143317	-8.93746	1.6322352	2.0166328	3.5349123	-3.2537875	-3.2980278	-2.4830284	0.3165802	-0.21298547	2.6458406	0.8238953	6.102093	-1.0448138	2.454714	6.0298195	-1.823228	3.5572324	-1.8783683	1.5078396	0.22810139	1.4070994	0.093076795	-0.98272276	-0.54818165
RPS	68.0	-2.9592803	-0.7749374	-3.2707362	-1.890938	-1.6100562	2.9019206	2.4099138	4.3057446	2.97391	2.1601064	0.24890982	-1.4917682	2.166138	3.441152	5.18079	5.1387434	-0.45078632	-1.0457679	5.719736	2.1561224	3.7916124	3.0051026	-0.7724342	0.5537726	-9.118666	2.177483	2.2520232	3.3815994	-2.8699105	-3.351956	-2.318341	0.19989355	-0.024050387	2.6093266	0.9337023	6.18522	-0.6512685	3.4330852	5.7675447	-1.6835446	3.408931	-2.4226155	0.973625	0.26642027	0.971748	0.20033257	-0.9946122	-0.6804142
RPS	74.0	-3.2083066	-1.3323417	-2.7675984	-1.6663665	-1.3727419	2.3115952	2.4227288	4.3838835	2.7825365	2.1852555	0.49372745	-2.1177578	1.9490002	3.3837037	5.0582123	5.271513	-0.22905205	-0.74677396	5.1816697	1.6663278	3.7028203	2.8128908	-0.74142456	0.66576976	-9.770856	2.986505	2.1399837	3.4494154	-2.4278972	-3.5727336	-2.5707588	0.18493025	0.45916486	2.5309443	-0.635613	5.7795944	-0.3166481	3.3188386	6.445267	-1.4427269	3.3288572	-2.624649	0.77754223	0.12727034	0.84086365	0.36151493	-0.5507558	-0.6446286
RPS	80.0	-3.2530706	-1.797349	-2.9263022	-1.828547	-1.0743585	1.5711881	2.7117305	4.3499036	2.7251694	2.2506075	0.53895974	-2.355422	1.9189306	2.873016	5.1391854	5.3652287	0.4954985	-1.0589792	3.8290825	1.6403441	3.6092818	2.6547809	-0.7664459	0.65574414	-9.920879	2.3289964	2.1731722	3.759147	-2.5880284	-3.8317978	-2.7612386	0.06272641	0.6444693	2.624487	-0.95659226	5.2806697	0.15991531	3.652665	6.6006246	-1.428866	3.2883124	-2.888339	0.19148481	0.22195429	0.3257873	0.26804608	0.061139822	-0.57842046
RPS	86.0	-3.2005472	-1.8303463	-3.1331053	-1.8019203	-1.181908	1.1019131	3.1591008	4.2775526	2.7549922	2.2439241	0.7757304	-2.411299	1.7390617	2.7754211	5.254364	5.3159323	0.9191829	-1.2608122	2.7342527	1.3740864	3.529221	2.7067096	-0.965818	0.5484637	-9.441679	1.926728	2.24297	3.6412573	-2.7795925	-4.010943	-2.8581061	0.2566526	0.65734446	2.7491386	-0.78804713	4.7144485	0.81472045	3.2156205	5.7920494	-1.4563584	3.31875	-2.5248392	0.0400002	0.32832095	-0.108568974	0.3330356	0.8283386	-0.78788614
RPS	92.0	-3.537821	-1.1014985	-3.2474902	-1.5579264	-1.0827069	1.0591651	2.880261	5.1351604	2.7292418	1.9522849	0.992492	-2.6205661	1.8196205	2.8115637	5.105264	5.1958103	0.9195772	-1.3161916	1.4502116	1.420069	3.5214298	2.63235	-0.88971496	0.400284	-9.212528	2.1086338	2.085863	3.937517	-3.0124853	-4.198541	-3.1832743	0.20054927	0.9814441	2.7639072	0.68170285	3.8481214	1.3392161	3.3053522	5.349963	-1.7104282	3.2563314	-2.6150203	0.2679013	0.53592575	-0.46584293	0.30795968	0.4605513	-0.77584314
RPS	98.0	-3.3433897	-0.81345433	-2.9437544	-1.2748879	-1.1453278	0.8606823	2.6889374	5.6832466	2.3982031	1.899993	1.5334953	-3.0525565	2.08586	2.704887	4.959312	5.2201223	1.1002483	-1.0257133	0.65814173	1.1974204	3.3577528	2.371968	-1.0920206	0.29846373	-9.636975	1.7333533	1.9616321	3.8338377	-2.8405786	-4.1780596	-3.80081	0.25217056	0.9903489	2.7388551	0.91579413	3.3951063	0.85229844	2.882527	5.441639	-1.811323	3.2566173	-2.3506486	0.72194153	0.5514683	-0.68507826	0.26784542	-0.50390637	-0.8716027
RPS	104.0	-3.3944738	-0.89158916	-2.92485	-1.2042078	-1.0739677	0.45964348	2.945588	5.7464886	2.122127	2.0608363	1.5771899	-2.9265456	1.848674	2.56883	4.9028716	5.1397834	1.1942738	-0.88194907	0.005219744	1.1912133	3.2768393	2.1503184	-1.2119948	0.21202284	-10.356093	0.5422725	1.9023025	3.5234683	-2.8977396	-4.1761217	-3.876463	0.116315275	1.0148134	2.4868271	2.0259001	3.4318469	0.6390622	2.940347	5.628889	-1.9939065	3.4043837	-2.62045	0.8342804	0.22524397	-0.77948225	0.15014298	-0.1804733	-0.7764876
RPS	110.0	-3.5008564	-0.29451284	-2.7180824	-1.0210533	-1.1224675	0.28122634	2.831896	5.1486235	2.329003	2.1903803	1.0590674	-2.5893376	1.3309768	2.6645873	4.8110404	4.86148	1.2632599	-0.5922248	-0.36805615	1.8894788	3.187289	1.9134613	-1.465752	0.27829528	-10.532073	0.22360918	1.6979496	4.748628	-3.3099174	-3.6118522	-2.621914	0.18338692	1.1860077	2.2409108	3.5120802	3.639815	0.5595647	2.9988406	6.0883956	-2.0462708	3.3833919	-3.3976164	0.39139464	0.25077844	0.65775955	0.090173215	0.99886686	-0.7731709
RPS	116.0	-2.615852	1.0901976	-2.7797303	-1.9373491	-0.7499834	0.34022406	2.165631	5.5628734	1.7448181	2.31692	1.9235697	1.1096388	1.7074469	3.401112	5.0655646	3.968088	1.8922452	-0.13116103	-0.7211789	3.904055	2.9173167	0.8507924	-2.153183	0.12894806	-9.777644	1.2584236	2.1385188	5.6247168	-1.1618079	-1.5271196	1.8506101	1.4748628	2.8077924	1.4077615	5.583781	3.977899	-0.17669089	1.5625652	5.333667	-1.6785172	2.2193985	-2.0683775	0.17458712	2.2137885	4.4275737	2.13588	2.290325	-1.9659057
RPS	122.0	-2.7275336	0.83488005	-2.7302551	-2.0017698	-0.86369544	0.4711342	1.8665739	5.5323095	1.4829996	2.222121	1.990457	1.25997	1.1405057	3.2700956	5.1362696	4.086123	1.9178978	-0.3840685	-0.45121884	3.6705632	3.0126922	0.69562256	-2.3113477	0.1846286	-9.651284	1.5128875	2.1185126	5.6562924	-1.0810239	-1.523248	2.0653963	1.295042	2.8363848	1.4004598	5.6076593	3.8597858	-0.06115799	1.4576833	5.1761627	-1.6270205	2.2292025	-2.038368	-0.3322136	2.1825063	4.361646	2.1990995	2.1929243	-2.09319
RPS	128.0	-3.4125865	-0.19679043	-2.6149406	-1.4992217	-1.1550367	0.55126154	2.3653617	5.299646	1.4588263	1.9241161	1.2070827	-1.2260456	1.5992168	2.8616188	5.3055205	4.7429595	0.9988331	-0.7359933	0.11771151	2.9133809	3.2337286	1.3830632	-2.0440953	-0.06350677	-11.069286	0.5839998	1.6300068	5.8328996	-2.2639701	-2.5154552	0.25952664	0.4348261	2.47051	2.2126892	4.7555394	3.8406668	0.49920338	2.1767428	5.6875114	-1.8828923	2.9272745	-2.902837	-1.1212447	0.7541978	2.8543587	1.0107038	1.7653285	-1.4550365
RPI	4.0	3.7766297	-0.06229475	-2.4038417	-6.242251	-4.718656	5.1609087	-4.5872808	6.751811	-2.7097886	-4.9529862	0.04746315	-0.27004933	3.3644452	1.4708313	5.8634605	-1.0941676	-7.6639485	-2.3762183	-6.690482	7.3367705	0.26577803	3.4631839	1.3392285	3.0995731	-10.926542	-1.0805249	1.1974623	0.16618359	-0.76803815	-1.6616685	-2.4121559	-0.6068318	-1.8772333	-0.98710865	1.7773345	6.0680933	-8.089184	-2.9911218	4.4906487	-1.5748682	0.08721562	-2.4520695	1.0471183	-2.936488	-1.551962	-0.8846561	-2.2367375	-1.2623651
RPI	6.0	3.3848348	-0.43660104	-3.0292485	-6.61828	-5.216726	5.0557694	-5.228073	6.1155386	-4.5844464	-6.9801693	-0.25789377	-0.90566313	2.5779688	0.7710817	5.7525167	-1.288892	-8.120154	-2.3068178	-7.469796	7.030818	-0.626186	2.8297677	1.1025565	2.3883264	-11.15827	-1.6336507	0.85530764	-0.018923035	-1.5072371	-2.1347322	-3.1235595	-0.7174201	-2.8952775	-0.80805427	1.5666405	5.8754187	-8.891671	-3.2641964	4.1192803	-2.3521316	-0.582094	-2.9825337	-0.678488	-3.1973553	-2.5958173	-1.3619937	-3.3169146	-2.2028043
RPI	8.0	3.4754016	-0.65503263	-3.2600007	-6.7459526	-5.6160717	5.0562844	-5.7021146	5.880742	-5.5967064	-7.562948	-0.78034085	-1.1335607	2.0639985	0.31350243	5.700103	-1.2980999	-8.417908	-2.3545594	-7.84651	6.7433615	-1.2470471	2.5087736	0.91463304	2.0674515	-11.354019	-1.7007489	0.7876628	-0.03468145	-1.8081834	-2.474595	-3.1223192	-0.62304133	-3.7227147	-0.95756865	1.3022406	5.7588654	-9.143062	-3.414501	3.817388	-2.653015	-0.97808284	-3.2388916	-1.5043654	-3.1017504	-3.0987744	-1.581698	-3.7983963	-2.6891959
RPI	10.0	3.8601227	-1.6462159	-4.375732	-6.822282	-7.460026	4.2397003	-7.9100533	1.8961943	-11.510958	-9.554969	-2.4750865	-1.8754824	-0.17143711	-2.5850163	5.4048004	-1.5514483	-9.007448	-2.2409167	-9.166938	4.646737	-5.1995926	0.401677	-1.4103969	-0.58464783	-11.997453	-1.5966824	0.45609725	-0.62296253	-4.018644	-3.4349902	-2.8533032	-0.24540393	-6.3349614	-1.1697543	1.0113608	4.687389	-10.111274	-5.1425753	1.5922867	-3.5699792	-3.353309	-4.1424665	-6.2490807	-3.3100505	-5.749068	-3.7711651	-6.981547	-6.120535
RPI	12.0	2.0865052	-2.9191492	-4.620619	-6.0827327	-8.232545	2.9059303	-8.120276	-1.4156872	-14.472668	-9.970801	-4.914032	-3.2934496	-1.1337994	-3.9895635	4.351737	-3.7222428	-9.421509	-1.5881501	-8.451104	3.5180357	-6.3566093	-0.36427587	-2.487547	-2.982738	-11.386687	-2.5787785	-0.94180775	-1.6199974	-6.711393	-4.3228292	-4.8611555	-0.7372301	-6.8197794	-0.36491156	-1.1379017	2.2068937	-11.558818	-5.505261	0.47530624	-4.7352667	-5.244014	-4.687953	-10.63422	-3.7234719	-7.628866	-5.6775594	-8.910179	-7.9580464
RPI	14.0	0.07197138	-3.917463	-4.6960864	-5.2203584	-8.103909	1.6602442	-8.040663	-2.9689372	-16.005615	-10.309957	-6.580084	-4.0121374	-1.7877743	-4.4442773	3.815894	-4.793984	-9.920065	-1.6007242	-7.710627	2.6046515	-6.677669	-0.8000282	-2.7514884	-3.7675886	-10.779038	-3.3595066	-1.9519705	-2.0962963	-7.96346	-4.90615	-5.3586173	-1.8233441	-6.57921	0.39857006	-1.7502583	1.2863799	-11.838417	-5.0915027	-0.75429124	-5.9873567	-6.3577585	-4.8763165	-13.717397	-3.4274113	-9.458496	-6.6437035	-9.721105	-8.624553
RPI	16.0	-1.5580037	-3.5255659	-4.9948397	-4.9238954	-7.709575	2.4381502	-6.194238	-1.387691	-16.54355	-10.3460455	-7.639242	-4.2102203	-1.5949765	-2.7045894	3.745541	-3.3362024	-10.050306	-1.3416642	-5.1918163	1.8559582	-6.3351426	-1.0854573	-2.3723805	-4.2684145	-9.6471	-3.9506938	-2.5564733	-1.7580693	-9.351282	-5.914794	-5.617044	-2.5982225	-7.1238203	0.7315927	-1.0669041	1.2339172	-10.415419	-4.5817556	-1.3104029	-6.7479596	-5.7561164	-5.2444034	-16.501953	-2.7342117	-9.365609	-6.946807	-9.783224	-6.6814065
RPI	18.0	-0.6371524	-2.7408996	-5.0654554	-4.4494042	-6.200212	2.9914508	-3.241051	1.7185137	-13.1064825	-11.265725	-8.288344	-3.9678118	2.8113487	0.88163865	3.6542065	-1.4464326	-7.6211905	-0.22762847	-4.9375143	1.9933528	2.2563846	-0.34063217	0.32515088	-3.5074272	-8.9927845	-4.1110053	-0.84566426	-0.2208705	-8.89463	-5.019497	-4.092798	-2.0166008	-4.3347845	0.6236698	0.34489915	1.534383	-6.735878	-3.2192063	0.0047207302	-6.523061	-0.71991116	-3.8062117	-13.463999	-1.8030512	-6.143865	-5.3193774	-6.910791	-2.736084
RPI	20.0	-0.95415074	-2.1000416	-4.400181	-2.5251365	-5.737966	2.8047395	-4.51172	3.4897754	-5.843973	-7.9655952	-7.459435	-3.5675702	2.2924802	1.5784091	3.415432	-0.88212293	-6.584112	-0.4423429	-3.7113771	2.088015	1.4185456	2.267021	0.6857197	-0.732837	-9.331941	-2.2800772	0.61561465	-0.094362065	-7.558114	-5.0037656	-2.3554468	-2.1193156	-3.9810014	-0.16136964	-0.4332174	1.945791	-7.916856	-2.0402577	0.76033264	-5.6722407	-0.3486789	-2.8527925	-8.475597	-0.90835017	-3.830497	-4.111428	-6.718969	-2.7829087
RPI	22.0	-1.6022837	-2.1388674	-4.0982823	-2.5227072	-5.2664924	3.1231751	-4.0602784	3.2184262	-3.5068746	-7.302259	-7.036148	-3.8448792	0.77864766	1.2034281	3.406833	-0.29193053	-6.140795	-0.8723337	-2.1783261	1.73953	1.1946028	3.464278	0.5324049	0.7916358	-8.788575	-1.2545654	1.4705523	-0.1376224	-6.6205387	-4.276127	-1.1949211	-2.59179	-1.6151972	-1.2402605	0.28338695	2.4725091	-7.769027	-1.2256666	1.045146	-4.1235547	-0.008758519	-3.2296894	-6.312553	-1.1333561	-3.109762	-3.3803458	-6.898539	-1.9137229
RPI	24.0	-2.7913492	-1.9659811	-3.8397563	-2.741303	-4.67897	3.6937237	-3.1458795	2.464761	-1.9901603	-7.155552	-5.9234676	-4.1909366	0.52381617	1.4535825	3.4936478	0.4401514	-5.4764514	-1.0193965	-2.7997081	1.514253	1.2180388	4.221112	0.4072359	1.480226	-8.105705	-1.3644567	1.2976171	0.07766126	-5.804759	-3.4042835	-1.741498	-2.9919112	-0.70823896	-0.99435604	1.5514787	2.8590686	-6.9634542	-1.1287894	0.77025396	-3.326732	1.0168252	-3.5698023	-5.1782684	-1.422963	-2.4863095	-2.8425882	-6.136309	-1.0541668
RPI	26.0	-3.271942	-1.605336	-3.4789338	-2.3362088	-4.3902984	4.10888	-2.1829596	2.409371	-0.08733071	-6.765325	-4.612079	-4.51543	0.7349951	2.2107975	3.9828367	0.7790779	-4.4153137	-1.5875591	-3.7933445	1.4792345	2.4954233	4.4555526	0.4065268	1.8359467	-7.9586725	-1.1829146	0.45900294	0.7505759	-5.371125	-2.6637657	-1.8516004	-2.9229176	-0.54232556	-0.87669456	1.3688065	4.196039	-5.0276833	-0.9156362	0.8320968	-2.6376092	1.7391828	-3.5447178	-4.438916	-1.3540001	-1.8185483	-2.6903446	-5.4235783	-0.16330533
RPI	32.0	-3.7654037	-0.97851926	-3.462398	-1.991048	-2.7697873	4.3231573	-2.2729623	3.3964074	2.466336	-3.64302	-3.0116935	-4.498888	1.2223929	2.7294261	3.9805048	2.6951854	-2.462754	-2.4820158	0.77800065	0.810927	3.2219875	5.9695797	0.5779238	3.132927	-8.283241	-0.35806414	0.40052927	0.7788313	-3.6512961	-2.3507721	-2.4256735	-2.019024	-0.6277303	-0.6476098	-1.1578608	4.6380296	-2.49531	-0.49476135	1.6621479	-2.294415	2.8599794	-3.1157465	-2.215075	-0.40589818	-0.78885776	-1.778353	-3.507378	0.7786749
RPI	38.0	-4.0650196	-0.97555244	-3.3675544	-2.2696757	-1.5543661	4.5275936	-0.15478887	4.1733356	2.2282753	-1.0716772	-1.6441357	-3.8712325	1.6430981	3.0326335	3.9095943	3.9466207	-1.3872378	-2.3462155	1.4008193	0.42855784	4.4966965	6.7818985	0.9081574	2.6003742	-8.349396	0.32636845	-0.07772648	1.1836544	-3.197952	-2.655285	-3.8654199	-1.5053079	0.09450212	-0.4338667	-2.497777	4.2837324	-1.338549	0.7551899	3.946618	-2.415995	3.245716	-2.0514252	-1.6681088	-0.34266096	0.05789976	-1.3072652	-2.419955	1.8440524
RPI	44.0	-3.508996	-0.81025344	-2.9036345	-2.6585505	-1.4078842	4.826167	1.9224995	4.5967307	2.8676214	0.30812347	-0.9820674	-2.0234869	1.8623688	3.842453	4.0136147	3.8729312	-1.0416195	-2.153603	2.6357915	0.13269264	5.6761622	6.944433	1.0088122	2.1421328	-8.048744	-0.030804917	1.8969498	2.1913903	-3.202385	-2.5787735	-3.2441628	-0.91138715	0.337229	-0.2818266	-2.6286187	5.024628	-1.226181	1.5599797	4.809957	-2.6817145	3.2708142	-1.9886348	-1.4367312	-0.025287773	0.0005366529	-1.3676368	-1.8581212	2.2426317
RPI	50.0	-3.512917	-0.6345753	-3.0860355	-2.8108625	-1.3438289	4.7108307	2.028202	4.352354	2.657227	0.4555566	-0.62289745	-2.411543	1.650601	3.7192488	4.3244042	3.8491724	-1.180355	-2.059191	3.5334952	-0.47512963	5.5191317	6.947344	0.80278003	2.1901503	-7.894108	0.21375297	2.104964	2.7775729	-3.006829	-2.8092523	-2.5749197	-0.59032655	0.33473265	0.023222443	-2.2943792	4.9559183	-0.6957277	2.3694236	5.5156407	-2.5717587	3.457675	-2.0129626	-1.7240334	0.35387146	0.09211273	-1.2621245	-1.6144104	2.395879
RPI	56.0	-3.3688414	-0.6042251	-2.8988502	-2.4069118	-1.0786917	4.4930444	2.2329793	4.053263	2.547035	0.49443412	-0.4507949	-2.4567707	1.7198037	3.5819983	4.426878	3.9486585	-1.0047019	-1.9228141	3.2289007	-0.45431384	5.4093504	6.744742	0.62094116	2.3548527	-7.376907	0.05183122	2.0070906	2.8145049	-2.8297753	-3.1435277	-2.1232018	-0.48468024	0.3828394	0.4473322	-1.6021526	4.534814	-0.9784414	2.420003	5.7324224	-2.5657206	3.585882	-1.9515209	-1.5650994	0.15502855	0.045630664	-1.0728399	-1.5378054	2.1483805
RPI	62.0	-3.0985947	-0.6761352	-2.1559613	-1.6101607	-1.0496407	4.4448543	2.5756614	3.9804504	1.7014971	0.32159308	-0.09378525	-2.3989456	0.8364881	3.373851	4.9965982	4.272668	-0.58742553	-1.9584657	3.5084727	-0.3266632	5.4911857	7.092928	0.86188763	2.1811712	-6.3431554	0.9958246	2.1901007	3.0934336	-2.6809561	-3.084061	-2.4957309	-0.048432767	0.10058606	0.8875857	-1.0469071	4.203266	-0.006080396	2.6525297	4.8498316	-2.4394255	3.9156218	-2.0870154	-1.1168116	-0.15450159	-0.30521646	-0.9117853	-1.6249346	2.327538
RPI	68.0	-3.3935447	-0.07540616	-1.533607	-1.658148	-1.1989032	4.154847	2.5374882	3.8173678	1.5554466	0.35420665	0.14070539	-2.0503995	0.7632414	3.6175928	4.609741	4.5851703	-0.64687103	-2.037372	3.7407873	-0.4537395	5.6384706	7.146244	0.97533137	2.1466262	-6.421778	1.210954	2.2060976	2.8955057	-2.2378702	-3.3778968	-2.2016687	0.049609594	0.24507146	0.85371035	-0.8802373	4.24134	-0.10405916	3.2514706	4.7458587	-2.2072134	3.7521234	-2.9311163	-1.6521391	-0.5094113	-0.4148062	-1.0294222	-1.8599759	1.9604034
RPI	74.0	-3.6767778	-0.40944222	-1.5613675	-1.7975618	-1.21795	3.6903257	2.4319663	3.9958096	1.6279341	0.63142353	0.31270432	-2.1943831	1.0166143	3.5446258	4.5326667	4.9557834	-0.58945185	-1.7653573	3.391236	-0.5182119	5.628798	7.063419	1.0206183	2.1938517	-6.8107266	1.5430739	2.154692	2.6313968	-1.9670006	-3.551381	-2.6887715	0.14394134	0.6969827	0.9179794	-1.992019	4.1561007	-0.228981	3.4783757	5.295456	-2.2083411	3.580443	-3.0087647	-1.7926426	-0.84247196	-0.18508697	-1.1052611	-1.4389585	2.0767794
RPI	80.0	-4.0572224	-0.7133301	-1.9006557	-1.7637482	-0.9257465	3.0996563	2.7592363	3.9548335	1.4361817	0.4716418	0.4363614	-2.343812	1.4405457	3.016295	4.6429176	4.9266386	-0.23330449	-1.8458819	2.4146655	-0.04302944	5.492382	7.0483727	1.0309249	2.1807342	-7.015581	1.1577342	2.1410208	2.5701218	-1.7922474	-3.7452312	-3.1302562	-0.010150398	0.8096401	1.069401	-2.4102645	4.3264785	-0.023029016	3.6163476	5.4563193	-2.390328	3.6627524	-3.5023332	-2.0462532	-0.70150423	-0.38797066	-0.9728568	-1.0339006	2.2293897
RPI	86.0	-4.1668835	-0.7022924	-2.13331	-1.460877	-1.0233586	3.193084	3.0264246	3.6613035	1.6565915	0.6774883	0.5823212	-2.5171049	1.6174289	2.8110805	4.8174534	4.7444644	-0.23585191	-1.949817	1.7338896	-0.014150751	5.466777	6.9528074	0.793328	1.8434564	-6.603778	1.0153564	2.192204	2.2735565	-1.8980783	-3.827419	-3.4473324	0.26881674	0.6838922	0.9900715	-2.3540716	4.161136	0.744923	3.2611558	4.860018	-2.7430112	3.7815971	-3.1475074	-2.180383	-0.6950418	-1.175137	-0.8266789	-0.61912084	2.1001143
RPI	92.0	-4.5461497	-0.35812047	-2.5064464	-1.3669274	-0.8830804	3.2553356	2.6689024	3.8632827	1.8215697	0.7177863	0.8256579	-2.430817	1.8069847	2.9823267	4.931334	4.733833	-0.09125957	-2.1878903	0.9802645	-0.17234677	5.386032	7.0422325	0.8407189	1.6709293	-6.274204	0.82062066	1.9210155	2.1372893	-1.8794261	-4.0916085	-3.3065362	0.3340411	0.8977689	1.0750377	-1.63527	3.715038	1.4334129	3.316352	4.885889	-3.017376	3.689089	-3.2496994	-2.139773	-0.54454607	-1.4616034	-0.9701544	-0.74519885	2.1036954
RPI	98.0	-4.083855	-0.42506245	-2.2982888	-1.3964938	-0.94725007	3.1851923	2.6330192	4.5590167	1.945453	0.80314946	1.0281104	-2.7427616	1.7736924	2.8811743	4.951836	4.6717153	0.2682136	-2.2575321	0.64015996	-0.6074809	5.30295	7.014106	0.7486971	1.6017014	-6.5126724	0.5047787	2.0100849	2.2248676	-1.7093	-4.228396	-3.613439	0.083554216	1.1733463	1.2927613	-1.7992505	3.3186255	1.3598615	3.2044065	5.123773	-3.0394614	3.7147448	-2.871513	-1.6929765	-0.6087129	-1.2187469	-0.9482848	-1.1873398	2.106113
RPI	104.0	-4.0055714	-0.40978238	-2.3990607	-1.5148095	-0.9651998	2.833373	2.8247046	4.87748	1.5637559	0.9076098	1.1624572	-2.6097212	1.5471988	2.6520543	4.816679	4.913077	0.11379889	-2.1308157	0.7270144	-0.19761123	5.2272043	6.936375	0.6232046	1.6049185	-6.861963	-0.14486143	1.9501463	2.3877258	-1.842056	-4.550375	-4.021607	-0.16710727	1.1885105	1.2683527	-1.1273319	3.2882378	0.86344653	3.6962454	5.230071	-3.2788684	3.8717487	-3.2114737	-1.422589	-0.9084451	-1.3911172	-0.98884565	-1.1761928	2.1026363
RPI	110.0	-4.3031964	0.17049104	-2.3740432	-1.2564822	-0.8473518	2.9426322	2.8273363	4.800312	1.6297352	0.70373756	0.65658456	-2.4945397	0.9317029	2.646683	4.5366015	5.0199766	-0.25293243	-1.804265	0.5335809	-0.06686663	5.2492437	6.904219	0.6155095	1.6193187	-6.720982	0.061460167	1.8420048	3.814947	-2.4769728	-4.12108	-3.6198246	-0.038203023	1.131114	1.1621529	0.6520096	3.3598988	1.033964	3.7410278	5.56839	-3.2806845	4.17562	-3.4429305	-1.992373	-0.918192	-1.5529937	-1.1319051	-0.9404664	2.197674
RPI	116.0	-3.7100878	0.57099426	-1.7756343	-1.3671422	-0.23391873	2.42215	2.4847684	4.999932	0.87667745	0.5833598	1.186734	-0.6126853	0.76817155	3.8830862	4.9842825	4.0665946	0.30144995	-1.0858232	0.4968333	2.273211	5.156869	5.962204	-0.13938141	2.7592306	-6.7630672	0.4493395	2.0795891	6.3380623	-0.96315956	0.16263604	1.6104815	-0.16328955	1.2010005	0.9619707	5.0609775	3.602177	0.50663495	1.8891544	5.5176477	-2.7746632	3.0581331	-2.9258335	-2.6636794	0.7977672	-0.47364432	-0.68664676	0.17290592	0.5606178
RPI	122.0	-3.9380262	0.52963173	-2.0037313	-1.3791358	-0.28617236	2.792985	2.203555	4.915644	0.89241666	0.6277295	1.4742658	-0.42655882	0.20509474	4.015727	5.213838	3.9005997	0.39726585	-1.1956425	0.7606896	2.26266	5.0623803	5.9238048	-0.13779056	2.8519914	-6.3929005	0.21093592	2.1803565	6.3596864	-0.8995788	0.32684788	1.6972109	-0.24317016	1.2032086	1.1379238	5.1826844	3.4929821	0.62160623	1.740416	5.461961	-2.887426	3.0932884	-3.026628	-3.0446198	0.837705	-0.767054	-0.5952778	0.04596619	0.37338278
RPI	128.0	-4.396518	0.0003246594	-2.3590975	-1.0991216	-0.65754825	3.26768	2.8980317	4.978327	1.2153327	0.5767252	0.8222224	-1.9059399	0.5491548	3.3193135	5.4893594	4.853385	-0.28243282	-1.191864	0.84737647	0.74973786	5.302921	6.577662	0.2343211	1.9288446	-7.057297	-0.3007353	1.5307095	5.8579717	-2.1758363	-1.7996862	-1.0625964	-0.28852174	1.4321133	1.530366	3.7393517	3.5199146	1.1880285	2.7860515	5.9189534	-3.374061	3.9531562	-4.0993075	-3.3799329	-0.403155	-2.0137308	-0.89650136	-0.72913367	1.2163528
[truncated: 40 more columns]
