# Supplementary material for: EEG decoders track memory dynamics
Source: Nat Commun. 2024 Apr 6;15:2981. doi: 10.1038/s41467-024-46926-0 (PMC10998865; doi:10.1038/s41467-024-46926-0)
Supplement: Supplementary file 3 — Source Data [file 41467_2024_46926_MOESM3_ESM.zip › fig1d_ret.csv]

ROI	frequency	subj_0	subj_1	subj_2	subj_3	subj_4	subj_5	subj_6	subj_7	subj_8	subj_9	subj_10	subj_11	subj_12	subj_13	subj_14	subj_15	subj_16	subj_17	subj_18	subj_19	subj_20	subj_21	subj_22	subj_23	subj_24	subj_25	subj_26	subj_27	subj_28	subj_29	subj_30	subj_31	subj_32	subj_33	subj_34	subj_35	subj_36	subj_37	subj_38	subj_39	subj_40	subj_41	subj_42	subj_43	subj_44	subj_45	subj_46	subj_47
LAS	4.0	0.08794354	2.2127793	-0.10173502	-0.4810192	-1.4540027	-0.29925588	-0.083985835	0.08284429	0.23888858	0.32793993	-1.7896973	-0.47776166	-2.2169123	0.46648496	0.78987867	-0.216448	0.16994946	-1.8627032	1.4934136	0.94679767	-1.07181	1.8073859	0.79630727	-0.27554983	-0.019514645	-0.8487843	-0.47443655	0.0749224	-0.115602955	0.41910815	1.057557	-3.0588353	-0.22917546	0.6095026	1.9368397	-1.2300353	1.7184637	-0.34037757	-1.1347187	-1.6523117	-1.5934381	-1.9998415	1.9031186	1.4127618	-0.84545404	-0.41212857	0.14524421	-0.8173915
LAS	6.0	0.038714673	2.065878	-0.32452202	-1.013093	-1.6797366	-0.34556428	-0.3279161	-0.083026245	0.06572818	0.30738556	-1.8670095	-0.4368911	-1.7080345	0.39613485	0.63126427	-0.33063477	-0.10897933	-1.8371311	1.4653817	0.7090477	-0.882562	1.9651635	0.9707413	-0.27930292	-0.090260446	-0.8237257	-0.53027475	-0.0010345395	-0.28142393	0.13825236	1.4121732	-2.8791876	-0.30201665	0.49984694	1.8212184	-1.1823114	1.7091681	-0.46222425	-1.286534	-1.6569809	-1.6968434	-1.9573739	1.8226552	1.3305689	-0.8657663	-0.19874209	0.13566276	-0.7792882
LAS	8.0	0.22692169	1.9351481	-0.18845473	-1.124151	-1.7807636	-0.07022229	-0.48915944	-0.15924172	-0.023997666	0.45707214	-1.9941862	-0.40336025	-2.0237927	0.3915512	0.78679967	-0.5567455	-0.22141829	-1.8160678	1.2991104	0.8367642	-0.75963086	1.9808209	1.0169837	-0.115968004	-0.3217203	-0.88499284	-0.3370748	-0.08553505	-0.26221925	-0.17680894	1.3239099	-2.7702935	-0.2605422	0.68427247	1.8730689	-1.0719556	1.8430777	-0.61301	-1.4273396	-1.5815458	-1.6928282	-1.7320732	1.8478804	1.282642	-0.93628025	-0.30804387	-0.029949334	-0.92155355
LAS	10.0	1.017101	1.3393055	0.07161458	-1.0687064	-2.119974	0.9790244	-0.89204526	-1.4079814	-0.7818896	0.61400956	-2.2013834	-0.39505842	-1.7591677	0.24286693	0.96340215	-1.4332689	-1.0313679	-1.0853773	0.49863207	0.9675795	0.60869765	2.5384939	0.9394535	0.8814505	-1.3565688	-1.6094067	1.1897535	-0.33641794	-0.6072991	-0.88099927	1.8775496	-0.84419304	0.17186296	0.9803099	1.7825549	-0.24435018	2.1272793	-1.5503255	-1.7667055	-1.5164981	-1.2606561	0.2218638	1.8486797	0.9717897	-0.36816734	0.41079313	-0.52396303	-1.0904279
LAS	12.0	1.5455807	1.4924188	0.026063966	-1.7434944	-2.245687	0.5748153	-1.5437272	-1.2385839	-0.8501532	0.28164107	-2.0994594	-0.0788894	-1.72868	0.57085294	1.0921774	-3.3556447	-0.89438516	-0.7126154	-0.18980171	-0.0069545186	0.5975151	1.6406459	0.60022	-1.1904256	-1.7182574	-0.4908165	1.0549277	-0.16534135	-1.0080198	-2.5877278	1.5458245	-1.6154168	0.088122375	0.61992073	1.322401	-0.6540363	1.8916401	-1.3393778	-2.304402	-0.813432	-0.704338	0.86423093	0.99971294	0.2112491	-0.9239335	0.94552726	-0.31522956	-0.9310168
LAS	14.0	1.022392	0.075323984	-0.10027248	-2.627527	-2.2690635	-0.26620078	-2.4762425	-2.094028	-0.34567693	0.03835947	-1.7349658	-0.4183838	-1.9047247	1.0302491	0.92300427	-3.7840068	-1.3124061	-0.5161348	-0.2951431	0.57484585	0.70339525	1.6738023	1.4912039	-1.025616	-1.9452785	0.5831983	0.009085688	-0.68854845	-1.2950922	-3.3626294	0.6054469	-3.2049582	0.50580174	1.1053791	1.5609227	-0.4199147	1.7151499	-1.2080914	-2.166602	-0.45855102	-0.42579812	1.3674271	0.22638202	-0.19075724	-0.90137684	0.3537493	-1.1242963	-1.408678
LAS	16.0	0.86160845	-1.3229951	-0.4421154	-2.4838936	-2.6980317	0.8970246	-3.721944	-2.6565943	-0.085638955	0.3458108	-1.7246765	-0.4828671	-1.5533948	0.9905731	1.4040368	-2.8688328	-1.1777728	-1.741074	0.43019965	-0.008625576	1.2794265	1.761525	1.4813207	0.020399515	-1.2488132	0.70303637	0.21307614	-0.7124526	-1.1903715	-3.0401068	0.46776563	-4.229422	0.11386914	1.3571166	1.4624003	-0.48715654	1.168026	-1.4203974	-2.7411356	0.0885966	-0.4285495	0.9894176	-0.15696065	-0.61515033	-0.75409913	0.5622008	-1.7222781	-0.7747608
LAS	18.0	-0.26399985	-1.1713873	-1.3395107	-0.89938754	-3.4047892	0.078992605	-1.7050105	-2.9020743	0.028295549	-0.38213196	-1.5040927	-0.27825314	-1.1754926	1.6732063	0.9292441	-3.263131	-1.4103563	-1.5425222	0.11526316	0.022302853	-0.73860526	2.1794598	1.1570785	-0.89859456	-0.3838375	-0.009098762	0.17051016	-0.035814356	-1.4933032	-3.4308453	0.5363931	-4.8631344	-0.052278407	1.387793	1.9446137	-0.21491495	0.31290734	-0.95511854	-2.8281379	0.2301862	-0.8601573	0.4807506	-0.06797482	-0.91803974	-0.8420726	1.5425948	-1.3130805	-1.2439423
LAS	20.0	-0.23780333	-1.6243645	-1.4200399	-1.2281654	-4.479375	0.17028007	-1.5338612	-2.1156762	0.025357021	-0.753392	-1.0445414	-0.73219466	-0.81084704	1.193575	1.1670654	-2.6285322	-0.8792708	-1.4828806	0.11257901	0.052669432	-1.3409648	2.1193233	1.1662629	-0.29396287	-0.15484315	-0.42439094	0.933473	-0.3178647	-0.8952818	-2.2653594	-0.06657349	-4.2702985	0.036147617	1.187327	1.2246715	-0.020561688	-0.13752767	-0.4738548	-2.8356557	0.3908656	-1.2264843	0.5289253	0.07619662	-0.7742839	-0.05543278	0.61349726	-0.5185449	-0.31886065
LAS	22.0	-0.34538937	-0.9076752	-1.4758898	-1.3073027	-4.8419905	0.49010506	-1.8864762	-1.3082727	0.11026641	-0.23474692	-1.2955775	-0.6699177	-0.5425408	0.8602646	1.0734804	-2.9490194	-0.9896845	-0.7416664	-0.24666816	-0.016941791	-1.5112472	1.7071002	1.0041859	0.04151143	0.0070939194	-0.8575303	0.6458391	-0.67469597	-0.45304504	-1.3717221	0.05293632	-4.2435155	0.23545675	0.697296	1.7385273	0.20287359	-0.37625015	-0.7194953	-3.4847686	-0.23936762	-0.6142001	0.7044247	-0.04016214	-0.24224856	0.077715464	0.7522741	0.10607814	-0.28721803
LAS	24.0	-0.7044785	-0.36500475	-1.7590002	-1.3218397	-4.101296	0.2914362	-2.452251	-1.0283344	-0.26696962	-0.27304855	-1.0723363	-1.367983	-0.07592506	1.1312451	1.2436765	-2.4748912	-0.8481404	-0.9128425	0.049798276	0.19932914	-1.6889429	1.623531	1.2261069	-1.1733199	0.23259458	-0.5992155	0.3612157	-0.3139979	-0.15573221	-1.6923404	-0.45281202	-3.3952847	0.19228196	0.6323286	1.3726045	0.4496687	-0.018718053	-0.43896183	-3.8079674	-0.38644665	-0.62094617	0.6508313	0.0047561424	-0.1882016	0.4334069	0.76511514	0.7884873	-0.60347176
LAS	26.0	-1.2328628	-0.69080514	-1.8499949	-1.8038586	-3.6545541	0.2931221	-2.6457806	-0.9246377	-0.6115794	-0.62245107	-1.2581514	-1.2711158	0.16168898	0.7066067	0.8919466	-1.5644542	-0.531541	-0.8461985	0.27293012	-0.419247	-2.3061078	1.1267952	1.3663951	-1.2384217	-0.31083304	-0.085769966	0.5255917	0.47579166	0.08485697	-1.8079789	-0.577868	-2.530202	-0.15258315	0.530743	1.4421817	0.3154178	0.36756846	-0.5158919	-3.5940764	-0.92070335	-1.5680226	0.5901574	-0.7651639	0.11706496	-0.06533716	0.7204118	1.6306603	-0.80136746
LAS	32.0	0.32281202	0.58505887	-0.25432754	-0.50213486	-4.00076	-0.69156903	-1.9782901	-0.5716287	-1.6821922	0.04691396	-1.0614135	-1.1403135	-0.26439238	0.7207132	0.63986295	0.14099887	0.17532688	-0.73815686	-1.0798496	-2.1061838	-3.5569918	1.0835936	0.6871712	-1.5851619	-0.4382715	1.2071565	0.14000662	0.51074	-0.8317971	-1.4661634	-0.72703904	-2.1784883	-0.51984614	-0.1521828	1.4956105	0.63405794	1.9797707	-0.24254142	-2.7321858	-1.6602366	-1.7291375	0.22376773	-1.1408341	0.1792356	-0.81338984	0.70005053	2.4018595	0.13599472
LAS	38.0	0.13096939	0.9469665	0.41945046	-0.9998906	-2.4709904	-0.69299155	-0.56258756	-0.8128702	-1.3538008	-0.8863947	-1.1536632	-0.7875496	1.5370809	1.469839	0.8852302	0.40412605	0.04977724	-0.6317976	0.62963074	-2.4868279	-3.1909916	1.4115261	0.7892632	-1.1139798	-0.9542553	2.2535353	-0.34708434	1.34671	0.74443924	-1.4908342	-0.39389175	-0.13383606	0.47007474	0.38571572	2.3553913	1.0285524	3.4299724	0.07881561	-2.1485627	-1.7149761	-1.5924109	0.34923178	0.15874931	0.9565255	-0.8181623	1.3923752	3.1813638	0.762754
LAS	44.0	0.2588671	0.38719943	0.7571835	-0.3581112	-1.9991751	-1.40678	0.28863305	-1.5971142	-0.8702991	-1.0483812	-1.0673122	-0.49218976	2.0127242	1.7437712	0.4852993	1.2680628	-0.16211523	-0.46657127	0.5070085	-1.8983837	-2.094375	1.872671	0.5621107	0.27612856	-1.1310006	2.2627451	-0.67080474	0.2490238	0.49194005	-0.71401536	-0.518843	-0.91190016	0.85942805	0.6545316	1.8719602	0.9633263	3.8606129	1.4640126	-1.4976236	-1.6162094	-1.4757603	0.016463298	1.2232925	1.3390208	0.34056556	1.8682904	3.819351	0.49173898
LAS	50.0	-0.75764537	0.11115935	1.0165691	0.3441984	-1.6108973	-1.7231383	0.29111856	-1.4997454	-1.0055647	-1.8669093	-1.2526606	-0.18210319	1.7220387	1.4103707	1.0473342	1.2158856	0.019737586	0.35598496	1.0765766	-1.3279835	-1.3486648	2.1029007	-0.030887855	-0.16753487	-0.82454973	1.998654	-0.35226	0.49374586	0.06621574	0.12609942	-0.10927833	-0.14976448	-0.43588752	1.0722828	2.0966098	1.4324563	3.1542292	1.0509794	-1.5168843	-1.9027262	-1.829156	-0.55875814	1.2820392	1.629548	0.22198614	1.9704283	4.2126923	0.45681748
LAS	56.0	-0.8037965	0.4867027	0.94090915	0.6219792	-0.77023137	-1.1415001	0.41912606	-0.639048	-0.88349104	-1.8555865	-1.0698173	-0.032037377	0.6393179	1.380415	1.1744536	0.85339814	-0.064545214	0.989014	0.98973495	-0.5261825	-1.0946177	2.3265934	0.11515534	-0.506429	-0.20334835	2.1314385	-0.2033686	0.886323	0.70652914	0.2746747	0.42007074	1.3967162	-1.2632312	1.8052517	2.4347918	1.5496329	3.314075	0.60377336	-0.96304566	-1.8116301	-1.9267135	-0.067961246	0.8368198	2.0366726	0.8562129	1.9305339	4.3163786	0.9282647
LAS	62.0	-0.14130494	1.903865	0.51982784	-0.2577086	-1.5372995	0.8930619	0.10259905	0.57378423	-0.7281621	-0.015091026	0.45036668	-0.01148949	0.3722985	1.3464042	1.4546223	1.8373399	0.15188791	0.67810947	1.6921184	-0.5397841	-2.0105972	2.1278744	1.0270041	-0.50239295	-0.73511076	1.8673748	0.41511503	0.97924423	1.0394039	-0.0742538	-0.72321373	1.4069716	-0.15014827	1.4939888	2.5048025	1.9764711	5.2397723	1.433219	-1.703114	-2.3740077	-0.82730657	0.6395036	0.5523055	1.7065265	1.2557167	1.5275367	4.990441	0.41592973
LAS	68.0	-0.8710014	2.3730772	0.48780525	0.95683426	-1.2618959	0.41535297	-0.723428	0.020030847	-0.29782343	-0.24792962	-1.0118889	0.003247652	0.8448909	1.8543464	1.6076955	1.8548977	0.41949683	2.347347	1.853418	-0.8231531	-1.9988708	1.8382052	0.91918176	-0.79944575	-1.5243033	2.3967037	-0.02604775	0.027138833	0.6822402	0.61762816	-0.6679942	0.9291645	0.5723038	0.65431994	3.372118	1.4155788	4.803687	1.5847462	-1.1412538	-1.7828963	-1.2889111	1.3243401	-0.034206066	2.000513	1.4465098	1.1052079	5.3086915	0.94486314
LAS	74.0	-0.72886735	2.648028	0.4382571	1.3935643	-1.7015209	-0.22076692	0.015677292	-0.030621255	-0.04018208	-0.9343644	-0.2990698	-0.4317763	0.7114481	1.8270845	1.6088353	1.9736779	0.5311892	3.0302563	1.4624233	0.019268438	-2.1506968	2.3566513	0.7726027	-1.387693	-0.75836474	2.2286513	0.21018648	-0.4444132	0.57028496	1.1979679	-0.13209993	0.9371688	0.3884036	1.2598902	3.1998844	1.0198656	4.025199	1.1037574	-0.9078809	-1.2973622	-1.0966498	1.1835437	-0.36006954	2.1721272	1.0854251	1.2662659	5.3709087	0.8003364
LAS	80.0	0.07297495	2.8234591	0.59993315	1.7673609	-1.1902391	-0.74341244	-0.4466399	-0.14105035	0.035280205	0.30735606	0.36275703	-1.2252241	0.9169596	1.2737542	1.3559426	2.1943219	0.39223936	2.6448011	0.78467035	-0.45247802	-1.7961823	2.6635633	0.112985216	-0.8975282	-0.31349835	1.8617021	0.5543108	-0.9473631	0.4813957	1.6332343	1.1693155	0.31011423	-0.44547614	1.7299596	3.069548	1.0456276	3.1140692	0.8186192	-1.0203451	-1.5180141	-1.7047527	0.73017436	1.375634	1.5030109	0.54324895	1.9466698	5.6007833	1.2440467
LAS	86.0	-0.40781724	3.4954963	0.57298684	0.638364	-1.2468003	-0.67250204	-0.9100936	0.4802065	-0.28658506	-0.19490255	-0.009837131	-0.9463216	0.4854189	1.3812779	0.3304841	2.3927093	0.35121217	2.2178173	0.7097612	-1.140421	-1.9468346	2.561713	0.68254834	-0.89914364	0.09148789	1.4138417	0.5109069	0.67842484	1.3711733	1.4209734	0.38662645	0.39571947	-1.2708734	1.6034762	2.6825452	1.791067	2.6586354	1.6861275	-1.9121352	-1.974208	-1.5388296	0.69367677	1.3733371	2.0314443	0.3489456	1.7187412	5.746454	0.7123003
LAS	92.0	-0.25967586	3.6367755	0.6274097	0.46694466	-1.473025	-0.3844205	-0.2871232	0.14390811	-0.3363549	0.40367785	-0.39236227	0.25157604	-0.23201208	1.4179032	0.74647176	1.4610965	0.28257754	2.6915257	1.0315822	-0.819278	-2.2186835	2.2383726	0.6837617	-0.23033191	-0.08158408	0.87241304	0.3006631	2.0985386	1.5732682	0.57586235	-0.7291609	0.5921155	-1.5312284	1.5165972	2.4313648	1.5414765	2.8184276	1.8745813	-1.6259356	-2.0192785	-0.5765342	0.7737252	1.3985705	2.2566667	0.62112993	1.2534144	5.7779236	0.43560746
LAS	98.0	-0.57736456	2.7968092	1.035662	1.4885346	-0.83586496	-0.8268989	0.31491405	-0.5298916	-0.82980484	-0.53308153	-0.089951575	0.29618677	-0.023645502	1.5343461	0.9965036	1.2875016	-0.31788823	3.17943	0.8494112	0.26378712	-2.1469688	2.112484	0.88694125	-0.65977144	-0.17815271	0.9562032	0.3287962	1.6236042	1.1763153	0.7703304	0.22410542	0.8239293	-1.4774367	1.8692893	2.9548528	1.7393494	2.7638025	1.1725451	-1.5724571	-2.4541345	-0.18218529	0.6639546	0.5279285	2.6330357	0.5756005	0.8424955	6.2180643	0.5833114
LAS	104.0	-0.32190853	2.546552	0.74733883	1.8967364	-0.8391953	-1.3199126	-0.6377177	-0.9982526	-0.7965813	-0.334363	-0.34229583	-0.12388892	-0.0041029057	1.4354222	1.3770323	0.66619146	-0.4159986	3.7780004	0.27009106	-0.07271229	-1.8615274	1.7795312	0.47536153	-0.66248494	-0.0744203	2.4910364	0.331033	1.2589096	0.9129041	1.7122389	0.9861806	0.6941881	-0.7318129	1.9236716	2.6208475	1.317482	2.8364067	1.5688349	-1.5082898	-2.7267044	-0.02338739	1.0459743	0.02649674	1.9199008	0.2183661	1.1197072	5.9995217	0.2784516
LAS	110.0	-0.5600437	2.5525765	1.8161775	1.2471554	-0.4359746	-0.96173495	-1.0890906	-1.2408754	0.0335607	0.6537065	0.26825076	0.054996565	1.181897	1.7917666	2.1548512	-0.050332326	-0.30683607	3.551271	0.13270189	-0.16734764	-1.1830345	1.6224725	0.8819267	-0.38116774	0.12335028	2.3007786	0.4579779	1.4313028	1.2740766	2.6789083	0.72109604	0.64131314	-0.25040805	1.5852596	2.059748	0.88656324	2.5409899	2.3920972	-1.3439602	-2.2901442	-0.97031355	1.5462556	0.9026644	1.2531118	0.1731426	1.2659159	6.1610126	0.26531053
LAS	116.0	-0.8694658	1.7451671	0.9314962	-0.06593417	0.2849612	0.7065987	-1.0950831	-0.19323793	-0.5417294	0.48669836	1.1230127	-0.6969997	1.2603378	1.6032754	3.107408	0.92538065	0.22248857	2.4095128	-0.1743535	-1.4943035	-2.0880828	0.98251534	1.4825567	-0.96876836	-0.83574665	2.4520829	1.120148	2.5742254	-0.55101436	2.4295628	-1.2327205	0.5221819	-1.4873934	0.42661533	0.97636366	0.6566249	1.1639541	2.5033836	0.19978055	-2.4768064	-0.33339825	2.6156607	1.7473146	1.165328	0.3083524	1.1527196	3.1648014	0.47000524
LAS	122.0	-0.9941908	1.6348772	0.75064176	-0.74077415	0.18331452	0.3128993	-1.2515475	-0.034506418	-1.1490035	-0.314133	1.1604949	-1.561949	0.56367946	1.8798869	2.883045	0.7091471	-0.20113777	2.688072	0.7488936	-1.5024787	-2.2387578	1.5309222	1.7389764	-0.5938938	-1.4982512	1.9033599	0.81857055	2.5024688	-0.46298563	2.373853	-1.4854285	1.6270545	-1.5656663	0.17683233	1.0299405	0.9115886	0.9770637	2.4504647	0.18440163	-2.8984334	-0.19364093	2.5706253	1.3191649	1.4872059	0.01659575	0.8815299	3.2730968	0.57142
LAS	128.0	-0.47929406	1.3388486	1.3200895	0.032569855	-0.35149735	0.054556433	-0.8179568	0.63670933	-1.2139928	-0.4543033	0.8626246	-0.9040759	-0.055437762	1.3494092	2.738731	1.0586478	-0.6169668	2.8003855	0.013976287	-0.7398116	-1.587593	1.6707749	1.0732514	-0.74485224	-0.617734	1.5727241	1.0133256	2.1998005	0.2565326	1.8308879	-0.52582437	1.3763043	-0.1947001	1.4400597	0.6622222	1.1499528	1.1378944	2.2382174	0.38327953	-2.680403	-0.42380434	2.2114694	0.67042917	2.3242388	-0.46508652	1.136353	4.175085	1.7631842
LAI	4.0	-0.71728253	1.7502146	0.108450934	-1.5410362	-1.0575435	-0.15262347	0.30955315	0.660277	-0.053652238	1.6863738	-0.48028252	-0.1190333	-1.4875622	0.77090913	0.46513134	-0.33715817	0.23105764	-2.5417886	1.001129	-0.19467403	-1.98166	0.96332693	0.040471684	-0.19053194	-0.5047058	-0.7908789	-0.4310497	-0.37920588	0.20051822	-0.0855144	0.7562241	-5.9142075	-0.16188629	0.1940541	2.6044033	0.29303914	1.3676828	-0.22907497	-0.7699959	-1.5780782	-1.9855917	-3.2869382	1.3372489	1.5640265	-0.39620855	-0.072779015	1.0548912	-1.2412102
LAI	6.0	-0.6897326	1.6192222	0.011272249	-2.0654168	-1.11914	-0.17514032	-0.04926201	0.61860704	-0.13517636	1.3755102	-0.46978307	-0.11190292	-1.2595428	0.66643536	0.38421553	-0.62929034	0.09712451	-2.5150504	0.9618244	-0.32331824	-1.9534762	1.0289366	0.03600584	-0.18300323	-0.4723538	-0.8637143	-0.44470364	-0.5057284	-0.016795242	-0.1250044	0.9444937	-5.9131727	-0.26518005	0.14801392	2.5000927	0.27430898	1.3462511	-0.3729071	-0.90363985	-1.5453767	-2.0866704	-3.3100061	1.2579432	1.4408183	-0.46711153	0.02884249	0.94941527	-1.0895569
LAI	8.0	-0.55922246	1.5155969	0.033153478	-2.2158885	-1.156073	0.05681992	-0.024852525	0.4985181	-0.11485108	1.1320202	-0.5231525	-0.08813456	-1.5403838	0.738829	0.5475947	-0.6506472	-0.0014604619	-2.5459847	0.9506797	-0.24093105	-1.9514185	1.0061616	0.10468406	-0.23506398	-0.5245669	-0.8897771	-0.36399716	-0.5203054	0.080522954	-0.3807172	0.90614253	-6.0224094	-0.27011302	0.16543838	2.5876312	0.2216052	1.4474398	-0.39588454	-1.0232295	-1.5996293	-2.0288408	-3.2264087	1.2498305	1.3538166	-0.5089673	0.06941007	0.7573334	-1.2241547
LAI	10.0	0.17970258	0.9937123	-0.31889138	-2.6629722	-1.468327	0.91481394	-0.62715274	-0.47194648	-0.6857744	-0.44103238	-0.77997136	-0.18982327	-1.0762677	0.5722147	1.0339888	-1.1452603	-0.55028147	-2.1775923	0.7338484	-0.25073975	-1.0844547	1.3428992	0.31606042	-0.1315476	-0.99450135	-1.0134237	0.4873648	-1.0549405	-0.26886696	-0.6858132	1.4076066	-5.2388396	-0.1420487	0.43389645	2.6514592	0.30955774	1.5115725	-0.86758596	-1.5024341	-1.735729	-0.77496505	-1.2925576	1.401289	1.0629576	0.2618964	1.0015442	-0.008034523	-0.5734006
LAI	12.0	0.47125143	0.81792873	0.19609787	-2.914478	-1.1990682	0.79807293	-1.0524802	-1.1943926	-0.5782807	-0.8680154	-0.6973315	0.024950426	-0.8279009	0.73895806	0.94909245	-2.41166	-0.19472505	-1.8563323	1.1747278	-0.77617127	-0.63641596	0.61536986	-0.28171393	-1.6430057	-1.2716998	-0.45292935	0.3962277	-0.48037446	-1.1511858	-1.5962424	1.3262787	-5.0407495	0.48880625	0.53311783	2.600915	0.14073893	1.022902	-0.51188344	-2.3274224	-1.2556658	-0.5535468	-0.30725345	1.0197048	1.03673	-0.9750018	1.4757811	-0.9714346	-0.40656552
LAI	14.0	0.21072854	0.39493185	0.3953341	-3.3303268	-1.1837193	0.31479922	-1.6993911	-1.1424223	-0.40132588	-1.1319534	-0.74454176	-0.43540874	-0.99478716	1.3485605	1.2665812	-2.4499128	-0.65167546	-1.6216488	0.28440627	-0.7120549	-0.2095804	0.6895756	0.27661353	-1.8354359	-1.3650042	0.22294109	-0.7007002	-0.4697359	-2.0584612	-2.4990544	0.65530527	-4.2666435	0.26268464	0.5294297	2.7513855	-0.33086854	1.0321405	-0.66255707	-2.5139546	-1.2549442	-0.7170128	0.16318412	0.31576133	0.2713464	-1.9791324	1.1787143	-0.7578463	-1.2193375
LAI	16.0	-0.022413734	-0.741815	0.77581555	-3.7960587	-1.5723825	0.89322805	-2.653711	-1.2466987	-0.3258316	-0.85871494	-1.0950835	-0.0025703055	-0.8018337	1.8957956	1.7728726	-2.2560978	-0.8112079	-2.4273007	0.46446458	-0.6098405	0.32001734	0.5522461	0.07154329	-1.6570619	-0.88735855	0.21785542	-0.30473986	-1.0230047	-2.1806192	-2.6661162	0.48621872	-4.671733	0.59202975	0.5420706	2.2959442	-0.3210255	1.0957891	-0.7782553	-2.942972	-1.1977391	-0.99313635	0.13138288	0.25329566	-0.058387455	-1.406805	1.0055623	-0.92632824	-1.0249137
LAI	18.0	-0.90697366	-0.90645903	0.5307071	-2.9841497	-2.1990378	0.3325351	-1.2666352	-1.0663671	-0.49569163	-1.6101997	-1.3217746	-0.12401859	-1.5220101	3.0209534	1.6018754	-2.3777812	-1.5954974	-2.1615067	-0.021907762	-0.74610054	-1.5046303	1.1537358	-0.07784697	-2.1615465	-0.60989195	-0.18403709	0.19848968	0.35916495	-1.4043133	-2.4283571	0.44002143	-4.2304854	0.8025524	0.8817042	2.3703525	-0.106478155	1.2313712	0.025064038	-3.2034702	-1.0465353	-2.1286054	-0.4313724	0.4249972	-0.42017326	-1.746572	1.0461265	-0.18067664	-1.8713002
LAI	20.0	-1.1752422	-1.0451721	0.32458574	-2.8049657	-3.1966777	0.032792885	-0.36571068	-0.8487257	-1.071858	-1.298235	-1.6134248	-0.24892	0.32073972	2.076242	1.7254143	-1.2733028	-1.344761	-1.964752	-0.10823818	-0.82228	-2.420571	0.5625079	0.20089379	-1.4092093	-0.49973467	-0.40036687	0.62752235	0.6631719	-1.3949726	-2.4397678	-0.39096385	-3.2185152	0.5621981	1.2009844	1.8987981	-0.024243828	0.09025611	0.13521561	-3.033708	-0.44661066	-2.6806545	-0.2210722	0.6019196	-0.40606916	-0.39507565	0.31407037	0.119918495	-1.0165259
LAI	22.0	-1.5995084	-0.68190485	0.42539856	-2.940795	-3.763328	0.1066213	-0.60453784	-0.21975985	-1.4658631	-1.2398158	-1.7274587	-0.0590021	1.185561	1.8608907	1.7495987	-1.2220501	-1.4344918	-1.8009294	-0.14901593	-1.2601492	-2.2573678	0.2877491	-0.026055207	-1.3788159	0.047710363	-0.89426744	1.0451972	0.2503025	-0.6153773	-2.1311097	-0.21461867	-2.9234655	0.8811107	0.69741434	2.3366127	0.54753554	-0.14840199	-0.022814883	-3.6089885	-1.0617299	-2.499318	-0.10195173	0.9295379	0.382492	-0.31437725	0.63618594	0.67562246	-1.0234116
LAI	24.0	-1.6449757	-0.2848683	0.10032571	-3.132744	-3.3929918	-0.059779484	-0.888274	-0.0037094567	-1.6160865	-1.0080887	-1.5405719	-0.39047778	1.7880493	2.483126	1.8464416	-1.2520554	-1.4262358	-1.5577576	0.18993069	-0.98368675	-2.7885933	0.038538348	0.38202867	-1.6677315	0.18670091	-0.52402776	0.33766237	-0.003525248	-0.18662567	-2.0424693	-0.4755108	-2.0696332	0.44227445	0.38732788	2.1186519	0.573577	0.27430683	0.11383326	-3.5107636	-1.0983405	-2.8490455	-0.05311506	0.746593	0.5813158	0.18344976	0.7543868	1.4987197	-1.4176888
LAI	26.0	-2.0295615	-0.52150935	-0.35562235	-3.2949533	-2.2864041	0.18284354	-0.771292	0.3523185	-1.7874447	-1.3391647	-1.0808429	-0.5577072	2.0559714	2.277748	1.977046	-0.7986274	-1.3226348	-1.3176413	0.006881539	-0.98698384	-3.3351638	-0.3259992	0.24684812	-1.7024927	-0.24526991	0.019363908	0.21793449	0.6035172	-0.0032135493	-2.2088237	-0.47166514	-1.315977	0.17942196	0.057155546	1.5906034	0.5099658	0.9545223	-0.1456297	-3.0516982	-1.446408	-2.8627112	-0.2845737	0.260076	0.90712655	-0.16918291	0.8166705	1.7552739	-1.2673341
LAI	32.0	-1.6797373	0.8788516	0.11496974	-2.0766127	-2.3538346	-0.56672984	0.43760636	-0.11093788	-1.2300032	-1.4933192	-0.08006551	-0.6387671	1.5499476	1.901685	1.7006484	-0.13693897	-0.40625668	-0.941704	-0.6571854	-1.9114733	-3.627481	-0.17681625	0.393091	-1.4178281	-0.051627785	0.3295046	-0.08393804	0.32442376	0.635022	-1.0376658	-0.5333202	-1.8069386	-0.2663361	0.08181912	2.5502367	0.285243	2.0188496	0.14022084	-2.726066	-1.5948869	-2.8602335	-0.26966643	0.21049951	1.1170403	-1.0228038	0.6852369	1.9570229	-0.052567676
LAI	38.0	-1.0749767	1.2178557	0.6035128	-1.1060951	-2.0800533	-0.32085583	1.0951709	-0.07485809	-1.0176669	-0.4717448	-0.6971023	-0.881437	0.91654056	1.5050067	1.2161415	0.12324497	-0.33436057	-1.1766351	0.99100846	-2.047123	-3.2123914	0.061619252	0.16033614	-1.2040377	-0.7408564	0.8070539	-0.13360107	0.6694191	0.23683327	-0.8995246	-1.0230731	-1.5274117	0.33003682	0.71337765	2.4158084	0.6698236	3.2684286	0.58630466	-2.3484428	-1.8360559	-2.1803036	-0.4250619	1.0031441	1.0000952	-0.3862848	1.2066588	2.5388477	0.82108873
LAI	44.0	-0.74123377	0.9414992	1.3324568	-1.5266464	-1.5339451	-0.9949917	1.1744806	-0.50108784	-1.3610737	-0.7898128	-0.7213368	-0.58788663	0.10344035	1.6291018	0.5858086	0.93222547	0.2154123	-0.9782626	0.822826	-2.0654078	-2.5251768	0.23566969	-0.01746585	-0.9078787	-1.0602967	0.95465124	-0.4277649	-0.9848255	0.41494197	0.028918665	-1.2789041	-1.5356635	0.37699768	0.9726318	2.240581	1.1220027	3.5516129	1.1796294	-2.1417205	-1.7854995	-1.2237192	-0.48400143	1.0065944	1.3149058	0.68634605	1.378265	2.4824944	0.85747516
LAI	50.0	-0.95548797	-0.018729089	1.9185364	-1.2369933	-1.5418934	-1.525833	1.2314465	-0.8870404	-2.0416806	-1.3054132	-0.5271956	-0.49209285	1.0859101	1.5138872	0.8339627	0.58986443	0.4541636	0.14284478	0.86078596	-1.5670658	-2.6480906	0.5611977	-0.0029119905	-1.183679	-0.3659096	0.015928404	0.118597545	-0.6079059	0.5638125	-0.0665082	-0.7715543	-0.6427969	-0.5902997	1.0368447	2.8655193	1.1345199	3.1731982	0.8053203	-1.2826979	-1.4054006	-1.3694928	-0.26641554	0.5749396	1.3854536	0.39611956	0.8336735	2.9319167	0.54710066
LAI	56.0	-1.2721944	-0.29946116	1.9531618	-1.3161421	-1.4478103	-1.0381294	1.1184708	-1.1663713	-1.187518	-1.3276652	-1.1509104	-0.56791115	1.0738516	1.5489224	1.2170795	0.51740277	-0.3257055	0.34677532	1.6075516	-1.2858618	-2.7592514	0.73433805	-0.046059184	-1.0123916	0.02526644	0.009348396	0.3047986	0.82787204	0.93446195	-0.5044976	-0.5354574	-0.2290219	-0.57061285	1.401198	3.307634	1.2152898	3.4803514	0.45489806	-1.4371567	-1.1689181	-1.3079537	-0.18324721	0.46267956	1.5404878	0.38220707	0.9511157	2.8901436	0.3239386
LAI	62.0	-0.62838686	0.49853835	1.1354903	-0.806674	-1.7459246	0.90253675	0.724478	0.26891026	-1.0458336	0.012734444	-0.8921935	-0.42890376	0.5053336	0.7425509	1.3132824	0.9108787	-0.8216664	0.4939413	1.6252096	-1.0712472	-3.0066085	0.68689066	-0.20604266	-0.8066425	-0.78947294	0.468875	0.37392965	0.5424814	1.5850705	-1.5797473	-1.2457898	-0.31616455	0.24260952	0.89962465	2.5088632	1.0355833	5.0853577	-0.12466548	-2.0858939	-1.8865488	-0.106443614	-0.33002448	1.2884274	1.5809481	0.22896568	0.59773046	3.6951952	-0.031191545
LAI	68.0	-0.45335615	1.1455288	0.7884813	-0.15011452	-2.0121264	0.6566986	0.20129012	0.36312655	-0.076395355	0.2782461	-1.2689642	-0.7601126	0.69665897	0.80325377	1.6425351	1.3507073	-0.30367622	2.18993	1.8708024	-0.43741834	-3.3277447	0.5330795	-0.05430804	-1.3039821	-1.2454772	1.480792	0.3739377	-0.17618667	1.3674718	-0.7695765	-1.5082461	-0.078697816	-0.35784855	0.5994004	3.1671999	1.065905	4.7228174	0.75614023	-1.3739307	-1.7389925	-0.021113502	0.40968993	0.98256254	1.4894828	0.56175065	0.56987435	4.3525677	0.17633928
LAI	74.0	-0.6441646	1.9448175	1.1742516	0.33538237	-2.0056581	0.0642834	0.3509085	0.3195277	-0.15064259	-0.47517568	-0.7185601	-0.92598754	1.4670693	1.0591582	1.6546487	1.651703	-0.2420897	2.2214398	1.2662929	-0.24352093	-3.4606562	0.9242634	-0.1953792	-1.9693663	-0.6625898	1.5618539	0.7868342	-0.6164043	1.2993644	-0.05691996	-1.4886804	0.10332028	-0.38385397	0.9990663	3.119573	0.9933892	4.3434095	0.90915465	-1.5298325	-1.6548492	0.16410266	0.739325	0.7975649	1.2621801	0.79761875	0.7026572	4.309822	0.4001935
LAI	80.0	-0.025216414	1.522597	1.264152	0.19507337	-2.090235	-0.8219365	0.41443026	0.3204491	-0.31413	-0.44823506	-0.08703743	-1.6446223	1.2021093	0.8165237	1.006628	1.7883822	-0.624446	0.97935593	1.4250816	-0.41441974	-2.6947513	1.0726581	-0.6346213	-1.3450347	-0.23073845	0.92692775	0.82527804	-0.8595266	0.67834574	0.90671253	-1.729713	0.07140856	-0.124485426	1.4109988	3.1394901	1.3260416	3.3210685	0.25735462	-1.1582056	-1.7775286	-0.36592755	0.141305	0.903019	0.95330924	0.028554572	0.656062	4.0419703	0.6486372
LAI	86.0	-0.30873522	1.4471684	1.0215114	-0.8118614	-2.2475085	-0.83653975	0.43112084	0.24330507	-0.70711017	-0.25696892	-0.71033984	-1.4840324	0.5045163	0.9894472	0.4315664	1.9628608	-0.54374844	1.2161022	1.2321872	-0.59951544	-2.939408	0.8343674	-0.3247339	-0.7397034	-0.17703971	0.049685482	1.1796254	-0.26305446	1.6231709	0.6716473	-1.7771567	0.053797107	-0.68197423	1.5648129	2.9941213	0.5003628	3.0645223	1.0511011	-1.7593597	-2.0778337	-0.8490679	-0.13186358	1.2712485	1.7034369	-0.21060209	0.17461497	4.1610174	0.51855844
LAI	92.0	-0.0033288666	2.0444863	0.45224077	-0.803905	-2.260178	-0.8524136	0.6311243	0.1816425	-0.776091	0.88055176	-1.2629821	-0.4048609	0.621366	0.8331798	0.27751622	0.72844046	-0.39256236	1.5273699	1.0758276	-0.19116308	-2.9078991	0.5462241	-0.1891784	-0.36973208	-0.2547268	-0.21686128	1.2482092	0.24122295	2.2497456	0.42894292	-1.6900239	-0.35720536	-1.1529641	1.3383498	2.7738452	0.89990944	3.2102876	1.573431	-2.089768	-2.5464811	-0.974246	0.3250629	0.7258388	1.5010418	0.2835175	0.117194414	4.6702027	0.055383414
LAI	98.0	-0.26121706	1.2728755	0.5801777	0.58151066	-1.8656602	-0.7431598	1.2482938	0.017637497	-1.2843026	-0.15606107	-1.3423026	0.4334311	0.6837657	1.1868845	0.35382953	0.04873217	-0.19584031	2.318947	0.66273874	-0.08394822	-2.9184709	0.3668581	0.19893767	-0.65525174	-0.13364992	0.2381269	1.1558777	0.6807672	1.668537	0.05993487	-0.99854976	0.54415554	-0.5001787	1.6975379	2.6748443	1.4245805	3.0071297	0.421786	-1.8958597	-2.5205393	-0.6219802	0.019734815	0.7075483	2.2493	0.22600502	0.10910439	4.888854	-0.35907438
LAI	104.0	-0.41276738	0.9282447	1.0816832	1.3212107	-1.447504	-1.1626623	0.6486757	-0.31472895	-1.3159239	-0.09705685	-1.3344225	0.6828746	0.2204732	1.0303289	0.50339824	0.16060427	-0.547142	2.9105713	0.19170259	-0.5454655	-2.536914	0.06590879	0.1260455	-1.0929757	0.22213405	1.3077158	0.739285	0.7152978	1.3831555	0.5004798	-0.82519734	0.5454106	-0.15451835	2.0044708	2.4465175	1.1881346	2.9974308	0.7821938	-1.9070717	-2.452643	-0.23239242	-0.17818779	0.48208302	1.597101	0.38221526	0.49224085	4.9748445	-0.21952017
LAI	110.0	-0.81790674	1.7424123	2.028142	0.14800122	-1.2509376	-0.8118421	0.7129059	-0.21186268	-0.93984467	0.34839532	-0.7393906	0.6039132	0.6701352	1.5095435	1.2922802	0.1979816	-0.7725631	3.2801688	0.31449702	-0.1311001	-2.2170234	0.1762487	-0.011384714	-0.7188101	0.41036183	1.2691803	0.5418787	0.6716134	1.3082747	1.7404685	-0.95556176	0.8773508	-0.44294757	1.7066401	2.28947	0.9345523	2.8582819	2.2294955	-1.8139676	-2.3177795	-0.7514769	0.38176623	0.9587762	0.81499624	-0.45099196	0.57137996	5.3840938	0.53467935
LAI	116.0	-1.0310041	1.0129703	1.6340883	-1.1484698	-0.6493211	1.1859187	0.11377445	0.050366133	-1.307083	0.5215163	0.23956169	0.082189634	0.54912674	1.9169548	2.0636475	1.2496237	-1.0293732	2.3881884	0.21642585	-0.9179818	-2.754538	-0.44587293	0.09793566	-0.9001445	0.19565867	1.3647705	1.0768692	2.471105	-0.7492009	2.754926	-1.1064999	0.7622003	-0.7860362	0.73251677	1.0994401	0.7482076	1.8640797	1.7599514	-0.20677578	-2.0419252	-0.1881261	2.4800882	1.4193882	0.7791852	-0.42293125	0.9170144	2.8853946	0.6594913
LAI	122.0	-0.86209637	1.6530524	1.5588467	-1.1883268	-0.36862564	1.3687909	0.03185401	-0.23130165	-0.39492437	-0.118775554	0.102558546	-0.73186547	0.4734169	2.0165193	1.7888056	0.9840324	-0.86165154	2.7053313	0.85030115	-0.56563485	-2.9183226	0.027233321	0.14101388	-0.63172555	-0.30779546	1.4885273	1.151958	2.3933773	-0.57509536	2.7826152	-1.2050833	1.2609198	-0.78575534	0.6598262	1.2400265	0.3328383	1.7168045	1.5297022	-0.16578598	-2.101712	-0.23566507	2.377426	1.2025917	1.3373213	-0.7781305	0.74263227	2.417405	0.63234204
LAI	128.0	-0.8386396	1.211264	1.8570261	-0.88706607	-0.97046876	0.4627794	0.38528958	0.70869994	-0.43448535	-0.50958526	-0.6393099	-0.3146312	0.62775606	1.5792614	1.3285478	-0.013564621	-0.6929226	2.1221662	-1.1015552	-0.6239757	-2.745095	0.27935135	-0.05842522	-1.1839918	0.4205264	1.0672528	1.4008158	2.0917916	0.95210475	2.0297153	-0.66396964	0.96766865	-0.7625894	1.1035547	1.1180277	0.49061218	1.5557904	1.6971587	-0.09580138	-2.4837184	-0.4184172	1.8753825	0.5048125	1.8590761	-0.33162963	1.0087713	3.1544125	0.6027606
LPS	4.0	-0.07973194	1.9336112	0.64458996	-2.0762212	1.9447416	1.8600745	0.85689896	0.5996271	-0.15103771	-0.06814199	0.1390574	-0.456396	0.47543475	-1.7954903	1.2413715	0.30259007	0.55113494	-0.33065486	-0.21028952	0.9593417	-0.9014311	1.9212824	1.4844805	-0.17799808	-0.0068452964	-0.23238647	-0.65470976	1.2919656	0.049421415	3.1811461	2.3093197	1.3623418	-1.0066811	0.05325685	1.5524555	0.30671155	1.3615704	0.4503737	-0.96063155	-0.68283594	-0.09115844	-0.6139893	2.2252069	1.3702047	0.058813326	0.9096628	0.65294534	0.23166208
LPS	6.0	-0.06842281	1.9562101	0.5042948	-2.5828128	1.9956415	1.6725085	0.4067005	0.60280967	-0.319933	-0.18278176	0.15098757	-0.48554757	0.49439532	-2.0039496	1.1332319	-0.025158558	0.28257847	-0.34452885	-0.4291891	0.8244242	-1.0001138	2.1142373	1.5184575	-0.5162347	-0.05842163	-0.26826188	-0.48011234	1.0980206	-0.16856009	3.1450229	2.6740355	1.0023502	-1.1499487	0.16613507	1.1975493	0.3280488	1.2502083	0.41460806	-1.3233376	-0.7766979	-0.15090998	-0.58295244	2.1630464	1.1806093	-0.061327673	0.9162757	0.7474483	0.23287886
LPS	8.0	0.25529402	1.8618364	0.39133924	-2.629585	1.7842216	1.8557549	0.27487883	0.6389936	-0.2589972	-0.34398746	0.120532095	-0.2839014	0.21511325	-1.8759192	1.197677	-0.21701722	0.09096479	-0.41250366	-0.30837068	0.7419698	-0.9876587	2.2164311	1.6034209	-0.60806096	-0.08546077	-0.26740044	-0.46934614	0.971688	-0.34945968	3.0201147	2.335923	1.0758129	-0.97614825	0.32076865	1.2173227	0.19757397	1.2970016	0.3280584	-1.5119303	-0.745183	-0.086706094	-0.43450904	2.2422304	1.1032983	-0.10372495	0.8478373	0.6676252	0.2796951
LPS	10.0	1.4968487	1.5373986	-0.40802062	-2.5418992	0.5007897	1.4087825	-1.1173784	-0.08070723	0.12375758	-0.32856223	0.27114058	-0.12729211	-0.5577741	-1.7168489	0.7975188	-1.6816726	-1.0092548	-0.7594372	0.124300085	0.0033602782	-0.44726703	2.8166745	1.5084336	-1.7336521	-0.32183728	-0.06258799	0.32201636	-0.011808546	-0.64722663	2.5027056	1.4716911	0.08645657	-0.0094714975	1.2670561	0.5732897	-0.3724652	1.252062	-0.050801095	-2.31634	-0.35660982	0.16475597	0.24392813	1.2167267	0.15182905	0.08858041	-0.077867195	0.45762745	1.0690314
LPS	12.0	2.0114474	1.5978544	-0.9388856	-2.5341763	-0.09870501	1.2502726	-2.1392367	-0.3021964	0.1510507	-0.3403566	-0.5688715	0.65391254	-0.7835308	-1.5535154	1.425626	-2.6643736	-1.0362374	-0.3961589	-0.8357035	-0.3328008	-0.33610994	2.2559686	1.9678663	-2.486499	-0.5882832	0.36673832	0.56921595	-0.38905558	-1.1199675	0.85873955	2.2455397	-1.8318605	-0.34794548	0.8215847	-0.5319887	-1.2864985	1.176153	-0.19257726	-3.1940384	0.1942707	-0.5077223	0.43287122	0.19128287	-0.56685144	-0.8035079	0.1761277	-0.008296672	0.44047034
LPS	14.0	1.7087181	0.6465658	-0.8088382	-2.9557245	0.050128445	1.3693808	-2.963714	0.6911075	0.18074645	-0.13387561	0.04300329	0.27846175	-0.8392666	-1.3127854	1.1803905	-3.2998867	-1.3504692	-0.06817222	-0.9454272	-0.27177826	-0.12641425	1.8512201	2.2129855	-2.6758664	-1.201438	0.2951497	-0.26206538	-0.22384505	-1.8977826	-1.3969222	1.096603	-2.4217832	0.9244563	1.1440982	0.18626429	-1.7266654	1.0719897	-0.69532835	-3.1664512	0.1888986	-0.8039824	0.31983754	-0.48652703	-1.8648036	-1.2996354	0.5188618	0.10476901	-0.13850832
LPS	16.0	1.3454831	-0.25617048	-1.0600411	-2.776701	-1.2072376	1.3033233	-3.3226907	0.74741054	-0.17824958	-0.03278004	-0.7292179	0.9651598	-0.97814995	-1.1638547	0.9456593	-3.2874293	-1.0589839	-0.21675876	-0.3072505	-0.20152803	0.23919405	1.7284437	1.9135003	-2.9356601	-0.6813893	0.20562522	-0.14438958	-0.42825228	-1.8779954	-1.2022766	0.8572664	-2.7651396	0.10084995	1.1085131	-0.011708084	-1.5818694	0.20120548	-0.36636803	-3.5452049	0.16521956	-0.92897046	0.09492384	-0.88665813	-2.0083	-1.2903794	0.36223498	0.17381845	-0.16680846
LPS	18.0	0.41379917	-0.97404647	-2.2425296	-2.1741083	-1.2567794	1.7585857	-3.086261	1.1062884	0.04476704	-0.2896129	-1.0413108	0.64941293	-1.007501	-0.43775886	0.92352784	-1.9771836	-2.0003707	0.028838344	-0.096501276	0.14888933	-0.24386305	1.657456	1.9928789	-2.1270785	-1.2573653	-0.13509859	-0.45293462	0.31128833	-1.2104667	-0.6374846	1.1856762	-2.7597258	0.29683405	0.94501233	-0.037569407	-0.7886392	-0.71842813	0.31061593	-3.1157203	-0.21496777	-0.7333033	-0.25047857	-0.2749547	-2.3061824	-2.1118257	1.1700894	1.3583057	-0.37775436
LPS	20.0	1.6346318	-1.3591083	-2.1767628	-1.3516638	-2.2708764	1.8512286	-2.92508	1.1483798	0.039358728	-1.4899727	-1.4137803	-0.12483231	-0.41010863	0.11100089	1.1005933	-1.7348756	-1.8202027	-0.20901942	-0.12719417	0.008043177	-1.7431962	1.0375094	1.5871301	-0.90917194	-1.0956471	0.17266682	-0.03983315	0.25158808	-2.9050717	-0.5901657	0.42230117	-3.3819425	0.5143552	0.8175418	-0.00030767504	-0.5687233	-0.5398905	1.0821906	-3.4849896	-0.5468426	-1.1345054	0.26916426	0.900502	-1.7024558	-1.3361753	0.48416042	1.1933216	-0.3853143
LPS	22.0	0.951663	-0.78288156	-1.9371333	-2.5035415	-2.8115883	1.9726893	-3.355692	0.82264966	0.29401714	-1.0871508	-1.3309441	-0.27511773	-0.68637717	-0.50312805	0.95461106	-1.7411673	-1.5713782	0.42623943	-0.3552223	0.083329245	-2.1246703	0.9561576	1.5651889	-1.6052746	-1.0930648	0.9304925	-0.04573229	-0.0012299502	-1.7191116	-0.8721779	-0.003438834	-3.6975026	0.7725177	1.1973616	0.39740857	0.153278	-0.17641577	1.0825157	-3.6169682	-0.7466939	-0.8160656	0.47758126	0.46369338	-0.9093787	-1.5247675	0.8062683	1.51995	-0.7594404
LPS	24.0	0.47287947	-1.3117446	-0.94898504	-2.554106	-3.1783524	1.7783825	-3.633838	0.6977583	0.4466328	-1.295368	-0.7465918	0.13974485	-0.78686726	0.09225904	1.1576991	-1.415924	-1.5969149	0.915371	0.5675768	0.39957738	-2.3011768	0.84137386	1.2979321	-1.3502485	-0.7382007	1.0798646	-0.5576595	-0.17631106	-1.2425718	-0.23636103	0.30448258	-4.1255407	0.84531	0.55384713	0.2886333	-0.06176435	0.19340831	0.9358229	-3.711725	-1.1796373	-0.68542904	0.6559637	-0.116718195	-0.5724307	-1.0375721	0.66389227	1.8929461	-0.7700466
LPS	26.0	-0.5004798	-0.73977464	-0.46600965	-3.078346	-3.0737674	1.7234731	-3.3949218	1.1257979	0.3522	-0.45070606	-1.2446581	0.4426697	-1.250018	0.77907366	1.0755949	-0.902515	-0.690187	0.7900062	0.5397577	0.5991837	-2.3023992	-0.1798461	1.5526961	-1.4329034	-0.93031996	0.96660334	-0.87506384	0.68124187	-0.3542562	-1.6135086	-0.051317923	-4.0497923	0.44873488	0.717536	-0.19954105	0.3805654	0.15425353	0.6717444	-3.142551	-1.6152741	-1.4381068	0.501987	-0.24710223	-0.09636015	-0.7897989	1.3812523	2.8461366	-1.0936637
LPS	32.0	0.06191415	1.1320937	0.62974674	-1.2716303	-1.5575398	0.5566879	-2.7069511	0.39673626	0.25722554	-0.65987	-0.23058213	0.5968922	-0.3091927	0.8300853	0.7734126	-1.2203437	0.2353417	1.1254746	0.21571016	-0.056488708	-3.3352501	-0.38640058	1.293178	-1.6535716	-1.1790552	0.886236	-0.9294269	2.1234534	-0.91227376	-1.8565434	0.38026676	-2.6356294	0.37899026	0.18885495	1.2862949	0.11274332	0.305291	0.21894245	-1.1549196	-0.84079856	-1.6631439	1.2858212	-0.58338994	0.55324066	0.32351056	1.898266	2.9190621	-0.5674535
LPS	38.0	-0.12931582	1.1633401	0.6665257	0.2841288	-0.96330196	-0.06626369	-1.4984779	-0.2886258	1.0578452	-0.84304655	0.64609665	0.015991863	-0.41606727	0.49988103	1.0734036	0.75629854	1.0840623	0.43339244	0.76116747	0.109894566	-3.5503328	0.44265777	0.7814984	-0.4666114	-1.7601471	1.5633069	-0.41841668	1.5506338	-0.17825176	-1.3824515	-0.2441854	-1.749142	0.67233145	0.6808511	1.700337	-0.57269573	0.4896721	0.4806281	-1.0532448	-0.9549201	-1.1743845	0.80911684	1.2245936	1.1587747	0.3384027	1.5903925	3.1366928	0.056356244
LPS	44.0	-0.14861315	1.4820982	1.3490827	1.2838426	-1.2772899	0.5068772	-1.0812508	-0.43190205	1.0400504	0.4783828	0.3182744	-0.27911705	-0.104821466	0.19245318	0.9296171	1.3619901	1.5375011	-0.11226057	0.7809968	-0.5432345	-4.163762	0.65887547	0.075585864	-0.07102437	-1.0666057	1.1999049	-0.35137695	0.29002467	0.12335615	-0.7376219	-0.98626506	-2.256995	0.78912556	0.32889608	2.3092983	0.53043145	1.505444	0.98164344	-1.8604847	-0.6761629	-0.29510406	0.45272303	0.8506947	1.8879874	-0.05624828	1.1895446	4.2889137	0.316129
LPS	50.0	-0.9771905	1.3450599	1.1045722	0.16071145	-1.4879773	-0.042981826	-1.0127503	-0.19156574	0.8559369	-0.894628	-0.22027358	-0.5330095	-0.0042342306	0.9075298	1.6634437	1.0200819	0.8977264	0.33188865	1.2680749	-0.95155454	-3.365663	0.5242337	-0.13011874	-0.7951765	-1.2166324	0.7557574	-0.058859058	1.049748	-0.0019252938	1.3144464	-0.01678863	-1.2443107	0.99135077	-0.021345984	1.938207	0.08944281	2.7431073	1.3833303	-2.1956592	-0.8076041	-0.35802782	0.17527595	0.8206138	1.3713944	-0.1903154	0.45099768	4.5784354	0.19392753
LPS	56.0	-0.80255634	1.8658317	0.5658396	-0.39399388	-0.89121675	-0.13294855	-0.7280684	-0.14283709	0.90339714	0.27402726	0.11869868	-0.5690344	0.06506584	1.745935	2.0849957	0.2785246	0.23984705	1.201011	1.6805938	-0.7716849	-3.671546	0.46828783	0.29006144	-0.19444321	-0.54399407	0.7624624	0.04678897	2.0071607	0.15871714	2.7180526	0.6860261	-0.46531978	0.35400456	-0.8209532	2.39114	-0.44123453	2.2008948	1.0438836	-1.8903729	0.08528304	-0.4087519	0.29115754	1.6338648	1.8790443	0.13943632	0.9482789	4.197935	0.4335833
LPS	62.0	-0.10835404	0.4559917	0.34811464	-0.039082702	-0.9657715	0.24655485	-1.2849607	-0.63039076	0.48081294	0.09068106	-1.0405862	0.6399918	-0.1013349	1.3996494	1.9543374	0.9566508	0.536148	1.8525442	1.1151409	-1.6636724	-3.90689	1.461528	0.003493854	-0.89900494	-0.3159178	1.4956301	0.27901712	1.6150143	0.27268595	0.71402603	1.3767527	0.44169474	0.8211517	0.295059	1.6155261	-0.38570005	2.821064	1.5078447	-1.980139	-0.4440773	-0.7741282	0.14495261	1.8571194	2.267952	0.080679856	1.6129	4.7143025	-0.22847362
LPS	68.0	-0.31314632	1.1063288	1.2009544	1.6514318	-0.30213344	-0.4998401	-0.34722555	-0.35501778	0.50630754	0.044552106	-0.9766507	0.9953361	0.39008042	1.1787869	1.7925286	1.3262403	1.0125192	2.0566068	0.53336376	-1.4829834	-3.733232	1.4274397	0.08472554	-1.8754536	-1.0126604	2.4469674	-0.049823865	0.43646637	0.089190826	0.71669334	-0.096423134	0.65261805	0.3927574	0.42583624	2.0560536	0.91800845	2.851048	2.1563	-1.3441529	0.38307193	-0.7800031	0.41903463	1.3335136	2.0241258	0.7451366	1.1812581	3.8708646	-0.53322244
LPS	74.0	-0.27128652	3.474616	1.2574873	0.6887813	0.0059692985	-1.7612804	-0.08383218	-0.08282654	1.0073723	0.082448706	-0.0027960776	-0.0837477	0.37866113	0.4920818	1.5010511	1.2297262	1.3291732	1.929608	0.14361537	-0.021099374	-3.2692618	0.91986746	-0.14515553	-1.9557335	-2.325153	1.8597885	-0.100962944	0.37525395	0.0043111364	0.5944346	0.11211653	0.9966862	-0.06628956	0.4287469	2.4725535	1.1234527	2.9391606	1.8813844	0.07473191	0.78033733	-0.6153218	-0.067871936	0.3485366	2.4917974	0.60630834	1.5814108	4.52678	0.025212899
LPS	80.0	-0.86292434	4.4199777	1.6234052	0.5497455	0.3349203	-1.9156506	-0.443073	0.6443607	1.0587379	0.13192876	0.9214531	-0.5838767	0.6191358	1.0601872	2.031438	1.270455	0.42463535	1.8750069	0.9098153	-0.14807387	-3.5363157	1.3666232	-0.44664732	-1.9942148	-1.5929874	1.5223476	-0.05828299	0.93148315	0.09564374	0.6677135	1.0880787	-0.5444466	-0.3602723	0.3039701	2.9150634	1.220561	2.0978603	1.4025521	0.27044454	-0.5616298	-1.0346478	0.939841	0.9156475	2.7071044	0.9202452	1.8829317	5.193491	0.16727845
LPS	86.0	-0.6271759	4.5321727	2.0939512	0.9695051	0.31137416	-1.8098829	0.2795815	1.0131478	0.93383664	0.46991166	1.1636908	0.6280563	1.215534	1.1910338	1.8573714	0.536611	0.79989314	2.8970406	1.0718666	-0.8018618	-3.676027	1.653879	0.5946343	-1.2288399	-0.3932711	0.9722285	0.5646242	0.82113796	0.38617995	0.31526121	1.7093319	-1.6425847	-0.8718397	0.32969192	2.5195358	0.692273	0.8977186	1.7646183	-0.29367593	0.4668797	-0.69988114	1.4739331	0.9332933	3.8311355	0.87084043	1.534987	6.191332	-0.14102039
LPS	92.0	0.016198004	2.3817053	2.4752963	2.1295178	0.80357033	-1.1219816	-0.42643195	0.46955827	0.33363366	0.717722	0.25242758	0.47498807	1.6659907	1.0000786	1.7207651	0.1522479	-0.3441574	3.4166017	2.0719843	-0.44689676	-3.3518298	1.4512658	0.6532179	-1.2956488	-0.08596655	0.79407996	0.71745986	1.5372713	-0.56435806	0.3154438	0.5561364	-1.5302746	-0.7963501	0.46874094	2.3548143	0.7903275	0.37476853	0.5506052	-0.69711214	0.27386856	-0.5923512	1.3005891	0.59624016	3.681164	1.0355098	0.63382614	6.507679	0.10204909
LPS	98.0	-0.5241093	2.1636279	2.0110714	2.1144657	0.77507097	0.22847852	0.49035218	-0.71298784	-0.3003728	0.57832754	-0.14433046	0.61688554	2.5022612	0.7918678	1.7882961	-0.24510874	-0.8449042	2.6510959	2.3388762	-0.42649153	-3.6986213	1.5865129	0.24082647	-0.7273806	-0.30491787	1.5641012	1.3550436	2.1161036	-0.03622102	0.66233844	0.14630665	-1.2805337	-0.36024055	0.124556385	2.570053	0.9253712	0.2691941	0.7756256	-0.6357551	-0.9367366	-0.6236073	0.51195735	0.81757826	3.264422	-0.118965924	0.20209073	6.6377254	0.098748036
LPS	104.0	-0.74584204	1.3853668	1.3587499	1.8995752	0.034954928	-0.10100672	0.017850745	-0.17649642	0.004493523	0.16286592	-0.05150635	0.55539066	2.251706	0.76729465	2.0072095	-0.24612004	-0.07889395	2.933141	1.9951845	-0.96653175	-3.6871307	1.3504428	-0.35190934	0.32742646	-0.9371516	1.4945954	1.0461735	0.92955565	0.052020878	0.60750204	-0.48410776	-0.11338451	-0.21191312	0.2021503	2.8033674	0.5091913	1.0625968	1.2852567	-0.81465554	-1.0975138	-0.89222246	1.5187888	0.8221584	3.1889465	0.23029526	0.5579269	5.862518	0.019938529
LPS	110.0	-0.7797422	1.5959452	1.3547065	0.68097454	0.9525256	-1.1471101	0.6562213	0.9271947	0.86543465	0.5281811	-0.008977151	0.7194063	2.1878176	0.6100965	2.4062102	-0.5607498	1.1745629	2.4994974	1.4308178	-1.2968638	-3.271617	0.79348576	-0.42123318	0.14681129	-1.4837421	1.0259717	0.63862956	1.4285104	-0.62887096	0.8325685	-0.9949475	-0.110055536	-0.19825928	0.7848104	2.2685342	0.65185827	0.8013776	1.2702972	-0.72399265	-0.16770668	-0.44706023	2.0368276	2.2597022	2.9482918	0.17886256	0.30969837	5.659915	0.33887306
LPS	116.0	0.09708843	1.0874454	0.3601525	0.4428822	0.55533385	0.09681932	-0.12761669	1.0464501	0.84212583	0.5574771	1.5876259	-0.0497581	1.1694671	0.9199729	2.6130836	-0.6742051	1.0840025	2.392514	0.69369733	-2.2002442	-3.1165507	0.40316412	0.84951055	-0.28314352	-1.5325758	1.0046618	1.97688	2.1663673	-0.648414	1.5067732	-0.25076452	0.414666	-0.45590588	0.78496987	0.6422509	0.8822193	0.2684763	1.7345998	0.18604022	-0.20589247	0.2574011	2.3957856	2.660164	2.085368	0.7211463	-0.9247287	3.6499734	0.7414813
LPS	122.0	-0.42042252	1.8216825	0.2924485	0.5451562	0.6519243	-0.07203586	-0.38270134	1.4556893	1.0250075	-0.29232278	1.6503171	-0.69874614	0.81817746	1.495131	2.2598786	-0.49798948	0.87001866	2.777281	0.9523401	-2.42545	-2.8383648	0.50645965	1.3219254	-0.31163642	-0.8371511	0.053785894	1.8634744	2.2001789	-0.73906857	1.6568874	-0.52890295	1.4479741	-0.040126123	0.40765107	0.5149547	1.2008178	0.6714702	1.5330428	0.34623048	-0.51512086	0.339157	2.5817447	1.7521129	2.1760771	0.9439134	-1.0832745	3.5406044	0.7591243
LPS	128.0	-0.6361767	2.808412	0.85716647	0.37445784	0.9240595	-0.32594875	0.26855734	1.3806616	1.3632994	-0.53439	0.6454361	0.08174099	0.43347463	1.3564535	2.4164457	-0.0937662	0.68327093	2.5246563	0.48157862	-1.5685761	-3.2325547	1.4506639	0.6653659	-0.49403906	-0.22874624	0.8773651	0.8659362	2.4357047	-0.6096788	1.4824747	-0.25178698	2.321309	0.8782835	-0.04991983	0.5977157	1.1217334	0.79198647	1.7035162	0.9760225	-0.0017516229	-0.15287678	2.7447228	1.6633929	3.771464	1.0094248	-0.5488937	4.674727	0.95153415
LPI	4.0	1.7834636	1.051107	0.45408556	-0.067674845	0.84018385	2.8412764	0.5400275	0.55039334	-0.08799563	0.47440192	-0.37657037	-0.20417786	-0.70341927	-1.0382732	0.81744146	1.7142175	1.1028719	0.8117838	-0.9933611	0.94942933	-0.7225325	1.8232106	2.6519787	0.01147737	0.1272174	-0.04824513	-1.3912092	2.2862	0.747169	3.0786006	2.6389601	-1.5181971	0.29603902	1.0528021	1.4311868	0.11836799	1.1284106	0.4071771	-0.9325349	-0.6500106	0.32352263	-1.0849172	1.9025556	1.1932584	-0.9533208	0.26276076	1.1671865	0.35745063
LPI	6.0	1.5355797	0.99482137	0.34263524	-0.44528297	0.85526	2.7810261	0.009577248	0.6381309	-0.18777296	0.710873	-0.37419567	-0.27837488	-0.5251741	-0.9575136	0.6845041	1.6058178	1.0959035	0.87280035	-1.110627	0.68904364	-0.5847512	2.0747173	2.7742584	-0.29844484	0.25801542	-0.002273371	-1.2912208	2.2655044	0.6805957	3.155641	2.568939	-1.4847894	0.16773053	0.9643312	1.1591715	0.28089878	0.9398073	0.37662178	-1.1514128	-0.7463952	0.3597903	-1.0944729	1.5984547	1.1034806	-0.6915877	0.32060048	1.149511	0.38657665
LPI	8.0	1.663788	0.9686461	0.2903432	-0.5008831	0.7324361	2.870141	-0.108177595	0.50845903	-0.18456449	0.58939034	-0.39940977	-0.11541597	-0.6933839	-0.9396663	0.9801553	1.6408358	0.89347285	0.82850343	-0.95823896	0.5326236	-0.5757886	2.2154858	2.7690291	-0.35461235	0.14557889	-0.026877994	-1.162119	2.0976138	0.69961506	3.0361717	2.5814555	-1.5946401	0.31547824	1.0626954	1.3012756	0.103663616	0.97964007	0.37136185	-1.2821007	-0.67543554	0.42630616	-0.88655496	1.7170687	1.1332409	-0.46870008	0.41827476	1.1488402	0.4218412
LPI	10.0	1.4131283	1.0149748	-0.19400418	-0.7043733	-0.3571526	2.3976285	-1.4607998	-0.48707134	0.04906203	0.3849207	-0.2577156	0.1173535	-0.7960266	-0.544945	1.676867	0.8597792	-0.54175556	0.5190045	-0.06077542	-0.6378919	0.6118194	2.6380544	1.7742035	-0.76533264	0.04160673	0.04081269	0.42304274	1.5285345	0.8450914	2.7169828	2.2548006	-1.4557983	0.49716222	1.1046911	0.9137766	-0.5169739	0.6761467	0.03874528	-1.6575558	-0.715698	0.56667835	-0.30638048	0.7917272	0.78622067	0.39267063	1.3361491	0.7363984	0.6062819
LPI	12.0	1.668929	1.0758114	-0.3271136	-1.559538	-0.57821774	2.5391939	-2.3669193	-1.1340244	-0.09797342	0.158	-0.70644027	0.28255838	-0.77635413	-0.58546484	2.2065961	0.021210894	-0.7262952	2.0349085	-0.7683416	-1.592294	0.56032187	2.1747031	2.2645817	-2.0766878	0.10037786	1.2867963	0.51164275	1.218533	-0.02688184	1.7354729	1.5580633	-1.5618714	1.1664373	0.75856644	0.096411034	-0.8649704	0.6666736	-0.06442089	-2.7561622	-0.20592064	-0.21978347	0.10198938	0.049138468	0.5919707	-0.111602835	1.2379588	0.12156586	0.35524145
LPI	14.0	0.6477332	0.094345145	0.0044248574	-2.6882703	0.09365633	2.4734592	-3.4283586	-0.95534354	0.018988047	0.21340507	-0.36127418	-0.13734482	-0.6634539	-0.07982176	2.5191483	0.5086731	-1.1518242	1.8520452	-1.0246483	-1.0556908	0.8601219	1.8260198	2.6670568	-1.8340542	-0.50488037	1.7646594	-0.31561327	0.82548994	-0.79932487	0.6984127	0.5723424	-1.4769454	1.3801086	0.9315088	0.63333136	-0.63513803	0.45467335	-0.45132634	-2.8411758	-0.3628695	-0.47620595	-0.237631	-0.9042944	-0.8471515	-0.014954291	1.2670976	0.22138599	-0.34703255
LPI	16.0	0.029687686	-0.9825813	-0.3091021	-2.5170162	-0.9553743	2.4264042	-3.4297822	-0.63086873	0.4037127	0.11465227	-0.8029496	0.09353591	-0.5380264	-0.1640027	2.570471	0.24175847	-1.4588797	1.2328316	-0.29784557	-1.0377065	1.111987	2.2221558	2.4655645	-1.5421114	-0.22980241	1.3059328	-0.57478637	0.75765395	-1.0096691	0.76428354	0.76223946	-1.911079	1.7413088	0.7188096	0.48245406	-0.42892373	-0.7900089	-0.5414346	-2.3763397	-0.54072016	-0.20054314	-0.53466475	-0.78764415	-1.221156	0.56236553	1.2989442	0.41406566	-0.22202225
LPI	18.0	-0.509975	-1.3804332	-1.4534444	-2.1910622	-1.0699993	2.4121692	-2.541123	0.17294738	-0.12997898	-0.8083717	-0.6500957	0.25405732	-1.3767542	0.49695784	2.2361426	0.5888527	-1.5737406	1.683592	-1.1192416	-1.6631911	-0.43103182	2.2817347	2.3198602	-0.83148956	-1.1190753	1.268409	-0.5693214	1.6486915	-1.3600974	0.5397273	0.7672576	-2.368182	1.3716536	0.44278467	0.6427764	0.17243925	-0.8562892	0.33088112	-1.9141687	-0.39867774	1.0019598	0.4317583	-0.5447325	-1.3160939	0.559617	1.8079332	1.3837336	-0.45785508
LPI	20.0	0.5620379	-1.37173	-1.3305454	-0.58089364	-2.110597	2.793159	-1.9683756	0.18901627	-0.14380883	-1.6456419	-0.80235285	-0.14902724	-1.7986876	0.25162727	2.4408212	0.823801	-1.3056582	1.2482855	-1.1381392	-1.7205815	-0.59797275	2.0950851	2.0988195	0.58142	-0.64506996	1.2100921	-0.72979254	1.6793747	-1.475127	0.44207138	0.3801802	-1.888619	1.2515551	0.58933854	0.75388056	-0.35343084	-1.5772893	1.7323978	-2.2978628	0.20716114	0.36164114	1.4587998	0.45977452	-0.496698	0.45062625	1.6151315	2.1161597	-0.6021325
LPI	22.0	0.67902327	-0.60440695	-1.2332921	-1.2045134	-2.6954417	2.6973865	-2.5907025	0.83544564	-0.24093857	-1.2666268	-0.6380006	0.050979014	-1.6144301	-0.2578255	2.4711611	0.48171666	-1.387218	1.2528024	-1.4413692	-1.6729093	-0.4055471	1.6086463	1.7825823	0.067243025	-0.69847083	1.593227	-1.0518867	1.1989032	-1.0287834	0.28315324	0.39387578	-1.1838449	1.5619975	0.95443845	1.3277867	0.34323928	-1.7335652	1.2652681	-3.1412964	0.20634098	0.062303606	1.7590137	0.49414164	0.19139597	0.10735996	2.1923926	2.244157	-0.4079999
LPI	24.0	0.38368064	-0.7867659	-0.799533	-0.79823107	-2.89236	2.3271465	-2.6356618	1.0103791	0.13496141	-1.4474412	-0.5417816	0.44783318	-1.3598521	0.2510956	2.7512665	0.65692264	-1.0381384	2.0111732	-0.73306334	-1.1421443	-0.19897373	1.9971654	1.6444054	-0.5342758	0.1312668	1.4733953	-0.7755789	1.0058306	-0.8544384	0.7308363	1.0338948	-1.0206194	1.2711432	0.24779212	1.2147412	0.5947079	-1.5050415	0.99458593	-2.8256154	-0.34819615	-0.08090551	2.1285641	0.39002547	0.5427868	0.6993104	2.2284455	2.5693579	-0.513834
LPI	26.0	0.17807904	-0.2713294	-0.21809255	-0.85112196	-2.9334693	2.096634	-2.5117528	1.0181423	0.06700318	-0.9500972	-0.90351564	0.6805189	-0.5106503	0.3458988	2.4016564	1.4271206	-0.75194097	2.0745277	-0.3749224	-0.40479797	-0.3785198	2.0219097	1.6924976	-1.171965	-0.14943513	1.9489408	-0.79540396	0.8458044	-0.12425956	0.052836128	0.7256521	-0.7700164	0.62511116	0.10623317	0.8184905	0.68725073	-0.99390686	1.0640349	-2.0583546	-0.80278915	-1.1036878	1.9711509	1.2159989	1.2918509	0.42158577	2.516238	3.2258732	-0.5041958
LPI	32.0	0.07619833	1.1873537	1.3887706	0.747457	-1.4048847	1.3489097	-0.85811174	1.1959506	0.41892427	-0.7899942	-1.2576331	0.9729193	0.4969698	0.7205008	1.7887385	1.3633258	-0.3896126	2.1314352	-0.14456017	-0.54960763	-1.6399043	1.7981377	1.2370602	-0.54114753	0.3987557	1.9508438	-0.48338312	1.1857791	-0.073023096	-0.22590788	1.2916118	-0.12350458	-0.024241552	0.119175486	1.9205066	0.80111825	-0.18869458	0.6099612	-0.9584917	-0.41836184	-0.9697167	2.5954196	1.0885011	2.145255	0.029886357	2.2045472	3.5125551	0.56462866
LPI	38.0	-0.52024627	1.1547585	1.2127255	1.5366412	-0.9195332	0.963521	0.2975472	0.72087365	1.44632	-0.09366425	-0.97766185	1.1121287	0.2576136	0.57207763	2.2816043	1.5204717	0.6009043	2.0570033	0.5545569	-0.3851487	-1.982905	1.682977	0.9655739	-0.29920787	-0.36075997	2.5277174	-0.7778408	0.7485734	-0.1358535	0.4473094	0.23661001	1.3696086	-0.0058233608	0.087098435	1.8723319	0.42319852	0.7824809	0.9561101	0.4785045	-0.35261187	-0.5954978	1.715959	2.1035476	2.0385911	-0.7423877	2.0809772	4.283461	1.3126231
LPI	44.0	-0.20771116	1.1475254	2.0332832	1.2585837	-1.2668607	1.6976833	1.2763329	0.5997222	1.611886	-0.5518928	-0.9005374	0.7433176	0.97338057	0.013887339	2.2707465	1.5209299	0.927859	1.756718	0.46144763	0.011191579	-2.4748404	2.134617	0.7934202	0.20301642	0.28926927	2.2172968	-0.85499173	-0.12590338	-0.34621605	0.9828018	0.30836263	0.8793118	-0.048214648	0.51629156	2.2570972	1.5302322	1.8913447	1.0561926	-1.1487955	-0.11721408	0.37010506	1.7973573	1.8977613	2.2241204	-0.8403987	1.7944416	5.4688473	1.2289801
LPI	50.0	-0.9707257	1.5035349	1.2885747	0.80301684	-1.4318087	0.9711174	1.6188433	0.8627848	1.5951207	-1.9791124	-1.5288898	0.5691336	1.8677335	0.10932827	2.295232	1.3453379	0.8138275	2.4065745	0.4367755	-0.4665444	-2.570116	2.4244885	0.5563768	0.38878474	0.16854084	1.7501665	-0.39442158	1.1577662	-0.4460158	2.193522	1.0398568	1.3938233	0.21564211	0.96068215	2.0897336	1.0476525	2.0690942	0.67109716	-1.8134905	0.009288607	0.12718785	2.3054833	2.5470285	1.8208495	-0.422428	1.6189991	5.064289	1.1291646
LPI	56.0	-0.66422075	2.3406374	0.39057177	0.6986419	-1.3161342	0.6500462	1.604641	1.250985	1.1134098	-1.4647188	-0.99065244	0.82376665	1.6292359	0.7647738	2.552006	0.73418415	0.15370227	2.9662793	1.1055377	-0.89946866	-2.5633779	2.2790816	0.9204348	0.31120536	0.5641944	1.640239	-0.16234323	1.7042644	-0.28785408	2.7098007	1.1944867	0.824421	0.634969	1.1916664	2.6882713	0.80997986	1.2592664	0.09840836	-2.1055639	0.19382487	-0.22765473	2.0499084	2.2423787	2.2909052	0.8111445	1.9400074	4.513084	1.2720485
LPI	62.0	-0.1977462	1.2716955	0.5375773	1.1415162	-1.9111241	1.2754755	1.0815923	2.0685387	0.16384985	-1.0559824	-1.7606616	1.1985953	1.3700212	0.5196516	1.9708716	1.1272807	0.15482713	3.3491483	0.49120423	-0.0409541	-2.7665372	1.9223014	0.9485734	0.0836212	0.917683	1.6159616	-0.44161156	1.2435901	-0.22964585	1.3817366	1.1339208	2.0220842	0.6292963	0.7694467	1.7643225	0.28219867	2.033048	0.74629	-2.5487704	-0.30971578	0.21083221	1.0397832	1.5834913	1.733436	1.1228936	1.8606044	4.54246	1.2851682
LPI	68.0	0.41324446	1.9556401	1.4035763	1.4801756	-0.6261098	0.050614547	1.387632	1.6632535	0.17368767	-0.96746385	-1.6595572	1.5296649	1.1120763	1.0676001	1.4419616	2.1254835	0.3802801	3.6429896	-0.24351458	-0.37582025	-2.532829	1.3123479	1.1199192	-0.5138467	0.21327835	2.0197432	-0.30563268	0.38496417	-0.47701964	1.5817732	-0.34823912	1.6755279	-0.20154527	0.39977166	1.9629843	0.6121237	1.8375279	0.8750141	-1.7546822	0.086075835	0.40060103	1.1354921	1.0894153	1.4515662	1.5457523	1.186567	4.708426	1.2616627
LPI	74.0	0.50166374	3.121017	1.3258557	0.7738159	-0.37936458	-1.685354	1.8969736	1.2634124	0.82911485	-0.87308997	-1.007242	1.4722109	1.3127592	0.53767896	1.841581	2.7515445	0.59157985	3.6998918	-0.20424257	0.421662	-2.397433	1.9103961	1.5696436	-0.5000319	-0.6997488	1.2959385	-0.26353547	0.48031488	-0.601959	1.43469	0.106320165	1.0065229	0.051646404	0.22006448	2.5313013	0.66175795	2.7319798	0.9711159	0.18907066	0.15337698	0.23492931	0.92055184	0.8456599	2.050169	1.5679516	1.7729322	5.0177546	1.4811137
LPI	80.0	-0.15077922	3.320656	1.8885871	0.8091693	-0.8570918	-1.4599578	1.7859406	1.4169357	0.8909559	-0.43641582	-0.549255	0.68654585	1.8427273	0.6902149	2.2118473	2.3982265	0.18979472	3.441959	0.3496641	0.6633818	-2.759106	2.6002107	1.6148915	-0.3972488	-0.43801492	1.2881026	-0.3102075	0.65850145	-0.80148405	0.6422271	0.6198801	0.56787264	0.2093109	0.54627013	3.0813627	1.7076732	1.5262247	1.5417607	0.46426088	-0.12003998	-0.025279943	2.606791	1.2000626	2.4053266	1.1557554	2.5845573	5.407783	1.9628048
LPI	86.0	-0.11967255	3.3409257	2.3428261	0.65392786	-0.83579314	-1.0142167	2.395977	2.0994437	0.5037344	-0.5998388	-0.68644804	0.7729294	1.4285502	0.35279384	1.9281962	1.7142742	0.84237653	4.0313125	0.94022685	0.4386324	-2.126545	2.7251823	1.5854738	-0.55492485	0.18698676	1.4528254	0.11840033	1.2626213	-0.43285158	-0.020156411	1.2277312	0.59131896	-0.22507867	0.39372933	2.618651	1.0613451	1.2315623	1.948379	-0.33722675	0.4389483	0.64104116	2.9002962	1.5837855	3.055379	0.6450611	2.5872478	5.55049	1.3670498
LPI	92.0	0.70625526	2.5469642	2.9185233	1.5910853	0.09563215	-0.2703218	0.8977113	1.7804387	0.23132312	-0.30564672	-0.98129076	0.9973275	1.0979462	0.84461695	2.0128548	1.6049129	0.17327075	4.415777	1.3596945	0.1554479	-2.1809382	2.3479526	1.6744531	-0.0062228446	-0.05838371	1.8164248	0.107107386	1.4922525	-0.63426596	0.21040288	0.7436815	0.27104172	-0.35902867	0.65429306	2.2281678	0.69518083	1.2115159	1.0519023	-0.7272752	0.18284638	0.6332195	3.1552362	1.6357856	3.2960138	1.4003998	1.1038284	5.632616	1.7321875
LPI	98.0	-0.40640855	1.9141632	2.6256268	1.6654952	0.23554297	1.2731514	2.503862	1.4461454	-0.18907912	-0.5896699	-1.190235	1.2181281	1.375002	0.80529404	2.3347223	1.850396	0.4577193	3.674888	0.5979402	0.046507962	-2.4343326	2.2641246	1.1749933	0.063081324	-0.35274422	2.9301813	1.2960205	1.6281112	0.26126426	0.38641527	1.0420996	0.39586502	0.5267295	0.87817645	2.6079075	0.77729315	1.0950294	0.9079213	-0.36056745	0.03270738	0.35581666	2.1184056	1.3172189	2.821468	0.35275525	0.5965228	6.2910957	1.5271698
LPI	104.0	-0.8888761	1.5981653	1.6165731	2.266318	-0.2689155	0.44939855	2.95186	1.8528333	-0.14804219	-0.40489385	-1.8148931	1.3196727	1.9288769	0.6070758	2.426954	0.8221857	0.047911044	3.9693758	0.8932378	-0.008319222	-2.1829026	2.2866223	1.4807898	0.1688749	-0.5013758	3.074933	0.79632556	1.033055	0.5877646	1.0238554	0.49109632	0.15312295	-0.086743556	1.3066925	3.102572	0.5046442	1.7655826	0.8189833	-0.47284886	0.11945683	0.24271815	2.2139876	1.3261902	2.757796	0.42881945	1.1501327	6.0699334	1.4846505
LPI	110.0	0.008873297	1.7822506	1.6756946	2.3303328	0.17585021	-1.0374701	3.751053	2.4083703	0.47225967	-0.5207305	-1.3688784	1.0175923	1.8395764	0.37380692	2.4700696	1.3318232	-0.05081245	3.2005727	1.008124	0.2156012	-1.7317294	2.2564173	1.314564	-0.37523994	0.0958505	2.6286926	1.0096477	1.6981736	-0.45489553	0.8477679	0.49519533	0.62561435	-0.49361914	1.3272017	3.3232331	0.011120389	1.7267274	0.9754229	0.021439541	-0.08351517	0.4086386	3.0474834	1.607969	2.4331686	1.2645465	1.9702287	6.0156603	1.9438846
LPI	116.0	-0.22992961	2.0006926	0.42913002	2.3959832	0.7131262	-0.3240835	3.1399114	1.2184895	0.4019952	-0.4781674	-0.8933673	0.29687217	1.4686941	0.6144415	2.7730536	1.4934016	0.56285703	3.792406	0.678867	0.013998411	-2.029113	2.4392958	1.4447109	-0.76683664	-0.14558412	2.4969819	1.2502054	3.2358794	-0.79084074	3.0045378	-0.9131949	1.4324694	0.17608312	1.0244343	0.9886312	0.53328174	1.5885307	2.361362	1.3152092	-0.54258275	0.3287503	3.7120264	1.9603828	2.370143	1.6573585	0.97185105	5.233279	1.4863359
LPI	122.0	-1.6319664	2.6645365	0.5524317	2.5657575	0.74560624	-0.5857163	2.5466237	1.8855835	1.0375493	-0.6914113	-0.49072602	-0.04542968	0.82466555	1.2040013	2.3494716	2.2235997	1.0900062	4.706966	0.45177847	-0.2918911	-1.9839388	2.8510108	1.4696773	-0.75010437	0.03737474	1.3409246	0.953302	3.5577908	-0.8956337	3.3212183	-1.1437697	2.005671	0.30263373	0.45484614	0.75820804	1.0416784	1.8608041	2.0195549	1.9025599	-0.6021192	0.26874694	3.5695813	1.682018	2.6618016	1.6596072	0.6282088	4.9998074	0.86457276
LPI	128.0	-0.35276428	3.016438	1.3157612	2.131233	0.70833385	-0.4015501	3.4794858	2.1658149	1.18982	-1.1144931	-1.024026	0.47922865	0.99779445	0.95218396	2.1694736	1.9548115	1.6744056	4.5307813	0.971729	-0.12436199	-2.159864	3.1544025	1.0266858	-0.6164355	0.61771286	1.6875136	0.7145295	3.039094	0.31506413	2.843981	0.3509233	1.9028478	0.80484253	0.22825441	1.3332251	1.2947139	1.5266094	1.7874569	2.1204743	0.37992385	0.85328615	2.8317409	2.329432	3.3928046	1.0456473	0.9109496	4.9641128	1.5091074
RAS	4.0	-0.23025592	0.7718713	-0.17694266	-1.2090825	0.67599255	2.2859297	0.04919593	-0.7571534	1.4304395	0.9939989	0.08225287	0.385866	-1.5717853	1.1364834	0.21779804	1.3583134	-0.47053248	-1.6172886	0.9192895	-0.51528275	-0.81142306	1.177247	1.552613	-0.7625198	-0.58214027	-1.1703101	-1.1147957	1.0054303	-0.46630812	-0.2060436	1.8397183	-4.5786934	0.35899928	1.5070243	2.0071754	-0.35834894	1.2812111	-0.09106416	-1.5977167	-1.6469194	-1.4985542	-1.946374	1.2729231	1.2492951	-0.33872068	-0.5806098	1.2025869	0.03295317
RAS	6.0	-0.39718843	0.53482985	-0.18316875	-1.6033123	0.71662414	2.3903158	-0.4241044	-1.0338664	1.2909144	1.1619112	-0.033420302	0.4476507	-1.436908	1.0240177	0.117451645	1.2453064	-0.5780685	-1.5017077	0.7097695	-0.5156755	-0.75941306	1.267865	1.7691978	-0.86007386	-0.5364699	-1.1352437	-1.2713127	1.0591444	-0.6730077	-0.17280386	1.9852513	-4.392668	0.2533698	1.3348619	2.0525193	-0.27308604	1.1921927	-0.36279553	-1.7445666	-1.7199594	-1.5034366	-1.9026992	1.0063306	1.0810142	-0.29424345	-0.38953143	1.2217621	0.079995945
RAS	8.0	-0.19660005	0.54427975	-0.2651553	-1.4405749	0.47979844	2.3570454	-0.6921242	-1.0569439	1.2793777	1.2895771	-0.17737953	0.511462	-1.4950315	0.8795132	0.3854496	1.1821252	-0.65139043	-1.5894603	0.6689404	-0.5551119	-0.66555357	1.395846	1.8355993	-0.9194395	-0.63551927	-1.1851668	-0.9144963	0.93172705	-0.59596235	-0.50403565	2.1808903	-4.467024	0.1647536	1.4112686	2.0001178	-0.4005437	1.2349844	-0.7600641	-1.8663409	-1.7288588	-1.3924053	-1.6931858	1.10611	1.1935228	-0.36442974	-0.5371159	1.1431261	-0.079967946
RAS	10.0	0.46089372	0.1962349	-0.6064975	-0.90545785	-1.1033853	2.5595524	-1.70631	-1.9283379	0.54161525	1.4536294	-0.7739795	0.58065724	-1.2869685	0.31426105	0.8474186	0.39814684	-0.90302205	-1.0419747	-0.6399573	-0.53124493	0.25560114	1.9422939	1.8025054	-0.87312716	-0.39882353	-1.398002	1.2989193	0.15743448	0.44990265	-1.2332015	2.4001048	-2.450043	-0.36449382	1.181974	1.6797783	-1.0760049	1.0154277	-2.1383555	-1.9292257	-2.0510828	-0.64594	0.5173398	1.5689987	1.4866656	-0.015510418	0.26287836	0.68174154	0.12037234
RAS	12.0	0.3270761	0.20301396	-0.18785295	-0.9879029	-1.0514157	2.3026814	-2.4206173	-1.4495232	0.27545863	1.1488079	-0.7119812	0.06801089	-1.5345999	0.3247016	1.1875358	-0.75382566	-1.6919163	0.11403006	-0.78192866	-0.3022108	0.10820589	1.9223859	1.7137855	-2.6809313	-0.49741256	0.33141193	0.70979637	0.09720471	-0.83764195	-1.4433739	2.090354	-1.5523288	-0.5352367	0.9367946	1.7684385	-1.2908988	0.7865119	-2.134964	-2.8045113	-1.4921736	-0.042170595	1.004831	0.46404228	1.0143429	-1.1803491	0.049723275	0.2684093	0.69305575
RAS	14.0	-0.540545	-0.977972	-0.2399129	-1.8020979	-1.4500347	2.4973252	-3.6610074	-1.5217837	0.13717876	0.97843635	-0.5861587	-0.5247916	-1.7060661	0.7157443	1.6661346	-0.89725804	-1.6775663	0.3617346	-1.5104103	-0.19916256	0.48935652	1.3689594	2.5318193	-2.1019428	-1.2868015	0.6717154	1.0095676	-0.3006665	-1.2058448	-2.4125078	1.5507858	-2.4407032	-0.28402102	1.3580736	2.185775	-0.99728614	0.83254385	-2.2797596	-3.1200304	-1.0866274	0.06122948	1.1476614	-0.8287309	-0.51814455	-1.342683	-0.16110328	-0.20217374	0.33909175
RAS	16.0	-0.4614383	-1.4807025	-0.42985114	-1.6715289	-1.7732348	2.1558342	-3.9292305	-2.0914123	-0.0050252858	0.4957916	-0.54803175	-0.4944367	-1.1024157	0.8845349	2.2301152	-0.80638295	-1.3937193	-0.6956427	-0.75712496	-0.1617645	1.1209044	1.5029135	2.1875591	-2.481616	-1.1109298	-0.07560062	1.2031049	-0.7725098	-1.1489902	-1.9329716	2.0141208	-2.6619601	-0.51184374	0.1930225	2.0954685	-1.1560047	0.50988734	-2.4203548	-3.0292141	-1.0703613	0.1776806	0.6314578	-0.9894434	-0.68393904	-0.859735	-0.14676355	0.15189385	0.12774545
RAS	18.0	-0.7574624	-1.3200042	-1.3834543	-0.67535025	-2.5218375	1.355533	-2.6329904	-2.2694464	0.13347408	-0.014720801	-0.38677362	-0.39260432	0.37040395	0.6841081	1.6082492	-1.5354654	-1.7975235	-0.7236795	-0.56786025	-0.4653946	-0.9831328	1.9079286	1.7087406	-2.6907282	-0.37584153	-0.02919971	0.990323	-0.32138377	-1.5366993	-2.7025957	1.9182227	-2.732561	-0.68124104	0.48687014	1.4322642	-0.6093919	-0.071212105	-2.3093119	-3.6540685	-0.7077426	0.033352368	1.5398159	-1.160173	-0.73102796	-0.83776087	0.6149306	1.1567893	-0.062324647
RAS	20.0	0.40507048	-1.4866507	-1.5902686	-1.0103854	-3.3402398	0.9324669	-2.489573	-2.229123	-0.48602936	0.23241921	0.10929396	-0.72648543	-0.09275042	0.13852018	1.344708	-0.9710791	-1.3811628	-0.5034084	-0.546224	-0.80939436	-1.3171191	1.9725257	1.5309104	-2.110689	-0.83179444	-0.42889026	0.65497184	-0.38844234	-1.240583	-2.4471643	0.9816619	-1.8608105	-0.22873238	-0.13598475	1.2827888	-0.7723674	0.031846374	-0.7974725	-3.6469164	0.18196216	-0.44612077	1.9730879	-0.41527617	-0.16104616	-1.3647616	0.6436602	1.277383	0.24080664
RAS	22.0	-0.26468158	-0.27515417	-1.631304	-1.2047443	-3.3802447	1.0421813	-2.7491004	-1.0366535	0.17611854	0.37147138	0.08563243	-0.73239076	0.48334086	-0.17597282	1.3639902	-0.97490895	-1.3197544	-1.2227709	-0.697844	-0.97287834	-1.3294151	1.7898701	1.2047458	-2.0902255	-1.09455	-0.45532477	0.05431161	-0.54283583	-0.74110705	-2.0589225	1.0569018	-2.4339259	0.65869516	-0.20794305	1.509916	-0.19686659	0.38833886	-1.2431425	-3.8330767	-0.3933411	-0.1036996	1.8308613	-0.17693524	0.115634486	-0.6971059	0.8807307	1.226733	0.07781967
RAS	24.0	-0.6555195	-0.5963751	-1.5391774	-1.3363847	-3.1092653	0.30726072	-2.305979	-1.1512046	-0.24033704	0.15995787	0.1380253	-1.3573737	1.0303249	0.59705985	1.6049217	-0.5561939	-0.4657168	-0.9377209	-0.07611851	-1.1061596	-1.3175262	2.238603	1.3772491	-2.1475685	-0.470666	-0.64360017	0.36772656	-0.50340784	-0.41131783	-1.9110417	0.87816197	-2.0556364	0.63631195	-0.12780124	1.6560057	-0.26149398	0.11504161	-1.515333	-3.5888197	-0.68942505	-0.37327805	1.7578459	0.5451413	0.18982227	-0.15479243	0.7265535	2.3299274	-0.33379248
RAS	26.0	-0.85098857	-0.23619764	-1.5129225	-1.5530568	-2.5146177	0.3233061	-2.163888	-1.144912	-0.41193068	0.44476244	-0.15974285	-0.76878315	0.93415576	0.09523543	1.368705	0.17982921	-0.36835572	-0.8896738	-0.15318392	-1.7993443	-1.612394	2.1698453	1.5893707	-2.6865819	-0.902888	-0.5212809	0.2662401	0.2639803	0.17505844	-2.0296292	0.67900807	-1.5872784	-0.2703052	-0.7838841	1.4685435	0.08829241	0.42837885	-1.5172116	-3.419853	-1.0083336	-0.61249584	1.3603731	0.9872083	0.36217582	0.5144067	0.3362255	2.3769493	0.18684664
RAS	32.0	-0.5842683	0.27090046	-0.12498943	-0.19627555	-1.4023738	-0.110078275	-0.97129804	-0.8678275	-0.3356627	0.10259077	-0.094863825	-0.7585293	-0.2669216	0.5686904	1.3949355	1.4377537	0.87138325	-1.0590389	-0.8004135	-2.2252777	-3.0033615	1.5632178	0.92266166	-1.7444167	-0.21715264	0.21277167	-0.054600246	2.0894887	-0.9913158	-1.8153542	0.46039605	-1.8741204	-0.18575735	-0.15264435	2.6202939	0.55647236	1.1044737	-0.8107678	-3.4718158	-1.9502548	-0.87550753	1.3989898	1.1882726	1.1763146	0.1770015	0.76422834	2.0536518	-0.16933748
RAS	38.0	-1.1794719	0.09070948	0.00017367033	0.31147477	-0.9988292	0.57874143	0.589712	-1.0487808	-0.24650267	0.034391932	-0.2871844	0.14935549	0.3110556	1.3525039	1.1687635	1.9073185	0.84981775	0.84359854	0.23625222	-1.4716152	-2.6734674	1.6782146	0.49391106	-2.5560343	-0.778662	2.2901406	0.498887	2.0300322	0.045366284	-0.7053881	-0.117706224	-0.19830297	0.38050157	0.36488652	2.7111375	1.2504399	1.5945514	-0.13037673	-3.3692358	-2.3024805	-0.14094503	1.0575901	0.46907854	1.4596792	-0.90887964	1.2276088	2.3170094	1.2226424
RAS	44.0	-2.0798128	-0.9695707	0.85538614	0.15045331	-1.8715776	0.7841405	1.8730555	-0.52871937	-0.44752437	0.03512228	-0.22049646	-0.011962822	0.6998315	0.51153713	1.5170041	1.5680391	1.3593131	0.46184313	1.087168	-0.7630654	-1.8169705	2.2198951	1.0216857	-1.490425	-0.117390715	1.6071104	0.5682105	1.4088401	0.978955	0.32947063	-0.044525996	-0.8085024	-0.29762012	1.4901028	2.895278	1.0039437	1.7470466	-0.6206167	-2.6063802	-2.5142076	0.9310338	1.9345295	0.6658297	1.5247412	0.2181548	1.7342068	3.8998313	1.1347358
RAS	50.0	-1.8659092	-0.56753796	1.0185345	-0.06275119	-1.3563026	0.10040801	2.208804	-0.8793052	-0.39090756	-1.1152902	-0.44661477	-0.5338706	1.4734725	1.186082	1.6198608	1.9359077	1.5879246	0.037282992	1.2145609	-1.1846445	-0.9308834	2.928763	0.53494966	-1.6243552	0.15761526	1.6683673	0.61713344	1.5124571	0.5787915	1.2828321	0.17986222	-0.75836146	-1.2296968	1.5044718	2.6214263	1.0709206	2.531523	-0.4101185	-2.8215518	-2.3084981	-0.11181284	2.4458737	1.5151701	1.0678567	0.84604293	0.78033227	3.9575505	0.9264937
RAS	56.0	-0.9366219	0.16621338	0.7759236	0.3204653	-1.1737633	0.17905512	2.62373	-1.1460543	-0.30435124	-0.4362045	-0.48157188	-0.21536838	1.0193135	1.6431321	2.2537503	1.8871233	1.3319939	0.65868163	0.89329606	-0.8286499	-0.4231183	3.1842809	0.68924385	-2.4448268	0.18281493	1.501354	0.9477825	1.3090054	1.0861201	1.2796772	-0.48274562	-0.04285057	-0.99708205	2.2082918	2.3592813	1.6338843	2.3751943	0.10320388	-3.459055	-1.6575751	-0.31744877	2.7576911	0.77340114	0.79653203	1.3105023	0.7369825	3.9528995	1.0293536
RAS	62.0	-2.0789592	0.5808879	0.65553784	-0.51262045	-0.8746748	1.1535013	1.7053137	0.13491388	0.2758956	0.70405155	0.17690736	0.5316301	0.40988812	1.4706649	1.9052628	2.2437246	0.21286538	0.8965043	0.5601866	-0.70406395	-1.2744044	2.231165	0.97780937	-2.0611117	-0.7976804	1.7487891	1.0599395	2.2405841	1.2476084	0.58221966	0.15007897	0.9155822	-0.70100355	0.57275444	2.2626953	2.0260746	3.4640508	0.75144476	-3.7721326	-1.9880936	-0.14454782	2.3975635	0.07134807	0.59608334	1.7979019	0.9187064	4.9876547	0.96595275
RAS	68.0	-1.7367259	0.9584113	0.6723822	0.20537218	-0.9236223	1.1202531	1.2662449	0.027988944	-0.35821384	-0.039343495	0.077498466	1.0545602	0.895135	1.4058917	1.8692279	1.6469852	0.5832646	2.0738945	0.43858087	-1.388402	-1.0942754	1.9156812	0.63506067	-2.0143769	-0.58517396	2.5362782	0.9527989	1.4982567	0.6132873	0.662869	-0.22905819	1.3427889	-0.5330933	1.0396726	2.5087578	2.2735946	3.2634535	0.62294275	-3.041779	-2.492051	0.7636395	2.1691494	-0.11483332	1.5323706	2.708623	0.79721564	5.5858507	1.2970988
RAS	74.0	-1.3546379	1.9736665	0.8246484	0.3119529	-1.2078804	-0.2598573	1.7006596	-0.31122714	-0.3613437	-0.598271	0.44483027	0.45337084	1.478718	0.9313936	1.9166706	1.7959642	0.8263663	3.0792558	0.435766	-1.2318228	-1.0184078	2.8963592	0.8445997	-2.2206683	-0.31980076	2.0508325	0.86443335	1.3363972	0.2045519	1.0054604	0.26150602	0.6934361	-0.35775393	0.945175	3.0489466	1.4414164	2.8200521	0.5733264	-2.5841534	-2.5739613	0.45113015	1.3000319	0.36671084	1.8337933	2.2308621	1.3355048	5.434869	1.8871086
RAS	80.0	-0.61157966	2.1204898	1.4473068	0.9523369	-1.2815018	-1.5281045	1.0718986	-1.1402397	-0.4968983	-0.10787958	1.159367	-0.0019289939	0.8053164	1.1844611	1.9951084	1.4766333	0.5568283	2.0801992	-0.4644689	-1.422404	-1.4188931	3.4516048	1.0893118	-2.1519835	-0.86626065	1.6846989	0.6449132	1.372079	0.08932928	1.5106057	0.47768912	-0.81370175	-0.36259773	1.0466301	2.933152	1.4744816	1.7370633	0.104210295	-2.7544625	-2.5502248	-0.037175477	2.2691543	1.796601	1.5039072	1.6307551	1.5595006	5.367372	1.5746448
RAS	86.0	-1.3274504	2.0769691	1.1965469	1.3073161	-1.3539412	-2.1110196	1.6568522	0.059754748	-1.1267158	0.45069903	0.20936143	-0.012635693	0.16746064	0.7999131	2.015829	1.159096	1.6241468	2.5078886	-0.18647395	-1.2763174	-1.4815784	2.976934	0.6682276	-2.0110734	-0.36364046	1.9882262	0.7713082	2.6595201	0.7567523	1.1455458	1.1590633	-0.060163394	-0.81779575	0.6207058	3.0164135	1.5931998	2.6328826	1.0574082	-3.1636846	-2.7642608	0.11808395	3.4415407	2.0246086	1.7165678	2.1292882	1.7873682	5.3208127	1.6105316
RAS	92.0	-1.0980564	2.2480116	1.5448834	1.0274059	-0.7884807	-1.3200474	1.6864309	0.0055774963	-0.4159809	0.5585846	0.31198174	0.11883976	0.55191636	1.2809591	1.759012	1.7605138	1.8493335	1.774955	1.3438975	-0.8135217	-1.4122238	3.032316	0.35718465	-1.3363682	-0.043066517	2.330701	1.1905429	2.1500514	0.8503859	1.2772473	0.44038352	0.7975579	-1.132371	0.41336834	2.1781223	1.4874878	3.2860935	1.5591553	-2.6065993	-2.4978795	0.0766955	3.3900871	2.069164	1.4438822	2.8562758	1.3043369	5.388187	1.2918406
RAS	98.0	-2.143957	2.231166	0.40542218	1.3454638	0.031227624	-0.31642774	1.0367318	-0.9374883	-0.9333026	-0.15283991	0.389779	-0.07643498	0.4256057	1.4204863	1.6379542	1.0690134	1.2306447	2.1749895	1.1114976	-0.59681356	-1.1278013	3.3238046	1.1526119	-0.60998535	-0.26250586	3.142831	1.5989187	1.7825575	1.1603886	0.41101393	0.76269585	0.7826493	-1.2628267	0.5741607	1.865505	1.3231555	1.8682455	2.3700385	-2.6624746	-2.1032825	0.085067905	3.1729836	2.6496773	0.6247637	2.260942	0.99329996	6.4994154	1.5448405
RAS	104.0	-2.6853201	1.3074713	0.29156047	0.8118873	0.1366413	-0.45125553	1.0134461	-1.4032153	-0.5238792	-0.2510284	-0.029481824	-0.6449328	0.5318701	1.2287229	1.5421038	0.62144566	0.68699235	2.4724321	0.7339304	-1.2346814	-1.1514057	2.7692115	1.1832042	-1.0568371	-0.4265313	3.0409384	1.2952513	1.7538526	1.3024923	0.83161175	1.0526761	1.108902	-0.86574644	1.6296024	2.0572648	0.5827378	2.4581378	2.3375938	-2.450499	-1.901901	0.05841934	2.6237442	1.4724472	1.4000653	1.8778027	1.0985146	6.910542	1.5948844
RAS	110.0	-2.3114579	0.41747198	0.83036363	1.5845919	0.39497945	-0.74308264	1.2101302	-0.5107753	-0.18810955	0.21176392	0.3120642	-0.46694735	1.302394	0.97017395	1.8707846	0.31363255	1.1076709	2.6461642	0.6220422	-1.2837125	-0.57811606	2.4948018	1.2225219	-2.069926	0.45847696	2.6332314	1.515235	1.3203536	0.10706335	1.902426	1.1630788	0.99873656	-1.1578209	1.7274947	2.6309628	0.17099285	2.7304466	1.9207275	-1.17216	-2.8128436	0.7109638	2.5037224	1.1893121	1.8390908	2.075658	1.5590082	6.3218646	2.059081
RAS	116.0	-1.4034008	0.49272898	-0.3956911	0.9641362	1.1197567	0.1450597	0.33840382	-0.66287893	-0.52573663	0.6603275	1.963809	-0.570362	0.9899494	2.1566906	2.5315275	1.0192624	1.1238202	2.5416732	-0.23964837	-1.6356419	-1.0402161	2.0170467	1.1275723	-1.2043588	-0.71958756	2.588179	1.7999015	2.9220583	-0.7561489	2.3685417	0.21450257	0.63757676	-1.9384967	0.9447282	1.3362259	0.86088014	1.4589691	2.0480938	-0.551286	-3.7055566	0.6090322	3.103365	1.5063345	0.7086461	1.7252934	0.7835363	2.4785283	1.1602943
RAS	122.0	-0.9810907	1.5011629	-0.0063040564	0.49380922	0.96697587	0.3709113	0.2734455	-1.1886244	-0.72387636	-0.20133586	1.9634371	-0.1337155	-0.2882365	2.141377	2.4706833	0.92288154	0.14512508	2.9543874	-0.677456	-1.4286636	-1.3393883	2.13912	0.94979125	-0.66140246	-1.2649231	2.3008378	1.7090569	2.8887758	-0.81310457	2.677744	0.20526476	1.1106881	-2.0320544	0.80413955	1.6087881	0.5920842	1.7884461	1.9992789	-0.3198148	-3.7594051	0.47580215	3.3334644	1.7055708	1.0110524	1.683158	0.28337362	2.4601815	1.308277
RAS	128.0	-1.0954323	1.8445218	1.2511032	1.3611311	0.34127223	-0.29510114	-0.036248844	-1.1292497	-1.3277216	-0.28076348	0.93187535	-0.43088055	-0.4517161	1.3227675	2.2445595	1.5879292	0.8712045	2.169833	-0.09475646	-1.204672	-1.2989618	2.171685	0.88420784	-1.2221735	-0.5472389	2.773181	1.8396624	2.7666786	-0.4256021	2.8508778	-1.3613096	1.2662584	-1.2460521	2.4907014	1.6218715	0.5495585	2.4131331	1.8431251	0.07123032	-2.9617581	1.1799706	2.599011	1.0648787	2.5479004	1.1276554	0.9283536	3.9994082	1.284128
RAI	4.0	-0.44769266	1.0347122	0.018817859	-0.8912527	0.48088735	2.0287385	0.9413467	-0.86916405	0.67302525	2.339168	-0.6237182	0.3604973	-0.01902356	0.9869865	0.28846422	0.7346819	-0.06576562	-2.4296882	1.0559051	-0.18894151	-2.3671832	0.8462325	0.81165975	-0.9215922	-0.8248442	-0.7606752	-0.81563044	1.0535429	-0.04634789	0.42186216	1.8400267	-5.6305842	0.37703624	0.31001124	2.1563725	0.29109716	1.6036878	-0.8453418	-2.1744244	-1.1022377	-2.5976474	-2.391303	1.528707	1.4196961	-0.1550917	0.2750432	1.4416038	-1.020938
RAI	6.0	-0.569735	0.94152784	-0.020588402	-1.1277316	0.46457395	2.0687919	0.35198048	-0.9449917	0.7805981	2.2273028	-0.69288963	0.43662632	-0.03786788	0.7967526	0.20480731	0.5884933	-0.24796474	-2.3316493	0.9319837	-0.059968464	-2.4382985	0.8704521	0.81920505	-1.046277	-0.8378782	-0.8043465	-0.9087469	0.94427156	-0.16066761	0.3662651	1.8463283	-5.5518255	0.15650241	0.252731	2.1143186	0.20126265	1.5144243	-0.9998077	-2.3689911	-1.1614956	-2.6977415	-2.4035597	1.3316712	1.3144714	-0.3530584	0.354094	1.3569865	-1.0211862
RAI	8.0	-0.46577013	0.9430625	-0.096201696	-1.0801424	0.31422746	2.0103502	0.23959748	-0.9173038	0.6862747	2.0402215	-0.76914555	0.49158686	-0.13254441	0.7279575	0.36775085	0.4099152	-0.29173538	-2.4695852	0.8321014	-0.24217214	-2.4767606	1.0574408	0.8068902	-1.1984841	-0.86353743	-0.8216556	-0.70348305	0.82246196	0.0048710876	0.21414366	1.9716237	-5.649041	0.19511904	0.2845772	2.062519	0.14471295	1.5890532	-1.1101768	-2.415625	-1.1456428	-2.620068	-2.3186607	1.3298268	1.370953	-0.54581785	0.1964761	1.3523306	-1.1022272
RAI	10.0	0.5931127	0.69830817	-0.56510574	-0.6580932	-0.9011122	1.6480664	-0.96269625	-1.0198102	0.50057733	0.8074988	-1.0496615	0.50645465	-0.05080609	-0.10120431	0.6059884	-0.7909671	-0.99383247	-2.0225673	0.036666587	-0.843735	-1.9748166	1.859688	0.1479639	-1.26133	-0.512152	-1.0493845	1.1264753	0.14162947	0.7503208	0.025734922	2.208738	-4.98604	-0.0010486804	0.08703059	1.5972381	-0.36906618	1.6272829	-1.7169266	-2.2586946	-1.0630726	-1.1861796	-1.0164963	1.0407039	1.8762983	-0.9401381	0.13831504	0.39674756	0.062593274
RAI	12.0	0.29769152	1.0232791	-0.31474105	-0.8329235	-0.6313247	1.6534587	-1.9005836	-1.4103848	0.20578718	0.46318525	-0.89698845	0.45755383	-0.8421177	0.25171325	0.74828696	-0.7179009	-1.803494	-1.5101274	-0.4196309	-1.1985334	-2.1273925	1.927558	0.2940902	-1.88109	-0.02648673	-0.043884084	0.77732265	0.2516583	0.3283729	-0.50613576	1.6805351	-3.8363101	0.15383519	0.0037466977	1.5216159	-0.8981711	1.76037	-1.5596607	-3.2279844	-1.1347779	-1.2753893	0.0048003206	0.63503003	1.5539216	-2.2119882	-0.2766272	0.35735324	0.48594213
RAI	14.0	0.037110932	-0.21099725	-0.24297915	-1.3936036	-0.46747378	2.0039551	-2.6047983	-1.2045531	0.6399528	0.3947793	-0.8128959	0.0947989	-1.2144078	0.4012675	1.0232266	-0.42172983	-1.7850688	-0.5034725	-1.785535	-1.0856125	-1.2422869	1.406445	0.5755435	-2.2416253	-0.50763655	-0.15271136	0.9157845	0.0395244	-0.03542659	-1.5943909	1.1724079	-3.1770196	0.8433182	0.49632734	2.0553353	-0.9342832	2.2722256	-1.9805437	-3.1785746	-1.3985705	-1.4933417	0.3649767	-0.4080192	0.24884188	-1.8179644	-0.16178086	0.38107747	0.2164594
RAI	16.0	0.07323133	-0.87288547	-0.009680504	-1.5777429	-0.86998326	2.263991	-3.0670419	-1.1618255	0.7097237	0.083133295	-0.99478996	0.34858325	-1.3039894	0.8961749	1.6458938	-0.3176941	-1.4758923	-1.6138104	-0.8815117	-0.8993856	-0.27635443	1.4736019	0.19991282	-2.720993	-0.56468266	-0.337015	1.0915066	0.25765517	-0.103866756	-1.0004079	1.3611012	-2.8249307	0.48349798	-0.3451486	2.2563875	-0.9593973	1.732866	-1.9056755	-3.4214404	-1.4151394	-1.8449984	0.13145724	-0.5033818	0.08083191	-1.0177495	0.12386302	0.57443243	-0.08780142
RAI	18.0	-0.72106224	-1.5946548	-0.86586624	-1.3491889	-1.3630421	1.6638074	-2.0295699	-0.7477627	0.5121573	-0.37797615	-0.70736086	-0.13389108	-0.7050158	0.17916463	1.5597157	-1.0805949	-2.1908457	-1.6074237	-0.34696907	-1.1729945	-1.725729	1.8475404	-0.14906283	-2.4349456	-0.0031641547	-0.15819156	0.81766856	0.46508127	-0.23117614	-1.2380059	1.2730484	-2.2909753	0.84788585	-0.31148985	1.876838	-0.46539786	0.75168073	-1.0291313	-3.462124	-1.1039817	-1.7779692	1.4127817	-0.47650957	-0.22880593	-1.0050145	1.2039176	1.3030065	-0.601997
RAI	20.0	0.20624784	-1.61061	-1.2575692	0.24531895	-1.9481852	1.0426893	-1.8314775	-1.1045959	-0.107669964	-0.11414993	-0.34765962	-0.46338695	-0.3361151	0.36602274	1.5831661	-0.1131016	-1.6964477	-1.1380762	-0.42443708	-1.1889383	-2.2416239	0.83041066	-0.43619838	-2.300338	-0.019622093	-0.21745157	0.62974	0.5238288	-0.75885296	-1.2179393	0.49988037	-1.8202952	1.9700186	-1.1412194	1.927323	-0.067137145	1.1954924	-0.073270306	-3.1591802	-0.30311942	-2.2701578	1.7722136	0.048020303	0.011158198	-1.7518274	1.3752309	1.1173472	-0.078841
RAI	22.0	-0.05498101	-1.1821848	-1.5411214	-0.3872807	-2.4332244	0.8811659	-2.2225063	-0.38842955	-0.29294494	0.5150123	-0.12117927	-0.32257172	-0.19255431	0.057697713	1.5280464	0.048426528	-1.7105694	-1.5108821	-0.13410798	-1.1262575	-2.2601757	0.45006502	-0.31392333	-2.2673128	-0.069478475	0.085984305	0.45877004	0.9385922	0.3456625	-1.1668478	1.0185583	-2.2072659	1.5193707	-1.0198485	2.1857097	0.28697026	1.6047944	-0.3911127	-3.6252184	-0.81084883	-1.8001243	1.7499772	0.26074502	0.32883808	-1.0143679	1.5951998	1.4421624	0.017528672
RAI	24.0	-0.5820181	-0.9611086	-0.79074746	-0.36737645	-2.408608	0.5909347	-1.9841118	-0.51404005	0.08901296	0.4951515	0.1891215	-0.60283005	0.3978865	0.46971545	1.9257735	0.09650073	-1.2206079	-1.1697634	0.6447335	-1.289389	-2.2487085	0.58989966	-0.14172615	-1.9110079	-0.07624544	0.2693902	0.766922	1.1185273	0.5786165	-0.9170029	0.7932337	-1.824339	0.99896246	-1.2234575	2.0448606	0.3826842	2.1027408	-0.04742285	-3.7991855	-0.5487029	-1.3042108	2.1036794	0.35782677	0.3450008	-0.1458861	1.2227216	2.3078556	-0.36932763
RAI	26.0	-1.1827816	-1.0085394	-0.8398121	-0.63115937	-2.16565	0.6617588	-1.78289	-0.40660486	0.38152146	0.96815205	0.36208686	-0.06458827	0.5384417	0.2294511	1.6065011	0.8753223	-1.200521	-1.451518	0.5009132	-1.2730784	-2.0782597	0.70408374	0.048660025	-2.5856934	0.120451465	0.30287835	0.71504635	1.7696317	1.1257242	-1.3113832	0.65251184	-1.8257391	-0.0076184166	-1.3440363	1.7131153	0.53978217	2.0855968	-0.52325964	-3.5905547	-0.20144641	-1.4714285	1.5800102	0.33741704	0.48571083	0.07279745	1.3183706	2.0820265	-0.30369258
RAI	32.0	-0.5956687	0.6226924	0.22935674	1.3386296	-1.4645556	0.6254374	-0.30821744	-0.53915626	-1.1882869	0.95071286	0.46499723	0.055203214	0.26816058	1.0116994	1.3205358	1.9729093	-0.6333941	-1.4676874	0.012355116	-1.3949594	-2.311548	1.1138134	-0.5208696	-2.7196484	0.032802995	0.8912021	0.6347153	2.0047245	0.022157319	-0.949029	1.2082036	-2.1955578	-0.9978652	-0.52831614	2.5022166	0.6386283	2.1435285	0.074297436	-3.688844	-0.757328	-0.8711407	1.5082977	0.07391091	1.8446294	-0.4704984	0.9943184	1.5777757	0.33041874
RAI	38.0	-0.82447785	1.1404532	0.87938	0.45150656	-1.2037767	0.9125752	0.9511466	-1.0983996	-1.1737542	0.8076672	-0.0868448	0.6125683	0.5596888	1.4763039	1.4913434	2.0665576	0.16361944	-0.7790601	-0.15536234	-0.8277178	-2.207696	1.1006138	-0.5710179	-3.1754954	-0.7022861	2.0284274	0.6512878	1.2234114	-0.10126118	0.16363779	0.4553313	-1.2817569	-1.1018928	0.3530459	2.5563538	1.001719	1.7657288	-0.17104602	-3.5507774	-1.2919216	0.2659236	1.1396005	0.9391912	1.8229191	-0.75267327	1.0756212	1.8713708	0.9712945
RAI	44.0	-0.8389872	0.4934972	1.4672565	0.31513262	-1.38519	0.74022	1.2983955	-1.0259193	-0.98413175	0.9485713	0.14266291	0.44336647	0.97958887	0.6552248	1.7542028	1.0081491	0.5885663	-0.26715863	0.52127755	-0.038476594	-2.1689913	0.84621	-0.5312857	-2.4572122	-0.3837182	1.758719	0.5023026	0.4586931	0.44932234	1.114872	0.39285502	-0.8808254	-1.1774262	0.85817313	2.3963342	1.0220069	2.813952	-0.62983763	-3.2586095	-1.4740961	1.0758284	2.0232735	1.1802173	1.6330212	-0.40716088	1.0707003	3.2557435	0.5620153
RAI	50.0	-1.1430371	-0.18019345	1.6162045	0.14974056	-2.0753515	0.71527565	1.3151776	-0.1954998	-0.6919183	0.5877841	-0.7120044	0.15811689	1.5568408	0.9868382	1.8193597	1.3550148	0.40595683	-0.28087315	1.0034815	0.37756473	-1.3831125	1.1755493	-0.41348964	-2.3715806	-0.18419985	1.4572197	0.3250867	0.94414806	0.49345693	2.0165203	-0.25489265	-0.4385097	-1.1668861	0.91018796	2.520159	1.0107763	3.2395923	0.20723355	-2.6437747	-1.7555817	0.45297635	2.6469035	1.6018558	1.2004397	0.005175483	0.507193	3.1807551	0.2763451
RAI	56.0	-1.5282267	-0.08328918	0.6565171	0.32022393	-2.232788	0.6695638	1.040584	0.69108707	-1.1885794	0.8266723	0.22798495	0.40661842	0.97071815	1.155419	2.0186458	1.801429	0.31675938	0.15356089	1.1876445	0.061396804	-1.1369083	0.990157	-0.548847	-2.4130273	-0.18941224	1.8343109	0.6170697	1.9305228	1.1915056	1.6515427	0.34277436	-1.1144791	-0.44055194	0.65302765	2.5435271	0.6301447	2.7503524	0.42735508	-3.246794	-1.772282	-0.20490971	2.6309686	1.570441	0.9377729	0.15749007	0.43392533	3.085807	0.60674673
RAI	62.0	-1.5389752	-0.24080776	0.83220506	0.37120062	-2.093975	0.83594656	0.6590491	0.13681996	-0.011638976	0.48033366	0.52255195	1.3782153	0.22815813	1.0723988	1.3441572	1.9311832	-0.41325864	0.61247814	0.94558895	-0.13959289	-1.8477999	0.9341554	-0.8780548	-2.8290818	-0.053176057	2.4707797	0.7176979	1.6005083	0.68021923	0.60686225	0.19058198	-0.23103371	-0.580416	0.60828954	2.6985104	0.57947725	4.4265003	0.8385997	-3.6379828	-1.4561445	-0.24732542	1.767522	1.3178045	1.3004768	0.28770256	1.0588793	3.9322042	0.35174248
RAI	68.0	-0.83180594	0.024078973	1.068394	1.2030892	-2.0114548	0.2567137	0.2987991	-0.12313421	-0.7530861	0.14844215	0.45837536	1.364912	0.44010937	1.3700919	1.3577539	1.7759821	-0.07017274	1.8534616	0.7182213	-1.0305051	-1.9921615	0.9387142	-0.7213135	-2.7425418	-0.15155557	2.2348306	0.7599178	0.76493025	0.32823795	0.6894227	0.1126696	0.81655455	-1.0862051	1.2830737	2.638184	1.2296385	3.6882858	0.7941224	-3.9999871	-1.551472	0.06612536	1.5643994	1.4103739	1.3128986	1.4105457	0.806007	4.655195	0.8633913
RAI	74.0	-1.0431515	1.4314219	1.2734021	0.9771201	-2.4041197	-0.9904616	0.6757468	-0.086454034	-0.5894958	0.24987549	0.7219278	0.8799717	0.85531414	0.7622015	1.5672069	1.5914809	0.04762561	2.6325822	0.553762	-1.4356157	-1.9464707	1.1787591	-0.036591154	-2.656603	-0.9397361	1.8876514	0.9415442	0.65335864	0.3011719	0.88854533	0.13934685	0.30797157	-0.8140343	0.8641762	3.0772467	1.5133071	3.5938258	0.13121285	-3.4180741	-1.9816955	0.039625898	0.99956554	1.3545675	1.4051895	1.1408361	1.3872705	5.1917014	1.3610916
RAI	80.0	-0.86301035	1.2586354	1.6193393	0.81974775	-2.32958	-1.5234191	1.239853	-0.024187457	-0.19551274	0.554077	1.628245	0.5159488	0.12280957	0.9991663	1.7426304	2.411277	-0.1932327	1.718251	0.10789909	-1.3655949	-2.059666	1.3988191	0.023297915	-2.3926442	-0.96802217	2.296197	0.8981884	1.1677277	-0.048961084	1.2522309	0.24642114	-0.79068947	-0.6862681	0.97979975	2.8736367	1.3113796	2.3368149	0.6289527	-2.473347	-1.9884243	-0.17900899	2.0127585	1.1173557	1.6647425	0.6420916	1.3510381	5.598016	0.76473784
RAI	86.0	-0.8443112	1.4321268	1.5174989	0.3778281	-2.5529227	-1.8127185	1.7871364	0.1862507	-0.09466424	0.5196633	0.85786474	0.3860816	-0.03347547	0.9040837	1.9054112	2.1000237	0.7318659	2.5892558	0.63835365	-1.097917	-2.451274	1.4027041	-0.14944947	-2.3507433	-0.2972326	2.198671	1.4191196	1.7583125	0.6964943	1.7296057	0.66159314	-0.56698316	-0.68280685	0.661832	2.97369	0.6085477	2.2376177	0.74607265	-2.7506824	-2.0506687	0.24958259	2.6655943	0.7999086	1.5681888	1.4863648	1.5118728	5.482662	0.34641403
RAI	92.0	-1.2250844	1.1752094	1.5739608	0.49256107	-1.6776454	-1.7838167	1.6708658	-0.11788504	-0.19324854	0.6470666	0.21365766	0.24417448	0.3046122	1.4285173	1.6752077	1.5474783	0.60439336	2.3388186	1.8263237	-1.3122649	-2.473821	1.1046542	0.008519848	-2.0804124	0.19734152	2.0744686	1.3813722	1.956961	0.2298874	1.5771971	0.7565099	0.06763738	-1.263428	0.7064128	2.4235218	0.43551198	2.666073	1.1644976	-2.5571575	-1.6895132	0.5003515	2.8536735	0.8272123	1.212639	2.1589475	1.2164987	5.160431	0.864944
RAI	98.0	-2.2901735	1.4894484	0.66291565	1.2810694	-1.5453724	-0.8716903	1.4676994	-0.25011018	-0.15255146	0.449241	0.32197535	0.3956514	0.4389043	1.3146738	1.2569364	1.3296455	0.11221202	1.9448303	1.7242596	-0.99220544	-2.073752	1.2646015	0.5254869	-1.7482797	-0.26410285	2.0861704	1.6252477	2.3482213	0.5748529	0.7479931	0.4101383	0.3798482	-0.5183405	1.1780696	2.1218722	1.1747718	1.8473731	1.5812088	-2.45864	-1.3129478	0.6105182	2.6134603	0.81565833	0.32550916	1.375095	1.2582171	6.3143225	1.3804938
RAI	104.0	-2.386181	0.9593386	0.5298633	0.014942973	-1.258898	-0.4897677	1.6943343	-0.31252694	-0.8155194	0.48095945	0.07221484	-0.075929	0.5612706	1.6069014	0.7110964	1.6138372	-0.4899499	2.5917141	0.7658697	-1.4873773	-1.5940033	1.1429182	0.52444696	-1.6382343	-0.49995506	1.980821	1.166955	2.2017446	0.5653164	0.6324241	-0.10782338	0.31039166	-0.73121464	1.5743071	2.068784	0.6863481	1.8203541	1.36584	-2.4819806	-1.7181376	-0.24032089	2.5929914	0.60026205	0.633299	1.1638039	1.7162427	6.5299187	1.299848
RAI	110.0	-2.3273325	0.24756713	0.89622873	0.022818761	-0.8742236	-0.49099198	1.2833902	0.16015723	-1.4919623	0.47396967	0.58165395	-0.18920049	1.207037	1.3983275	0.5685126	1.0667802	-0.41645756	2.6507766	-0.049533214	-1.5307934	-1.1796573	1.165371	0.33717728	-2.0950553	-0.019988412	2.2436688	1.2238834	1.3482299	-0.16314259	1.6169971	-0.3880863	-0.33048984	-1.5531225	1.6386927	3.237301	0.594542	2.2175128	0.9924702	-1.4976584	-1.9362679	0.50009465	2.457064	0.3261386	1.5828481	1.1347016	1.6458527	6.3286414	1.0639787
RAI	116.0	-0.6204529	0.19399317	0.28070217	0.4007168	-0.18883736	0.36803427	0.7211439	0.19846866	-1.2603004	0.38675278	1.5773244	-0.28197983	1.1382741	2.183314	2.7959995	1.6288345	0.63866526	2.1766558	-0.31141162	-1.9525285	-1.5239916	1.2156422	-0.10683809	-1.6429181	-0.32531905	2.2123494	1.5035452	2.9211178	-0.96838397	2.7386305	-0.17803696	0.030330906	-1.6383691	1.0826275	1.2719324	0.5151669	1.65534	1.7452962	-0.7214616	-2.1048105	0.55368274	3.1148138	-0.057387576	1.5837706	2.3243742	0.79317814	2.5975683	1.6997212
RAI	122.0	-1.1223481	0.75681275	0.7462697	0.26202032	-0.3873965	0.4396134	0.89659476	-0.012656817	-0.7963362	0.34661838	1.459219	0.16519643	0.5577505	2.1394792	2.7468526	1.5256149	0.32158804	2.3021002	-0.30160424	-2.1300926	-1.4724828	1.2917966	0.20176724	-1.5850414	-0.52880055	2.0191832	1.7915357	2.861658	-0.9398881	3.0678723	0.28844962	0.6343514	-1.0840485	0.97477096	1.5287665	0.7306376	2.0228748	1.7070297	-0.7523717	-1.9781948	0.44674602	3.1644711	-0.071035475	1.5294418	2.5778255	0.3328644	2.5502954	1.322761
RAI	128.0	-1.3493316	1.3832031	1.7820866	0.33217943	-1.0698359	0.38016322	1.2743541	-0.0047048316	-0.5566066	0.434153	0.28087014	-0.21827422	0.10841182	1.6285243	1.6138628	1.2804981	0.17963406	1.6224298	-0.1197775	-1.4149693	-1.6292334	1.3570973	0.32716128	-1.4604247	-0.6495127	1.9126321	1.694251	2.8170414	-0.04354891	3.079942	0.72561634	0.86282086	-1.0007583	1.5325589	0.95735765	1.5265795	2.3741183	1.6979806	-0.43828988	-1.5795712	1.2854729	2.9221187	-0.21311882	1.9937803	0.71890056	0.94724506	4.237313	1.0652884
RPS	4.0	0.97943574	0.71842444	0.1388348	-2.5607321	-1.0203931	1.4621316	0.98960215	0.8534137	0.70272154	0.70345205	-0.4932799	-0.27127558	0.42279232	0.3381398	1.8751915	-0.96509737	0.83263564	-0.5373421	-0.31016505	0.8867603	-2.229504	1.1283303	0.98431534	-0.9192251	-0.07889621	-0.5249063	-1.2976872	0.19552642	-0.23660792	2.6203585	2.3088603	-1.5994877	-0.82864386	0.29809505	2.2839994	0.8378698	1.552576	0.074209996	-0.51356745	-0.9493889	0.4057367	0.101567306	1.4722687	1.1123639	-1.2109461	1.2290963	0.31616616	-0.49676022
RPS	6.0	1.1623218	0.48411646	-0.121943235	-3.1334205	-1.0607893	1.5982602	0.53055716	0.4655999	0.6132814	0.10292872	-0.5937514	-0.19013359	0.030628987	0.25219142	1.8329687	-1.3490882	0.5128376	-0.5415941	-0.3637377	0.4887183	-2.4854934	1.313647	0.9446359	-1.0823952	-0.27268913	-0.56686103	-1.4006969	0.06975274	-0.4344463	2.4000158	2.5678651	-2.0959225	-0.94191587	0.3740811	2.010011	0.78053856	1.3194087	0.08948001	-0.65109557	-1.2419224	0.48649144	0.16358756	1.2226754	0.98193485	-1.2303537	0.8924505	0.15864839	-0.47767642
RPS	8.0	1.0815372	0.44116452	-0.21544215	-3.1272683	-1.1216434	1.8189502	0.43921426	0.63293415	0.62547034	-0.09064612	-0.6777155	-0.2373243	-0.12258963	0.23050807	1.9150196	-1.4382908	0.29503885	-0.66291004	-0.2522189	0.60779643	-2.5052247	1.3881731	1.0458388	-1.4174038	-0.44631383	-0.44474158	-1.3541132	-0.13966006	-0.46915257	2.3570495	2.453466	-2.1093638	-0.6706053	0.50979143	2.0729887	0.82247907	1.3925201	0.07658197	-0.7635223	-1.1600174	0.613597	0.35305646	1.3213923	0.82955325	-1.3242711	0.91206735	-0.0793544	-0.21487679
RPS	10.0	0.679805	0.4580479	-1.0949397	-3.3332736	-1.6675144	2.0004635	-0.40140787	0.026891667	0.0033270577	-0.5243123	-0.39108053	-0.21318428	-0.6530761	-0.10909628	1.5587957	-2.773677	-0.82987773	-1.1884401	0.1935529	0.44465232	-1.7228961	2.276106	0.87698746	-2.7684116	-1.3208674	-1.0086262	-0.6215632	-1.0732938	-0.8516744	2.3843577	2.4288037	-2.047158	1.1895671	1.3167467	1.4752386	0.85620534	0.68236256	-0.15975182	-1.6461946	-1.1046634	1.5763009	1.5217611	0.6262229	0.24312706	-1.2132096	-0.34141436	-1.2604735	0.89053637
RPS	12.0	1.3688164	0.5038846	-1.1525385	-3.2508664	-1.8509382	2.3165445	-1.0912232	-1.0669056	-0.49351954	-0.62531734	-1.5644503	-0.893915	-0.71138674	0.26855785	1.5833787	-3.4714699	-0.6196682	0.09690198	0.75931144	0.46041146	-1.3850623	1.2027075	1.1698768	-3.2328012	-2.1996057	-0.59635633	0.038281236	-1.2227038	-1.4432852	-0.2152236	2.3342419	-4.225435	0.62652063	1.0183096	0.924155	-0.021005535	-0.19270955	-0.1498553	-2.4981976	-0.03494411	1.1394073	1.8913141	-0.15720078	0.050794788	-1.8482903	-0.2378637	-1.9812535	1.7508076
RPS	14.0	1.3179202	0.35763243	-1.1261072	-2.9886034	-1.8468596	1.9643879	-1.4019578	-0.9750231	-0.5062828	-0.67418224	-1.147845	-0.43256298	-0.56593287	1.0320463	1.592004	-3.2951627	-0.853873	0.67933065	0.31744727	1.0761758	-1.4132508	1.1204091	1.111944	-4.0358553	-2.1089876	-0.7733373	-0.9250967	-1.074285	-2.013123	-2.4192247	1.7367895	-3.4630613	0.12893827	1.0309049	2.2067852	-0.46939352	-0.3509524	-0.13662258	-3.0529623	-0.48763365	1.0042495	1.7684274	-0.08012137	-0.43818012	-2.2454557	-0.6195059	-1.8362625	1.6174935
RPS	16.0	1.0675795	-0.12792693	-0.6697732	-2.7616818	-1.854237	2.040447	-1.5506904	-1.0226353	0.030179149	-0.7300534	-1.3758197	0.52520216	-0.33179605	1.5374358	1.3600459	-2.9530263	-0.5776323	0.076824345	0.4942884	0.5905631	-1.0974196	1.1358087	1.3014588	-3.9649014	-1.768542	-0.016261702	-0.68484086	-0.99929	-1.9864049	-2.7846162	2.2452567	-3.3002713	-0.28858355	1.0570443	1.8531017	0.21947838	-0.3110522	-0.43766356	-3.256558	-0.39675725	0.8627004	1.404255	0.15349814	-0.49062696	-2.601489	-0.60237837	-1.9295051	1.1473582
RPS	18.0	0.94310224	-0.6591492	-0.6579916	-1.3867679	-2.0241616	1.4124613	-1.0636984	-0.9044411	0.29316399	-1.2737857	-1.1665013	0.2759574	-0.3815194	2.3564515	1.5861589	-2.2939	-1.9468448	-0.046810202	1.1415777	0.47797212	-2.009153	1.3081156	1.0783556	-3.5380087	-0.5608552	-0.793035	-0.56013113	-0.2722961	-2.2244053	-1.6502045	1.9092269	-3.3054972	-0.277591	1.228694	2.1473248	0.84815437	-0.8350422	0.07788314	-3.0595372	-0.2878566	-0.062333692	0.92652977	0.16552624	-0.8670997	-2.4718657	0.35169676	-0.724832	0.6999833
RPS	20.0	1.4281201	-0.6240262	-0.388068	-0.9881912	-2.970004	1.2999313	-2.0170422	-0.3810325	-0.8430057	-0.751289	-1.335451	-0.44749683	0.13665727	1.4454291	2.0171869	-0.8360497	-1.2346424	0.17296398	0.6781162	0.7079957	-3.3525574	1.3705267	1.6397064	-4.176714	-1.4406611	-0.5233612	-0.013688318	-0.55401224	-1.5747077	-1.6764575	1.5288285	-2.796028	-0.45187265	0.8648164	2.1050222	0.59811443	-1.317369	-0.11575451	-3.9667344	1.2275465	-0.271315	1.4194323	0.5153911	-0.5899401	-1.3639481	0.19137944	-0.19241181	0.40799612
RPS	22.0	1.1295266	-0.60081226	-0.55076575	-1.4485445	-2.9113867	1.0922842	-2.1426065	-0.7217292	-0.016797451	0.36938542	-1.0555968	0.372107	0.58054143	1.6205825	1.872359	-0.57409424	-1.4189386	0.034285247	0.6650328	0.9479755	-3.2772815	0.83038485	1.7913136	-3.1025226	-1.7120408	-0.55402803	0.47931132	-0.12008156	-1.017765	-1.9531076	1.9192568	-2.4742367	-0.23016743	1.0464848	2.5853016	0.3736915	-1.1227481	-0.6687582	-4.2208676	0.5716207	0.62462956	1.7322171	0.44731155	-0.07783098	-0.09143207	0.014799862	0.19577277	0.095885396
RPS	24.0	1.0303957	-1.3007224	-0.16149096	-1.7176603	-2.1516204	0.78881586	-2.6662145	-0.1224525	-0.66465056	-0.09195777	-0.9658026	-0.011809122	0.7608879	2.4904294	1.9456118	-0.11629166	-1.5437689	-0.08963938	0.66308755	0.33370566	-3.9042246	0.87713623	1.9538147	-3.0664089	-1.4030226	-1.0184041	0.04344974	0.027489008	-0.5201306	-1.5773393	0.96314096	-1.9163827	-0.8089188	1.1578293	1.8927361	0.50341374	-0.8347437	-0.18789707	-4.3647223	0.40071055	0.08418411	1.4410076	0.615724	0.35239673	0.24698244	0.39137045	1.3923701	-0.57694006
RPS	26.0	0.9344955	-1.2185799	0.012048489	-1.5619969	-1.5221794	0.884077	-2.122247	-0.29512843	-0.7210622	-0.3701682	-1.2125576	-0.23542969	0.9166267	2.8110785	2.1075735	-0.005556935	-0.8263266	0.5024215	0.497115	-0.28473964	-4.289813	0.5600299	1.6593771	-3.310988	-1.7474079	0.09565872	-0.25826675	0.18554035	-0.47427464	-1.3428495	1.1671239	-1.6027981	-1.090533	0.58735585	1.3631895	1.0844446	-1.4603826	0.2916244	-4.364759	0.34584653	-0.062294792	1.0895735	0.6086025	0.92605835	0.11170204	0.49203295	2.2597463	-0.09580766
RPS	32.0	0.16135675	1.2595243	0.49357924	-0.46814758	-1.5648315	0.28724983	-0.87499577	-1.004681	1.0585477	-0.071614034	-0.7324931	-0.4037987	0.6022483	2.0981119	1.6978841	0.8502456	-0.33607325	0.016484557	-0.75609326	-0.28861585	-4.39619	0.75393903	0.4562428	-3.4233885	-1.8123289	1.660365	-0.66706496	0.56631285	0.22660112	-0.5855386	0.6891296	-0.39298108	0.45467	-0.5818571	0.8967255	0.44487908	1.1814629	0.23075166	-3.5135531	0.22017989	-0.8087136	1.3935686	-0.14797224	0.35921437	-0.85217863	0.5511281	2.399621	0.4744248
RPS	38.0	-0.72685146	1.882794	-0.121964954	0.14841907	-1.4128746	0.9191161	-1.0609267	-0.70779425	0.5489394	-1.0589558	-0.22583424	-0.45137998	-0.03350969	1.5739297	2.3543286	1.1863631	-0.30377752	-0.8958966	1.2791159	-0.12756652	-4.0150104	0.8165126	0.19270438	-1.7077795	-0.57840115	2.5343952	-0.40002665	1.3413142	0.64646244	-0.2040293	-0.4046552	-0.5481091	1.6279867	-0.11040286	1.2841002	0.014956899	2.5749576	0.7351055	-1.7225219	-0.90654755	-0.4918833	1.5149987	0.14604117	1.516694	-1.1046041	1.6031882	2.3133202	0.5565711
RPS	44.0	-0.62274	1.5761983	0.0787219	0.23972575	-1.6865655	1.0771606	-0.3920969	-1.5515727	0.6196931	-0.65449435	-0.20449956	-0.63182765	-1.0095831	0.7445552	0.8097544	0.49221525	0.093278	-0.55333394	1.3885764	-0.7212352	-3.6173286	0.69768614	0.46822193	-1.4347878	-0.69751894	2.2167108	-0.32083708	0.32833844	-0.00068614335	-0.6851022	-0.7613022	-2.1605093	1.4148455	0.7437872	2.1883175	0.90271735	2.157701	1.4344882	0.2509516	-0.6940569	0.47801864	1.9783686	-0.34541488	2.2652173	0.37342146	1.8367325	2.1572022	0.88030356
RPS	50.0	-0.3076341	0.38128462	0.5686442	0.3014526	-2.022999	0.11566492	0.29551387	-2.1180222	0.41969877	-1.7153548	0.22676507	-0.77665514	0.18783742	0.97772604	0.5781878	0.070510864	0.6760383	-0.5375712	1.6518562	-0.1862644	-3.0244262	0.57043296	0.6161554	-1.7179463	-1.2459065	1.5048622	0.16138823	-0.062051814	-1.0632733	0.105962396	-0.20732684	-1.0493546	1.1020061	1.0051378	2.4156234	1.320708	2.0378706	1.6687487	-0.48665786	0.40287894	0.9206087	2.791086	-0.061908964	1.4500722	1.0285338	1.231757	2.4396245	0.52458376
RPS	56.0	-0.0718451	0.525879	1.3390217	1.0032228	-1.5496345	-0.35027146	0.6403078	-0.9236663	0.6937701	-1.4907533	0.5254949	-0.75488824	0.9902351	0.13771646	0.937425	0.31625542	0.95195395	0.047790103	1.4783493	-0.31341335	-3.6330464	0.9575921	0.690087	-1.5649292	-0.9120126	1.9358203	0.08530355	0.83301115	-1.4383179	0.69748867	0.04668735	-0.35390314	1.3222914	1.4836618	1.9919868	1.4116192	1.8731805	1.6993539	-1.1822488	0.7062111	1.3839772	3.0655897	-0.059539054	2.07449	0.8209217	1.5894346	2.6333518	0.46045348
RPS	62.0	-0.7053875	1.1944203	0.28930935	1.0510538	-0.4256644	0.25915226	-0.1511073	-0.60239565	1.8102354	-0.63901293	0.4589262	0.26017278	1.4232033	-0.09781962	2.2350132	0.21063292	0.2729509	1.3841927	1.2692883	-0.2536707	-3.1469204	2.0719588	0.5957207	-1.7290504	-1.2908472	1.85426	0.060670197	1.255083	-0.24798386	-0.41805923	0.6059209	-0.37877697	0.04208847	0.9874133	1.333486	0.49202847	3.0294995	0.7181677	-2.165107	-0.102230035	0.9168783	2.1442575	-0.3174083	2.2879593	2.1603217	0.70303375	4.2124586	-0.03941065
RPS	68.0	-0.29934427	1.1308248	0.8362998	1.6099043	-0.42919862	0.84629446	0.19674614	-0.5249467	1.4563069	0.75422823	0.31088692	0.3330388	1.3251855	0.716168	2.3750632	0.44698936	-0.5393785	1.9888705	0.6962997	-0.7749975	-3.85073	1.8867236	0.021984775	-2.2198951	-1.3695445	2.735871	0.32512683	0.63319445	-0.71307933	0.17456184	0.5538535	-0.1242633	-1.445815	0.9729262	2.0362556	1.074788	2.7703218	1.6688812	-0.96923757	-0.029674374	1.0286847	1.9043458	-0.4674054	2.6099467	1.0138853	0.1255387	4.3612814	-0.13336743
RPS	74.0	0.3187181	2.1479387	1.3826957	1.2178382	0.08892635	0.501713	0.5268768	-0.13985342	1.1683079	-0.43084437	0.10886523	-0.33537942	1.8217659	0.8187329	2.159477	0.70422107	-0.47353384	2.4857266	0.5314261	0.17163184	-3.6758845	2.143127	0.05826219	-2.2876897	-1.3890239	3.4797642	0.54395306	0.5655406	-1.0110826	0.5397172	1.3657275	0.24438678	-0.93032414	1.1054947	2.3347979	1.1679733	2.5110986	2.9083996	-1.386494	-0.53423434	1.3959599	2.1030676	-0.7470414	2.089902	1.1594825	0.04255825	3.3478956	0.56788486
RPS	80.0	0.4185297	1.9176903	0.9669668	-0.0069803786	-0.91054374	-0.13851146	-0.6287105	0.21320063	2.015055	-0.049382858	0.87220466	0.39335072	1.2721779	1.0181471	2.4858456	0.91866297	-0.056960054	2.2886186	1.0930105	0.3620532	-3.4409657	1.7104784	0.17235456	-1.6780972	-1.5637525	3.457145	0.34208086	0.611225	-1.2581731	0.3957779	1.5083398	-0.077570006	1.7135979	0.88513577	2.0370593	1.3434482	2.3358216	1.9222661	-1.5194794	-0.38812968	0.70681095	2.0725303	-0.87768716	2.6513562	0.74689716	0.63212806	3.532562	0.45894668
RPS	86.0	-0.05260864	2.5802863	1.1971569	0.3322533	-1.320488	0.1771976	-0.74991643	0.16808118	2.2834704	-0.7275572	1.1070477	0.25826475	0.9618193	1.4121984	1.9886671	0.8455558	0.34355184	1.4707617	1.1684653	0.28835112	-3.8761163	2.0647562	0.725648	-1.2852763	-1.2937218	2.7632651	1.1156445	1.1084038	-0.5716462	0.45193642	1.7589705	-0.4376778	1.2155838	0.8842891	2.3152537	1.6661172	2.26121	1.7179961	-1.9206655	0.33235988	0.73228484	2.868984	0.6087266	3.5797803	1.695384	0.63358593	4.9957957	0.8460993
RPS	92.0	0.019346494	2.7348168	1.4595367	1.6623263	-0.9042035	-0.4858536	-1.1191384	0.15153418	1.7112652	0.43101633	0.58057165	0.6666014	0.5996811	1.1113099	1.6259576	0.39879397	0.3309184	2.2184153	2.5816662	-0.04521264	-4.1081767	2.0073109	0.36059475	-0.9172165	-1.1407679	3.3536837	1.0792384	0.9071371	-0.2774027	1.0023965	2.2659905	-0.8954814	-0.04608756	0.7342943	1.8144512	2.0203633	2.3691013	1.8023454	-0.59721273	-0.37935218	0.37751153	2.4410503	0.7857853	3.7909524	0.7797314	0.49365723	4.915515	1.2897556
RPS	98.0	0.108271636	2.4052205	2.2064135	2.5173666	-0.7622357	-0.49842125	0.2862238	-0.2675121	1.7305217	0.035326514	0.5398092	0.62538445	1.1201653	1.1530129	1.9318024	0.010604528	-0.50965106	2.939707	1.3509368	-0.41420797	-4.0549717	2.2111654	0.7121572	-0.5800346	-0.68315387	2.6250198	1.435677	2.120782	-0.7516831	0.9293481	1.5828469	0.05733665	-0.93582016	0.39979163	2.91695	1.9516044	2.1981573	0.76917374	-0.38546616	-0.30083922	0.9944517	2.029369	0.39768267	3.553409	0.2156938	0.82994354	4.0791426	1.5848862
RPS	104.0	0.20024854	2.5793328	2.77018	1.5293952	-1.0883243	-0.1603594	-0.25252685	-0.5046493	1.8700511	0.38082084	0.17278281	0.32347113	0.6165291	0.8341062	2.598057	0.13885182	-0.050643623	3.0312176	0.7058807	-0.4522969	-3.3000793	2.1139753	0.9152255	-0.9687809	0.017995	2.521066	1.3085527	1.6933051	-0.32970393	0.81670386	2.254325	0.2807523	-0.79813373	0.21029732	2.7727246	1.8189609	2.2480218	0.67613006	-0.85158485	-0.2617982	1.3988042	2.0231657	0.09606577	2.4663794	0.827388	1.1871616	4.2196746	1.4003645
RPS	110.0	-0.6002522	2.4981704	2.7015953	0.20716575	-0.29915926	-0.078487344	-0.04327627	0.46484753	0.83468956	0.40795675	0.43467364	-0.2215986	0.7042419	2.0075698	2.9109151	-0.039860167	-0.6237259	3.133829	0.60469586	-0.811335	-3.142835	2.0906022	0.60347116	-2.0392022	0.16716965	1.9082415	1.0436132	1.6607268	-1.0344986	1.2444979	1.5001594	0.9999808	-1.9580879	0.9924324	2.6692939	0.80983114	2.252826	1.5553286	0.7890788	-0.5192462	1.2650768	2.473386	-0.28698936	2.9189854	0.7523534	1.3473426	4.241679	1.2880534
RPS	116.0	-0.11060707	1.2218366	0.44879994	-0.11275817	0.64253366	0.87663114	-0.67135376	0.6814095	0.6483441	-0.506158	1.1136773	-0.15536228	0.28658956	2.6983712	3.1890178	0.30307052	-0.72217864	2.528909	0.673152	-1.3539693	-3.7196634	1.3454317	0.8130258	-2.1532254	-1.2015214	2.7730656	0.56615674	1.759522	-1.2924243	2.3615413	0.867232	0.7077891	-2.2752829	0.35030854	2.1270754	0.31505606	1.5629176	2.3716245	1.2687721	-0.6216698	0.94647366	2.8092291	-0.46069333	1.9889995	0.06796673	0.14021812	2.9405618	1.153243
RPS	122.0	-0.4798117	1.4829847	0.85743463	-0.12246682	0.17358598	0.89316314	-0.12853663	0.49698508	0.23630315	-0.5781649	1.163502	-0.65957934	1.2356008	2.50946	3.3972285	0.003922182	-0.45716858	3.0790663	0.7755884	-1.5116233	-3.738879	0.96025085	0.70201844	-1.7844328	-1.715225	2.7972512	0.60677093	1.7146838	-1.5615488	2.2953353	0.49145392	1.0589551	-1.3133317	0.43071723	2.0468605	0.5726192	1.6924284	2.0625644	1.2282519	-1.1739341	0.9386574	2.7496548	0.34456575	2.2018526	-0.08329453	-1.026563	3.1144283	1.2555307
RPS	128.0	-1.0375882	2.6119668	1.4887894	0.057662953	-0.4400904	0.51548445	1.1285765	0.18951489	-0.16947612	-0.14028105	1.1609956	-0.12690505	1.0816159	1.346066	2.8837183	-0.123842485	-0.29351154	2.4035687	0.46772203	-0.76610327	-3.9726448	1.3608856	0.6827786	-1.2971969	-0.84988683	2.4138489	0.5953973	1.6431426	-1.9141239	2.2599251	0.90250754	1.0091175	-0.44623655	0.7816365	1.532231	1.0050566	1.9595497	1.5666672	1.165726	-1.0910743	1.3790183	3.1610644	-0.39270195	2.9750726	0.14732784	-0.5166808	4.1005836	0.72652715
RPI	4.0	1.7667384	0.98510593	-0.3211988	-0.53606987	-1.7727624	-0.89093196	2.045944	0.8236083	0.3183442	0.2949154	-0.13566671	-0.026135571	-2.0813382	-0.37709793	1.3218876	0.7113621	0.84187657	0.56886154	-0.7316143	1.1744785	-1.5565422	2.1230035	1.5820801	-0.032588787	0.043649755	-0.93497884	-1.7885602	0.90438807	-0.08540868	3.5025356	2.0416176	-1.8701432	-0.462507	1.2465715	1.8996028	0.58807766	0.9627624	-0.08452054	-0.50494677	-0.80468667	0.6769525	-0.034825243	1.7326055	1.0837668	-0.69285244	0.9820943	0.24449497	0.054761186
RPI	6.0	1.698205	0.7980209	-0.6699701	-0.9661445	-1.7488402	-0.8847505	1.8267089	0.6431651	0.18831588	0.0653679	-0.3080075	0.010454444	-1.6486224	-0.4254046	1.2377031	0.54841363	0.43799406	0.5925563	-0.78952694	0.9931047	-1.4512581	2.446963	1.6122364	-0.2730563	-0.007693229	-1.0114596	-1.6499767	0.9227756	-0.10101613	3.4915864	2.0146143	-1.8249702	-0.77820516	1.3697135	1.6988497	0.53684556	0.8762216	-0.12972723	-0.6374789	-0.8583347	0.6494067	0.04621713	1.4138733	1.0081371	-0.40716702	1.0400702	0.1543131	-0.030272774
RPI	8.0	1.6666933	0.73310107	-0.68269724	-1.1677622	-1.6372293	-0.56655777	1.765398	0.6467049	0.2965795	0.212523	-0.35533828	0.012922184	-1.7614775	-0.47707936	1.3165956	0.6628839	0.097386934	0.5052707	-0.621075	1.1979903	-1.3891943	2.5808313	1.6750263	-0.48229074	-0.17575	-0.9303993	-1.6271642	0.848999	-0.08015503	3.3111699	2.1488967	-1.8502753	-0.54159087	1.3494691	1.7530984	0.4732491	1.0368619	-0.22318968	-0.77263224	-0.76232773	0.7253806	0.27753434	1.7072848	0.99583393	-0.6402425	1.0123878	-0.058370322	0.084390156
RPI	10.0	1.5103036	0.7754324	-1.2526692	-1.872045	-1.3637241	1.0088516	0.8151477	-0.32964468	0.2831794	-0.18200034	-0.47300634	-0.26525816	-1.2756454	-0.952194	1.3556546	0.416715	-1.5394886	-0.0522137	0.05782604	1.4019264	-0.0008815457	2.931206	1.2902184	-1.203347	-0.80217797	-1.3458769	-0.09273664	0.628364	-0.06762738	3.031484	2.628755	-1.1952512	0.23753797	1.4454098	1.5094732	0.09391446	0.8383867	-0.9983467	-1.3232052	-0.29466724	1.2555095	1.2098664	1.1001691	0.85743845	-0.3687714	0.61142194	-0.6989021	0.40582722
RPI	12.0	1.7489226	0.48243028	-1.3716067	-2.2966228	-1.3121269	1.22152	0.067107216	-1.7140948	-0.3508644	-0.18482354	-1.3729147	-0.56769115	-1.005893	-0.5359721	1.7356457	-0.16272092	-2.1096792	1.5457524	0.2768486	0.10002591	0.16766272	2.0054514	1.2035913	-2.42097	-1.4597788	-0.53863007	-0.20260964	0.64421284	-0.519058	0.85857165	2.3169165	-1.9654229	0.89767224	0.7853602	0.7812528	-0.69974095	-0.15653764	-0.9430777	-2.395738	0.8232528	0.81510365	2.1923673	-0.14077833	0.7951209	-0.62286997	0.75548947	-1.2596915	0.17992482
RPI	14.0	1.2325662	0.120981365	-1.5468757	-2.4031937	-0.6708759	0.43901384	-0.16415612	-1.6574566	0.05756367	-0.40511173	-0.93450385	-0.12525576	-0.944121	0.115744	2.2396572	0.48515576	-2.1322334	1.9258102	-0.032847952	0.22712806	0.16698521	1.9377848	1.534453	-2.306354	-1.874979	-0.40494823	-0.6028193	0.12713967	-0.8896524	-0.44625953	2.191295	-2.0629387	0.79917437	0.99222565	1.8740071	-0.43514466	-0.6248385	-0.88905376	-2.905411	0.86483824	0.5489708	1.7148812	-0.51315176	0.75545585	-0.4447899	0.73892295	-1.3651282	0.05936052
RPI	16.0	0.57258236	-1.0496793	-1.0566051	-2.2233593	-0.5305244	0.8625873	-0.062944055	-1.5435334	0.38071677	-0.30680963	-0.8621385	0.1408448	-0.6652766	-0.009356415	1.9536632	0.82978886	-2.3238304	0.8614233	0.49358478	0.15477021	0.7368228	1.8676233	1.4731408	-1.910909	-1.6135951	0.5332294	-0.73331326	0.5654953	-1.4106987	-0.31664026	2.4580188	-2.1846821	-0.058782373	0.93646127	1.3250923	-0.28522843	-1.0505047	-1.2809206	-2.9645994	0.6054533	0.6776853	1.841206	-0.67803305	0.73055077	-0.6539659	0.4496713	-1.2795559	0.3869087
RPI	18.0	0.44485152	-1.4157954	-1.6428298	-0.846832	-1.3950905	1.2011616	1.2201618	-1.1171902	0.2890913	-0.77470857	-0.6080484	0.008557519	-0.43574524	0.5714537	1.8249987	0.9413794	-2.873546	0.87845635	0.39921042	-0.42084643	-0.9582684	1.9892538	1.4366542	-1.8487855	-0.8564975	0.3904461	-0.88743585	0.98019695	-2.436584	0.8224934	2.7484658	-1.8587263	-0.1650301	0.9600256	1.5885944	-0.1414717	-1.0690538	-1.1026044	-2.8319428	1.1064956	-0.043686002	1.3286409	-1.1050965	0.30964336	-0.7005006	1.5509758	-0.6170311	-0.12613612
RPI	20.0	1.8075495	-0.4805321	-1.3200012	-1.0958748	-1.9041806	0.64999384	-0.20162924	-0.74907225	-0.026744708	-0.75976485	-0.6017015	-0.58056617	-0.15394066	-0.16081272	1.9409727	1.7969136	-2.4087453	1.3664101	0.16248912	-0.60353696	-0.8987801	1.994055	1.6639469	-1.1410831	-1.4105841	0.8125475	-0.54287356	0.77043366	-1.3331535	1.3462385	2.0489101	-0.75602156	0.21460615	0.63861436	1.4576968	0.30324242	-1.4520825	-0.7800938	-3.204209	1.153261	-0.15750428	1.5290562	-0.3776545	0.6658709	-0.24314603	0.9384918	0.19373785	0.7362193
RPI	22.0	1.4651777	0.22402892	-0.9696249	-0.72391444	-2.6225028	0.82862335	-0.53548235	-0.3751624	0.1518665	0.56400484	-0.7778617	-0.72848296	-0.026951538	0.27278894	1.8853196	1.9571153	-2.5774288	1.6338669	-0.08281615	-0.5751138	-0.45910156	1.8519834	1.8650017	-0.3490508	-1.3664606	1.0291888	-0.12463277	0.80274314	-0.6943846	2.0887806	1.7220237	0.3897952	1.1233243	0.7593753	1.9465317	0.3616758	-1.6435403	-0.95124865	-3.5821476	0.37516737	0.68582	1.7569857	-0.38415086	1.4628782	1.1491632	1.1393787	0.92870116	0.6770427
RPI	24.0	0.8322717	-0.11628697	-0.5152353	-1.1753998	-1.6441375	0.9757451	-1.2647341	0.118969016	-0.6550161	0.1401252	-0.8762861	-0.6603196	0.81804115	0.7798663	2.1304798	1.9828484	-2.7418082	1.9193218	0.5857221	-0.07011438	-0.6937778	1.6344923	1.7010684	-0.6631183	-0.9782579	0.48139876	-0.3567724	0.49638015	-0.4230533	2.0014048	0.84974337	1.2113746	1.1357919	0.5294268	1.4166092	1.1595656	-1.8102889	-0.44997913	-3.7572422	-0.44894323	-0.031890597	1.4097406	-1.0170768	2.4967477	1.3642976	1.2198188	1.7848946	0.5519864
RPI	26.0	0.8657553	0.32603315	-0.17366885	-0.4943128	-1.6020855	1.0982794	-1.263634	0.2887561	-1.2422793	-0.36304015	-0.43534935	-0.21148711	0.63572615	1.054057	2.2860692	2.529289	-2.494181	2.1650825	0.56974566	-0.046302218	-0.8080941	1.4894755	1.6789907	-0.37371612	-1.0445328	1.2706523	-0.04829602	1.0132321	-0.5670363	1.6945163	-0.08893829	2.0502367	0.88349414	0.7885808	1.1397389	0.8210272	-2.0347803	0.14113212	-3.686132	-0.047596205	-0.15119764	1.1817231	-0.88789445	2.7928076	1.2624168	0.84139436	3.069116	1.1821121
RPI	32.0	1.224498	1.9226211	0.82415056	0.5315433	-1.8360347	0.014439504	-0.6262091	0.07781484	-0.050958183	0.303528	-0.2769728	0.060563255	0.5743038	1.78023	1.6259512	2.67146	-1.661082	1.64311	-0.5693976	0.20655786	-1.5022191	0.7379063	1.0199014	-0.73628265	-1.0186418	1.8871723	-0.39171132	1.0489553	-0.26714814	0.83466786	-0.55502427	1.9167328	1.4451625	0.87468296	1.4206641	0.85370207	0.814787	1.6159025	-2.8945765	-0.093728125	-0.17703578	1.4672971	-1.4960591	2.2285936	1.0846487	0.6741472	3.930831	2.122351
RPI	38.0	0.69436765	2.1176317	0.08537013	-0.038043313	-0.8722514	0.48493844	0.31788436	0.32697484	-0.18646632	0.12761068	-0.7167671	0.4785834	0.12141642	1.378182	2.5179646	2.873519	-1.4396269	0.96111554	1.1050515	-0.51294225	-1.6240506	0.44481388	0.9222816	-0.08526388	0.024054522	2.7651756	-1.0100212	1.4808184	0.7241626	0.68110454	-0.20113443	1.1868842	0.4313746	1.5845709	2.2826247	1.0688435	2.6407783	2.6392195	-1.0309104	0.073734984	0.549558	1.6048777	-0.64114034	2.793627	0.5680923	2.0753024	3.5103073	1.7875423
RPI	44.0	0.8636477	2.155551	0.5024708	0.82203364	-1.3453124	0.697941	0.7646779	-0.49246946	0.23805046	-0.5305094	-0.71296006	0.2871267	-0.7577174	1.0322465	1.6053896	2.6356266	-1.5565492	1.0792538	1.8187028	-0.27323127	-1.8259761	0.97144717	1.3428608	0.21369842	-0.43000707	3.0219002	-1.2254953	0.17441146	-0.55087453	0.2793996	0.7369369	1.0423371	0.88190454	1.3883451	2.4976099	1.4157107	2.462381	2.3142626	0.34356588	0.2450447	1.1895579	2.0538273	0.09296942	2.9981349	1.2872074	2.468937	3.5769176	1.3235428
RPI	50.0	1.4495786	1.2310407	0.9986863	0.8021582	-1.7748029	-0.40152243	1.056192	-0.9057065	0.5360415	-1.3594682	-0.2057086	-0.16407616	-0.006636766	0.6398242	1.3085918	1.7225535	-0.95421046	1.9692056	2.0736394	-0.3357209	-2.0703597	0.65974563	1.1035618	-0.29668307	0.02335027	2.8792586	-0.4415278	-0.27600953	-1.1191503	1.252985	1.4930439	1.8959125	-0.20762646	0.80257267	2.418906	1.5500523	2.5638924	1.8906431	0.16856912	0.8638304	0.9222406	2.8738925	0.43588734	2.2867641	1.8896275	1.7706324	3.9579315	0.9444253
RPI	56.0	2.2570248	1.2780253	1.5656652	0.9519655	-1.1685312	-0.62987286	1.7658408	-0.6023452	0.53464204	-1.0633693	0.13688971	-0.24335402	0.37712777	-0.010906213	1.4703557	2.1817372	-0.77159923	2.1980875	1.610417	-0.27184317	-2.3389537	0.50718766	1.0286199	-0.38979924	0.49494988	3.215499	-0.8956755	0.82188934	-1.0547348	1.3868539	1.4100221	2.055327	-0.28345412	1.3089663	2.2424247	1.6825434	2.670649	1.9011793	0.087251075	0.2517376	0.91988665	3.196817	1.1398417	2.4391487	2.29179	2.8137007	3.8715818	0.99867046
RPI	62.0	2.2289586	3.6986098	0.3340685	1.1306676	-0.9661256	0.36491728	2.8291588	-0.009655253	0.7767995	0.09944965	-0.017524045	0.21078424	1.9624507	0.658114	2.0183547	2.6510637	-0.49024624	3.0052242	1.5143945	-0.54213184	-2.0757928	1.7984896	1.1428608	-0.27027977	-0.7584013	2.2753484	-0.5417748	0.9294653	-0.3567619	-0.44186226	0.78459054	1.5639431	-0.3547804	1.3706924	2.5830622	0.9991491	3.6522715	1.1971874	-0.57115054	-0.10125481	0.6406145	1.9261451	-0.33859298	3.4296007	2.3760805	0.9540313	5.3498583	-0.004299851
RPI	68.0	1.2596684	2.4894001	0.774454	1.3179504	-0.7403073	1.6899204	1.460896	-0.32903764	0.3976389	0.41567162	-0.46625385	0.5778621	1.7445366	1.5905818	1.9787782	2.8316505	-1.492971	3.74586	1.1537666	-0.5155188	-2.475625	1.6124847	1.0389867	-0.14915532	-1.0487473	2.9339082	-0.87088674	0.32395643	-0.5053424	-0.34062815	0.41261694	1.6411552	-0.5062445	0.8847739	3.6666253	1.0490496	2.8044498	2.5463886	0.07008898	0.31318432	1.1311582	1.8224701	-1.3200527	3.102022	1.4170833	0.731416	4.9094253	0.50159806
RPI	74.0	1.1581342	1.7517489	1.1431489	1.6957322	-0.5259439	0.84646755	1.6240153	-0.04562435	-0.030214462	0.17869155	-0.603664	0.16940759	2.344673	1.2091951	2.7478607	2.656339	-1.3551198	4.0367045	1.2209057	0.028320784	-2.9199495	1.8622601	0.94144005	-0.20316082	-1.1615554	3.7686613	-0.28614157	-0.013225155	-0.7830587	0.4715975	0.5872084	1.9036016	0.38974836	0.34166792	4.2003613	1.5438223	2.9434264	2.6731057	-0.29583	0.07074649	1.2458414	2.4472022	-1.4008572	2.4608703	2.0165474	0.2594242	4.366162	1.070599
RPI	80.0	0.9696352	1.4406286	1.1538436	1.461411	-1.1274061	0.14560394	1.8935299	0.28111178	0.5164343	0.41260746	-0.19789234	-0.046789758	1.0684212	0.6161258	2.8173215	3.0161483	-1.1595683	3.6599517	0.89365065	0.5291622	-2.4121275	1.7493218	0.87664855	0.39121926	-0.7541861	3.9593723	-0.045804475	-0.035221055	-0.730812	0.58972025	0.37337887	1.3171569	1.3091327	0.13561225	3.7334557	1.2001863	2.4049172	2.4050875	-0.12553625	-0.08715518	0.8622975	3.0762963	-0.74637556	2.87373	2.5229125	1.1803042	4.136616	1.06667
RPI	86.0	0.72053665	2.630433	1.0309603	0.90883946	-1.3427129	0.15524659	1.6086466	0.19125175	1.1405444	-0.030020658	-0.40924892	-0.5302945	0.9550406	1.0359503	2.148301	2.4665306	-0.98265785	2.8281732	1.3038852	-0.23987234	-2.4454637	2.3488188	1.5664674	0.7992197	-0.10881166	3.4821475	-0.3384292	0.55188876	-0.252202	0.20524967	0.23279591	1.5878744	0.2436833	0.29706943	3.2155719	1.134778	2.0517466	3.0548813	-0.42563114	0.5421021	1.2042671	3.2604697	-0.32441488	3.339812	2.6438704	1.6732428	5.2125425	1.1184951
RPI	92.0	0.73999137	4.033661	1.5449243	2.1270528	-1.4334073	-0.4417015	0.9677836	0.3453959	0.5793309	0.50933784	-0.37155452	-0.015291658	1.0882556	0.52199703	2.0577056	1.8575985	-0.70530045	3.2487104	1.7577559	-0.41665378	-2.7909672	2.5303624	1.102577	1.2466192	0.1585021	4.0346236	0.021172548	0.2397106	0.15756135	0.89650095	0.27606866	1.3054384	-0.2353637	1.133405	2.7722285	1.1432029	2.373312	2.7554874	0.63160497	0.53317404	1.2825283	2.1731675	0.27212635	3.4851282	1.7454902	1.6093483	4.8756633	0.8851705
RPI	98.0	0.7027749	3.2080965	2.483488	2.4941142	-1.3670506	-0.31049135	1.229787	0.76673687	0.49756882	0.5122839	-0.8365794	0.053283665	1.4297801	0.45936823	2.263285	2.1498654	-0.982919	3.7579532	0.9007878	-0.20300089	-2.3476381	2.454079	1.2156601	0.99681526	-0.17247115	3.6541173	0.21665272	0.94300294	-0.5429678	0.8200397	0.17659102	1.5664723	-0.4506779	1.0780487	3.3976238	2.2406967	2.5665128	1.5754962	0.8767617	0.18583491	1.6020641	2.413594	-0.11009633	3.4371512	1.5175729	0.7235446	4.132325	0.75597775
RPI	104.0	1.5003756	2.7470107	2.4677322	1.3349993	-1.4547517	-0.73542607	0.7357879	0.16697705	0.6661215	-0.12193709	-1.1599615	-0.30960354	0.41035014	0.6790491	2.3452606	2.2496767	-1.1091611	4.3971686	0.532991	0.033279642	-1.2818964	2.1160612	0.7083993	0.07203167	0.5677455	3.3332496	0.0016258819	0.76808345	-0.16089004	0.23675756	1.5797998	1.5002077	0.24532859	1.0715823	2.926856	2.142505	2.5174139	2.0193298	0.1090621	0.3289863	1.8604246	2.7571423	-0.08193749	3.3031812	1.7673825	0.6276174	4.0258346	1.3963882
RPI	110.0	1.387713	2.5583198	2.2299702	0.7878777	-1.0160978	-0.48571083	1.2772462	0.033675127	0.40303043	-0.010645052	-0.4175617	-0.40842846	1.3834448	1.9703008	2.9754412	1.9001306	-1.384109	4.8053904	0.47376442	-0.019137323	-1.0288384	2.090025	0.60951275	-0.5508203	0.6318996	2.423692	0.7122519	1.4755168	-0.022849731	0.568349	2.1756413	2.2343104	-0.3269533	1.3145523	2.5538285	1.3246393	2.9091866	2.4649558	1.016778	0.4944448	1.2971147	2.9816005	0.08282806	2.646371	1.5841016	0.81056255	4.061356	1.5581504
RPI	116.0	1.6707193	1.5776252	0.5930958	1.1956853	-0.28265843	0.69939244	0.720706	0.15100095	0.55401516	0.12517494	-0.4587999	-1.1101087	1.5795195	2.900886	2.680859	1.6238941	-0.83336383	3.8360097	0.36664405	-1.5331216	-1.926597	1.4371614	0.44522563	-0.763074	-0.18291695	2.9450474	0.7404401	1.7807356	-0.40667522	2.93909	0.47188586	1.6442177	-1.197239	0.62902087	2.1700158	0.8613048	2.8636744	3.0254657	0.6803528	0.7556494	0.53128445	3.3713925	-0.3268265	2.9525993	1.1458758	0.5139887	3.0063517	1.5336229
RPI	122.0	1.7569584	1.8386557	1.5403708	1.1467674	-0.50168246	0.6144526	0.43659642	-0.055022895	-0.36340988	0.7066494	0.30945477	-1.1118741	1.341184	2.825825	2.6511626	2.051698	-0.63458675	4.3432245	0.5845492	-1.7508401	-1.998551	1.8685695	1.0212969	-0.22297701	-0.08162425	2.2056494	0.6183471	1.8862699	-0.78860164	3.3429074	0.14085712	1.530901	-1.1082145	0.41975012	2.1199367	1.1476539	3.0646605	2.7169902	0.54755366	0.3180423	0.45182544	3.2261875	-0.9404464	3.0583224	0.39476398	-0.3839543	3.234768	1.4743916
RPI	128.0	1.6917522	2.5995443	1.9124637	0.75480753	-0.31268418	0.17028311	0.9038962	0.10212131	-1.172643	0.99391407	0.9655413	-0.28079864	0.9293886	1.202954	1.8775344	2.614412	-0.8647179	3.765857	0.2812088	-0.33735377	-1.3443894	2.2717233	0.74385077	0.5243124	0.49408886	2.5446513	0.59366673	1.6661808	0.2226163	2.788253	0.74180186	1.4255171	-0.42013344	0.68487877	1.6894922	0.68351305	3.001791	2.233474	1.0282748	0.5142541	1.4822544	3.3488324	-1.1826633	3.3333027	1.1215531	0.6190903	3.9486692	1.1758467
[truncated: 40 more columns]
