# Supplementary material for: EEG decoders track memory dynamics
Source: Nat Commun. 2024 Apr 6;15:2981. doi: 10.1038/s41467-024-46926-0 (PMC10998865; doi:10.1038/s41467-024-46926-0)
Supplement: Supplementary file 3 — Source Data [file 41467_2024_46926_MOESM3_ESM.zip › fig1e_enc.csv]

ROI	frequency	subj_0	subj_1	subj_2	subj_3	subj_4	subj_5	subj_6	subj_7	subj_8	subj_9	subj_10	subj_11	subj_12	subj_13	subj_14	subj_15	subj_16	subj_17	subj_18	subj_19	subj_20	subj_21	subj_22	subj_23	subj_24	subj_25	subj_26	subj_27	subj_28	subj_29	subj_30	subj_31	subj_32	subj_33	subj_34	subj_35	subj_36	subj_37	subj_38	subj_39	subj_40	subj_41	subj_42	subj_43	subj_44	subj_45	subj_46	subj_47
LAS	4.0	2.6976597	2.3546398	-1.1026676	-5.7375293	-3.843874	5.7695575	-8.668039	11.407102	-0.8914325	1.1063771	3.6116745	3.1461844	4.976785	3.203777	4.2799683	-2.6160996	-5.4263563	2.3873434	-10.739322	9.54016	5.661449	4.9806647	2.2021704	6.867284	-10.782126	2.4961395	7.659676	3.5826008	-0.7226701	0.7205049	-2.717165	4.5172973	4.508388	-0.77723324	7.826832	11.342971	-7.660774	-3.2629886	9.505625	4.0721407	3.7394128	-0.8023274	8.86792	0.64641964	6.507663	2.7325935	2.3020928	0.36693636
LAS	6.0	2.6634479	1.8004001	-2.524367	-6.33322	-4.489932	5.6784782	-10.199382	10.194925	-2.450244	-1.4135283	3.5763586	2.7215664	3.6551514	1.8254834	4.2037807	-3.0193672	-6.367117	2.3647726	-12.993738	9.202283	4.708866	4.433143	2.0435932	6.6110015	-11.554312	1.9088141	7.8601394	2.826744	-1.0547601	0.15380736	-3.0175834	4.369824	3.1241684	-0.97816455	7.3743353	11.479391	-9.331053	-3.8978174	8.930127	3.6729488	3.0227845	-1.9773717	8.095257	0.21665652	5.7944493	2.4864957	1.6440799	-0.6292522
LAS	8.0	2.9790037	1.4500544	-3.1033428	-6.5115957	-4.8228445	5.805331	-11.140757	9.325486	-3.2284644	-2.1296363	3.4418473	2.5829134	2.8527255	1.2334715	4.169158	-3.2085662	-6.8745346	2.205187	-14.394358	8.789107	3.997008	4.3029532	1.9423424	6.556768	-12.08602	2.1664698	8.364688	2.5411842	-1.459878	-0.28627208	-2.9481294	4.5183997	2.5777202	-1.0572344	6.7822123	11.220075	-9.953681	-4.3279743	8.555247	3.591229	2.5478008	-2.8150134	7.73827	0.17039415	5.370828	2.3618908	1.2848021	-1.2689888
LAS	10.0	4.128923	-0.92442864	-6.639035	-7.0914106	-6.557254	5.4732556	-14.373168	0.8385789	-8.517705	-5.3147964	3.4643953	2.1404567	-0.76327354	-3.4210558	3.9230628	-4.1204934	-9.009051	1.4325305	-17.800219	5.230387	-1.3074238	2.3306823	0.2642306	5.464608	-13.544665	2.6807497	10.038302	-0.82103205	-3.942361	-1.428734	-2.2583072	4.8445716	-1.7773585	-1.0765661	3.3595088	8.779409	-13.229242	-6.9675593	5.616395	2.8034158	-0.7087106	-7.410578	4.5526342	-0.7578134	2.4026945	0.79006803	-1.3526987	-6.137984
LAS	12.0	2.3166354	-3.02017	-7.167587	-6.607387	-7.7335186	4.446432	-15.30319	-4.242631	-12.256121	-6.299197	2.6865187	-0.2771595	-2.7875397	-6.8703837	2.464656	-5.7459025	-10.053081	2.0661395	-17.832905	4.3824234	-3.221078	0.98352516	-0.4827472	3.9148867	-13.210624	0.07027391	9.825449	-3.0447805	-5.0020156	-2.1739218	-4.343398	2.7486546	-4.48194	-0.58973086	0.16902058	6.2623878	-15.334499	-8.579508	3.0283475	1.2079586	-3.2280762	-9.936512	1.0126185	-1.5399882	0.08564508	-0.99015933	-4.8737025	-9.791383
LAS	14.0	0.51893127	-5.389543	-7.3543706	-5.8134103	-7.779263	3.4261987	-16.335869	-6.9248924	-14.117649	-7.563031	1.1901531	-1.9979746	-4.583323	-8.750948	1.8074669	-6.381946	-10.954888	1.1805487	-17.31796	3.4428444	-4.1744423	0.2930117	-1.0195297	2.906446	-12.763528	-1.5916355	8.600822	-4.3486032	-4.6663465	-2.971795	-5.1868668	-0.34325722	-5.25621	0.6515627	-1.9213798	5.3524036	-16.403397	-9.458781	0.10725764	-0.04843457	-5.0081344	-11.030321	-1.3462025	-0.53739035	-3.3869548	-1.7772129	-8.135494	-11.255196
LAS	16.0	-1.1406325	-4.9380803	-7.4836817	-5.3743834	-7.228751	4.445155	-14.606678	-5.147947	-15.264105	-8.467546	0.6159958	-3.5444653	-4.287176	-7.8798985	1.702173	-4.377104	-11.338364	-0.16294937	-16.095839	2.681813	-2.465901	-0.8097158	-1.1222763	2.7914805	-12.3586445	-3.568679	8.066676	-4.4805403	-5.2094874	-3.8527246	-5.5703197	-2.0455244	-4.575124	1.104656	-0.9092361	5.8335733	-15.1166525	-9.492112	-1.85642	-0.3924792	-3.7127967	-11.715292	-3.9588947	0.15109944	-4.527881	-1.4082793	-9.468581	-8.609159
LAS	18.0	-0.4682964	-4.181061	-7.5025578	-4.260872	-6.946592	5.9415445	-10.569141	-1.777175	-10.682618	-10.363736	0.09451553	-3.299732	-2.6857781	-2.3238142	2.0681539	-2.996661	-7.3821745	0.27992386	-16.74685	2.0857458	6.645116	0.34764954	0.93580747	3.668114	-13.266761	-3.5723498	9.72791	-2.150163	-6.0257087	-3.8994699	-3.4110096	-2.7033708	0.47344357	1.5012999	0.26968533	6.368562	-9.460328	-8.226534	-1.0468255	0.12026129	2.604837	-12.663429	-1.0179443	0.06954593	-1.8652568	-0.22169127	-4.4624	-3.5060408
LAS	20.0	-1.2021325	-3.6677477	-5.488647	-2.2684793	-6.975407	5.6239433	-9.537178	-1.7577832	-3.4216516	-2.6841476	0.6440049	-2.7589846	-2.8688514	-0.5962112	1.575342	-2.754716	-5.5966234	-0.53647727	-14.769492	1.434548	6.739705	3.868671	1.2252935	4.7900696	-14.007043	-2.7011473	10.434338	-2.9930637	-7.563471	-3.530862	-2.4400535	-3.6159022	-0.42476648	2.2938707	0.30417377	6.2816515	-7.82089	-6.796984	-0.552912	0.88975346	2.8766468	-13.559141	1.9640199	0.24648087	-1.0700445	-0.11150204	-3.17377	-3.606612
LAS	22.0	-1.7461704	-4.048841	-4.950554	-1.9390376	-6.940185	5.6293197	-8.743533	-3.4901607	-2.4539716	-2.815288	0.777606	-2.8932416	-5.211221	-1.0179027	1.4002745	-2.334815	-4.665007	-1.7438374	-12.841997	0.51304406	6.492857	4.396912	0.4871405	4.9861836	-13.802013	-2.209543	9.539521	-3.8426397	-7.8041143	-2.6252227	-2.5037396	-4.209087	-0.65529996	2.5798926	1.056914	6.3210526	-7.9546695	-6.440411	-1.0556026	1.4779801	3.2072625	-14.619088	2.7097456	0.35732773	-0.6853405	0.27837422	-3.6157398	-3.8212044
LAS	24.0	-2.6981986	-4.108081	-4.633669	-1.9440758	-6.674498	5.359618	-7.18319	-3.9274752	-1.9690412	-3.236052	0.5814724	-2.7712872	-6.275465	-0.9259752	1.4605027	-1.3636101	-3.0813062	-2.540896	-12.5687065	-0.22944528	5.989141	4.1929827	-0.573762	4.946681	-13.762233	-2.3085623	7.7176876	-4.1852684	-7.5629945	-1.9988148	-2.743892	-4.737044	-0.43463328	3.3153925	2.311992	6.212161	-6.676326	-6.658943	-0.89658153	2.0375528	3.4098501	-15.398276	3.1268854	0.35761836	0.1647391	0.64430505	-3.8773007	-3.536099
LAS	26.0	-2.9716573	-4.1495647	-4.709958	-1.7386543	-6.2895303	5.437326	-5.9924703	-3.474493	-1.1352608	-3.7768698	-0.1793196	-2.543688	-6.8001423	0.048524432	1.8019427	-0.8294012	-1.8660787	-3.3751552	-12.668389	-0.57504076	5.5276775	4.0343523	-1.019578	4.756897	-13.635931	-2.0028222	3.9684832	-3.9552572	-7.290512	-1.671205	-2.3927696	-4.8713384	-0.035932273	3.8179278	3.1386495	6.3461375	-4.4797206	-6.9080763	-0.75320065	2.8812149	3.8138301	-15.948305	3.0054414	0.24310564	0.35371554	1.05311	-4.0461345	-2.225088
LAS	32.0	-3.8579466	-3.3784685	-4.708551	0.21293317	-3.344669	4.386009	-4.296413	-1.5396473	-0.42242083	-2.1784575	-0.3626319	-1.3862513	-8.684658	1.3493477	1.7172668	1.8008425	-0.85236406	-4.1057906	-5.041285	-0.21948734	4.3678555	4.530766	-1.915203	4.4860783	-14.279215	-1.3167961	0.55764604	-1.3636905	-6.0117917	-1.6489581	-2.5153027	-4.2714047	1.5160581	4.6884437	3.050547	5.7998695	-0.12089385	-6.515477	0.98298264	3.255956	4.9626904	-16.281939	4.1612096	2.2491903	1.633216	2.4318247	-1.5822463	-0.41882154
LAS	38.0	-4.7743244	-1.233673	-4.011945	0.10716125	-2.2695472	2.835993	-1.1354456	-0.1608905	0.5623901	1.0091454	0.4194341	-1.3353281	-6.2464776	2.223981	1.8382467	4.7002883	-0.4449745	-3.279334	-1.4942605	2.1070888	5.023566	4.5502634	-2.5901868	4.7547984	-14.404561	0.87735367	0.38788348	1.3389674	-3.7648692	-1.3975074	-4.4516535	-3.085306	1.9145429	5.120271	1.6465808	5.597792	1.1069509	-4.565388	3.4607224	3.5164087	5.2980084	-15.744527	5.464696	2.4921558	2.6674256	2.5153894	-0.95275575	-0.12249867
LAS	44.0	-4.6765203	-0.35746107	-3.086598	-0.25353643	-1.9568576	2.7063613	2.137998	-0.049109325	1.0852516	2.7393982	0.16192573	-0.27145344	-4.780583	2.8855486	2.1915588	5.458053	-0.102921724	-2.7016163	1.0617849	2.3201127	8.237821	4.885226	-2.661946	4.2332234	-13.95708	2.399018	6.5856824	2.0243018	-4.2708864	-1.4542528	-4.654092	-2.273083	1.715187	5.541692	0.7829929	5.9253955	1.4326788	-2.9669802	4.459705	3.312871	5.413933	-16.684591	5.0467544	3.465473	2.739104	2.460905	-0.9802223	0.1279407
LAS	50.0	-4.5982823	-0.6449686	-2.513169	-0.5170106	-1.7618227	2.4227355	3.1302583	-0.25917125	1.3092077	2.6918714	-0.19729504	-0.4530702	-5.0979667	2.9235601	2.2976913	5.9135118	0.21684766	-2.560904	3.418518	1.8798752	8.6258545	4.8241677	-2.3082035	3.7051368	-13.0692625	1.9787765	6.512927	1.9701661	-4.0533953	-1.4264854	-4.522842	-1.5724428	2.064198	5.779471	1.3619041	5.7095256	0.9894443	-1.7704784	5.379594	3.2536695	5.6165795	-17.144352	5.4812465	4.469289	2.7515812	2.5336046	-1.2041994	0.7244109
LAS	56.0	-4.6074815	-0.67807966	-2.051994	-0.68635607	-1.6561316	2.1787271	3.037628	0.27521864	1.4048047	3.0829124	0.026714465	-0.68284756	-4.1202455	2.9449174	2.479947	5.741176	0.40038514	-2.3304095	4.058826	1.8916036	8.485815	4.9270344	-2.1816592	4.0265737	-12.797923	2.0604844	6.5455823	2.7522802	-3.5809817	-1.3442228	-4.0923	-1.2493149	2.272075	5.8869524	2.2679703	5.3955903	1.0119965	-1.93146	6.2375937	3.4837775	5.6100664	-17.262938	5.9861984	4.3172092	2.7158208	2.8104153	-0.838641	0.8216822
LAS	62.0	-4.672944	0.6761372	-1.7810183	-0.66698694	-1.4482222	1.5237784	3.12668	1.6890082	1.6012849	3.1532235	0.8131262	-0.55017835	-2.4391866	2.554237	2.6258943	6.17911	-0.0056570447	-2.7303112	4.2549996	2.0621958	8.210319	5.34962	-2.3311365	4.1424413	-11.92855	2.2065916	6.9626985	3.9922297	-3.0121062	-1.0991343	-4.4364977	-0.5589621	2.6657434	6.104691	2.6754794	5.628326	1.8326927	-1.2984906	5.8393464	3.4150183	5.657992	-16.467941	6.978707	4.3369794	2.1203942	3.0615506	-0.4067847	1.192169
LAS	68.0	-5.178254	1.2242315	-1.376556	-0.37022984	-1.3821131	1.0394154	3.1872191	2.6035633	1.5171406	2.9377863	1.5220057	-0.48087144	-2.990595	2.0144496	2.957748	6.1400666	0.55699223	-2.7176898	3.6475348	1.9747528	8.058196	5.268889	-2.3247817	3.8150725	-11.64589	2.6491888	7.022937	4.354919	-2.6034875	-1.0951469	-4.5303016	-0.55337495	2.6814609	6.13946	2.3845346	5.473818	1.8363215	0.37999547	5.6339087	3.3740473	5.902587	-16.627188	6.916465	4.513545	2.1287093	2.968518	0.3796113	1.0529977
LAS	74.0	-5.5678167	1.2474978	-1.531265	-0.4042756	-1.5649294	0.832097	3.2080405	2.9906075	1.6647798	3.042855	1.8467275	-0.5676968	-3.7472632	1.9522218	2.884451	6.2246447	0.45127848	-2.7982843	3.1736252	1.7190348	8.191051	5.078097	-2.5237017	3.5021925	-11.625619	2.7655416	6.906895	4.37066	-2.4390504	-1.2942392	-4.799767	-0.74369025	2.4835274	6.1124487	1.9688194	5.27916	1.3949887	1.5463531	5.7775183	3.2454045	5.759239	-16.441294	6.750332	4.746669	2.0573027	3.0358531	0.6918771	0.9986941
LAS	80.0	-5.8193893	1.3019631	-1.1532661	-0.39352775	-1.6435275	0.5203989	3.3007877	3.1096761	1.5913745	3.4996583	2.170203	-1.1568491	-4.022115	1.8198547	3.0275397	6.333839	-0.17430018	-2.9525826	2.3088107	1.7823253	8.135144	4.746869	-2.6387405	3.4426603	-11.667223	2.708138	6.7469606	4.695709	-2.0994546	-1.5037044	-5.213635	-0.56926596	2.134778	6.184308	1.8139522	5.240631	1.21533	2.013831	5.6239533	3.4543118	5.559663	-16.505253	6.8853307	4.754431	1.9587442	3.0600078	0.691653	1.1139023
LAS	86.0	-6.0808067	1.715101	-0.9566971	-0.2811726	-1.7690921	0.5211975	3.2208412	3.7803068	1.3169935	3.3463936	2.6438017	-1.1977923	-4.471351	1.8188857	3.4096394	6.3601637	-0.23791711	-2.2921264	1.9432704	1.7151622	7.769552	4.781749	-2.7981765	3.5410914	-11.626182	2.4830952	6.739048	4.85328	-1.8891462	-1.6155732	-5.2352085	-0.8872621	2.203443	6.302198	2.027482	5.116659	1.5978076	2.2960005	5.693567	3.7083945	5.5280943	-16.309362	5.9411635	4.795493	1.7613887	3.1164887	0.8411431	1.1310432
LAS	92.0	-6.1550517	2.2377987	-1.1597611	-0.29580423	-1.7688738	0.4246639	3.1680257	4.290403	1.2114877	3.3199732	2.8353393	-0.8739511	-4.9005566	1.5722866	3.3913455	6.355543	-0.12792026	-2.5920482	2.2329338	1.7650856	7.397963	4.7563715	-2.4778392	3.3644352	-11.005033	1.2564172	6.848516	4.811715	-2.1811178	-1.5968755	-5.5802903	-1.2095071	2.362208	6.394325	2.5602162	4.9166584	2.3289843	2.8026567	6.161984	3.5826368	5.6001635	-16.079536	5.4501734	4.631441	1.6817229	3.0213513	0.8652357	1.0977491
LAS	98.0	-6.025864	2.1026034	-1.2507625	-0.45533124	-1.6314137	0.13621889	3.2656054	4.8654447	1.4964745	3.1492767	2.8087413	-0.7766212	-4.721825	1.314646	3.2878513	6.247055	0.049937595	-3.0352888	1.8707918	1.6419585	7.4425845	4.6842303	-2.3623059	3.2319624	-10.665338	0.26341772	6.9996777	4.8244166	-2.4099312	-1.7229542	-5.650238	-1.3218458	2.6288426	6.6030197	2.9992437	4.658067	2.6691077	3.076074	6.3980474	3.4038012	5.75874	-15.981342	5.301338	4.6499033	1.4423944	3.0267308	0.8211491	1.0988569
LAS	104.0	-6.086189	2.87073	-1.6638029	-0.52294016	-1.5568074	-0.027914967	3.647494	5.338035	1.499105	2.7611399	3.0072527	-0.66721886	-4.327282	1.2583637	3.2173636	6.309646	0.5075586	-2.9421883	1.7314601	1.6048121	7.404324	4.600765	-2.5881734	3.2821317	-10.516159	-0.4977306	7.0377088	5.109439	-2.231142	-1.772166	-5.0849257	-1.245368	2.5305228	6.646773	4.435311	4.542094	1.7821829	3.5108263	6.6249857	3.489455	5.680867	-15.6079445	5.9196844	4.481619	0.92074734	3.1898868	1.0221982	1.3376164
LAS	110.0	-6.2464156	3.2494977	-1.810716	-0.4424061	-1.3930898	-0.17224072	3.3316402	5.5378323	1.4778252	2.8008306	2.921023	-0.42416933	-4.466865	1.2526313	3.549664	6.134027	0.39255416	-2.7293177	0.9588935	1.2910223	7.549325	4.487702	-2.6443377	3.237909	-10.357286	-0.39414513	6.9757576	6.0840073	-1.9653903	-1.6285471	-4.284905	-1.5223207	2.5537765	6.498901	5.1738667	4.773726	1.908454	3.3282652	7.2911086	3.5720901	5.5318246	-14.47455	5.6715355	4.3148932	0.8268158	3.165252	1.1328881	1.4541208
LAS	116.0	-5.5657425	5.1433067	-1.1073459	-0.6936919	-0.89559084	0.19719915	2.9623435	5.624586	0.54087925	3.050605	3.6584907	3.241697	-4.2885733	1.7723763	5.2139664	4.8894944	0.2387218	-0.9032323	-0.72805923	3.1957207	7.451493	3.1184025	-3.1084616	2.5655239	-8.558314	0.9538837	7.124707	5.816793	0.7533322	-0.51395315	1.479479	-1.5589619	3.7792222	4.7912354	4.8963084	5.150086	-0.23744385	2.413148	6.413056	3.5449057	2.786885	-5.684894	3.77904	5.602043	2.684961	3.495748	1.5567605	1.4877634
LAS	122.0	-5.727252	5.0944724	-0.8880864	-0.5998712	-0.94486725	0.3061489	2.921673	6.4023113	0.34868136	2.7411816	3.6993365	3.5102868	-4.286738	1.8816803	5.330138	4.763094	0.16871957	-0.5747562	-0.39403018	3.3647454	7.5403247	3.439841	-2.8852031	2.7021217	-7.971316	0.6405465	7.2642875	5.8695364	0.9773121	-0.445839	1.4084758	-1.6724799	3.7079039	4.824164	4.8893785	4.79523	-0.16114292	2.4291773	6.4415426	3.482507	2.88038	-5.5175614	3.2205188	5.5219684	2.83657	3.5204203	1.6530563	1.5272444
LAS	128.0	-6.4071918	3.7471833	-0.711657	-0.15394342	-1.4250324	-0.15963586	3.4519324	7.068966	0.71442175	2.838292	3.1187317	1.5357343	-3.6093764	1.485327	4.6525664	5.61904	-0.3634433	-1.1687956	1.1177454	2.3653347	7.426907	4.311557	-2.3751917	2.9861867	-9.408872	-0.38704133	6.9816537	6.6125646	-0.61516804	-0.8573902	-1.8101652	-1.972372	3.2550035	6.094947	5.0454698	4.6338606	0.71513087	3.104436	7.5892687	3.5168867	4.4712706	-10.384098	3.3039067	4.336302	1.4863492	3.4763546	0.794988	1.7112843
LAI	4.0	3.7181342	2.4925513	-0.11662472	-5.0220175	-2.8305721	5.3711886	-2.4681673	17.474407	0.6943944	5.8812127	7.3674874	2.670886	6.3498425	3.8590457	4.220394	-1.128668	-6.0205126	2.6542413	-7.382488	9.947074	6.917317	6.8603525	3.238934	8.010865	-11.36524	1.2566195	10.484985	5.692129	-0.8736439	0.9746226	-1.4466778	3.570839	6.184688	1.5234901	6.7002115	14.2278185	-5.973595	-2.6658745	10.982833	2.8471944	4.7509956	-0.5923778	11.335479	1.3371365	8.723556	4.3851113	4.3614287	3.4911182
LAI	6.0	3.8116217	2.0817268	-1.0428358	-5.4959254	-3.5059178	5.2325373	-4.334607	16.880768	-0.47480634	3.8163536	7.451396	2.2572603	4.889574	2.5190456	4.1356306	-1.4003035	-6.9088798	2.6284816	-9.098262	9.6495285	6.079652	6.5501666	3.2245793	7.9791536	-12.597653	0.70905304	10.59526	5.0255017	-1.4865807	0.4451764	-1.3242314	3.6076133	5.4523153	1.375712	6.214334	14.249591	-7.780139	-3.0748723	10.521862	2.5079203	4.202015	-1.478228	10.69233	1.0281202	8.15621	4.020531	3.7778943	2.9675148
LAI	8.0	3.940472	1.7184753	-1.4063326	-5.807274	-3.9010198	5.3288565	-5.7218843	16.512613	-1.0575713	3.3957264	7.3387413	2.1119552	4.20462	1.7893604	4.152456	-1.2600543	-7.347113	2.4565806	-10.188425	9.348326	5.6835012	6.4431353	3.199764	8.051443	-13.426199	0.84911144	11.063836	4.7725163	-1.8679237	0.114737436	-1.1168978	3.8259125	5.3477645	1.294982	6.00327	14.128222	-8.490032	-3.320022	10.232373	2.5207105	3.7543359	-2.072891	10.439046	0.9435665	7.8413506	3.9112697	3.4416883	2.6038787
LAI	10.0	4.814962	-0.20592077	-4.2234473	-7.840396	-6.145215	5.2503867	-13.53955	12.219522	-5.3474526	0.6193159	7.1678243	1.7345827	0.65473604	-3.8581657	4.2116356	0.10698716	-9.11166	1.197591	-14.946168	6.735445	2.021875	4.7990637	2.1563005	7.886742	-16.694681	1.1194609	12.56444	1.6088544	-5.1456437	-1.10138	0.800271	5.4156723	2.209156	1.1290586	4.1667633	12.743473	-12.266125	-4.7008667	7.8998528	2.350926	0.48950192	-6.3664923	7.639507	0.22312835	4.8469296	2.6772761	0.62936616	0.26470888
LAI	12.0	3.5202827	-2.5188468	-4.6812544	-7.8627667	-7.620648	3.8776014	-15.28653	6.72694	-8.335881	-0.57215357	5.2622457	-0.3411396	-1.6277603	-6.826417	3.5277734	-1.128018	-10.15812	1.5565826	-15.344463	5.1593776	-0.08176791	3.5382197	1.0144101	6.6443357	-17.39852	-0.009019217	11.315133	-0.52731156	-7.542596	-1.9067713	0.04600603	4.5643044	-0.5344061	1.0567592	0.73242944	11.024427	-14.691018	-5.7658544	5.641137	0.77148324	-2.0297017	-9.290819	4.8850126	-0.08867614	2.289113	0.75786304	-2.9287255	-3.601915
LAI	14.0	2.441333	-4.0289364	-4.589402	-6.6466436	-7.4778724	2.8161988	-14.88506	2.882946	-9.989498	-1.1713376	3.1561413	-2.0907083	-2.8247182	-8.133082	2.8798456	-1.5574101	-10.74513	0.33119708	-14.803601	3.8561397	-0.74071985	2.302106	0.29883808	5.4107246	-17.581944	-0.4317067	9.86199	-1.8040999	-7.177533	-2.4799917	0.061584186	2.452277	-0.86842185	1.7770619	-1.1970334	9.734021	-15.702674	-6.188626	3.271817	-0.41705847	-3.7322772	-11.104872	2.5658038	0.69282836	0.2862949	-0.1657611	-5.416889	-6.025874
LAI	16.0	1.6162689	-4.391835	-5.0503345	-6.268647	-6.7495418	3.544204	-12.609462	2.1097848	-10.216295	-2.113996	1.6292529	-3.0699296	-2.490094	-6.5500326	2.288714	-0.24735916	-11.354742	-1.3001921	-12.712206	2.5388107	0.2531224	1.1046805	-0.11740871	4.8344693	-16.914326	-1.0806364	9.015921	-1.3962686	-8.1666975	-3.217509	-0.16623484	0.92869276	0.56991655	2.5476248	-1.1626451	9.052543	-14.58957	-6.1393514	1.6827396	-1.0698156	-2.6595	-12.783782	1.3981383	0.8689921	-0.66220206	-0.065913245	-6.333676	-5.392406
LAI	18.0	1.2472458	-4.8977656	-5.522544	-4.399935	-5.15325	4.451957	-4.6664386	2.218524	-5.39446	-6.7066174	-0.2646261	-2.8241658	0.08940658	0.14997745	2.175075	0.6984094	-5.9256577	-1.7921046	-13.511553	1.4741559	6.9141316	1.4701872	0.29020998	4.9235024	-16.917412	-1.0610654	10.101947	0.5263652	-8.06363	-3.593786	-0.0028538683	-0.8020113	4.696918	3.3098729	-0.18678685	7.8047853	-9.126855	-4.891788	2.8758562	-0.45467958	2.9822261	-14.070998	4.678995	1.1542168	1.0552571	0.53752327	-1.4247353	-1.5509295
LAI	20.0	-0.54812026	-5.0693493	-4.4223914	-2.467756	-4.8894944	3.9251068	-3.525235	0.3526045	-0.21180989	2.0998728	-1.3950179	-2.3808844	-3.0450635	1.4502882	1.5721033	0.7147854	-4.3007965	-3.4014587	-11.828496	0.560064	7.957172	3.249815	-0.82222915	4.978758	-17.127298	0.583011	9.64258	-0.17908843	-8.622084	-2.7596645	-1.3302653	-1.8084713	3.2458487	4.322853	-0.32314166	6.484865	-7.146377	-4.289205	3.6028943	0.48817962	3.3280058	-15.175972	6.7523565	1.7754261	1.3902459	0.4745281	-0.73896086	-1.7215309
LAI	22.0	-1.4446585	-5.710586	-4.6198626	-1.4956304	-4.383242	3.8259757	-2.3150601	-2.6343765	0.36769986	0.8524795	-2.0902107	-2.331817	-6.1450467	1.2123946	1.3846412	1.0511768	-3.6311612	-5.1528783	-9.575511	-0.13863732	7.947968	3.3977664	-2.039866	4.906889	-17.179153	1.724919	8.012552	-0.9942665	-8.494931	-2.1443484	-2.2916718	-2.1596935	2.496097	4.694845	0.055579122	6.0881696	-7.0437593	-3.993373	3.5184412	1.0543009	3.4789665	-16.379322	5.6202993	2.2996767	1.419476	0.6439179	-1.3708951	-1.8379146
LAI	24.0	-2.073431	-5.9844165	-4.882239	-1.1676611	-3.8869538	3.4110374	-0.70353866	-4.407469	0.80018806	-0.13641934	-2.5613956	-2.412151	-8.04455	1.4066156	1.2699487	1.5666368	-2.535189	-6.1947937	-8.6528015	-0.6755617	7.704649	3.4362419	-2.8670642	5.0301905	-17.028177	2.1239617	6.3677645	-1.3072497	-8.168978	-1.91937	-3.254598	-2.8199136	2.379601	5.118723	0.9303803	6.143574	-5.577661	-4.4329796	3.6401312	1.1486152	3.9534593	-17.30763	4.9378505	2.6276774	1.6107036	0.79089344	-1.4786434	-1.5635537
LAI	26.0	-2.3999324	-6.14531	-4.7593374	-0.8747678	-3.5369706	3.2333062	0.34412313	-4.736188	1.3086364	-1.4505213	-2.8586292	-2.4445329	-7.792816	2.193702	1.3824537	1.8722427	-1.859959	-7.1267834	-7.977619	-1.0102986	7.6239915	3.420091	-3.518256	5.161503	-16.62509	2.7994883	4.1259894	-1.2611655	-7.607772	-1.6935335	-3.862492	-2.7638836	2.4795659	5.453718	1.6766512	6.4338126	-3.141567	-4.9407525	3.742379	1.297513	4.4414845	-17.876614	4.5621653	2.8287156	1.81843	0.8779589	-1.8472747	-0.96602726
LAI	32.0	-3.5657363	-5.5879874	-4.566927	-0.31616148	-2.2566357	2.227125	1.9144478	-3.047498	1.7742028	-0.07176579	-2.4639661	-2.2848701	-6.522252	3.0426512	1.4352224	3.2811081	-0.85745233	-7.972417	-0.19352046	-1.4864423	7.310938	3.2299364	-4.7340827	5.024545	-16.727633	2.7858593	2.419621	-0.6134079	-5.0846143	-1.641162	-5.247667	-1.9315652	2.5012937	5.9299197	1.7601376	6.5799255	0.7397631	-5.8984585	5.092701	1.5108498	5.492447	-18.0638	5.4965415	3.883075	2.7074022	1.5197438	-0.20378482	0.34079733
LAI	38.0	-4.353387	-4.4073925	-3.29588	-0.5711165	-1.7834241	1.8040556	2.633209	-1.5658327	2.105935	1.9156342	-1.7726022	-1.7546057	-4.667512	3.3573751	1.7604675	5.152678	0.23917058	-7.4254117	1.9488071	-1.1245762	7.570591	3.09409	-5.2959304	4.851464	-16.884724	4.1223526	2.7680068	1.0309144	-3.669253	-1.6920687	-5.4795065	-1.5161905	2.0758088	6.3790693	1.2543987	6.9478145	1.8681993	-5.2361856	5.9373803	1.7108755	5.6500273	-17.57348	6.512326	3.930913	3.1677814	1.8208684	-0.17710638	0.68202436
LAI	44.0	-4.0302052	-4.1321797	-2.45576	-0.706401	-1.5006763	1.7810717	3.0042257	-2.3013225	2.1307738	2.761901	-2.3276215	-0.9116023	-4.9856215	3.7740078	2.0170956	5.4870315	0.28284383	-7.554449	3.7143397	-0.95677894	8.463352	3.426816	-5.0103207	4.51821	-17.085373	4.864871	5.9711065	1.1733674	-3.9761536	-1.8030424	-5.7275963	-1.0023682	1.8465198	6.8002605	0.85298455	6.9414535	1.4500278	-3.7071006	6.329348	1.6060958	5.689472	-18.20024	6.3211393	4.551782	2.9913733	1.6418102	-0.27367112	0.8558004
LAI	50.0	-4.1762395	-4.4793615	-2.3930361	-0.8755124	-1.4320053	1.5814621	3.2349548	-3.234698	2.1616733	2.5962977	-2.6403499	-1.0558482	-5.5949244	3.3892295	1.9936066	5.357697	0.092089266	-7.679737	4.995523	-1.3046296	8.324323	3.3810794	-4.761947	4.330628	-16.72293	4.9022384	5.8609314	1.5449086	-3.9663007	-1.8346483	-6.353118	-0.9865705	2.034949	7.0604653	0.7175934	6.5670085	0.7280028	-2.6161332	6.4986644	1.5253859	5.957177	-18.694107	5.611337	5.1630163	2.8928158	1.5583605	-0.5830388	1.0699208
LAI	56.0	-4.27303	-4.673695	-1.8311484	-0.79391456	-1.3196065	1.299933	3.3032954	-2.910041	2.31736	2.6044312	-2.6687865	-1.3908795	-5.4370556	3.0836282	2.1431284	5.1226726	-0.0066066612	-7.5447917	5.744968	-1.388688	8.230807	3.4154272	-4.5548935	4.3964567	-16.407066	4.7876887	5.782052	2.1054418	-3.7734058	-1.9245698	-6.2156677	-0.9045041	2.386621	7.198437	1.1607592	6.2737784	0.4530144	-2.7473674	6.951968	1.5051862	6.0498996	-18.931572	5.1742883	5.278053	2.8276434	1.6832458	-0.48555115	1.2395442
LAI	62.0	-4.7244163	-3.9148412	-1.3119667	-0.7683528	-1.2895339	1.2216142	3.408749	-2.9540074	2.2664616	2.4189355	-1.800132	-1.4495525	-5.6091833	2.7911077	1.9379033	5.4418974	-0.85443735	-7.6762013	6.899931	-1.5046575	7.9102697	3.492406	-5.0147963	4.085218	-16.133537	5.842156	6.100065	3.0535054	-3.9208305	-1.964941	-6.3714695	-1.0336885	2.2938297	7.225143	1.3991544	6.3501177	0.73410934	-2.954922	6.7386475	1.5167279	6.023468	-18.477879	5.441271	5.0754724	2.4815094	1.9978852	-0.07625069	1.1181856
LAI	68.0	-5.028535	-3.4938254	-0.88268137	-0.64347345	-1.2674149	0.90895903	3.4921353	-2.9801927	2.0824716	2.2857537	-1.5309167	-1.6870402	-6.052688	2.6003	2.2267215	5.543115	-0.44461405	-7.562467	6.6841397	-1.5524032	7.85145	3.3016133	-5.051622	3.9512444	-15.933444	6.0491996	6.102228	3.0481699	-3.5222263	-2.04505	-6.4493966	-1.144559	2.3273032	7.1959705	1.4826902	6.1762514	1.1834568	-1.8603975	6.383676	1.4999417	6.0986156	-18.480291	5.7584248	4.8524504	2.3476129	2.0906606	-0.15327151	1.099562
LAI	74.0	-4.994742	-3.462756	-1.1033685	-0.50939786	-1.3906099	0.6400864	3.5700572	-2.8464146	2.2385464	2.3822293	-1.1835252	-1.7921926	-6.389879	2.538677	2.142598	5.7163715	-0.5155031	-7.7444367	5.924159	-1.7367228	7.8780003	3.3157735	-5.0073004	3.7742047	-15.944654	5.5573554	6.033645	2.9061313	-3.1080813	-2.1469471	-6.435809	-1.3219168	2.3151207	7.172894	1.1431816	6.006345	1.3904955	-1.163542	6.373719	1.3464073	6.1753764	-18.35396	5.8345504	4.775726	2.0224624	2.0894203	-0.17372464	1.1112955
LAI	80.0	-5.032464	-3.440366	-0.61429006	-0.30679607	-1.4914433	0.3293195	3.7776113	-2.482402	2.0628622	2.6630874	-0.8783303	-1.875344	-6.338186	2.2997565	2.1314998	5.818242	-1.0283	-8.055764	4.826337	-1.7697246	7.8066397	3.0577555	-4.790979	3.6316433	-16.047161	4.82022	5.835396	3.1847258	-2.728866	-2.2788727	-6.5397935	-1.3803016	2.4790537	7.145142	1.1002051	5.8231463	0.8819876	-0.752476	6.416117	1.3516803	6.072671	-18.614449	5.9808016	4.7748027	1.7052275	2.111951	-0.31784114	1.145828
LAI	86.0	-5.25455	-2.7187016	-0.12518603	-0.21467334	-1.6741525	0.16094199	3.712035	-1.9929942	1.8965325	2.7164478	-0.742577	-1.9232296	-6.0060687	2.2607217	2.2222793	6.084846	-0.923652	-7.8076463	3.9150126	-1.75364	7.5108094	3.0267026	-4.815204	3.5688844	-16.013271	4.740226	5.723973	3.3880355	-2.4444022	-2.4096637	-6.460583	-1.4149978	2.5869503	7.1784344	0.97934085	5.551889	1.281626	-0.67839974	6.5129285	1.4622815	5.9626875	-18.70398	5.8948793	4.7582517	1.4703797	2.1761549	-0.0849523	1.1731075
LAI	92.0	-5.4867873	-2.400708	-0.014771684	-0.22170995	-1.5924164	0.24079582	3.6775186	-1.2436565	1.7083999	2.783296	-0.6357549	-1.5530756	-5.796742	2.2239199	2.3060822	6.0286965	-0.4021486	-7.8066673	3.6719522	-1.7844671	7.3752384	2.8915446	-4.6894445	3.4114158	-15.565311	4.669962	5.688178	3.7543986	-2.0867624	-2.4317093	-6.261806	-1.777862	2.776459	7.194578	1.5018198	5.39498	2.1362603	-0.42722496	6.6525674	1.3899494	6.080514	-18.60512	6.2366333	4.7564793	1.4526031	2.26055	-0.21866748	1.1761795
LAI	98.0	-5.5322175	-2.241589	-0.13066988	-0.16570206	-1.534129	-0.06382821	3.814809	-0.84601855	1.6843568	2.6776416	-0.5487905	-1.6224372	-5.873654	2.0238092	2.1943882	5.9778585	-0.28183755	-7.9125094	3.4826744	-1.8686211	7.4689484	2.9786441	-4.5851965	3.2322085	-15.419605	4.0214534	5.886826	3.7335129	-2.058461	-2.4284732	-6.3534837	-2.1055133	2.8319032	7.3008204	1.9258301	5.109789	2.346542	-0.038612723	6.751188	1.267525	6.1231427	-18.597214	6.6892242	4.832101	1.362794	2.1486065	-0.12303464	1.3309257
LAI	104.0	-5.8499346	-1.5824102	0.09696343	-0.13028088	-1.384938	-0.077777766	4.0831532	-0.55495256	1.3629432	2.499503	-0.11097357	-1.4902357	-6.1706357	1.8096241	2.2598426	5.8289194	-0.65364194	-7.7295866	3.23487	-1.7894512	7.4712496	2.9453712	-4.635463	3.2951334	-15.4072485	3.1142173	5.926853	3.7004554	-2.0622456	-2.385133	-6.2837005	-2.2922578	2.685837	7.298534	2.7186134	4.793908	1.4859964	0.500377	6.925127	1.2534798	6.074744	-18.611187	7.188283	4.64307	1.0000086	2.2660015	0.025545828	1.4719577
LAI	110.0	-5.8769693	-1.291778	0.17348328	-0.021805562	-1.3542547	-0.10773399	4.069904	-0.1606479	1.4447918	2.5139008	0.101716325	-1.5535467	-6.109898	1.7192538	2.2138562	5.730076	-0.9769534	-7.235877	2.5804613	-1.731724	7.4236636	2.7808707	-4.690257	3.3691778	-15.346252	2.8196785	5.948209	4.3529596	-2.0834012	-2.4176512	-6.1891828	-2.3937302	2.6168818	7.152123	4.8026834	4.645773	1.662777	0.97326493	7.4411235	1.2256995	6.0570283	-18.104914	7.185281	4.523734	0.84713346	2.1792014	0.1826099	1.593449
LAI	116.0	-5.3237114	0.38817456	0.14393876	-0.28205094	-1.050413	0.39794606	3.7670023	0.18264207	0.86632967	2.6865122	1.0637676	1.7051622	-5.5480638	2.065333	3.8052723	4.8790855	-0.88512665	-5.0108237	1.1721013	0.2813399	7.3371444	2.4189682	-4.946068	2.4902496	-14.705399	3.2042017	6.039636	5.716679	0.7170115	-0.87105125	-1.2672821	-2.3742857	2.9058669	6.2065506	4.951375	4.9126287	-0.4252483	2.044209	7.0975637	1.2360785	3.1054957	-11.303787	6.056444	5.185102	1.5879835	2.4087143	1.3321949	0.81422985
LAI	122.0	-5.4996934	0.5711398	0.09198058	-0.30257297	-1.1202857	0.4919556	3.751626	0.45383406	0.69442475	2.4731064	1.3501227	1.9765232	-5.3873215	2.2170992	3.9772162	4.767078	-1.3834475	-4.690202	1.4670496	0.46286127	7.4035316	2.6138525	-4.789919	2.4641218	-14.37283	2.3225086	6.09745	5.8251357	0.8192717	-0.85525376	-1.2635574	-2.4424067	2.9366665	6.291069	4.9124303	4.7344723	-0.37943846	2.0612328	7.127712	1.1308421	3.1010172	-11.166287	4.9823437	4.958895	1.7811655	2.5006227	1.3776294	0.71629256
LAI	128.0	-5.8424826	-0.76218593	0.46068597	-0.10420151	-1.5345782	0.09922186	4.061792	1.187176	1.0928674	2.4596786	0.9421668	0.10406922	-5.363648	1.8781748	3.1976147	5.2059836	-1.8075225	-5.7142205	2.76669	-0.76974225	7.3208895	2.9217277	-4.238924	2.9079182	-15.051846	1.3547474	6.0158873	6.3869605	-0.5769899	-1.6834543	-4.1541467	-2.9864838	2.8082774	7.131653	5.378361	4.4877462	0.61134833	1.994727	7.950927	1.18715	4.86522	-15.850429	4.429478	4.2533407	0.9982601	2.4299905	0.6802128	1.2878517
LPS	4.0	1.3136026	3.2481697	-3.009477	-6.170605	-2.0684593	4.6586533	-14.536147	7.316696	-3.6703265	1.8927784	6.695368	2.9573355	-2.3622825	-3.0886247	4.67841	-2.0926783	-8.347973	-0.09539637	-10.186878	11.109794	3.9234812	6.69716	1.5888637	4.5985327	-13.132006	2.1589513	7.371805	0.3427809	-0.031990513	0.26920554	0.38231254	2.5116158	-2.5039716	-0.0018717558	6.6188955	11.84069	-9.214469	-2.6652727	6.2326436	2.2272356	4.130669	-4.1251707	6.032077	0.3451651	3.97803	2.677547	0.7863376	-0.77391416
LPS	6.0	1.0659943	2.649801	-4.1197615	-6.4123626	-2.982096	4.431338	-15.061673	5.3881545	-5.4669743	-0.36506805	6.093249	2.7725518	-3.473301	-4.7656765	4.5960608	-2.9989831	-8.733686	-0.032398783	-10.436026	10.810306	3.0344481	5.6857715	1.3351107	3.438466	-13.492928	1.324407	6.794565	-0.63873535	-0.5336438	-0.8145857	-0.36725593	2.3537722	-4.0443306	0.038413465	5.8948936	11.424852	-10.519053	-3.420716	5.472876	1.5513822	3.3033047	-4.601947	4.679935	-0.033390984	3.2671082	2.2134647	-0.054693285	-1.6666167
LPS	8.0	1.2100997	2.2394722	-4.8745203	-6.521744	-3.4975233	4.5393844	-15.398276	4.0847516	-6.3147235	-0.8058127	5.8174014	2.3878243	-4.0969796	-5.570749	4.4599605	-3.2869656	-8.957859	-0.18607244	-10.784028	10.440049	2.3618107	5.125237	1.190493	3.0564153	-13.692196	1.4594246	7.0327845	-1.1414043	-0.6542188	-1.376632	-0.59197426	2.4021199	-4.8148093	0.0028133974	5.7015653	11.14002	-10.963987	-3.9769764	4.9359136	1.4164011	2.759904	-4.897199	3.8355649	-0.03386499	3.0634484	1.999725	-0.5055715	-2.033004
LPS	10.0	2.2009885	0.031171363	-7.5209317	-6.2144794	-5.7905636	4.3551264	-16.207853	-5.329459	-11.665354	-2.372839	3.3070128	0.4405965	-6.2481465	-9.359512	3.8323112	-6.0665526	-9.415772	-0.90254366	-11.162328	7.608262	-2.5206776	1.3264698	-1.4183024	0.18213996	-14.237161	1.2982392	4.765589	-5.1216555	-2.1627028	-3.8348095	-2.8749707	2.3126626	-7.8317394	0.25641704	2.9071403	8.128961	-12.946817	-7.045837	1.3830026	0.018885931	-1.0074905	-6.0345044	-1.4829144	-0.76157033	0.6018486	-0.992015	-3.6796994	-4.4249587
LPS	12.0	0.3863542	-2.649856	-8.197208	-5.74775	-6.734958	3.0833712	-16.412636	-8.3874655	-14.145945	-2.6645515	-0.76645637	-1.6070127	-6.9836965	-10.826329	1.9568608	-7.6338315	-9.701742	-0.46402335	-9.931308	5.8373456	-3.812022	-0.33125228	-2.5115035	-1.9676508	-13.634516	-1.2015535	2.4540577	-7.047791	-3.1260047	-4.920146	-5.4931273	0.6329071	-8.828723	0.63044035	-1.0558844	4.2698135	-14.055762	-8.157024	-1.500289	-2.6779792	-3.5287151	-6.229303	-5.109433	-1.1282004	-1.8960311	-3.2434318	-6.404747	-7.0275726
LPS	14.0	-0.542028	-4.062111	-8.189851	-5.290702	-6.9083138	2.5772934	-15.814128	-9.174506	-15.147675	-2.8167977	-2.7832022	-2.816772	-7.061565	-11.408075	0.6788759	-7.156568	-9.663764	-0.5147873	-9.203125	4.7725177	-3.6557016	-0.90143883	-2.708822	-2.8462172	-12.869255	-2.8926513	0.90238595	-7.3372674	-2.8071754	-5.223558	-6.717802	-0.6960263	-8.348647	1.0791885	-2.503397	2.5069637	-14.286978	-8.165507	-3.9662278	-3.94009	-4.9286914	-6.196535	-6.577541	-0.5784312	-3.0716827	-4.2268605	-7.804361	-7.5345407
LPS	16.0	-1.2742536	-4.5670776	-8.5091305	-4.9724207	-6.016487	3.1077635	-14.266671	-7.556109	-15.317518	-3.173946	-2.8505025	-2.9134328	-5.861585	-11.814573	-0.029022595	-2.6047304	-8.9334545	-0.5196735	-6.813543	3.9043927	-2.1225553	-1.3926805	-2.5501149	-2.9988155	-11.2043495	-5.01098	0.5803436	-6.343927	-2.768587	-5.80489	-6.317266	-1.1644928	-7.355803	1.699101	-1.0254334	1.9585776	-13.79211	-7.67048	-4.7605557	-3.9279962	-4.0485406	-6.562852	-6.8556123	-0.09005745	-2.0556989	-3.97923	-8.25834	-5.293852
LPS	18.0	-1.3705685	-4.398807	-8.749465	-3.2321444	-5.586975	4.074947	-8.010361	-2.9908361	-11.58667	-5.2020435	-2.7664273	-1.8048714	-2.7817044	-4.998763	0.43966562	-1.7784157	-6.6205907	0.7251302	-11.39903	3.583726	6.78656	-0.7718787	0.721401	-2.5274978	-8.6234455	-5.5066333	5.4652653	-1.3230858	-1.6627413	-5.597736	-4.468625	-1.4845053	-1.4329132	2.2313364	1.4162498	1.6107683	-10.926141	-5.561721	-2.4405003	-2.5536187	1.0519928	-6.9852877	-2.1145315	0.58004665	1.6206633	-2.1161234	-2.5455222	-3.3535585
LPS	20.0	-2.4274583	-3.3104136	-6.6392684	-2.5864148	-4.5018544	3.9659245	-10.944237	0.1489978	-2.7184227	-0.36316645	-1.7434262	-2.4829638	-6.862806	-0.3923296	0.18332078	-1.300536	-5.4556847	1.1558841	-11.227838	3.207993	7.758468	2.0191376	0.6748929	0.80564225	-11.126134	-4.17089	8.011385	-1.203727	-3.0518186	-3.9104986	-3.452728	-2.7651875	-1.0391386	2.465937	2.029509	0.61934125	-9.898188	-4.738723	-1.2421123	-1.4549196	2.147829	-6.1399226	2.547468	1.3592656	3.056168	-1.4307817	-3.0666447	-2.804899
LPS	22.0	-2.4513001	-2.407545	-5.1495	-1.5940479	-4.0328474	4.06771	-10.075001	-0.3705752	-2.271012	-0.1372518	-1.2206107	-4.026362	-7.9291472	-0.7622465	0.42811847	-0.25508142	-4.3762207	0.7361478	-10.064216	2.4141707	7.9039545	3.6277046	0.30511338	2.2011473	-10.756671	-3.5808866	6.793488	-2.584979	-3.9124458	-2.7991445	-2.859226	-3.363457	-0.39487258	2.2995665	2.4757693	0.4955012	-9.600223	-3.9302917	-1.0953054	-0.17749585	2.4776294	-6.609407	3.39033	1.1737894	3.2153196	-0.69584084	-3.5329564	-2.5004287
LPS	24.0	-2.8459437	-1.787833	-3.9508824	-1.9368885	-3.3942008	4.2751904	-8.640245	-0.034760367	-0.7744704	0.1703046	-1.2817138	-4.5759974	-7.4758706	-0.6044915	1.287189	1.2719905	-3.0553975	0.3074628	-10.098449	1.8438194	7.621747	3.9975924	-0.32868874	2.2065299	-10.0127735	-3.2808921	6.330441	-3.0863338	-4.3094273	-2.2765846	-2.9558382	-4.0738797	0.76361454	2.599219	3.4139214	0.50527066	-8.729421	-3.0639262	-1.263471	0.22792657	2.9468644	-7.200748	4.2436357	0.970659	3.2921581	-0.037694097	-3.3260372	-1.6738461
LPS	26.0	-3.265261	-1.4356546	-3.3509011	-1.8839096	-3.1334958	4.045619	-6.1899977	2.0473032	1.9398907	-0.20691952	-0.9915709	-3.9082928	-5.0766087	-0.61069465	2.199166	1.9315364	-3.008824	0.2849093	-10.475255	1.413197	7.41705	4.124824	-0.2226501	2.5635133	-10.850435	-2.9269843	5.3309164	-2.0391736	-4.668372	-2.392545	-2.6680522	-4.390827	1.3118621	2.9794207	4.5963516	1.1163183	-7.9249363	-1.5975692	-0.66188216	0.8434268	3.5451913	-7.939863	5.1582417	1.1210494	3.6216984	0.9843935	-3.2176402	-0.9685604
LPS	32.0	-4.4114833	0.5292742	-1.9589375	0.018896418	-2.843571	2.7922962	-5.10674	5.1784325	5.266932	-0.67134494	0.076408654	-2.8330703	-3.4215977	2.1149125	3.1420429	4.187717	-1.0193626	-0.64119077	-3.7282784	0.48582396	6.370192	5.095642	-0.76241356	3.6553454	-13.006227	-2.8841684	4.8614287	-0.5542017	-5.0667653	-2.2742262	-1.5733653	-3.9345129	2.2049115	3.9406223	5.0424376	4.5458684	-3.8302014	-0.795415	3.8241487	1.5475332	5.545096	-7.3375015	8.692579	2.277173	4.815848	2.4981241	-0.39896935	0.78766984
LPS	38.0	-5.0870676	1.2006892	-1.0031404	-0.60097486	-2.1209528	2.3210564	0.29682958	7.561382	5.9512115	2.977255	1.0358604	-1.9758613	0.34571254	2.113824	3.0945628	5.5632133	-1.4247388	0.4126373	-1.9296118	1.0119823	7.4868197	5.293938	-0.9746981	4.5058374	-13.671856	-1.55525	5.0852056	4.1828704	-1.6683626	-1.4869016	-4.491086	-2.2955046	2.3852189	4.805508	3.8223588	4.6466804	-0.81434816	0.81135386	7.950184	1.7740529	5.9391193	-6.2423997	9.662188	5.487382	5.902656	2.9887216	0.4731794	1.8080729
LPS	44.0	-4.494055	1.5845352	-0.6431358	-1.4634473	-1.9740851	1.85553	3.2257354	7.860622	6.3261695	4.85588	1.1480739	-0.9469938	3.3593125	3.0877597	3.4577153	5.7409096	0.7302292	0.22195181	-0.40695867	0.87879646	8.310903	5.9927998	-1.0641818	4.1225767	-13.392996	-0.8455213	7.32383	6.4410653	-1.2399526	-1.4526811	-4.5109043	-1.199208	2.4097917	5.669463	4.1528916	5.9510527	-0.034915965	2.2408526	9.470297	1.9980285	6.101502	-6.9293017	8.3758745	5.594909	6.11599	3.159483	0.7121746	2.5308578
LPS	50.0	-4.746821	1.8065557	-0.40693587	-1.9754467	-1.9373213	1.7250484	4.7730923	7.9997807	6.67908	4.9047036	1.4001273	-0.5314575	3.3169978	3.305757	4.054818	5.5453115	1.5835181	0.39496273	3.0145292	0.57348293	7.712936	6.114012	-0.95636266	4.0154424	-13.264175	-0.6020355	7.2980404	7.675626	-0.87809354	-1.4521654	-3.7378168	-0.5179759	2.7420747	6.207754	4.5554376	6.165471	0.3036047	3.1845562	10.273528	2.335217	6.108796	-7.3428984	7.0744314	5.829941	5.9803977	3.128736	0.90123826	2.7903247
LPS	56.0	-4.6999283	1.6656777	-0.24505557	-1.6724625	-1.7912794	1.7706199	5.087087	8.299822	6.8570127	4.511582	1.9552107	-0.27425975	3.6326787	3.1403985	3.9156601	5.3838267	1.0170984	0.9470928	4.622275	0.7064252	7.521453	6.093026	-0.7048874	4.3183494	-13.431782	-0.2825308	7.275673	7.759901	-0.97864175	-1.4253196	-3.5469718	-0.12018164	3.119648	6.6309237	5.5469217	5.8698907	0.51716465	3.5269465	10.412882	2.4710834	6.347925	-7.496462	6.574073	6.2893853	5.6225157	3.319947	0.98124045	2.8583822
LPS	62.0	-4.8398433	2.660676	0.014984806	-1.5199735	-1.1954205	1.3528435	4.78159	8.351422	6.7256303	4.486281	2.353532	-0.012999577	4.6072063	2.7554595	4.094682	6.095731	1.1145091	0.5710981	6.2606897	0.6857124	7.3188295	5.99679	-0.8507299	4.332063	-13.9160595	0.12496667	7.6774664	8.378065	-1.1825019	-1.1826384	-4.018897	0.85941416	3.1453211	6.914565	5.6960096	5.4537787	0.9377576	3.4876387	10.781186	2.6662965	6.5772624	-6.90911	7.311111	6.423129	5.007655	3.611817	1.4955151	3.3256361
LPS	68.0	-4.937465	2.411286	0.4692275	-1.4078927	-1.4857377	1.0534275	5.0918922	8.418347	6.0473475	4.4593616	2.8891888	-0.7289486	5.4686613	2.3672032	4.3256254	6.4134197	0.8358032	-0.028277097	5.942364	0.2949322	7.211384	6.0204873	-0.77792406	3.9379923	-13.916726	-0.81289196	7.999069	8.799623	-0.6930089	-1.3462874	-4.376433	0.53065604	3.2523503	6.881475	5.858145	5.182766	1.1600364	4.119671	11.23065	2.7719803	6.560733	-6.720762	7.752841	6.8634634	4.666319	3.5466473	1.8257463	3.3328514
LPS	74.0	-5.2922044	1.444717	0.08204718	-1.2950469	-1.6236435	0.70903635	5.552891	8.179452	5.986458	4.460294	3.609981	-1.0548856	5.4068484	2.2337527	4.367337	6.4928594	0.35702884	-0.24409883	5.526952	-0.022851607	7.079979	5.8939404	-0.86698496	3.746515	-14.045929	-1.2276181	7.9358177	8.425286	-0.09212346	-1.730992	-4.5375633	0.44742888	3.003645	6.600669	5.477146	4.8896728	1.2605122	4.5159755	11.387153	2.6850622	6.4093366	-6.4473977	7.647485	6.8563185	4.3679943	3.4450603	2.0959647	3.055269
LPS	80.0	-5.496017	0.5822455	-0.57392985	-1.0280256	-1.6885796	0.2795919	5.516583	7.4419675	6.0084686	4.7289853	4.160763	-1.4549941	3.9574854	1.7870101	4.009292	6.6139846	0.51042736	-0.41607216	3.8813336	-0.009813973	7.216088	5.5415254	-0.7165599	3.8657427	-14.031117	-0.62893873	7.8422556	8.2828045	0.37095103	-2.1850162	-4.5621977	0.26005474	2.8305137	6.423864	5.0727406	4.4318237	0.9615685	4.9301825	11.273695	2.611339	6.398173	-6.639917	7.390562	6.658948	3.779544	3.4464374	2.02166	3.0027263
LPS	86.0	-5.502405	1.1349447	-0.6599812	-1.140094	-1.4669086	-0.14560485	5.2117767	7.10011	5.6831584	4.803897	4.7526555	-1.8661209	3.6211824	1.5064708	4.025941	6.751893	1.1056706	-0.3683641	2.2197387	0.23553382	7.2661614	5.3555493	-0.8592027	3.667484	-14.04765	-0.8452452	7.3439193	8.458698	0.0787078	-2.3375723	-3.9422843	0.099030584	2.9052947	6.5174227	5.253332	4.174605	0.7434302	4.8454633	11.178523	2.704218	6.646426	-7.294449	7.1053495	6.8319583	3.5213914	3.625867	2.1338303	2.8940961
LPS	92.0	-5.7881336	2.3456645	-0.6977588	-1.1011541	-1.4806197	-0.54690063	4.7121744	7.435031	4.945794	4.7183714	5.0605617	-2.1286445	3.0948088	1.2757671	4.136359	6.61698	1.0708612	-0.5416048	0.9415108	-0.020784544	7.3317194	5.522205	-0.6690276	3.402074	-13.949658	-1.1271528	7.34025	8.567713	-0.31842902	-2.4623358	-3.8722134	-0.12797432	3.2854962	6.7346716	5.7308874	3.7861984	1.8591888	4.2619047	10.62286	2.8535426	6.8059998	-7.2585087	7.434205	6.742862	3.2307088	3.7212727	2.1045873	3.0689209
LPS	98.0	-5.855413	2.86701	-0.5688112	-0.8630856	-1.4994876	-0.7061776	5.105491	7.1866903	4.7039943	4.2417006	4.8962913	-2.6641574	3.0558481	1.1178614	4.235415	6.5597754	0.9588001	-0.49448118	0.19606027	-0.21131016	6.9609413	5.6636715	-0.74986464	3.242096	-14.03163	-1.5157596	7.595762	8.051851	-0.21351853	-2.4897587	-4.0975337	-0.1170434	3.2494364	6.555925	5.9368925	3.3833194	1.893914	3.826497	10.461771	2.8205235	6.7597933	-6.951933	7.6948	6.7534833	2.7172196	3.7662694	1.965374	3.1904817
LPS	104.0	-5.918956	2.895501	-0.361941	-0.7463487	-1.331224	-0.6872733	5.8711767	6.787263	4.655802	4.3378773	4.624149	-2.5456657	3.057998	1.2446183	4.093668	6.5637503	1.1533561	-0.37232587	-0.45076758	0.0063697784	6.616554	5.558417	-1.057563	3.0802324	-14.425006	-1.6913574	7.431398	7.349428	-0.026500585	-2.497349	-3.723729	-0.15156563	3.1439803	6.302163	6.42066	3.2653427	1.1554935	3.690624	10.1926	2.7030818	6.6428547	-7.3331776	8.233451	6.521745	2.3470774	3.68031	2.1839585	3.1376038
LPS	110.0	-5.5374327	2.6001387	-1.0018989	-0.9442171	-1.1514617	-0.6217094	5.5607533	6.5153017	4.178108	4.3218164	4.1972866	-1.9490819	2.612658	1.2887514	3.9408762	6.689642	1.1724898	-0.54474396	-1.1382276	0.96849775	6.551207	4.8856244	-1.2776546	2.9164014	-14.5886135	-1.6333958	7.5005183	6.904804	0.049382273	-2.6262884	-2.9337404	-0.25877047	3.3940482	6.0447106	6.400311	3.1878896	0.4344821	3.7839823	9.422136	2.5688903	5.9471292	-6.6385946	7.45458	6.554248	2.0204804	4.163355	2.4911327	2.5730796
LPS	116.0	-4.3321075	3.9406343	-2.2919433	-1.331847	-0.6612183	-0.21385673	4.4665537	6.919978	3.251622	4.2111106	5.0168476	0.40847594	3.1622953	2.16314	5.4873557	5.1021767	1.4137341	0.54744625	-3.1364815	4.603415	6.412078	2.4555566	-1.5965586	1.5269169	-12.914492	-0.50619596	7.206712	5.3589735	0.8756184	-1.804458	0.5735573	0.1897951	4.309873	5.720062	3.950874	2.5988643	-2.1849847	2.2382455	3.9163089	1.8514228	1.6646109	-1.0162252	4.164194	6.352523	4.4311976	7.9769735	2.0247	0.07923974
LPS	122.0	-4.5343857	3.9623497	-2.158509	-1.3296113	-0.7586067	-0.14422202	4.1289797	7.0952067	3.2720692	3.9214466	5.071368	0.44396394	3.2729468	2.2158394	5.7514057	5.0993276	1.2250218	0.53143513	-3.1219063	4.797179	6.4852204	2.5541053	-1.5169427	1.4689019	-13.194514	-0.7909115	7.2337093	5.339707	0.91861576	-1.7918209	0.74162006	-0.00426996	4.020364	5.7930436	4.058102	2.6645038	-2.2959013	2.2280667	3.852945	1.6920418	1.642544	-1.0657527	3.2385488	6.478137	4.412963	8.246972	2.1604686	0.013143742
LPS	128.0	-5.080342	3.0288706	-1.7253187	-0.92175704	-1.0734409	-0.14999586	4.764995	7.2909756	3.4858072	3.921586	4.281929	-0.697	2.6472802	1.4567629	5.3568263	6.1045737	0.36489826	-0.13391519	-1.6577907	3.7923226	6.516734	3.6335168	-1.4640678	1.5090412	-14.986661	-2.1082494	7.308291	6.217913	0.6489984	-2.2978218	-0.72411853	-0.15901475	3.5787663	6.2018814	4.6828074	2.8237617	-1.5118643	2.7823648	6.3327146	2.1013606	3.5457606	-3.1236033	2.8057964	6.7845035	2.8462286	6.6412215	1.9648654	0.9963377
LPI	4.0	1.1192062	3.830247	-1.4253535	-5.878099	-2.9897459	4.033863	-13.830803	9.944668	-2.348281	-4.7538896	3.19097	0.18550558	3.033065	-2.3275235	3.8353298	-0.6487814	-4.0983987	1.5018109	-9.154083	10.242834	5.1574225	5.6399593	1.0075268	4.968061	-10.204561	-0.6216982	5.7514367	3.3261843	0.2592609	0.57316697	-2.143256	0.28535283	-5.6517076	0.3702835	7.011664	9.480942	-9.4199295	-0.7958732	6.73115	3.642274	2.1164792	-4.670364	8.515633	1.4917142	6.0368013	0.031606864	-1.3702612	-0.69982684
LPI	6.0	1.1663185	3.0363371	-2.4018297	-6.267531	-3.8600826	3.989209	-15.17195	8.826138	-3.7675362	-6.9419346	3.1132624	-0.26909426	1.8908546	-3.5443444	3.7887213	-0.92219484	-4.9449763	1.600595	-10.110122	9.787467	4.914277	4.5661836	0.9167389	4.1285467	-10.809465	-1.3475567	5.6059823	2.7988098	-0.33823034	0.07074406	-2.5895178	0.33184347	-7.0937786	0.39126238	6.411035	9.359389	-10.57879	-1.3381057	6.2173076	3.1108885	1.1887829	-5.3865395	7.005457	1.1400841	5.377854	-0.5377136	-2.499828	-1.6492231
LPI	8.0	1.4918094	2.538736	-3.0725543	-6.486768	-4.487654	4.162033	-16.053074	8.290326	-4.62131	-7.6883736	2.8291311	-0.6610903	1.1362698	-4.45821	3.7040894	-0.86543846	-5.618223	1.558206	-10.548641	9.163975	4.6244664	4.0904527	0.8390375	3.7727578	-11.350145	-1.4939014	5.797748	2.4589937	-0.5725564	-0.36009985	-2.6669066	0.3619837	-8.16684	0.30284995	6.2107105	9.154463	-11.001778	-1.7670267	5.9053907	2.8851817	0.5966349	-6.010508	5.9947486	1.0973235	5.006973	-0.75387526	-3.0435438	-2.2697003
LPI	10.0	3.1009843	-1.0745717	-5.9374323	-7.320647	-7.3678284	4.4743457	-19.203207	1.106145	-10.593305	-10.91429	1.7285004	-1.8306748	-2.0104043	-9.459112	3.5353649	-1.0390682	-7.793818	1.2197489	-11.921797	5.4010124	1.5437678	0.29974717	-0.34476045	1.6838346	-14.26956	-2.1273031	5.0711107	-0.9311191	-3.1309202	-1.7528346	-3.507254	0.8879907	-13.988696	0.44565004	3.6644783	7.38123	-12.962869	-4.7604833	3.0698428	1.3459655	-3.4201894	-8.410919	-0.0127398055	0.19905849	2.6888406	-3.7602124	-6.8811913	-6.569006
LPI	12.0	2.0682206	-3.1216972	-6.555402	-6.8113623	-8.47923	3.8379705	-19.51661	-3.5957506	-12.968084	-11.506437	-0.27719322	-3.1709588	-3.2396295	-10.790097	2.356008	-4.0879207	-8.257887	1.249552	-11.298009	3.375499	0.1913737	-1.4545281	-1.139762	-0.7037024	-13.93982	-3.7316432	3.8456328	-3.1798825	-5.4560456	-2.494516	-5.0104775	0.384727	-15.101108	0.9377616	0.7534642	6.169685	-14.328337	-6.0452204	1.0727732	-0.17302358	-6.144096	-8.866941	-4.4456916	-0.46791476	0.844039	-5.7284966	-9.774234	-9.235577
LPI	14.0	1.1587397	-4.265829	-6.6008086	-6.4535174	-8.632153	3.2145507	-19.106184	-4.9185724	-13.838246	-11.941808	-1.5403368	-4.4662046	-3.8270693	-11.556533	1.4775227	-5.287186	-8.597391	1.1486616	-10.17641	2.1002855	-0.3117125	-2.0241666	-1.5761769	-1.9032383	-13.503814	-5.7561903	2.291212	-3.8382185	-6.111113	-3.190563	-6.072517	-0.7160994	-14.885993	1.3857576	-0.25183392	5.2263856	-14.612808	-6.5410066	-0.7086336	-1.8681028	-7.639203	-8.748744	-7.5395255	0.19220014	0.13347824	-6.3464875	-11.279103	-9.869458
LPI	16.0	0.38346025	-4.4486594	-6.919057	-6.2399755	-7.8201284	3.275116	-16.328527	-2.1485608	-13.7878475	-12.127374	-2.4159825	-5.1885467	-3.2626586	-11.92542	1.0260661	-4.001946	-9.343643	1.57783	-7.509235	0.6897355	1.071826	-2.500003	-1.644342	-2.5211928	-11.966803	-7.318136	1.5465634	-3.0447502	-6.603133	-4.1278734	-5.6465306	-1.8413554	-13.57268	1.4533101	1.1607403	4.551469	-14.0417595	-6.4010754	-1.2856628	-2.4317534	-6.5174036	-7.419929	-10.260372	0.67519027	0.32497823	-6.162364	-11.775052	-7.444069
LPI	18.0	0.76040995	-3.7580178	-7.2567234	-4.49494	-6.5897455	4.2726226	-10.399483	2.9814003	-9.46641	-12.471901	-2.8184679	-3.839711	1.5493377	-3.0763168	1.310576	-1.9396989	-6.9257536	2.4961152	-8.128456	-0.31785056	8.754274	-1.408714	0.032524325	-1.9417039	-10.2016325	-7.3459134	4.520956	1.1809903	-5.6655917	-3.4898832	-3.9278877	-2.2742302	-5.0933743	1.8742446	3.0818686	4.5322766	-10.224514	-5.0206275	1.4444791	-1.7950827	0.7912056	-7.747619	-8.341595	1.970729	2.7794206	-4.3820095	-6.0369124	-3.2417195
LPI	20.0	-0.035896458	-1.9998157	-5.6700673	-3.1979127	-5.364327	4.2933154	-12.071272	5.7904987	-0.9549052	-7.410012	-2.433945	-3.1337616	1.2605321	-2.1559124	1.0312601	-0.9033488	-5.924969	2.7525356	-6.9218464	-0.5244099	7.7714615	2.6021097	-0.23542707	1.1753418	-11.272526	-5.7892222	6.2696133	1.3416572	-4.742843	-3.180301	-2.4152472	-3.296188	-3.8565495	2.309801	3.869226	4.6830273	-8.035114	-3.6894827	3.9143891	-0.98776424	1.5106868	-6.808291	-3.5259666	3.365802	3.604269	-3.4707983	-5.7558355	-2.8296473
LPI	22.0	-0.43909088	-1.2007765	-4.4422727	-2.636386	-4.649831	4.186928	-11.136335	5.030381	-0.31488448	-7.443409	-1.7461656	-3.5335383	-0.009480013	-2.178374	0.9690382	-0.14618671	-4.3077564	2.3602574	-5.973688	-1.3501768	7.2272005	4.1843987	-0.4785859	3.6244264	-11.159991	-4.99364	6.282166	0.6850522	-4.7293935	-2.575941	-2.0946555	-3.453224	-2.527871	2.5753295	4.2617335	5.1438503	-7.79116	-2.7353778	3.8536587	-0.027637405	2.0999782	-6.2663784	-0.553876	3.4606469	4.1069164	-2.7413814	-5.350652	-2.1698754
LPI	24.0	-0.8353576	-0.64685756	-3.8136587	-3.1312897	-3.884405	4.2225046	-9.191501	4.8576283	0.8534325	-7.1387534	-0.94008464	-4.0050135	0.63774514	-2.0360737	1.385534	0.6167958	-2.8282652	2.1974053	-5.719263	-1.9383646	6.718719	4.4799714	-1.0173753	3.868521	-10.940069	-4.5204415	6.232173	0.67647	-4.7900915	-2.152439	-1.9918662	-3.5108566	-1.1858274	2.6362977	4.799533	5.544335	-7.005581	-1.6178958	3.396164	0.64552075	2.7890453	-6.03959	1.04595	3.3024316	3.9232428	-1.9029081	-4.4795175	-1.1258904
LPI	26.0	-1.4742433	-0.07181616	-3.4255002	-3.209696	-3.2552724	3.989277	-6.317464	5.462047	1.9996228	-6.5567245	-0.30769104	-4.1844916	1.5832249	-1.1446908	1.8770212	0.7339866	-2.2079124	2.2649333	-5.649655	-2.379719	6.4528317	4.849467	-1.095854	4.040989	-11.313082	-4.411031	5.032526	1.7168404	-4.7236114	-2.2608252	-1.4755706	-3.4831986	0.044547137	2.4111574	5.048583	6.133223	-6.0302587	0.018536633	3.7727444	0.958973	3.7226646	-5.7961173	1.0084444	3.4744434	4.186786	-1.4468255	-3.757375	0.014197279
LPI	32.0	-2.693554	1.0874503	-2.1645	-1.407263	-2.4024684	3.1207936	-3.4709191	5.8391547	3.7461798	-1.6030852	1.0267627	-4.2689414	1.3669724	1.3677367	2.1946201	2.3218265	-0.012457994	1.6852367	0.12421757	-2.7282696	6.1538477	6.1731	-1.3148336	6.1751556	-12.336697	-3.8137374	4.570658	3.076266	-3.206354	-1.833513	-0.13401121	-1.7737279	1.3205742	2.909316	4.3901258	6.3010454	-1.0182419	1.6722658	5.746323	1.5725404	5.9264507	-4.8428435	2.7104776	4.4981103	4.892498	-0.48989916	-0.72426206	2.4844086
LPI	38.0	-3.8520002	1.9080117	-1.2291334	-1.4600378	-1.1612785	2.858184	1.4862548	7.0269313	4.139334	2.1138964	1.8585348	-3.4524312	2.1964936	1.8826209	2.276187	3.2694087	0.49432755	2.1349669	2.3730354	-2.7373374	6.9202237	6.5119357	-1.3396597	6.2545924	-12.688207	-2.9597373	4.5669413	5.447611	-1.8252926	-1.33612	-2.4225075	-0.67236674	1.5288886	3.230866	3.6427999	5.516371	1.8748835	2.5726268	7.954003	1.6923895	6.4794374	-4.934435	3.029905	5.422056	5.8227897	-0.15381882	-0.11506977	3.85266
LPI	44.0	-3.1010408	1.9562119	-0.2776998	-2.1315804	-1.1458442	2.4188807	4.5725975	7.343151	4.6328535	3.5295894	2.1571455	-2.636248	2.4619138	2.1617267	2.5803225	3.3818364	0.97395015	1.9376599	3.5990002	-2.7760541	7.7492433	7.0055614	-1.2080483	5.8947754	-13.109556	-2.5754533	6.7306037	7.1280365	-1.8106155	-1.0909417	-2.44906	-0.64948666	1.5426295	3.5166843	3.2839413	5.8445654	2.396736	2.801009	8.516767	1.748495	6.782599	-5.282674	2.8838203	5.4062033	5.618391	0.13787048	-0.2540956	4.357563
LPI	50.0	-3.274685	2.011879	0.54068977	-2.2122755	-1.169447	2.0498254	5.795866	7.573958	4.536891	3.4311855	2.5003142	-2.845472	2.2709167	1.8173499	2.6433635	3.2286706	1.2722454	1.9632583	4.826895	-2.8178523	7.5605993	7.0954556	-1.5087051	5.493013	-13.404822	-2.9237719	7.2884393	7.833703	-1.5919471	-1.0660973	-2.0235808	-0.74646246	1.9407809	3.660969	2.684259	5.706917	2.116049	3.1132483	9.214488	1.5616379	7.0145392	-5.841808	2.320569	5.1699123	5.927702	0.27372044	-0.38383558	4.204094
LPI	56.0	-3.2583215	1.9312793	1.0479103	-2.1452591	-1.1536777	2.246488	5.983639	7.6332917	4.5599003	3.135124	2.9801939	-2.6475942	2.4326882	1.8406146	2.701857	3.333205	1.0385023	2.020907	5.6659718	-2.5108645	7.6148324	7.173438	-1.7679931	5.5799813	-13.501494	-3.0490913	7.487893	7.8525343	-1.5207278	-1.0704657	-1.6179509	-0.526105	2.1542883	4.1238184	3.2036471	5.1478515	1.6487751	3.1534271	9.087066	1.3947325	7.3046727	-5.8286	1.9514468	5.1327662	5.704152	0.3367574	-0.304908	4.2101026
LPI	62.0	-3.9685044	2.3388917	1.2976655	-1.5414952	-0.5575184	1.7905172	5.8449965	7.3538337	4.5261884	3.2995863	3.6644812	-3.135316	2.5978339	1.6450104	2.6996095	3.963931	1.8559425	2.0061517	6.894303	-2.5271761	7.748627	7.022491	-1.9086225	5.3443274	-12.927427	-2.6054525	7.5931773	8.468856	-1.0796247	-0.91170955	-2.3164659	-0.115719095	2.6060145	5.067112	3.8631785	4.9811983	2.7867293	3.2512054	8.830465	1.4174588	7.4972568	-5.4216065	1.8586036	5.167862	4.7678437	0.20812003	-0.07637602	4.3918
LPI	68.0	-4.164873	2.4212222	1.6005205	-1.3995522	-0.9372857	1.4783437	6.233865	7.7799664	3.8604016	3.501616	3.9005828	-3.5789905	3.0495927	1.4937117	2.7066474	4.136292	1.5335649	1.6251272	6.760324	-2.4575284	7.537806	7.2345524	-1.626868	5.224484	-13.048425	-3.1304903	7.8033514	8.595001	-0.5952772	-1.0826883	-2.7401745	-0.23996292	2.6027114	4.768984	3.9574938	5.0151176	2.4018612	3.238963	8.944039	1.5233663	7.5306883	-5.597781	1.5971357	5.369664	4.299141	0.019867672	0.02489751	4.3309546
LPI	74.0	-4.4045515	2.088143	1.1279963	-1.2865754	-1.2490319	1.3345631	6.535137	8.12773	3.9300385	3.6627567	4.213334	-3.2613888	3.085515	1.4527724	2.7337785	4.188843	0.9595393	1.3336542	6.4401155	-2.4937909	7.4483385	7.1558666	-1.415849	5.2095547	-13.422591	-3.2792213	7.6152434	8.225536	-0.46878064	-1.4827766	-2.857908	-0.82279783	2.6146991	4.4532633	3.6578271	4.7981462	2.4735649	3.1770098	9.348458	1.5562806	7.4621553	-5.836037	1.111952	5.3192363	4.1539245	0.18917029	0.13121368	4.2118225
LPI	80.0	-4.582194	1.5679303	0.45109195	-1.2104447	-1.4242756	1.1788434	6.6571603	8.273525	3.9290895	3.800915	4.609575	-3.1216018	2.3767796	1.0305024	2.6291075	4.3873014	0.5899956	0.87726074	5.5689597	-2.2647896	7.4950843	7.3554406	-1.5145674	5.1097555	-13.291445	-2.974442	7.418932	8.160062	-0.3430632	-2.0350258	-3.1936924	-0.57665974	2.779967	4.0870047	3.5046227	4.5715604	2.4426644	3.0840573	9.3916235	1.4124526	7.3702335	-6.1062527	1.0244995	5.284323	3.6252441	0.20277227	0.06599776	4.3282747
LPI	86.0	-4.67162	1.8670678	0.558636	-1.3833077	-1.2275358	0.7903731	6.445125	8.50771	3.9634075	3.784792	5.02559	-3.5466974	1.9636122	0.7880845	2.3604333	4.728891	0.43609014	1.0961223	4.7849736	-1.9892937	7.5763626	7.5823536	-1.744517	4.8865104	-13.25469	-3.0152686	7.3428783	8.304008	-0.21073785	-2.463621	-3.0810568	-0.28567925	3.0204191	4.371337	3.6172478	4.708162	2.5074928	3.0321946	8.878585	1.2553408	7.4655304	-6.3189354	0.90237457	5.1615553	3.4552896	0.65636474	0.17234021	4.126329
LPI	92.0	-5.0800977	2.3342245	0.6701228	-1.7048832	-1.3082496	0.03314145	6.3467274	8.951034	3.69132	3.698541	5.3362103	-3.6836302	1.8952646	0.6424336	2.3720105	4.8732257	0.48568076	1.0231866	4.503891	-2.0032887	7.5773363	7.4999213	-1.3981463	4.726679	-13.015534	-3.114359	7.4784694	8.508764	-0.44345683	-2.5250337	-2.94644	-0.15171732	3.0506854	4.5130386	3.4626374	4.4935913	2.6410804	2.691062	8.65977	1.0607704	7.60603	-6.3186545	0.6922481	4.9976087	2.9596298	0.8182783	-0.104957916	4.157363
LPI	98.0	-5.2078705	2.1667106	0.7296009	-1.7165731	-1.4128788	-0.098156996	6.475109	9.351041	3.5224426	3.2618117	5.0007844	-4.2252226	1.9293802	0.62068677	2.4498405	5.0052147	0.46346298	1.1386342	4.6536736	-1.907979	7.3421135	7.5797977	-1.3912413	4.67691	-12.915612	-3.0004723	7.6179433	8.219985	-0.4544716	-2.5474372	-2.5208197	-0.18151972	2.6827717	4.5208764	3.7176154	4.3146653	2.7773898	2.574848	8.915998	1.1255077	7.5112867	-6.195699	1.0518188	5.076482	2.6715267	0.79354924	-0.19212058	4.1301947
LPI	104.0	-5.5310826	1.9369546	0.827789	-1.4501024	-1.2593004	-0.06491475	6.7161746	9.598323	3.6227932	3.4867914	4.7735767	-4.1877995	1.6579567	0.9612806	2.4243972	5.4650908	0.45307747	1.165191	4.8000517	-1.7610002	7.0859985	7.8084607	-1.6059319	4.5448437	-13.282712	-3.2526376	7.402963	7.864903	-0.45509452	-2.7320678	-2.6972964	-0.47220248	2.5239208	4.574524	4.1176124	4.0135784	2.5494192	2.9954278	9.154631	1.0913217	7.4680166	-6.864868	1.0456555	4.9418235	2.4297786	0.3956148	-0.124179035	4.006368
LPI	110.0	-5.69586	2.2198598	0.54125714	-1.4124185	-1.0308751	-0.07080308	6.8282166	9.86561	3.4431474	3.8373656	4.174709	-3.904671	1.7583536	1.1196437	2.380167	5.5298896	0.61443335	1.3692031	4.548328	-1.9283721	7.060724	7.9538913	-1.6819454	4.4882298	-13.662247	-3.0432985	7.5469556	7.9775276	-0.49817786	-2.5770483	-2.7401955	-0.63661885	2.815411	4.7265735	6.643285	3.9522834	1.5747421	3.3968072	8.992081	1.1124634	6.938736	-6.754323	0.4212058	4.770049	2.0955954	0.095179684	0.16660416	3.9047804
LPI	116.0	-4.647523	2.8896089	-1.4398913	-1.9535587	-0.6175485	0.7332214	5.9804153	9.493692	3.1299777	3.9835436	4.1607137	-0.17530416	2.1223369	1.6826065	3.4936962	3.9535062	0.81375146	1.6665424	3.63032	-0.85812664	7.036671	7.104125	-2.281554	3.423989	-13.244023	-2.4066918	7.875076	6.8423195	2.0958953	-0.5108868	1.7553383	-0.77073735	2.995927	4.739901	4.8355074	3.2714388	-0.4023784	3.8031611	6.0318317	0.88658816	3.2651474	-2.5648644	-0.6063755	4.976289	2.2724545	1.230528	1.3336189	2.2422676
LPI	122.0	-4.6086574	2.8223467	-1.2008917	-2.1530266	-0.7484447	1.0570394	5.722169	9.779965	2.9769595	3.6284993	4.2892656	-0.03322603	1.8592541	1.6661478	3.5925598	3.9970388	0.73970926	1.4469589	3.7134576	-0.41263723	7.0107813	7.26441	-2.3277097	3.0751157	-13.316693	-2.8320708	7.614303	6.804702	2.0902138	-0.46155947	1.9797182	-0.67762965	3.0157266	5.019521	4.9502096	3.1432223	-0.48624107	3.788723	5.928028	1.0423589	3.2571309	-2.7227404	-0.87644833	5.336215	2.4565418	1.5598819	1.5499842	2.1632361
LPI	128.0	-5.3782635	2.0184805	-0.3849775	-1.6081887	-1.0721394	0.45434383	6.1390834	10.67514	2.997595	3.587721	3.9183083	-2.3185637	1.6242647	1.0550523	3.0829852	5.085571	-0.23933756	1.3925297	4.849481	-1.0997334	6.947328	8.056248	-1.8586303	3.5380623	-13.862094	-3.5705824	7.3631587	7.824075	0.50923395	-1.5264627	-0.38413933	-0.89584565	3.0652215	5.2458563	6.1851373	3.742142	0.206968	3.819076	7.4071503	1.2398032	5.1981344	-4.8978276	-0.6126437	5.1075897	2.02737	0.7439559	0.7713703	3.1200962
RAS	4.0	2.6002386	1.6349071	-1.0283585	-5.213456	-3.2826014	3.248873	-9.304993	6.7999177	-0.51618665	1.3292975	4.9601665	2.6570065	3.7623155	2.1548297	4.408532	-1.7700809	-3.375576	1.2028221	-6.4078836	9.514435	5.1720753	7.490924	1.9946737	6.333427	-10.795974	1.1118691	7.2645397	2.9692764	-0.57344365	1.2696639	-1.1611255	2.6179566	3.8618774	1.3371404	7.570352	8.686998	-7.0801816	-2.882048	7.178664	3.7425685	4.1041203	-0.9894448	11.807692	1.4595892	5.6736403	1.9783627	2.5889723	2.446305
RAS	6.0	2.750064	1.1963894	-2.052959	-5.636712	-4.053597	3.249857	-10.833203	5.2005267	-2.1642973	-0.58371633	5.0788274	2.3177667	2.3189092	1.3623396	4.372582	-2.2147257	-4.1965137	1.1629773	-7.723271	9.275625	4.3652167	6.8895	1.8765953	5.987501	-11.625848	0.94913864	7.407844	2.461184	-1.0864497	0.84736204	-1.517846	2.608128	2.5237067	1.1651312	7.252564	8.632773	-8.406063	-3.7982159	6.5422845	3.3272994	3.5587766	-1.8471204	11.115428	0.9976635	5.136819	1.6276779	1.8062627	1.6692024
RAS	8.0	3.0613563	0.8582451	-2.51202	-5.7289634	-4.5474925	3.3495188	-11.605459	4.3540087	-2.971332	-1.1727747	4.9154477	1.9899334	1.4679334	0.9970288	4.355386	-2.345127	-4.5707974	1.0594356	-8.730586	8.827157	3.659182	6.617937	1.7276512	5.8522983	-12.024405	1.1748868	7.7720194	2.1572537	-1.4523265	0.3224977	-1.4342676	2.7419648	1.9889727	0.9924902	7.0597787	8.396293	-8.838962	-4.4444294	6.044366	3.2420151	3.16576	-2.5243473	10.7582445	0.90994763	4.5876822	1.4374833	1.3827754	1.0355036
RAS	10.0	4.8373165	-1.1668038	-4.919983	-5.8400126	-7.0492296	3.3214521	-14.171269	-3.858182	-8.290525	-3.8891907	4.809798	0.8864802	-1.9154276	-2.8801064	4.1233196	-3.560011	-6.2892785	0.76781064	-11.484761	5.2230678	-1.7555563	3.9960837	0.18356225	4.414242	-13.078479	2.2288017	8.216715	-0.48761737	-4.3997655	-1.0841192	-1.2028257	3.5659275	-2.562053	0.51826674	4.5493217	5.3198056	-11.172091	-8.193412	2.6170402	2.4574845	0.47286236	-7.1210294	7.706017	-0.46727574	1.7070179	-0.8459271	-1.5589794	-3.514953
RAS	12.0	3.5938027	-3.2370095	-5.0481906	-5.178063	-8.134054	2.5224485	-14.487131	-7.715795	-11.213358	-4.5836277	3.5963218	-0.20541853	-3.5987792	-4.763307	2.929865	-4.144098	-7.009769	0.8869119	-10.750157	3.9890795	-3.4305444	2.4546642	-0.40275988	2.5376348	-12.617093	1.4199016	7.8408794	-2.2654312	-5.78678	-1.932235	-3.2636158	2.70509	-4.8754272	0.84874135	1.7590059	4.7271743	-12.502112	-9.823501	0.18535632	1.1818167	-1.3188442	-9.243881	4.5755496	-1.0945785	-0.3385366	-3.2838302	-5.0519266	-6.104961
RAS	14.0	1.9292961	-5.956167	-4.9385214	-4.628255	-8.290181	1.9738895	-14.969122	-8.533585	-12.687317	-5.730723	2.455692	-2.0562792	-5.545027	-5.83869	1.7601577	-3.6845484	-7.4411716	0.5205992	-10.204427	3.3949978	-3.8398073	1.8450602	-0.75319105	1.4449894	-12.1736355	-2.979118	7.228278	-2.686902	-6.358015	-2.7680118	-3.8135931	0.45821685	-5.579358	1.3254569	0.20110922	4.2016788	-13.246716	-10.531755	-2.7570355	0.06361568	-2.4805772	-10.504705	2.6923792	0.0010861265	-3.2704532	-4.837319	-8.179003	-7.628033
RAS	16.0	0.2837606	-6.540267	-5.083169	-4.319406	-7.2811017	1.8681836	-13.798652	-6.1048293	-13.22347	-6.776452	1.8092893	-3.032954	-5.2410636	-5.361756	1.5845228	-1.2653458	-8.031453	-0.65967065	-8.593182	2.8663962	-2.0344596	1.104851	-0.9596189	1.1317155	-11.414629	-5.940464	7.188089	-1.7895074	-6.904671	-3.5410836	-3.119599	-1.0150812	-4.892971	1.7827879	0.90730155	5.0366397	-13.409315	-10.656611	-4.129553	0.08205422	-0.7394058	-10.206456	-0.35485405	-0.0785657	-4.8593235	-4.939425	-9.813362	-6.1590843
RAS	18.0	0.5759285	-6.656587	-5.2758718	-2.8222127	-6.7117906	2.8235602	-9.779233	-1.3943264	-8.973793	-9.014607	0.8202698	-2.8010523	-2.0130463	2.8733954	1.9131378	0.45244756	-5.7741446	-0.8858937	-9.955063	2.6640394	6.62705	1.7719486	0.37679005	1.5358723	-10.817745	-5.80904	8.916468	0.16392466	-7.1190896	-3.2123132	-1.0188489	-1.4171253	1.0916344	2.4203985	1.9298421	5.057614	-9.238201	-9.605644	-2.1706576	0.68433183	4.1917086	-10.483515	2.4055908	0.11338444	-3.496254	-3.4798176	-4.519882	-2.3257728
RAS	20.0	-0.6748897	-6.821257	-3.6403825	-0.20123921	-6.252555	2.7152112	-8.873742	-1.4451418	-1.5792817	-2.4756632	1.092373	-2.7940128	-1.3700491	2.906657	1.4220507	0.97746044	-4.1045732	-1.8148184	-8.630067	2.2382076	6.11726	4.5417647	0.5198744	2.122784	-10.335437	-4.8071647	9.735656	-0.7446243	-8.020412	-2.8923755	0.51267356	-2.4941337	0.37024522	3.3365464	2.505764	4.997709	-7.05838	-8.3021345	-0.9382934	1.5658532	4.738624	-10.735101	5.1421514	0.35875368	-3.5610788	-2.8783226	-3.3555424	-2.7532272
RAS	22.0	-1.8028264	-7.2018976	-2.708649	-0.19848402	-6.074393	2.6828794	-8.353491	-3.0515726	-0.9532206	-3.0919201	1.4061251	-2.8094258	-3.3999047	2.0488753	1.5443543	1.4271232	-2.9800565	-3.1748435	-6.6708617	1.7193103	5.972535	4.9715962	0.12075757	2.1050007	-9.47455	-4.1603265	8.641408	-1.4657016	-8.609377	-2.3514946	0.6844278	-3.0732148	0.29983476	3.6414225	2.877068	5.1146417	-7.47426	-7.838469	-1.4834312	2.5750418	4.9384227	-11.731416	5.845394	-0.01641516	-3.4801147	-2.6488879	-3.5973582	-3.3859582
RAS	24.0	-2.7276075	-7.49204	-2.8716488	-0.37393677	-5.5780582	2.5821729	-7.2465124	-3.68441	-0.3374304	-3.4334037	1.4564035	-2.966113	-5.139788	1.3398936	1.9652388	1.9377288	-2.2562115	-4.2584	-6.2141733	1.1855295	5.777613	5.056307	-1.1068949	1.8702338	-9.240972	-4.137534	7.3613877	-1.3575584	-8.639565	-2.4334655	1.1008979	-3.683155	0.17754856	4.16399	3.6060882	5.4425025	-7.627912	-7.856762	-2.3257277	3.122712	5.0622864	-12.337612	5.9980392	-0.559534	-3.1270494	-2.2918231	-3.0826674	-3.42896
RAS	26.0	-3.5979214	-7.715323	-3.6213496	-0.5617008	-5.1308484	2.451576	-6.128035	-3.0577621	0.2154229	-3.4141703	1.2317451	-2.6599846	-6.710466	1.6022304	2.5281909	2.1953433	-1.5947913	-5.0053735	-6.732898	1.121889	5.6280503	5.2121177	-1.452196	1.8360999	-9.322519	-3.7976031	5.1052938	-0.17656799	-8.359482	-2.4169886	1.9578193	-4.150908	-0.06899663	4.3405194	4.431889	5.8774486	-6.6418	-7.992542	-2.4910378	3.6197972	5.093819	-12.796897	6.249691	-0.5946815	-2.920383	-1.7411247	-2.7075663	-3.105013
RAS	32.0	-5.621154	-7.420733	-3.8965285	-0.7245681	-3.0817182	0.8213344	-6.526868	-2.8262234	0.6207732	-0.8615634	0.99210703	-2.4910724	-11.302454	1.7409767	2.9225254	3.1562793	0.006451637	-6.052023	-0.5531562	1.5880284	4.4706283	5.144217	-1.964823	2.0331967	-10.659649	-4.029838	1.9474503	0.24188764	-6.911118	-2.3316948	1.7229549	-4.444032	0.204341	4.860705	4.366467	6.319614	-3.8576179	-8.104442	-2.2241967	3.8178177	5.6492043	-12.680697	7.0700207	0.9971803	-0.7456604	0.22416371	-0.7263981	-2.0393593
RAS	38.0	-5.873614	-5.368245	-3.0147154	-1.0758653	-1.8147897	0.12485887	-2.638142	-0.31490406	1.055766	1.524682	1.6953275	-1.8230543	-7.9138494	1.1916536	3.3778985	5.207203	1.343269	-4.1085234	-0.3845543	2.7629817	5.253831	5.2194233	-2.1610694	2.1867495	-10.156413	-3.4524598	1.6661679	2.181279	-3.7344267	-1.8949907	-4.2293844	-2.4420104	0.8207927	4.968563	3.0461936	7.170126	-2.281962	-5.9895396	0.55442286	3.8777747	5.9853907	-12.224948	8.288616	2.037369	2.87089	0.6692545	-0.13670745	-0.81862694
RAS	44.0	-5.6162543	-4.431834	-1.8532063	-1.8467067	-1.4051781	0.5691456	1.9190416	-0.6234236	1.603153	2.9403915	1.8526196	-1.9788857	-5.891854	1.3592422	3.4649174	6.21324	2.158366	-3.2643046	0.2686127	2.829959	6.9332128	5.4612365	-2.2116542	1.8663315	-9.702059	-2.2289982	5.957484	3.6208096	-4.0849147	-1.4497011	-5.3159533	-1.8008474	0.9697539	5.283265	2.0872633	7.4691286	-1.9712132	-4.3542724	2.2038176	3.7772295	6.126494	-12.269289	7.571454	1.9588398	3.1312315	1.0334103	-0.3284762	-0.51061594
RAS	50.0	-5.5775714	-4.825229	-0.92107207	-1.8350598	-1.7063997	0.39004788	2.9288025	-0.843138	1.6727585	3.0258534	1.6248933	-1.8569485	-4.8312626	1.4568683	3.357693	6.263865	2.0302377	-2.7620194	1.9728667	2.4100447	6.670328	5.233784	-2.441796	1.4636527	-8.745146	-2.4691978	6.0231423	4.1747894	-4.4773164	-1.1992322	-5.8739796	-1.1997961	1.2794521	5.7503	2.469966	7.244658	-1.6035656	-3.8823664	2.903651	3.8265953	6.291532	-12.705442	7.66716	2.429588	3.4914777	1.1639783	-0.2472812	-0.33564183
RAS	56.0	-5.54825	-4.371665	-0.1567714	-1.9857332	-1.744811	0.26435402	3.0601418	-0.68430537	1.7276441	3.2364502	1.7092423	-2.31057	-3.5421934	1.5123787	3.1691198	6.1352563	1.6015875	-1.8890314	3.068735	2.1714709	6.749103	5.200037	-2.4520736	1.5911076	-7.900005	-2.0977805	6.1885705	4.8522816	-3.6693165	-1.3335929	-5.41653	-0.81787866	1.3988378	5.915741	3.030185	6.565722	-1.7629598	-3.9641309	3.4982958	4.0299563	6.393678	-12.1770935	7.715226	2.4600513	3.383147	1.5055256	-0.23505613	-0.23091726
RAS	62.0	-5.4134955	-3.1510804	0.37085173	-1.5575734	-1.2371749	0.24941549	3.4193308	0.5192232	1.4496847	3.3106892	2.4417546	-2.3267045	-1.7730863	1.3284525	3.4241815	6.713272	2.252627	-1.1784467	3.8115149	2.1053798	6.7462597	5.3171782	-2.3991928	1.6641569	-7.1160517	-1.3421823	6.7846785	5.3416467	-3.121122	-1.3875874	-5.542091	-0.38085255	1.522092	6.161044	3.1528325	6.563702	0.058990087	-2.858378	3.4473104	3.9117007	6.417607	-11.862013	8.252315	2.0717216	2.521138	1.9453602	-0.055275913	-0.05676191
RAS	68.0	-5.561008	-2.7479172	0.9374109	-1.6229968	-1.1755855	0.33266103	3.5553644	1.333805	1.2352306	3.348179	3.0237987	-2.8082762	-2.7753534	1.1543578	3.7137933	7.0101843	2.2217977	-0.94857746	3.15497	2.030755	6.322868	5.0874906	-2.3247418	1.4301468	-6.7939014	-2.0606797	6.83495	5.204151	-2.9161413	-1.2368699	-5.9135594	-0.21502599	1.1074712	6.1586843	3.3682373	6.806595	0.1924419	-1.8832332	3.3193674	4.157595	6.2442307	-11.593506	8.048311	1.882083	2.408459	2.0403457	0.0077735237	0.15457332
RAS	74.0	-5.810921	-2.6189756	0.8799383	-1.8546759	-1.2980165	0.22506048	3.5466664	1.7852441	1.0644413	3.4844713	3.2594473	-3.381591	-3.8636737	1.1593285	3.8185365	7.000365	2.3668256	-0.8331279	2.6895134	1.7714028	6.215064	4.911722	-2.348895	1.259028	-7.190051	-2.8073852	6.68373	5.038256	-2.5849977	-1.2547059	-5.563485	-0.5294933	1.1783445	6.032735	3.2191687	6.6622267	0.027213668	-1.0685453	3.448934	4.1949854	6.071314	-10.951723	7.820666	2.0813062	2.2910724	2.184403	0.084040835	0.25269938
RAS	80.0	-5.8014817	-2.3374949	0.93643934	-1.7376018	-1.5771303	-0.015132609	3.619426	1.860023	1.0886937	3.4508302	3.486847	-3.3987184	-4.3318315	0.7398362	4.1431475	6.94413	2.1757734	-0.63128173	2.7618124	1.5176598	6.1698694	4.849238	-2.598963	1.2355763	-7.03999	-2.6968443	6.4344163	5.1616387	-2.3069873	-1.4654623	-5.567135	-0.9313266	1.4089085	5.94772	2.9686217	6.4194393	-0.21410081	-0.91544247	3.325584	4.1461773	5.862541	-10.963378	7.4935923	1.9075626	1.7769738	2.2707226	-0.17604855	0.2936046
RAS	86.0	-5.7791114	-1.4838178	0.3174887	-1.7569854	-1.6359098	-0.31607848	3.912116	2.5817184	1.0143467	3.3401408	3.7291858	-3.057805	-4.4132633	0.573387	4.2032757	6.8589263	1.8876944	-0.4689878	2.1722984	1.502831	6.098205	4.8091483	-2.6766489	1.2287349	-6.6164904	-3.230517	6.5539904	5.34651	-2.174955	-1.5040298	-5.7780776	-1.2571957	1.4009826	5.9098463	2.848615	6.2831187	0.038306557	-0.49901876	3.4055023	4.1496625	5.943992	-10.474838	7.1555247	2.3632307	1.3763889	2.3759956	-0.1914316	0.15388991
RAS	92.0	-6.0020814	-1.0949253	0.740235	-1.7926549	-1.2681233	-0.4739361	3.8402424	3.2546005	0.83385915	3.3592508	3.9799836	-3.2806406	-4.8587165	0.5475596	4.243895	7.0037613	1.2666446	-0.32202262	1.9584901	1.4527577	6.1066375	4.845326	-2.5737655	1.2135412	-6.3601236	-3.382268	6.8871455	5.5054784	-2.2532635	-1.4196751	-6.4877696	-1.1901143	1.3706808	6.021033	3.099465	6.0455594	0.352164	-0.124189086	3.3194566	4.1630573	6.022007	-10.443092	7.1135297	2.558284	1.1140885	2.3914132	-0.06621319	0.26964203
RAS	98.0	-6.128202	-0.6396875	0.91003644	-1.827849	-1.4588937	-0.5496297	3.7758563	3.6722267	0.8527168	3.2852283	3.9681044	-3.8979514	-4.943352	0.4182379	4.474646	6.8332114	1.1915411	-0.3104967	2.113196	1.4022101	5.7999287	4.8413506	-2.4193387	1.146231	-5.9228377	-3.6406674	6.953664	5.8396096	-2.2184741	-1.3338302	-6.3700147	-1.0444454	1.4845852	6.0080223	3.0099056	5.906955	-0.10673694	0.1506448	3.6279595	4.2058225	6.0678506	-10.632427	7.5592027	2.6531348	1.0144799	2.3413062	0.37352765	0.3728835
RAS	104.0	-6.297951	-0.07778487	0.93995786	-1.8913337	-1.4010943	-0.44154063	3.5400398	3.7227073	1.3268895	3.2676573	4.041958	-3.8601024	-4.8092165	0.34260306	4.588545	6.796198	1.6593337	-0.035550885	2.3751242	1.337797	5.5762568	4.6727004	-2.62577	1.1073263	-6.055102	-4.140387	6.772111	6.135532	-2.1926942	-1.3685957	-5.734036	-1.0038754	1.5955918	6.119839	3.565527	5.9145956	0.10740225	0.5183343	3.8587756	4.188515	6.1243153	-10.716919	7.991854	2.4503355	0.586986	2.31466	0.71203625	0.38030306
RAS	110.0	-6.4325085	0.3852222	0.6932993	-1.966373	-1.2682458	-0.18872815	3.5065117	3.7116785	1.1925242	3.2349486	3.8546903	-3.7737737	-4.626096	0.51727986	4.17645	6.7395806	1.489711	0.6136169	2.1814866	1.2352707	5.5171037	4.4362063	-2.5091019	1.009245	-6.45423	-3.4022768	6.823754	6.6680465	-2.0126314	-1.2443926	-5.22404	-1.1856381	1.6728946	6.0210447	4.507027	6.1989675	1.0784813	1.1262468	4.6459675	4.215747	6.0940294	-9.42154	7.747175	2.5220757	0.26339734	2.1893222	1.120679	0.2425565
RAS	116.0	-5.656869	2.1042895	-0.97262883	-1.9990748	-0.44129795	0.5207783	3.1551394	3.2524593	0.30552617	3.2571383	4.524626	0.7425526	-4.2891784	0.76236886	5.4722924	5.963878	2.053994	1.202649	-0.20656715	3.7101436	5.55915	3.6495473	-2.8344293	0.50298125	-4.5001197	-1.0936805	6.953663	5.5475364	-0.052329235	-0.25037357	0.6881212	-1.212224	2.7902257	4.4811306	4.8943157	5.7555795	-0.8096907	1.1461933	4.583152	4.279389	3.7185438	-3.6699781	5.9101777	5.1243744	1.1247692	2.1891446	0.7259235	-1.6675147
RAS	122.0	-5.757441	2.326988	-0.95847774	-1.9091471	-0.5105298	0.41748962	3.230878	3.4936645	-0.10981564	3.143682	4.5813556	0.7269158	-4.2740736	0.69198513	5.598831	5.91857	2.136719	1.3382595	-0.31063506	3.5903792	5.6265645	3.8140686	-2.858895	0.3751058	-4.1505513	-1.519107	6.951886	5.606288	0.010156035	-0.26568285	0.8293071	-1.5231714	3.0510168	4.535761	4.9448657	5.558945	-0.79940987	1.1729667	4.424738	4.379347	3.71808	-3.5285006	5.5190907	5.187192	1.1481507	2.2385612	0.7416578	-1.7965918
RAS	128.0	-6.1612134	0.94366294	0.2811219	-1.7500678	-0.9320666	0.008912943	3.462207	4.37683	0.45467916	3.3713937	3.9852667	-2.1917288	-4.253265	0.33555388	5.211966	6.4398828	1.4295168	1.4996057	1.3305326	2.3499773	5.7181015	4.6899843	-2.4243844	0.53855634	-5.399799	-3.7924173	6.8360696	6.5237665	-1.1751024	-0.78904057	-2.542878	-1.778835	2.648687	5.590458	5.120982	6.0589175	0.32554308	1.4120339	4.861775	4.4104433	5.18989	-6.7546654	5.916966	3.6120093	-0.24344163	2.299749	0.75932854	-0.75135636
RAI	4.0	2.7238026	1.2287529	-0.3016592	-4.4081836	-2.3256922	3.1579118	-4.791727	13.220422	1.9037253	7.836197	6.544772	5.2358384	4.892119	0.2364862	4.502143	-1.3726668	-3.7463486	2.9084904	-6.9241548	10.135882	7.2372537	9.335922	3.6674004	4.6024966	-10.966491	3.2662303	7.7249966	5.2234592	-1.2490916	2.6689336	-2.0710518	3.2269123	4.372842	2.3411155	7.1453643	13.958761	-4.084464	-2.5064821	10.148871	3.2517457	5.413748	1.27717	11.224987	1.7649225	8.179235	2.806653	2.9412289	3.9258318
RAI	6.0	2.9039147	0.97743493	-1.0100908	-4.6573286	-2.91697	3.0610957	-6.4135904	12.410808	0.7547243	6.60165	6.67112	4.977333	3.2189822	-0.9534132	4.4809985	-1.6298419	-4.4399076	2.9837563	-8.1137905	9.919465	6.619905	8.908381	3.594301	4.5122566	-11.843647	2.931075	7.6996093	4.5866575	-1.5690162	2.391264	-2.03669	3.2855608	3.774318	2.2148306	6.703607	13.987452	-5.4743614	-3.0400715	9.736221	2.8964088	4.8662877	0.60768515	10.628124	1.4685122	7.5812497	2.3985436	2.2390296	3.5177126
RAI	8.0	3.1686137	0.6648854	-1.288081	-4.8060384	-3.2868173	3.181925	-7.417705	12.009756	0.24786651	6.294417	6.6170197	4.6009974	2.552293	-1.5555153	4.52477	-1.3517009	-4.816291	2.9479861	-9.049198	9.723325	6.1913066	8.653936	3.4566307	4.479661	-12.390696	3.0657055	8.174638	4.3604894	-1.7914219	2.069387	-1.9361523	3.4872108	3.7392385	2.0975082	6.4781127	14.008043	-6.015371	-3.4384782	9.399584	2.8887327	4.4957933	0.18186723	10.322446	1.4245305	7.2073073	2.3056726	1.8326472	3.2771966
RAI	10.0	5.2562213	-0.9696401	-3.6493928	-5.5941873	-5.7451906	3.4020426	-12.761552	6.563498	-4.151511	3.8958857	6.9867735	3.184035	-1.5499332	-7.0564275	5.1138344	0.4087571	-6.385688	2.8967128	-12.707561	7.567417	1.9057983	5.8588696	1.5402981	4.1350207	-14.494356	3.430313	9.797995	1.381607	-3.9873207	0.7471887	-0.9835126	5.456815	1.6093565	1.964683	3.6997206	12.418153	-8.894615	-5.380122	6.9380355	2.796551	1.4687715	-3.6183152	6.8215637	0.7401575	4.348925	0.77542984	-1.0804436	1.3653926
RAI	12.0	4.214669	-2.6314032	-3.5904996	-5.374757	-7.1881113	2.0954592	-14.109857	1.5361043	-7.056692	2.8879092	4.8879256	2.1348462	-4.041792	-9.339043	4.4834948	0.3473051	-6.924322	3.5106208	-12.060651	6.6569624	-0.01615464	4.278062	0.39252928	2.8083649	-14.61613	1.3941425	8.404911	-0.821006	-5.2188425	0.08376744	-1.7115318	4.154879	-0.51054424	2.3062053	0.401396	11.529875	-11.0403185	-6.450511	4.829136	1.5397257	-0.68732166	-5.8787622	4.2234416	0.2131434	1.6928016	-1.3800309	-4.464399	-1.9105499
RAI	14.0	3.3008773	-4.571016	-3.447662	-4.728333	-7.5218887	1.2542338	-14.152795	-1.2108433	-8.625861	2.2920992	3.9260683	0.6097647	-5.1424913	-10.138455	3.7893121	0.6221039	-6.9643626	3.023344	-11.545444	6.187586	-0.4651742	3.586686	-0.46724012	1.6709933	-14.188167	-0.6685707	7.3051944	-1.2755188	-5.200129	-0.49416766	-1.701574	2.0516677	-0.36012617	2.7074497	-1.7777191	10.447944	-11.829737	-6.9024973	2.355075	0.61359715	-1.9568658	-7.7713737	2.7059228	0.7498085	-0.21564351	-2.611613	-7.0739107	-4.656277
RAI	16.0	2.3211539	-5.7850156	-3.362951	-4.301843	-6.3841834	1.5592779	-12.856747	-1.2658188	-7.981594	1.5412203	3.6278956	-0.083500504	-4.6327205	-8.175664	3.248067	2.5469432	-6.191377	1.559662	-9.239189	5.9232545	0.853776	3.0887392	-1.1901988	1.2137809	-12.369269	-2.545493	6.5488706	-0.058311965	-6.2203217	-1.1504595	-1.2672383	0.37095284	0.70745224	3.198816	-1.8530538	9.503693	-12.3190365	-7.113085	0.82059485	0.13185658	-0.6772038	-8.488762	1.440009	0.29408208	-1.560661	-2.7690592	-8.422846	-4.6805058
RAI	18.0	1.5124574	-6.5411963	-3.345969	-2.8502553	-5.1264286	2.8339133	-5.2351856	-1.2819456	-3.7473366	-1.7999549	1.774874	-0.010488631	-0.3170483	1.4855399	3.5735288	3.683698	-3.820968	1.1888717	-10.376321	5.7048216	7.1888876	3.1797981	-0.8243306	1.2003878	-11.577986	-2.9027724	7.6168957	2.9229026	-6.592871	-1.7504569	-0.4941056	-0.8320037	4.261766	3.792882	-1.623877	8.076556	-8.226879	-6.323676	1.9660624	0.49216747	4.5073347	-9.547681	5.95979	0.5598224	0.5401553	-2.1052582	-2.5210333	-0.9131221
RAI	20.0	-0.50361776	-7.0460973	-2.2532823	-1.4781656	-4.351701	2.316287	-3.9903402	-2.3176794	2.1841435	4.1002035	0.63481957	-0.23296455	-2.4913735	1.7956533	3.4541469	4.272844	-2.311798	0.34063607	-9.099997	5.225744	7.2106495	4.262146	-1.8475349	1.5611417	-12.234674	-1.8446276	7.576353	1.9381711	-7.662357	-2.0129685	-0.6081047	-1.8403808	2.1418436	4.4721923	-1.5709416	6.651909	-5.819356	-5.7740483	2.616067	1.1847553	5.056397	-10.605995	8.887822	0.63831455	0.838677	-1.7384235	-1.7625201	-1.9781109
RAI	22.0	-1.789395	-7.435485	-1.9857451	-1.1066725	-4.1505737	1.9531226	-3.4720223	-4.710944	2.3996966	2.1043165	0.38966432	-0.5854185	-6.217756	1.2206025	3.458729	4.519239	-1.3380324	-0.7785236	-7.583482	4.7067914	7.151407	4.411474	-2.8165448	1.4957893	-11.855919	-1.363721	6.0860863	0.49947092	-8.42219	-1.8911073	-1.1744347	-2.2479827	1.1848408	4.804318	-1.6075901	5.627225	-6.272467	-5.235005	1.9841348	1.7108554	5.331103	-11.921046	8.900838	0.22886749	0.48021865	-1.8058225	-1.9423193	-3.0080853
RAI	24.0	-2.5818648	-7.5739408	-1.8117962	-0.94336337	-3.5915468	1.9314547	-2.4096663	-5.9012823	2.8277917	1.2415413	0.20979378	-1.12	-8.57603	1.2114487	3.500081	4.791782	-0.64903104	-1.6927582	-6.647089	4.2289143	7.0234966	4.460699	-3.6811433	1.4164261	-11.511276	-1.1368475	4.912217	0.19779705	-8.726702	-1.7881898	-1.8777148	-2.4055831	0.79812413	5.068704	-1.0344942	5.216563	-6.398938	-5.1760645	1.3423612	1.7808218	5.4618096	-12.832529	8.682404	-0.35403612	0.27628818	-1.8586053	-1.5606455	-3.2368724
RAI	26.0	-3.301601	-7.561235	-1.7582662	-1.0961082	-3.1538045	1.8423376	-1.0630218	-5.8427143	3.3589628	0.12652083	-0.093946986	-1.2047194	-9.081138	1.7928479	3.660391	4.8807116	-0.6256575	-2.4035697	-6.5726247	3.771478	6.89187	4.3832307	-3.9782019	1.4601252	-11.191441	-0.6857181	3.6545534	1.4633149	-8.68523	-1.7601626	-1.9851806	-2.4337044	0.52484226	5.2127204	-0.2740865	5.1686206	-5.534573	-5.39765	1.4394822	1.8542466	5.7414284	-13.31089	8.671384	-0.5067666	0.35446358	-1.8031633	-1.4861692	-3.1907198
RAI	32.0	-5.086424	-7.3092575	-1.8851048	-1.4561589	-2.27816	0.9743268	0.3327948	-4.552404	3.8749704	0.04856416	0.2382605	-1.967207	-9.103367	2.0126355	3.535984	5.3609548	1.4556444	-2.989697	-1.2975931	3.1581514	5.94877	3.6139736	-4.906389	1.7536746	-12.251099	-2.1803098	2.4224951	2.2592063	-6.4950852	-1.860504	-3.5250723	-1.6109145	0.34216845	5.525415	0.45205858	5.4546003	-2.497418	-5.700614	1.6465486	2.4767535	6.5824776	-13.5016	9.262818	-0.050804574	1.7418752	-0.77208483	-0.26057023	-1.6350619
RAI	38.0	-5.046011	-5.892897	-0.9125336	-1.5015069	-1.928903	0.70389944	2.6119738	-3.2799883	3.8610473	1.1203952	1.4146696	-1.4361105	-5.887367	1.6138753	3.6401556	6.3517094	1.891632	-1.6685634	0.10654998	2.9657981	6.3867717	3.1635127	-4.8770833	1.6416985	-11.9746895	-1.3354579	2.8197978	3.9738204	-3.2083292	-1.9595084	-5.1962695	-1.2789105	0.5227622	5.748652	-0.16888298	6.188933	-0.5297833	-5.031144	2.4887419	2.4436512	6.8520913	-13.07843	9.806992	0.057247512	3.7131946	-0.09345499	-0.09622996	-0.6012321
RAI	44.0	-4.815438	-5.6969604	-0.3142285	-2.1026433	-1.7073388	0.64899087	3.5085156	-4.255975	3.5981297	1.622404	1.4442201	-1.4799895	-5.7454534	1.4898626	3.9729383	6.8355894	2.4145343	-1.3713446	1.8304248	3.09297	6.6795278	3.1239948	-4.79097	1.3802608	-11.850508	-0.5068022	4.80003	4.5871043	-3.2910726	-1.7561936	-5.5178027	-1.3074784	0.5210693	6.1536355	-0.6922962	6.6639233	-0.1654451	-3.8062627	2.6380317	2.2113094	6.811138	-13.283924	9.291717	-0.4107064	3.5560508	0.04037352	-0.32073265	-0.4773167
RAI	50.0	-5.049663	-6.6029477	0.47962695	-2.3365316	-1.81959	0.62663114	3.9585164	-5.082726	3.600675	1.65193	1.4951565	-1.6963036	-6.4478006	1.4291549	4.104034	6.968508	2.0556285	-1.2160866	3.6798153	3.1608946	6.316194	3.1034026	-4.9578514	1.2628913	-11.433451	-0.6742856	4.6319723	5.1291537	-3.5115333	-1.7405252	-5.7388563	-1.100895	0.6372598	6.4794335	-0.28903478	6.753579	-0.16161683	-3.385471	2.6417336	2.1976922	6.899841	-13.709862	8.807869	-0.2716407	3.5517921	-0.12628014	-0.46514988	-0.4552534
RAI	56.0	-5.1738567	-6.5766735	1.2284294	-2.1895583	-1.7333131	0.4895895	3.964505	-5.037226	3.9329948	1.6940907	1.8675536	-1.8835886	-6.217082	1.2992975	3.8498855	6.9225016	1.6960007	-0.9805047	4.9354863	3.2113307	6.280954	3.2520638	-4.902837	1.3431258	-11.149695	-0.36390093	4.6429286	5.515965	-3.0216002	-1.8653301	-5.9111414	-1.0372491	0.6736633	6.558166	0.2980391	6.6772604	-0.41104883	-3.4953291	3.0666726	2.3381324	7.0651836	-13.441969	8.473404	-0.28893366	3.3837862	-0.035982173	-0.53367627	-0.33173323
RAI	62.0	-5.2254767	-5.9613924	2.1707559	-1.8689132	-1.461616	0.23326756	3.857141	-4.7586203	3.497264	1.7574713	2.0700724	-2.989869	-5.8356633	1.0657868	4.050987	7.2702374	2.1744125	-0.4872001	5.600608	2.761013	6.287	3.1773772	-4.798654	1.2730447	-10.829061	-0.50197023	4.990211	6.1645947	-2.8492186	-1.8025212	-6.175938	-0.9114318	0.8261748	6.541045	0.523896	6.7662134	0.40435392	-2.8529134	2.7935622	2.3564012	7.0777917	-13.415759	8.454164	-0.69021934	2.7206764	0.17531762	-0.41600958	-0.5267836
RAI	68.0	-5.627887	-5.635235	2.2221043	-1.8093182	-1.4992504	0.13940746	3.8520064	-4.664339	2.8561368	1.6662	1.9758168	-3.3056178	-6.0491686	1.0729355	4.000347	7.614573	2.2388778	-0.25456536	5.525021	2.4981918	6.1446157	2.9775467	-4.785715	1.0941144	-10.724138	-1.8301895	5.0476317	6.0197783	-2.733142	-1.83138	-6.5043554	-1.0823412	0.7024621	6.464566	0.57617635	6.833425	0.22774678	-2.4509408	2.699129	2.5327165	6.895573	-13.454351	8.206238	-0.8383101	2.3432498	0.19159594	-0.1810721	-0.59463114
RAI	74.0	-5.849969	-5.5299096	2.2883615	-1.8167324	-1.6653509	0.0387162	4.0869904	-4.510334	2.8857803	1.7667662	2.028608	-3.2833025	-6.42707	1.0554707	3.995685	7.6885185	2.6998858	-0.42734084	5.465586	2.155384	6.070374	2.7678092	-4.709685	1.0327685	-10.800554	-2.9686801	5.023679	5.66964	-2.4377472	-1.9794668	-6.2774177	-1.1556635	0.68474334	6.2430873	0.32524747	6.8288274	0.1753816	-2.2674906	2.8618538	2.5971	6.8368397	-13.465286	7.7603426	-0.7365249	2.027406	0.39244252	0.060454853	-0.50097877
RAI	80.0	-5.905111	-5.0866475	2.584081	-1.7734646	-1.632298	-0.2434626	4.218979	-4.55933	2.8033292	1.8901256	2.4320784	-3.3356702	-6.7854304	0.88921463	3.9786708	7.7185297	2.6360776	-0.37997338	5.6697326	1.7804912	6.123816	2.6600726	-4.656445	1.0764158	-10.704501	-3.4905558	4.911771	5.660854	-2.0804913	-2.0801973	-6.203616	-1.346648	0.90551883	6.0139627	0.27996153	6.6206927	-0.2983371	-2.136065	3.0040524	2.5900402	6.7669	-13.557002	7.6982384	-0.9169359	1.2449219	0.5541026	-0.15485078	-0.6465474
RAI	86.0	-5.8347235	-4.714217	2.4008927	-1.7777675	-1.6246896	-0.48746467	4.20147	-4.184615	2.6452425	1.7641699	2.858364	-3.415172	-6.6251936	0.8358848	3.859957	7.6548395	2.269778	-0.081233636	4.8157578	1.6592071	6.1151886	2.6917748	-4.5961185	1.0556037	-10.482408	-3.3061478	4.8304286	6.121783	-2.1548858	-2.1839263	-6.3161325	-1.3755308	1.024785	5.8936176	0.3380754	6.5509167	-0.3367098	-1.7433127	2.9417796	2.3969235	6.798083	-13.329908	7.6568885	-0.6895553	0.776404	0.67880577	-0.23743084	-0.77797866
RAI	92.0	-6.162001	-4.6112823	2.2630672	-1.7776307	-1.4394732	-0.8122505	4.179462	-3.4901357	2.1842852	1.8537151	2.9332316	-3.7419143	-6.6828866	0.74123687	3.9864964	7.5345926	1.6206672	0.0041917805	4.0224495	1.6953965	6.027007	2.9411275	-4.600263	0.9585987	-10.122417	-3.5787218	4.817457	6.6449475	-1.9160248	-2.1963463	-6.7844744	-1.4162673	0.9461522	5.8717585	0.76527995	6.1933017	0.04068074	-1.4148904	2.7445447	2.3196595	6.882605	-13.173267	8.021937	-0.5571254	0.52915066	0.7600038	-0.3265771	-0.6441032
RAI	98.0	-6.1428685	-3.9161196	2.6150053	-1.6743245	-1.5458772	-0.97411776	4.312524	-3.0997055	1.9088838	1.8583955	3.0371783	-4.386484	-6.796436	0.55183184	4.046504	7.4031024	1.6733887	0.060453948	3.8527195	1.7132733	5.8318324	2.947683	-4.560249	0.8772911	-10.109764	-3.7999146	4.859016	6.4692364	-1.5864383	-2.177144	-6.9627266	-1.2898482	0.8112395	5.7453165	1.0265398	5.936301	0.2436555	-1.1791424	3.0490975	2.537998	6.786969	-13.424064	8.382175	-0.49450147	0.17990908	0.7725837	-0.19907634	-0.44413233
RAI	104.0	-6.2484155	-3.3623679	2.5358567	-1.7658416	-1.4767772	-0.9279076	4.1770544	-2.7875056	2.082539	1.9274186	3.2338295	-4.4929495	-6.8638697	0.53577524	4.0164876	7.208274	1.820571	0.08111907	4.048175	1.5278946	5.7009273	2.842711	-4.6266966	0.88478273	-10.410595	-3.8400664	4.805298	6.0822496	-1.463438	-2.2035327	-6.6627564	-1.4146949	1.0311533	5.727809	1.6993582	6.012409	0.32948864	-1.0036864	3.4099047	2.6194706	6.610367	-13.435519	8.888093	-0.55069506	-0.39380947	0.6569891	-0.11844766	-0.41790327
RAI	110.0	-6.186246	-2.9218776	2.2556052	-1.806854	-1.4752306	-0.7724638	4.045935	-2.5198169	2.1410844	2.122722	3.0473526	-4.579784	-6.555991	0.5971007	3.771733	7.1391497	1.8206478	0.45326754	3.90607	1.4378089	5.6208024	2.7275028	-4.53703	0.7633109	-10.388714	-3.7883327	5.0081854	6.3177114	-1.4085072	-2.0753598	-6.480542	-1.5844718	1.2578478	5.615695	4.021627	5.999339	1.0579104	-0.55556995	4.042435	2.5898607	6.5915723	-13.00134	8.49707	-0.48625413	-0.8661216	0.7625484	0.5701503	-0.3912275
RAI	116.0	-5.713628	-0.9446658	-0.21803968	-1.9002305	-0.8301155	-0.12869745	3.9136755	-2.200652	1.5869352	2.170359	3.380446	-0.39733636	-6.1209555	0.74534416	4.693641	6.033348	2.0208914	1.4649298	1.8916612	3.0360072	5.5633984	2.4603188	-4.8687334	-0.0066578714	-9.282533	-2.6549554	5.0828347	7.1694593	0.9578167	-0.7544121	-2.1058006	-1.6909822	1.4577911	4.8134995	5.6207495	5.2625475	-0.58456737	1.5305078	4.396494	2.661688	4.1897326	-7.1289225	7.6364937	1.6146046	0.9137742	1.1784693	0.78464043	-1.3533205
RAI	122.0	-5.7567387	-0.86116755	-0.1847712	-1.8726683	-0.8916259	-0.0941108	4.0620623	-1.8142575	1.5233868	2.2743664	3.469406	-0.3509533	-6.100734	0.63486063	4.854926	6.0141425	1.9473226	1.6568533	1.9347878	3.083027	5.686574	2.5687191	-4.7590547	-0.10319079	-9.328109	-3.8037934	5.0682397	7.1593084	1.0331013	-0.65820116	-1.959792	-1.9549427	1.4673339	4.756469	5.6048136	5.046398	-0.5566653	1.618111	4.4107485	2.7399454	4.2583146	-6.9000893	6.52661	1.7140621	1.0584439	1.3981434	0.8965008	-1.3642076
RAI	128.0	-6.137799	-1.9533446	1.0306219	-1.9390031	-1.0424241	-0.5227091	4.080593	-1.331909	1.9640126	2.3223088	3.308715	-2.995674	-6.1220675	0.43943527	4.5432057	6.718504	1.2767555	1.3098209	3.4718165	2.2698023	5.733959	3.016365	-4.275519	0.3626124	-10.265563	-5.9951262	5.0182476	7.614257	-0.10846003	-1.3380754	-4.7469378	-2.041711	1.1983968	5.4970984	5.659305	5.4454484	0.5878811	1.2335019	4.857441	2.7608502	5.851456	-10.55909	6.149689	0.24270359	-0.8915158	1.2609117	0.8160639	-0.75828266
RPS	4.0	3.5816045	3.2404518	-1.0829614	-4.576827	-3.787421	5.3181095	-11.496282	6.2759986	-3.8920252	-1.6352183	5.8288455	0.9752929	-2.79769	0.8132437	4.3124394	-2.2552311	-12.140414	0.1506944	-6.1230626	7.800223	1.5150043	5.6451273	0.39764142	2.9622288	-11.8578615	2.4879985	6.6449666	1.452854	-0.33455387	0.5255871	0.40269607	2.3953161	-1.969327	0.55895054	5.0265923	11.985293	-10.12583	-3.503235	6.816831	1.1487085	2.9564078	-3.4928818	6.7259727	-0.281757	4.670116	2.811151	0.8237556	-0.08204581
RPS	6.0	3.170089	2.5532563	-2.2633958	-5.0288687	-4.4076524	4.932746	-11.810779	4.4439435	-6.055633	-4.1023016	5.1197023	0.5720881	-3.269788	-0.62597954	4.321938	-2.844494	-12.682434	0.12529287	-6.9390664	7.4520054	0.21927625	4.437803	0.119908825	2.0109065	-12.24161	1.7027704	5.8127813	0.78771406	-1.3408549	-0.65961075	-0.6843296	2.110362	-3.0086656	0.7549544	4.5517206	11.697039	-11.483194	-3.699589	6.1643157	0.47426626	1.9382795	-4.211562	4.7149463	-0.5920639	3.7427344	2.1803102	-0.2731226	-1.1933582
RPS	8.0	3.292795	2.0671742	-2.7473946	-5.069079	-4.777728	4.7957954	-12.19184	3.4545896	-7.166425	-4.5906267	4.589032	0.4155148	-3.557924	-1.1679245	4.273529	-2.8941858	-12.928402	-0.023221085	-7.303482	7.2284546	-0.5852717	3.8717434	-0.17047052	1.5555379	-12.35646	1.6710818	5.756683	0.47548297	-1.8324261	-1.2143834	-0.98496306	2.2532961	-3.499751	0.62990564	4.3082514	11.359121	-11.949731	-3.9508917	5.8215046	0.36910766	1.2640364	-4.518642	3.884282	-0.5297253	3.406632	1.9234531	-0.85731405	-1.8497796
RPS	10.0	3.9207573	-0.32353127	-5.018694	-4.8286395	-6.1862073	2.89762	-13.288945	-5.5863457	-13.371389	-5.8073063	1.7006539	-0.6137923	-4.4531474	-4.480364	3.897548	-4.4421024	-13.350712	-0.7920282	-8.776661	5.272098	-5.9448104	-0.397122	-3.2893715	-2.2291272	-12.625491	1.3316746	2.2132378	-2.4229348	-5.7242627	-3.9026616	-3.5181298	1.9982393	-5.1908107	0.104952395	1.9703388	8.073213	-13.984245	-5.579938	2.993547	-1.0119243	-3.1785963	-6.093457	-1.3721093	-0.957904	0.052250396	-1.5898	-4.6688066	-4.9329486
RPS	12.0	1.7961581	-3.3935971	-6.0195208	-4.4356656	-6.7406607	0.8139431	-13.103372	-10.236403	-16.184074	-6.0411987	-2.8745654	-3.1431143	-4.935689	-5.9678445	2.5072854	-5.049833	-13.677544	-0.29559967	-8.201398	3.585077	-7.2041435	-2.1618695	-4.4861484	-4.438203	-12.04933	-0.27468026	-0.5676714	-3.8307896	-8.017866	-5.5065637	-7.2110696	0.21678177	-5.9648123	1.2197193	-1.7291188	3.3615408	-15.495644	-6.0759134	0.4904233	-3.4457438	-6.112996	-6.908867	-5.621094	-1.2531508	-2.4852822	-4.795166	-6.9786515	-7.9332356
RPS	14.0	0.3369686	-4.4448657	-5.878282	-4.0886097	-6.658863	0.10518607	-12.390716	-11.351207	-17.694788	-6.027549	-5.460306	-3.934997	-4.8610067	-6.3061666	1.847036	-3.9043832	-13.84787	-0.08905118	-7.6103883	2.7028522	-6.9175906	-2.666196	-4.753339	-4.938581	-11.093589	-1.9980985	-1.6827565	-3.806031	-7.9413414	-6.006837	-8.135408	-0.92266107	-5.722426	1.8649193	-2.435577	0.58454096	-15.779454	-5.757412	-1.4121338	-4.3321733	-7.7706156	-7.1779323	-7.3218694	-0.8931344	-4.040728	-6.112244	-7.746949	-8.997749
RPS	16.0	-0.66426957	-4.512536	-6.72333	-3.9838483	-5.8327065	1.1323748	-11.06825	-9.380264	-18.240896	-6.316117	-5.7480083	-3.644654	-3.778573	-5.3601155	1.6379298	0.31227532	-14.081842	0.22443871	-5.181634	1.8094274	-5.6140084	-3.1985242	-4.6271105	-4.8451753	-8.073141	-3.5481808	-1.6179389	-2.0815358	-8.362196	-6.726793	-7.7561574	-1.0142721	-5.5711837	2.6690938	-0.8766795	0.39808896	-14.371997	-5.0795646	-2.3733146	-4.1560116	-6.239485	-7.1222916	-8.072023	-0.77444035	-3.9176416	-5.755902	-7.9142003	-7.5169134
RPS	18.0	-0.7862227	-3.8630192	-7.4460692	-3.9517832	-4.3460736	2.4916804	-5.194017	-3.2991374	-15.05698	-8.4671	-5.6808524	-2.7739851	0.5064762	-1.9965659	1.632236	1.3654722	-11.346348	1.7301793	-6.7288904	1.8399831	2.6282718	-1.9155775	-0.73798776	-3.6931953	-5.749939	-4.143323	3.8972993	1.7721449	-6.450397	-6.8836856	-5.945811	-1.0537897	0.39806563	3.1188197	1.410399	0.2546788	-9.207643	-3.0645146	-0.5171076	-1.634861	1.4091972	-6.31801	-4.6727114	-0.41210088	-0.9641129	-2.9884784	-3.4462223	-5.4124
RPS	20.0	-2.17295	-2.414554	-5.497579	-2.3249657	-4.598107	2.765342	-10.063112	-1.1395036	-7.654253	-4.2887044	-4.1189256	-3.1509898	-2.7692842	2.653394	0.9378882	1.965982	-9.981028	1.8295997	-5.8667293	2.159252	4.775665	2.5215857	-0.96322036	-1.0437036	-6.817789	-1.9237822	6.9098973	1.7050788	-6.614732	-5.336332	-4.647432	-1.8172374	-0.16770238	2.9508345	1.4109933	-0.23481493	-9.372939	-3.203832	0.36387327	-0.40559253	2.1985965	-5.595182	1.371393	0.06928354	0.90199715	-1.4426659	-4.0447826	-5.8919272
RPS	22.0	-2.9730816	-1.8286833	-4.2325172	-1.949471	-3.9808683	3.4730616	-9.904226	-1.3800727	-5.7919264	-3.4058883	-3.1642613	-4.2764726	-3.8126624	1.4341879	0.8567529	2.5267954	-8.87937	1.4826146	-4.107173	1.6118544	5.0250635	4.23654	-1.3281618	-0.08807741	-5.836228	-0.8858793	6.1909657	0.83368295	-6.4279475	-3.9189737	-4.025729	-2.331805	0.049251053	1.7744938	2.292143	-0.51548636	-9.198041	-2.893647	0.57142144	0.53592604	2.5289607	-6.593688	3.01897	0.097108945	0.8294791	-0.3036325	-4.508666	-5.1537952
RPS	24.0	-4.485293	-1.5788671	-4.286151	-2.346779	-3.2905514	3.8977714	-8.397772	-1.1111413	-3.866377	-3.0818167	-1.8893138	-5.2754865	-4.1171556	0.5979881	1.6781092	3.3465369	-7.2730484	1.5481296	-4.416494	1.2594122	5.169824	4.875307	-1.5510031	0.3394673	-5.049582	-1.2114363	5.434078	0.67841387	-6.5435195	-3.128644	-4.2495213	-3.0774553	0.21913001	2.182179	3.808905	-0.20229729	-8.377548	-2.5366204	-0.10212908	1.0049081	3.6832707	-7.201142	3.408018	0.07001566	0.7012563	0.63197213	-3.8317814	-3.8425899
RPS	26.0	-4.9038906	-1.1422483	-3.338298	-2.2531202	-3.0148704	4.6625404	-6.6356106	0.29880056	-0.008953562	-3.0354435	-0.78579533	-5.73045	-3.3010883	0.3334268	2.5490234	3.5783591	-6.2408047	1.224678	-5.071898	0.7809356	5.781641	5.336835	-1.321067	0.9531353	-5.194776	-0.24135385	4.1492	2.0089364	-6.225092	-2.0455182	-4.149453	-3.2387495	0.5625627	2.3855238	5.289102	1.763443	-6.6202555	-1.8422638	-0.18062155	2.0022922	4.398202	-7.728072	4.285031	0.77281463	1.2806075	1.2386591	-3.4602232	-2.7641475
RPS	32.0	-5.660865	-0.18315364	-2.7779813	-2.115534	-2.959212	3.6922197	-5.523592	3.974746	4.982355	-0.8034301	0.65379727	-5.8752337	-4.147888	-0.059477527	2.826144	5.1495347	-3.034842	0.5458992	2.7865853	1.5398755	5.085021	7.2873363	-1.3185335	1.5235003	-8.646928	-0.6911158	3.630714	1.4392122	-4.530779	-1.0577044	-3.3587477	-2.2883458	1.5756905	2.6819127	3.7337596	5.5206375	-2.1006289	-2.0238202	1.850051	2.6578906	5.633265	-6.7633443	7.727426	2.0964496	2.8293726	2.8523073	-0.77305084	-0.65217686
RPS	38.0	-5.3474865	0.10108231	-2.0049944	-1.6038555	-1.8011333	3.2404618	0.12163206	4.1428404	5.309902	2.1214192	2.0281212	-3.9326196	-1.6237526	0.92068726	2.5995371	6.2930155	-0.3236134	1.4523554	1.8891155	2.1066463	5.7699895	8.039004	-1.7974684	1.5196201	-8.750705	1.0167103	3.7858992	4.1976323	-2.3827214	-0.30951285	-5.734803	-1.5337034	1.169552	3.0169322	1.2696615	6.7759805	-0.13258155	0.85722226	6.352687	3.0547328	6.397756	-5.776518	7.991413	3.5478215	5.015726	2.980528	0.66720927	0.5135002
RPS	44.0	-5.1212454	0.81551516	-1.3244148	-2.876172	-1.1754576	3.1935964	2.92652	4.713573	5.8272896	3.6685443	2.4457273	-0.39284572	1.0398133	2.3293555	2.9856634	6.337367	0.9254037	1.5896502	3.710725	2.006812	5.910669	8.416593	-1.8536282	1.0066764	-8.967941	0.9843693	7.643174	6.2861347	-3.1768725	0.20451955	-5.5992913	-0.8013517	1.3176689	3.4378633	1.0459539	9.264639	0.95350945	2.7172399	8.122018	3.1323466	6.5434318	-6.0021954	6.9536676	3.3865838	5.66446	3.1803353	1.3217195	1.25672
RPS	50.0	-5.3241243	1.3367683	-1.2148126	-2.898158	-0.9388353	2.6474636	3.7848415	5.1318307	5.9454494	3.7414083	2.4593594	-0.62701964	1.5030141	2.2822914	3.6819134	6.4733095	1.4274769	2.0952191	5.913767	1.233525	5.5403576	8.442703	-1.8601339	1.0779943	-8.481804	1.9583672	7.5765004	7.600493	-3.0985155	0.13753077	-4.717832	-0.4449102	1.3491337	4.06715	2.4627728	9.945293	1.6273327	3.7377872	8.936699	3.3620462	6.705108	-6.1816626	6.6504664	4.2050543	6.1711416	3.3533373	1.4310216	1.334611
RPS	56.0	-5.3502636	2.0309138	-1.102561	-2.6497457	-0.851919	2.0117044	3.9374816	5.5857515	5.9899297	3.7377713	2.5369225	-0.96740705	1.7020643	2.0599756	3.9144766	6.642673	1.8486601	2.4691293	6.7962236	1.4248915	5.3692193	8.446967	-1.6671691	1.1800387	-7.8890653	2.0058706	7.244433	8.198537	-2.5086155	-0.3216351	-4.1941714	-0.2772619	1.6423188	4.337576	2.991064	9.22865	1.4481965	3.6871824	9.397243	3.4507706	6.741172	-5.640646	6.195406	4.669809	6.1070075	3.571413	1.4728771	1.3313147
RPS	62.0	-5.311909	2.2585356	-0.7244025	-2.1158848	-0.9220904	1.9747084	3.7741401	6.6036067	4.9224567	4.3354464	3.3230293	-1.1512053	1.7127982	1.6791016	4.133083	6.634354	1.6034056	2.8123288	8.497034	1.699484	5.2395215	8.149591	-1.7847617	1.1761603	-7.4184012	3.1964192	8.088672	8.731474	-2.0988963	-0.51983565	-4.1404805	0.87506473	1.3073094	4.7240415	3.5359461	9.062691	1.6192669	4.743313	8.688098	3.7383473	7.0891986	-5.304908	6.784942	4.613246	5.4770036	3.5554972	1.2476939	1.4166473
RPS	68.0	-5.317847	2.7594407	-0.9435274	-2.052742	-1.277156	1.6181701	4.4532485	6.887617	4.5151033	4.342185	3.833479	-1.8007172	1.4269549	1.6443121	3.9575443	6.775254	1.5028604	2.6212482	8.57002	1.6815264	5.116465	8.057342	-1.8279717	1.0962986	-7.7857676	3.8889713	8.39594	8.764199	-1.6453663	-0.6549226	-3.9927442	0.9825492	1.3197988	4.7263713	3.8756638	8.94866	1.898053	5.83551	8.471527	3.8922822	6.9666996	-5.5061455	6.7102103	4.547507	4.930545	3.6066186	1.267361	1.4399824
RPS	74.0	-5.6990886	2.0045521	-0.6000574	-1.7719804	-0.97673196	0.7450689	4.555903	7.1594014	4.146752	4.219712	4.062118	-2.6533797	1.6809182	1.6494383	4.0129867	6.9031477	1.8165026	2.7235413	7.7524705	1.3032162	5.009299	7.852223	-1.7643702	1.2189723	-8.539906	4.337354	8.427705	8.745621	-1.2825115	-0.92543614	-3.9831123	0.8171176	1.7763919	4.53936	2.348764	8.687018	1.8169906	5.9727354	9.112936	4.2000804	6.9272313	-5.51955	6.7866917	4.3752446	4.4624395	3.7944002	1.8241996	1.5292014
RPS	80.0	-5.9413543	1.7777878	-0.44586638	-2.0677838	-0.6428024	0.04480806	4.7669854	7.7135534	4.26663	4.2341924	4.233559	-3.0258274	1.6382039	1.147611	3.9600239	6.961428	2.5454586	2.496494	6.0102367	1.3912095	4.925308	7.5911126	-1.6884196	1.1745558	-8.598223	3.5418272	8.370267	8.820636	-1.3993785	-1.2307273	-3.8369915	0.43877524	2.0004454	4.6213818	2.1473572	8.102155	1.9077731	6.425412	9.290936	4.369602	6.893109	-5.428073	6.272585	4.363236	3.6502206	3.7724586	2.332332	1.5780889
RPS	86.0	-5.8190265	2.2004669	-0.8296253	-2.1891296	-0.64760387	-0.2754317	5.000671	7.9497027	4.3173084	4.1992965	4.622584	-2.7265754	1.2944995	0.9465551	4.1189847	6.984715	2.7054408	2.3825736	4.4883494	1.163453	4.812042	7.500867	-1.9129542	0.92607754	-8.292791	2.7158992	8.1899185	9.049188	-1.4848832	-1.4973243	-3.4602578	0.50685966	2.0896301	4.6625185	2.6904182	7.274741	2.4925616	5.873893	8.407382	4.3642054	7.00632	-5.2149234	6.206529	4.360975	2.9326785	3.9425926	2.9618008	1.2930471
RPS	92.0	-6.039406	3.2956283	-1.053062	-2.0881479	-0.71911997	-0.28627604	4.615173	9.151942	4.094289	3.9491343	5.039078	-2.9757938	1.0672064	0.9490617	4.092634	6.8271985	2.9397957	2.322535	3.2025776	1.0705729	4.7959785	7.489174	-1.8688818	0.6422872	-8.176609	2.3209279	7.913077	9.41901	-1.6600096	-1.7503889	-3.4913726	0.23536444	2.3071744	4.6593127	4.239638	6.520041	3.221032	5.8301864	8.020377	4.1947355	6.8510027	-5.297444	6.412612	4.5621147	2.4663873	3.891418	2.6060288	1.3502278
RPS	98.0	-5.7760415	3.6964004	-1.023072	-1.7132272	-0.8016448	-0.44949108	4.4631147	10.181375	3.4198227	3.8756082	5.51062	-3.5790756	1.3766104	0.79748297	3.8952744	6.731499	3.2816741	2.386308	2.3677192	0.8029896	4.543008	7.2283974	-2.0502338	0.56183696	-8.288408	1.5601813	7.868445	9.052282	-1.4825815	-1.8284537	-3.771948	0.24611846	2.2757733	4.505456	4.532887	6.0832243	3.1636422	5.236908	7.9590263	4.0824647	6.706028	-4.9189444	6.820994	4.4925375	2.096176	3.7988896	1.7762351	1.3471961
RPS	104.0	-5.873929	3.8752763	-1.2670135	-1.7264735	-0.71934956	-0.9249333	4.856649	10.3676	3.0128982	4.064095	5.3366065	-3.5452032	1.480934	0.5857886	3.6616714	6.5612106	3.2103882	2.460824	1.5955442	0.88611317	4.342556	6.9082365	-2.2197685	0.49043274	-8.790992	0.033603564	7.906778	8.337036	-1.4161406	-1.8014348	-3.6672235	-0.002981094	2.3615224	4.3643713	5.2867107	5.954906	2.834217	4.866404	7.824067	3.9653115	6.7722855	-4.6859837	6.7821527	4.161498	2.0006301	3.6574373	2.0278902	1.4448291
RPS	110.0	-6.0983996	4.164208	-1.2631565	-1.6715049	-0.700774	-0.82388884	4.788099	9.582569	3.3090088	4.1885357	4.6131997	-3.3028564	0.8105812	0.7503178	3.6411173	6.3871264	2.8598888	2.6416056	0.8389845	1.6264981	4.1970644	6.6747484	-2.5107455	0.3216683	-9.179742	-0.50268173	7.755287	8.694357	-1.5197077	-1.4842342	-2.5815883	-0.011970077	2.6551788	4.1357613	5.432918	5.9195805	1.9112687	4.145103	7.783976	3.9132967	6.4852014	-4.888426	6.2280827	4.0505347	3.088926	3.4595683	2.9068875	1.4184977
RPS	116.0	-5.0445604	5.011454	-2.3934996	-2.2717974	-0.30817994	0.0655015	3.956268	9.125281	2.687579	4.3582344	4.8655934	1.0249486	1.3839701	1.4346176	5.274088	5.3338194	3.175687	2.4214113	0.007075173	3.8975704	4.0595894	5.3851295	-3.011285	-0.6125829	-8.523892	0.8900142	8.099781	6.306909	0.39819074	-0.763035	1.1073776	1.0922545	4.2819095	3.058542	5.8480067	4.864966	-0.34801862	1.6897011	5.7343616	3.5703323	3.168228	-2.614309	5.06737	5.2067814	5.5433717	4.943368	2.4492607	-0.25956282
RPS	122.0	-5.248926	4.8507776	-2.3529696	-2.3332682	-0.39933512	0.17081301	3.630138	8.708616	2.246058	4.2284	4.8261085	1.1844671	0.90208095	1.3798572	5.4254327	5.431631	3.145405	2.27687	0.40695584	3.6531515	4.1904283	5.34402	-3.0345614	-0.53685695	-8.36952	1.1087937	8.06324	6.328241	0.43655425	-0.7338363	1.3904451	0.8202658	4.257734	3.0646725	5.875098	4.721182	-0.28240606	1.5901895	5.6126394	3.5409958	3.2105827	-2.5897615	4.355652	5.080556	5.4629784	4.956497	2.3152287	-0.43992823
RPS	128.0	-6.056335	4.225636	-1.575426	-1.9421444	-0.71468335	-0.1572157	4.162251	8.508896	1.9905757	3.9633925	4.0947886	-1.6727072	1.4878379	0.74788934	4.913368	6.172232	2.1336758	2.2986147	1.1944246	2.8401008	4.3530517	6.250624	-2.7573705	-0.37177455	-9.743281	-0.15831666	7.7848444	7.7039633	-0.4926131	-0.96559685	0.09536897	-0.16114393	3.7405925	4.0049915	5.6213717	5.17876	0.5471508	2.596835	6.6207595	3.8076391	4.923739	-3.6462567	3.817231	4.0299826	4.4503837	4.2096014	2.4811645	0.42547294
RPI	4.0	0.5755899	4.149223	0.07277817	-5.6247044	-4.4757466	5.9634395	-8.092783	9.486912	-2.6353786	-5.352364	4.385256	1.0106835	2.9872038	1.4101616	4.480387	-0.34702244	-9.979057	1.162227	-7.5828376	10.301664	0.9179131	5.2574716	0.37552783	5.19825	-10.393928	-0.15646982	6.915931	3.8927822	-0.50691766	2.2630308	-2.6068642	0.65135556	-2.8998187	0.19130613	5.1083593	10.504103	-10.031358	-1.558163	7.963583	3.1148756	1.4465774	-4.2346187	6.357329	0.24796903	4.449009	1.4770424	-0.7878735	-0.64051294
RPI	6.0	0.27777803	3.6472614	-0.91539377	-5.9872	-5.02453	5.9729137	-9.225523	8.500099	-4.7103634	-8.13567	4.118032	0.35021308	1.9769677	0.6119009	4.4636765	-0.6118591	-10.890994	1.2228833	-8.935889	9.94243	-0.16090703	4.346335	0.17169808	4.473232	-10.862134	-0.6786039	6.647674	3.5680966	-1.0969454	1.7105119	-3.4624755	0.6687985	-4.1780715	0.12337909	4.839644	10.35232	-11.455398	-1.9748342	7.4906363	2.3442154	0.32295862	-5.1254025	4.4751396	-0.20416018	3.3112466	0.77589136	-1.9306676	-1.8747756
RPI	8.0	0.35089245	3.3252113	-1.4137026	-6.1357446	-5.457893	6.0404234	-10.137268	8.107755	-5.858896	-9.08882	3.554497	0.02213961	1.3013477	0.0994464	4.43342	-0.6435188	-11.520045	1.1027997	-9.736557	9.558178	-0.959292	4.0178094	0.00839276	4.1483912	-11.239269	-0.62704027	6.720957	3.4043663	-1.5591075	1.2895592	-3.6427736	0.8058444	-5.2551045	-0.12718984	4.4780316	10.08791	-11.9938755	-2.2278335	7.192623	2.076334	-0.4221491	-5.6352253	3.4385667	-0.1810179	2.7526383	0.47424102	-2.512708	-2.5363448
RPI	10.0	1.0556853	0.8913352	-4.5839148	-6.5780697	-7.574093	5.6506615	-14.285445	1.7370439	-12.701165	-12.613779	1.2202392	-1.3375427	-1.6165369	-2.7774737	4.4352508	-1.0753657	-13.658353	0.37864396	-13.275455	6.7787547	-6.186787	1.3274933	-2.1095653	1.0971525	-13.00744	0.124281965	6.275453	1.355642	-4.9012303	-0.38854936	-4.4241934	1.422013	-9.114342	-1.1330127	2.6541266	7.8471956	-14.320009	-4.9498262	4.4441614	0.63063407	-5.27249	-8.19394	-3.015858	-0.9721939	-1.117495	-2.9730346	-6.501979	-7.2266235
RPI	12.0	-0.5263103	-1.0063533	-5.242145	-5.9577284	-8.440763	4.4256296	-14.84427	-2.4608626	-15.981904	-13.4082365	-1.4820341	-3.084703	-2.763556	-4.0539403	3.5393884	-3.5363579	-14.277084	0.82290065	-12.8210125	5.471252	-7.513354	0.57452905	-3.1450896	-1.4757231	-12.827209	-0.92570573	4.5044894	-0.34823826	-6.9805756	-1.7280158	-6.7767215	0.6872668	-9.879407	-0.57562315	-0.15002203	4.745944	-16.236116	-5.941422	2.3813844	-1.1652366	-8.635853	-9.035634	-7.9107246	-1.935201	-3.646983	-5.6182785	-8.890849	-9.690497
RPI	14.0	-2.2351959	-1.8557067	-5.2447715	-5.0556855	-8.405057	3.3627708	-14.499708	-3.6196961	-17.665833	-13.702237	-3.3834124	-3.9632912	-3.4964867	-4.5856447	3.0367482	-4.4275904	-14.7820215	0.8018124	-11.766722	4.19887	-7.736278	0.24175255	-3.564433	-2.4718118	-12.25926	-2.433747	3.0632355	-0.55195856	-7.2497377	-2.516718	-7.248047	-0.7302394	-9.550769	0.1972976	-0.90100795	3.4771862	-16.796152	-5.94319	0.47692764	-2.8538876	-10.741668	-9.124835	-10.837632	-1.5771346	-4.553877	-6.7241945	-9.912191	-10.564826
RPI	16.0	-3.32356	-1.3396657	-5.763471	-4.7513866	-7.698796	4.1211395	-11.94586	-1.0415833	-18.066198	-13.489176	-4.239023	-4.3299236	-3.1167681	-2.736856	2.8299143	-2.5329156	-14.370405	0.8376681	-8.350448	2.8311822	-6.876598	-0.05980641	-3.356245	-3.208564	-10.532591	-3.9622147	2.247528	0.29764336	-8.334527	-3.7961671	-7.313078	-1.4887213	-9.67747	0.50941294	-0.13487823	3.35517	-15.298647	-5.524424	-0.40229404	-3.356818	-9.277614	-8.16231	-13.2946	-1.1390914	-4.2426615	-6.569634	-9.803365	-8.362076
RPI	18.0	-2.4555633	-0.25796312	-5.7625866	-3.6787653	-6.154911	4.7145414	-7.0953503	3.186512	-14.161257	-14.479343	-4.6823583	-3.8218586	1.2462623	0.27628216	2.528646	-0.3739468	-9.125659	2.6648006	-6.83545	2.6367447	5.7984757	1.1439004	-0.45615748	-1.984836	-8.335769	-4.549212	4.749131	2.0982187	-8.339109	-3.4484725	-5.184443	-1.0508413	-4.9535446	0.5359106	1.6478102	3.7528164	-9.89098	-3.318246	1.4208866	-2.1847723	0.341058	-6.473143	-9.209615	-0.4562367	-0.5669176	-3.83302	-4.569468	-3.1578145
RPI	20.0	-2.9010344	1.1651429	-4.2919345	-2.1880045	-5.8984485	4.166811	-8.503754	6.726128	-5.468964	-9.844477	-3.565702	-3.714723	1.2458761	0.75093615	1.9435476	0.39480284	-7.217374	2.6260736	-5.039486	2.3338962	3.963716	5.363696	-0.215645	1.1298258	-9.095272	-2.8496888	6.512788	2.2463272	-7.8812485	-2.959287	-2.936949	-1.5565296	-4.1702757	0.52220374	1.4520493	4.1985984	-9.770247	-1.1136903	2.9804397	-1.0802909	1.4606001	-5.3529654	-2.9804075	0.722579	1.6584822	-1.6836973	-4.423747	-2.445545
RPI	22.0	-3.2603884	1.5326505	-3.5127842	-2.330685	-5.4284487	4.1908555	-7.9556117	6.5826535	-2.8008177	-9.125875	-2.792565	-4.1426454	-0.2924264	0.1896119	1.7156415	1.148516	-6.158473	2.2443435	-2.9987159	1.5459628	3.4516566	6.869188	-0.5958184	2.5440125	-8.373524	-2.1473105	7.4975	2.2062628	-6.9458776	-1.8726702	-1.3237429	-1.8584573	-1.3067665	0.13466841	2.3308527	4.596787	-9.552948	-0.20049804	3.2337444	0.5441198	2.0062714	-5.990316	-0.42816904	0.85732096	2.2700384	-0.38418344	-4.5734057	-1.4817814
RPI	24.0	-4.1200876	1.7740607	-3.183546	-2.604734	-4.758602	4.570765	-6.281549	6.198474	-1.2486091	-8.711207	-1.3065428	-4.655972	-0.4391626	0.24534366	1.8532608	1.763056	-4.738164	2.1908662	-3.2997077	0.95355225	3.340992	7.42614	-0.8922589	3.2343924	-7.4396577	-2.544233	7.295544	2.681005	-6.306111	-0.71583176	-1.4000235	-2.3010314	-0.03407149	0.49283147	3.7062688	5.2202086	-8.713544	-0.07502915	2.8164093	1.4925867	3.4048831	-6.3291397	0.84151804	1.0308299	2.5947955	0.39016202	-3.614155	-0.34571126
RPI	26.0	-4.348517	2.16215	-2.7380917	-2.5520194	-4.371045	4.8614	-4.173266	6.4058166	0.6941222	-7.9723186	0.14939933	-4.8409586	-0.28153437	0.6720268	2.3232577	2.0064669	-3.3553195	1.9135755	-4.0740957	0.6816698	4.85684	7.6709104	-0.94292164	3.7155464	-6.9672832	-2.0307379	5.868621	3.4498389	-5.991546	0.4199773	-1.477853	-2.1841974	0.6585225	0.69664735	4.0946465	6.559388	-6.378965	0.23565754	2.890792	2.4141471	4.275852	-6.559644	1.8164449	1.5247252	3.064187	0.78334403	-2.6930566	0.66832626
RPI	32.0	-4.7785296	2.9079897	-1.859914	-2.2492828	-2.4677207	4.1113434	-2.4896266	7.762026	3.3564315	-2.8963337	1.9497412	-4.783807	0.29004183	0.59326136	1.9667964	4.1315103	-0.4605219	1.2408077	2.053881	0.123402916	5.333705	9.307057	-0.9469159	4.9133844	-6.8734994	-0.994537	5.463093	3.9318712	-3.9413855	1.3060365	-1.7588928	-1.512882	0.9173154	1.3373668	2.33493	6.941591	-0.8162766	1.4634647	4.2279043	2.9692583	6.1818495	-5.4231935	4.070787	2.99757	4.163186	2.4707785	-0.28364545	2.3736033
RPI	38.0	-4.809188	3.1103442	-1.474999	-2.2772455	-1.1829315	3.3722935	1.7684128	7.962899	3.517994	1.0253382	3.351775	-3.921044	0.64345956	1.306009	1.8404679	5.6652994	1.0042285	1.4627732	3.4716785	-0.22173797	6.79775	10.14316	-1.0602925	4.449085	-6.8220115	-0.08320548	5.222721	5.1155086	-2.9886806	1.2436717	-3.1646817	-1.0767053	1.8303635	1.7607168	1.1573251	6.7184157	1.303099	3.387888	6.9901495	2.8709397	7.0895677	-4.439258	4.52746	3.0916286	5.168561	3.091453	0.82646745	3.618814
RPI	44.0	-4.170812	3.604056	-0.76075876	-3.100618	-1.1865264	3.446683	4.4835305	8.665627	4.2905283	2.7164915	3.810532	-1.9213445	1.0817748	2.3510253	1.8917332	5.7143097	1.4026723	1.5416582	4.972003	-0.48920864	8.153516	10.371503	-1.0474657	3.7141073	-6.4356728	-0.15765136	7.6273813	6.568683	-3.2610805	1.2056832	-2.9259987	-0.4438736	1.9735763	2.0352654	1.1068194	7.8735294	1.957825	4.4285116	7.9124455	2.6916242	7.275413	-4.9580736	4.419094	3.474529	5.173787	2.9150407	1.1576499	4.209377
RPI	50.0	-4.115507	3.7367773	-0.27767843	-3.4134903	-1.1873599	3.178665	5.0067577	8.846291	4.1992474	2.8166904	3.945023	-2.2670429	0.47120416	2.0783632	2.2317114	5.594726	1.1317011	1.6884975	5.907491	-1.3075571	8.008292	10.398304	-1.2092304	3.6839483	-6.052478	0.1988223	7.718928	7.421885	-3.22481	0.97975934	-2.4663112	-0.20306277	2.1193252	2.4324083	1.9070024	7.912167	2.7080536	5.2068233	8.478468	2.8413367	7.387814	-5.2313204	4.1998014	3.9041035	5.160806	2.8905904	1.2040486	4.338922
RPI	56.0	-3.9603486	3.8187237	0.22545591	-3.1609645	-1.0010701	2.8075316	5.2673097	8.848776	4.189135	2.876725	4.0716543	-2.457369	0.17903908	1.7862687	2.3513868	5.61445	1.1653757	1.8075699	5.9042583	-1.3903315	7.890104	10.31023	-1.4443972	3.858054	-5.419603	0.09420072	7.5239334	7.6645	-2.9830797	0.45261505	-2.1884937	-0.19823395	2.1927135	2.9404316	2.5787373	7.4071517	2.5199842	5.33241	8.596997	2.8471022	7.4988446	-5.1146975	4.3145967	3.6979039	4.8263454	3.0500553	1.099172	4.009161
RPI	62.0	-3.7525983	3.8394537	1.1370659	-2.3374183	-0.75075155	2.7391636	5.4382253	8.724983	3.3199935	2.8326669	4.593852	-2.522355	-0.601499	1.566338	2.9623253	6.075838	1.5155091	1.8709197	6.435041	-1.4207889	7.848895	10.405818	-1.2128494	3.6816003	-4.2953534	1.3934233	7.7525063	8.240953	-2.5370448	0.5700027	-2.7036173	0.09196576	1.8094771	3.4595513	3.1801753	7.1144986	3.1240308	5.398034	7.5618787	3.1847382	7.827197	-5.347713	4.4419284	3.3494668	4.3989673	3.3200715	0.91404986	4.1433005
RPI	68.0	-3.9575124	4.375036	1.369359	-2.2189372	-0.8042933	2.2176733	5.6255016	8.490809	2.9603748	2.8947806	5.006814	-2.382932	-0.4935527	1.6525357	2.6437297	6.322728	1.5811989	1.6430448	6.70223	-1.4129287	7.912931	10.4567	-1.0646788	3.5868626	-4.5593653	1.6530813	7.678453	8.157687	-2.0504706	0.21958558	-2.461496	0.4380323	1.8651496	3.437797	3.5804877	6.8927555	2.6462631	5.8984127	7.536858	3.4233034	7.806419	-5.790931	4.08111	2.9629877	4.270712	3.329246	0.7223847	4.0183115
RPI	74.0	-4.3571987	3.9449804	1.2469426	-2.324632	-0.83079785	1.5382168	5.4856024	8.829894	2.985249	3.0389805	5.1321583	-2.5791357	-0.09353431	1.713092	2.6252027	6.588757	1.6191857	1.7674698	6.193707	-1.4106177	7.883946	10.534667	-1.1290166	3.5639784	-5.06437	1.6257739	7.5716186	7.881613	-1.8935002	-0.04423106	-2.6771278	0.43501732	2.3015063	3.4225948	2.5662062	6.802108	2.6568851	6.1882024	8.144522	3.534554	7.6433115	-5.6776295	4.1562915	2.686514	4.303251	3.4105859	1.1506366	4.193241
RPI	80.0	-5.004613	3.8183131	1.1044073	-2.2603886	-0.47179988	0.96872485	5.5754356	9.269037	2.8328748	3.0218642	5.312354	-2.7494211	0.28199166	1.2927015	2.6623573	6.5733166	1.8745853	1.6867969	5.0451694	-0.9628773	7.7398434	10.56387	-1.1709834	3.5712745	-5.2957573	1.0197401	7.482214	7.663554	-1.7385582	-0.30228087	-2.682005	0.16309984	2.6032267	3.481298	2.3449745	7.034873	2.7694294	6.4294505	8.4392805	3.4646456	7.6445923	-5.7870584	3.943224	2.7454476	3.8863633	3.536997	1.3616012	4.4876947
RPI	86.0	-5.085595	3.9717965	0.815695	-2.0602212	-0.5054747	1.2434174	5.646296	9.130131	3.1742885	3.2690017	5.4928036	-2.9971004	0.4340431	1.0350512	2.871964	6.3888183	1.6511904	1.7323356	4.127844	-1.0590278	7.687083	10.490069	-1.3602924	3.12017	-5.1565623	0.42077124	7.309107	7.5139575	-1.6852286	-0.54915315	-2.8376791	0.19950408	2.5107179	3.3478124	2.8913078	6.7402024	3.5907676	6.051805	7.79726	3.2157958	7.7306356	-5.3262906	3.9111307	2.6832662	3.060761	3.5885937	1.6398937	4.3856363
RPI	92.0	-5.3274374	4.3180695	0.39864478	-1.9702603	-0.4511026	1.4171897	5.30162	9.345179	3.2438986	3.2592633	5.797456	-2.92615	0.6740531	0.9996608	3.0062044	6.405747	1.9258578	1.551132	3.480352	-1.3188049	7.6137342	10.563045	-1.344385	2.8171167	-4.8556666	-0.082702346	7.007531	7.3267283	-1.6206216	-0.83613867	-2.6606479	0.08498592	2.7050393	3.371943	3.7649739	6.3551903	4.387847	6.0474973	7.7292967	2.9775586	7.6596303	-5.5471563	3.9893527	2.7365665	2.7152982	3.418322	1.4541904	4.4360385
RPI	98.0	-4.8904824	4.3541737	0.4790154	-2.166635	-0.5706613	1.3067355	5.209238	10.271808	3.0233655	3.2932029	6.0030746	-3.1455376	0.7371906	0.94003904	2.8559136	6.1970744	2.3163288	1.4365786	3.143229	-1.5633178	7.4077907	10.644215	-1.4596854	2.6901045	-4.90703	-0.43802226	7.2140617	7.2984786	-1.4634777	-1.0409454	-2.8361292	-0.154847	2.9807806	3.5627322	3.7888083	5.951088	4.444519	5.848516	7.889052	2.9623628	7.5417476	-5.166473	4.332604	2.61896	2.6392334	3.4496367	1.0509104	4.407553
RPI	104.0	-4.905333	4.5418935	0.09136571	-2.2773426	-0.52490646	0.86854553	5.474861	10.669329	2.573349	3.334453	6.016688	-3.1976905	0.5348397	0.71908444	2.5363784	6.323677	2.230236	1.394171	2.9709759	-1.0142211	7.236356	10.699623	-1.6423341	2.66395	-5.034767	-1.1395433	7.3278418	7.3140125	-1.609136	-1.3334124	-3.097705	-0.4190415	3.0781395	3.5396907	4.3946633	5.846901	3.6430874	6.161512	7.896858	2.8079002	7.6305904	-4.983994	4.5367	2.351614	2.2831998	3.3146868	1.0626366	4.322513
RPI	110.0	-5.274013	4.790385	0.016074264	-2.054206	-0.43802595	1.0775993	5.505261	10.517211	2.934065	3.0621405	5.379386	-3.034332	-0.2649963	0.82719624	2.2984223	6.477303	1.6092732	1.5614274	2.5013363	-0.88755554	7.187936	10.754115	-1.7332917	2.6108599	-5.063374	-1.2775047	7.1945105	8.30037	-1.8114951	-1.1263818	-2.7076902	-0.1636186	3.1597598	3.4530206	4.748289	5.754887	3.0486755	5.7806687	7.821103	2.8350015	7.714746	-4.878864	3.932365	2.21918	2.13707	3.0708547	1.2689297	4.405966
RPI	116.0	-4.842197	4.9023194	-0.67673796	-2.0647483	0.1295891	1.4892644	4.9531994	10.014916	2.2618666	2.9476151	5.2795863	-0.6321512	-0.27181455	1.9309479	3.696626	5.6927567	1.9458337	1.6306227	2.1583333	1.5301988	7.169881	9.693916	-2.4340296	2.7510316	-5.242261	-0.717633	7.7552056	7.490428	0.88060963	1.1787703	1.4023787	-0.44948015	3.1800344	2.9166284	6.3878303	4.6707354	0.7167277	2.5411947	6.2005377	3.20973	4.4915056	-3.5353353	2.8017044	3.4147367	2.4220116	3.2232904	0.72683424	2.2892873
RPI	122.0	-5.2734647	5.040418	-0.9614978	-2.0307155	0.0750041	1.8796821	4.643112	9.855592	2.1625707	2.984978	5.416366	-0.48606336	-0.56688005	2.0724258	3.9783998	5.5028152	2.0628002	1.6700317	2.640065	1.6545953	7.129182	9.652786	-2.376399	2.8060002	-4.9464197	-0.83253586	7.8578215	7.5225587	0.90566605	1.2718668	1.5636346	-0.5868224	3.0926793	3.1315475	6.5232453	4.5572596	0.8150659	2.3938153	6.144898	3.0603411	4.533384	-3.641643	2.3656294	3.3768392	2.261251	3.3441021	0.551531	2.1217208
RPI	128.0	-5.807068	4.755789	-0.3840868	-1.8041759	-0.27647638	1.6471232	5.443897	9.887175	2.2225332	3.0360096	5.002845	-2.2456348	0.09031226	1.0995325	3.6397705	6.3463426	1.6973131	2.1584454	3.127867	0.026911743	7.3857675	10.485925	-1.9909332	2.4537392	-5.469236	-1.4834973	7.180875	8.222987	-0.7023207	0.20687181	-0.13730425	-0.67733693	3.2235494	3.7368615	5.918565	5.095228	1.9420573	3.882233	7.1778336	2.7582932	6.5345697	-4.892745	2.2650769	2.3353982	1.4256816	3.1905804	0.5826686	3.3236938
[truncated: 40 more columns]
