# Supplementary material for: EEG decoders track memory dynamics
Source: Nat Commun. 2024 Apr 6;15:2981. doi: 10.1038/s41467-024-46926-0 (PMC10998865; doi:10.1038/s41467-024-46926-0)
Supplement: Supplementary file 3 — Source Data [file 41467_2024_46926_MOESM3_ESM.zip › fig1e_ret.csv]

ROI	frequency	subj_0	subj_1	subj_2	subj_3	subj_4	subj_5	subj_6	subj_7	subj_8	subj_9	subj_10	subj_11	subj_12	subj_13	subj_14	subj_15	subj_16	subj_17	subj_18	subj_19	subj_20	subj_21	subj_22	subj_23	subj_24	subj_25	subj_26	subj_27	subj_28	subj_29	subj_30	subj_31	subj_32	subj_33	subj_34	subj_35	subj_36	subj_37	subj_38	subj_39	subj_40	subj_41	subj_42	subj_43	subj_44	subj_45	subj_46	subj_47
LAS	4.0	0.94109046	-0.4993632	1.4830908	-0.96777976	-3.4166992	1.2293136	0.052223522	0.79086053	-0.054891642	-0.19017985	-0.7415981	-0.13343884	-1.1903526	0.49959508	0.54315203	-0.041519977	0.7011417	-1.4271938	-0.24871266	1.4125851	-1.5046653	1.992063	1.2102662	-1.5238845	-0.3620744	1.5881248	1.1576325	-2.162533	-2.019951	0.67804223	-0.46395126	-2.2492797	-0.18510574	0.6778942	0.2355142	-2.1782355	0.6045231	0.16420048	-1.5508151	-1.1879566	-3.5091558	-3.268145	2.0770783	0.23055868	-1.5171456	-0.3610065	-0.9064421	-1.1770614
LAS	6.0	0.8334243	-0.6193926	1.1681646	-1.4512802	-3.775383	1.0778557	-0.65489554	0.7511571	-0.06873868	-0.29967904	-0.7476166	-0.17653541	-1.0962945	0.5923873	0.37560648	-0.22566666	0.54117095	-1.4003634	-0.35825187	1.1903062	-1.4352784	2.4001503	1.3130434	-1.5159603	-0.5194745	1.4873371	1.1883851	-2.2631652	-2.3083699	0.31201074	-0.17046182	-2.084111	-0.20423152	0.6241387	0.07627123	-2.140721	0.4085993	0.07993888	-1.6448847	-1.1837862	-3.518878	-3.2160187	1.9260057	0.13074274	-1.4714148	-0.1589833	-1.0205059	-1.0373086
LAS	8.0	0.843789	-0.70527893	1.2072448	-1.6325766	-3.9896903	1.235031	-1.0850092	0.7094084	-0.20754305	-0.22263338	-0.91255474	-0.12941988	-1.3248463	0.53920346	0.49977463	-0.57102233	0.48554063	-1.3312625	-0.50597113	1.2244313	-1.4515461	2.4029949	1.2167116	-1.3471178	-0.71342933	1.4970216	1.4454207	-2.274492	-2.2854004	0.06660073	-0.19972575	-1.9275466	-0.267042	0.7480885	0.06469241	-2.0976048	0.46423864	0.02140755	-1.8165615	-1.0779637	-3.4498653	-3.115731	1.9521805	0.045035254	-1.3822731	-0.28947207	-1.2047311	-1.2680739
LAS	10.0	0.94417685	-0.5851189	0.9866045	-1.8374991	-4.944715	1.039478	-2.8767319	-0.19527164	-0.47663102	-0.2812235	-1.3973536	-0.50110227	-1.1545835	0.5457715	0.5384014	-2.289009	0.24810205	-0.3548631	-1.1759512	0.14501223	-0.30817246	2.8941782	0.24198577	-0.24391244	-1.6524532	0.13329938	3.0808258	-1.886592	-2.2179086	-0.61046	0.5253878	-0.33118615	-0.110487245	1.1961029	-0.34641027	-0.96406734	0.560275	-0.48086658	-2.5005655	-1.1191975	-2.344375	-1.1162257	1.921638	0.3582759	0.020437354	0.11754258	-1.7449319	-1.8874025
LAS	12.0	1.3659132	-0.38465407	0.2892979	-2.05407	-4.9067163	0.5633446	-4.2925634	-0.35216385	-0.7629485	-0.5111551	-1.2665082	0.017121417	-1.6540992	1.3702654	0.80666727	-3.9828606	0.110374495	-0.18413004	-1.0448447	-0.2704482	0.23404162	1.939304	0.26699477	-1.3986034	-2.016384	1.1966497	3.165753	-1.0159776	-1.935438	-2.106556	-0.16392836	-0.41915837	-0.96285415	1.1881063	-0.40484133	-1.3448943	0.35302848	-0.60357004	-2.533311	-0.8854258	-1.0529593	0.3539308	1.5095155	-0.35210857	-0.57979447	1.0170403	-2.294127	-1.4848926
LAS	14.0	0.7400692	-1.3071122	0.11718908	-2.4094157	-4.888396	-0.2143384	-5.9775133	-1.8378682	-0.89699495	-0.6252508	-0.3337073	-1.1166891	-1.8228512	1.51116	0.4746697	-4.427163	-0.040192787	0.16338521	-0.82259506	0.35448602	0.60598415	2.4895468	0.67199236	-1.3154521	-2.2375903	3.158841	2.471047	-1.0595311	-2.463083	-3.5737212	-1.0088689	-2.6353111	-0.40196228	1.277769	-0.36995026	-0.85529065	0.8132289	-0.60323966	-1.9908766	-0.66215765	-0.2966222	1.1271058	0.08329393	-1.1036038	-1.4009691	0.6829315	-3.0813475	-1.8940411
LAS	16.0	-0.05899313	-2.045485	-0.5105302	-2.375238	-5.2115827	1.373829	-5.9885616	-1.873262	-1.011997	-0.01931002	-0.42658028	-1.3319119	-1.801164	2.051642	1.0368156	-2.843574	0.769982	-1.6978188	-0.32695052	-0.12656286	1.4469807	2.8614514	0.23489514	-1.1398335	-1.6105632	4.140652	1.9239492	-1.1081828	-2.327004	-4.0060563	-1.4167459	-4.039529	-0.07822545	1.2647891	-0.56657326	-0.927131	0.7329212	-0.7302497	-2.1218927	0.11039164	-0.07230222	0.8064337	-1.255129	-1.5768725	-1.8233459	0.749003	-3.8905919	-1.6253209
LAS	18.0	-0.27778047	-1.6183816	-1.4097985	-0.9811087	-5.4100957	0.60495394	-2.474348	-1.7685708	0.1418138	0.21844877	-0.3582389	-1.2708391	-1.7656453	1.9706683	0.8214672	-3.2758963	-0.44858488	-1.3808138	-1.4741797	-0.12759131	-0.70705336	2.9021685	-0.05487197	-1.6833934	-1.1828345	3.9176245	1.8590238	-0.94637305	-2.7808402	-4.2421083	-1.0931813	-5.6567183	0.52258813	1.075376	-0.3138467	-0.56748134	-0.19240396	-0.017902143	-2.0098326	0.28530434	-0.7494399	0.22646765	-0.09044077	-2.3415933	-0.8129373	1.5284911	-2.4426792	-1.440989
LAS	20.0	-0.70428133	-1.4734504	-1.405128	-1.24258	-6.114815	0.7950384	-2.8496187	-1.0641495	0.060046047	-1.2175052	-0.0028570958	-1.6781445	-1.3664787	1.9917316	0.7441854	-2.0759106	-0.26023397	-1.1169978	-1.7748504	-0.072477564	-2.1988494	1.920982	0.05806776	-1.2280328	-0.606499	3.8602223	1.2191348	-0.88986164	-2.6125019	-3.276542	-1.6117074	-6.305065	0.6435262	0.94377995	-0.8854499	-0.045688666	-0.09625657	0.34106392	-1.9686769	0.13980663	-0.8344177	0.33387184	0.51641303	-2.0793767	-0.17657636	0.75784034	-2.301622	-1.1029044
LAS	22.0	-0.85740775	-0.6247303	-1.7940525	-1.1691096	-6.6600275	0.8474077	-3.0205674	-0.36898357	-0.15805721	-1.0866885	-0.025364427	-1.7838736	-1.3953437	1.7771561	0.7624692	-2.3470726	-0.36817795	-0.43392524	-2.381181	-0.26751536	-2.5593975	0.60947466	0.115720965	-1.457992	-0.2447356	3.568324	0.72593987	-0.9704918	-2.2475688	-2.245068	-1.5723159	-6.663684	1.0320232	0.41902733	-0.74438304	-0.09662014	-0.40921015	-0.35064715	-3.0115392	-0.72262675	-1.183876	0.42225054	0.25295898	-1.4613116	-0.47531104	0.71163094	-1.9140526	-0.7680891
LAS	24.0	-1.5130608	-0.3064835	-2.1628654	-1.4612354	-6.0660076	0.38130826	-3.2619247	0.0150427045	-0.065401934	-1.1688324	0.22954093	-2.0304308	-1.2901759	2.159344	0.8898059	-1.6506379	0.008022179	-0.35369945	-1.8888896	-0.4242703	-2.7572367	0.25525376	0.38294652	-2.3967307	0.053563036	3.559028	0.2052267	-0.8345887	-2.4366786	-2.9689133	-1.6428798	-6.1463456	0.91973466	0.09207313	-0.90342796	0.4599574	-0.30576912	-0.31905833	-3.107013	-0.7356259	-1.0600886	0.5943506	0.42154884	-1.1923994	-0.06986327	1.2172626	-1.3965099	-0.92295873
LAS	26.0	-0.7500102	-0.07825634	-1.7425857	-1.892791	-5.5187984	0.32068437	-2.7942648	0.31574988	-0.4928633	-1.285942	0.2293471	-1.9412532	-1.0515325	1.2885063	0.6032467	-0.81898	0.2304163	-0.2666503	-1.5435677	-0.63496494	-3.542752	-0.188958	0.6930662	-2.4091582	-0.21695028	4.1067867	0.19402924	-0.36309856	-2.864859	-3.382047	-1.5239097	-5.6953626	0.5085406	0.5317823	-0.3399094	0.11316073	0.41177538	-0.16905183	-2.8841374	-0.67620856	-1.8793838	0.21675271	-0.03703977	-0.70630026	-0.37848687	1.4154038	-0.12024094	-1.2701648
LAS	32.0	0.6585657	0.41798812	-0.09892732	-1.4643056	-5.393168	-0.5363103	-0.6629447	0.41157836	-0.84321636	0.10919217	0.5223955	-0.9528932	-0.58484167	0.14005582	0.5136952	0.94237185	0.55522853	0.55626637	-2.48571	-1.5433245	-5.513459	-0.27815294	0.24969043	-1.0945544	0.24656443	4.6346555	0.57867354	-1.0228857	-3.4599924	-2.713376	-0.58027565	-4.4790416	0.062085677	-0.2381561	0.32740435	0.5940655	1.9087726	0.31761307	-2.8216429	-1.3032589	-1.7236599	-0.03807921	0.50818646	-0.40175042	-0.44300005	1.6361388	1.1528558	-0.4176268
LAS	38.0	0.39167675	-0.049195528	0.4863025	-0.612297	-4.6586056	-1.2876304	1.692389	0.6158331	-0.6319051	-0.12284665	0.9524156	-0.021024177	1.5738943	0.7139416	0.51297176	1.2833264	0.57250077	0.3598407	-1.6994852	-1.2498415	-4.749384	-0.24782878	0.93780595	-0.85381186	-0.5121343	5.414434	-0.071535245	-0.0031758815	-1.5162153	-2.5668323	0.19514884	-0.20406242	1.1123974	0.6937644	1.9483439	0.5705168	3.2789776	1.1850727	-1.3064272	-1.0304213	-1.7507172	-0.24252439	1.2525462	0.28961715	0.014508899	2.4621947	2.4579866	0.5845727
LAS	44.0	-0.17236127	-0.18494172	0.42240265	0.59146136	-3.5859792	-1.4489489	3.8134954	-0.013615445	-0.5376791	-0.9544569	0.37229612	0.26658282	0.9458662	0.62247187	0.03386387	2.0968838	0.7270054	0.5731536	-1.2156404	-0.9163905	-2.9022481	-0.22974347	0.32945487	-0.8145498	-0.7078387	5.321035	0.48533857	-0.7981382	-1.513955	-2.571959	0.1471655	-0.9526301	1.3570242	1.3349377	1.181828	0.0057156403	3.5200117	1.9892207	-0.64639	-0.45839486	-2.1852794	-0.26625612	1.4129345	0.57304513	0.4202707	2.570958	3.3345551	0.27666396
LAS	50.0	-0.68375325	-0.5244205	0.2071891	0.8265625	-3.362201	-1.602726	4.2147965	0.28106126	-0.91935635	-1.8475666	-0.56604624	-0.11775115	0.80825263	0.79915845	0.32427123	2.0273273	0.9770299	1.2304053	0.29760054	-0.7411226	-1.9339937	0.1251905	-0.5665989	-1.2521805	-0.14487208	4.5447445	0.6831891	-0.6169801	-1.8465468	-1.9764966	1.2374318	0.17461644	0.18173693	1.5385553	1.1442226	0.94422376	4.012818	1.5904964	-0.65116274	-0.71827173	-1.9432367	-0.9601382	1.4599828	0.8667253	0.10425405	2.6210675	3.9820876	0.16143309
LAS	56.0	-1.0612433	-0.20442978	0.49240068	0.7607941	-3.053506	-0.656721	4.4965067	1.0205439	-0.9679278	-1.9728913	-0.3235567	0.1475943	0.10747019	1.5471596	0.3402859	1.80952	1.365423	1.4427738	0.15491396	0.5838598	-1.35637	0.08041179	-0.2915038	-0.5355324	0.48029888	4.2958193	0.35608706	-0.4440026	-1.3188561	-1.6461469	1.4207803	2.0610902	-0.75637066	1.65583	1.3138258	1.0220026	4.7859592	1.7310174	-0.27418604	-0.62843376	-1.9995645	-0.3919109	1.1952136	0.6237763	0.20197958	2.6555336	4.169949	1.0668403
LAS	62.0	-0.65236515	1.0668881	0.9765196	0.5160651	-3.7822895	0.48388475	3.4645777	1.6459	-1.29877	-1.480649	1.105696	0.22412851	1.2024032	1.9415318	0.7440914	2.800685	0.61587256	1.2093604	-0.28522125	0.62389207	-2.4303102	-0.23030433	0.5927304	-0.7993035	0.17066751	4.4344807	1.1867776	0.17353408	-0.93444103	-2.2226	1.3027554	1.6508723	0.035272565	1.0044298	1.8350298	1.2533439	5.3024077	1.9646418	-1.2765304	-0.8376523	-1.2714909	-0.20293166	1.08955	1.5689268	0.896958	2.6773279	4.8097405	0.37040487
LAS	68.0	-0.62607145	1.5766283	1.3714586	2.260292	-3.419549	0.15361655	3.4459672	1.9427133	0.34981295	-1.7453358	0.38715187	0.18766142	1.1871651	2.8962784	1.1747665	2.708181	0.66481143	2.608242	-0.9495621	0.38944674	-2.4427643	-0.9132692	1.0886426	-0.71321934	-0.5484867	4.5499325	0.7782189	-0.4168443	-1.0996661	-1.7008927	1.1001819	0.8169341	0.31971082	0.9121401	2.4294808	1.0519881	4.6395016	2.4306374	-0.6302227	-0.7199718	-1.7595769	1.1816089	0.8205326	1.6127174	1.5540806	2.1167755	5.2741003	0.5755928
LAS	74.0	-0.18422697	1.6110249	1.1014712	3.3143065	-4.002317	-1.1197264	4.187414	1.9096929	0.73833644	-1.3044877	0.28382555	-0.54606664	0.79368657	2.6940184	1.2016323	2.9417279	1.3993527	3.7741172	-1.0051216	0.93066245	-2.6660194	-0.45482707	1.2616119	-1.1276188	0.31440434	3.6704245	0.9752052	-0.7975559	-1.4728206	-0.7920046	1.5897335	0.3320785	0.23226003	1.4753624	2.1900039	0.5027385	3.663864	2.2045438	0.04726506	-0.43347588	-1.6170881	0.94456315	-0.071552716	1.9981112	1.4200429	2.163612	5.5155325	0.34633017
LAS	80.0	0.037177727	2.2247696	1.3200313	2.990347	-3.4395306	-0.95186126	3.8624396	1.3094281	0.6895499	-0.1406178	0.7717164	-0.93925846	0.8525835	1.9208208	0.6752518	3.289602	2.2042289	3.603101	-0.8570146	0.92723376	-2.4596798	0.028917175	0.7410746	-1.3657047	0.9562923	2.7987988	1.5105065	-1.6225871	-2.005752	-0.08987734	2.3928347	-0.058808617	-0.20780666	1.679137	2.1373343	0.43828607	3.4986913	2.495484	-0.29889426	-0.036924083	-2.1523461	0.24507889	0.68423337	1.775797	1.1516422	2.6306918	6.0545015	0.27939552
LAS	86.0	-0.37060827	2.731438	1.3230392	1.6842103	-3.331168	-0.9319733	3.6987975	1.5625548	0.49599916	-0.36271897	0.52998775	-1.0674961	1.5376583	2.125771	-0.24186106	3.3202026	1.9449813	3.1147003	-0.3419561	0.27613083	-2.574188	0.4002764	0.6305745	-1.7811928	1.3481469	2.348298	1.3726315	-0.19618824	-1.2149981	-0.8437943	1.3133076	-0.3406572	-0.23086466	1.0766892	2.5039392	1.220431	3.237849	2.5706809	-1.5199652	-0.5159146	-1.9881768	-0.004127538	0.93609506	1.9634312	0.1084148	2.3434577	6.2096734	-0.277373
LAS	92.0	-0.78033364	3.4778967	1.7225826	1.3681669	-3.7094338	-0.09837979	4.3119817	1.5354463	-0.062780865	-0.0013135854	0.5017496	0.2794283	0.6113726	2.49387	0.50335693	2.5704715	1.9071021	3.6919255	-1.0942221	0.43922728	-2.9104822	0.3825594	0.58378214	-1.2776142	0.926301	2.60589	0.92516166	1.2351655	-1.502957	-1.318649	0.8016553	0.56842774	0.07029267	1.123863	2.3667448	1.4176115	4.0908213	2.7402663	-0.8546699	-0.69297636	-0.6620499	0.43387207	1.1898875	2.8040812	0.38364017	1.8401672	6.2898774	0.0017889679
LAS	98.0	-0.9132012	2.2791653	2.2396755	2.1550279	-2.8811195	-0.40310532	4.565436	0.32321554	-0.5840617	-0.19798924	1.0254431	0.049284935	0.5660707	2.4145157	0.459812	2.5887485	1.4665964	4.6239333	-1.1798561	1.2182997	-2.9194276	0.110120125	0.8876294	-1.5073563	1.1244091	3.0605013	0.5569043	0.2000732	-1.5902299	-0.6483086	2.2358031	1.0691416	0.67541814	1.9577262	2.3347342	1.7784369	4.2093887	2.3774939	-0.34315026	-0.7981195	-0.46496433	0.5723119	0.9846316	2.6833215	0.5272728	1.7126935	6.520604	0.71800977
LAS	104.0	-0.6052022	1.8163404	1.8974442	2.8291376	-2.7084174	-0.6669938	3.9858103	0.4544342	-0.2605314	-0.8396184	0.26970667	0.1268808	0.35822675	1.8116453	0.59973127	1.9759257	0.8362741	4.243663	-1.6324432	1.1100214	-2.3530595	-0.583687	0.90328765	-1.115074	0.92808133	4.1301804	0.6352925	0.14571814	-1.8403275	-0.24607687	2.010084	1.0723372	0.47929958	1.9994162	1.8522145	1.1943327	3.7514584	2.962094	-0.7007538	-0.56967705	-0.6674877	1.521125	0.30720747	2.5466626	0.3132708	1.891594	6.7177796	0.8320196
LAS	110.0	-1.1019416	1.5384945	2.5393274	1.8893229	-2.6106236	-0.034411274	3.0703425	0.8559636	1.3525035	-0.57361263	0.5042831	0.48206028	0.5720183	2.1398985	1.0107092	1.7024595	0.726398	3.7911553	-0.9804333	0.7700041	-1.7847514	-0.40241155	1.0628196	-0.6572702	1.1590654	3.9478297	0.83619833	0.18666433	-1.7112511	0.7536824	1.4765352	0.62569755	0.13022265	1.1614422	1.6681557	0.5732571	2.5025425	3.5678732	-0.4584495	-0.7597875	-0.8440163	1.1926651	1.2742977	1.7720548	0.48301592	2.0300279	7.506909	0.39012554
LAS	116.0	-1.0757716	0.5183125	2.5320883	0.42274547	-1.489914	0.06777972	2.5439835	1.2183843	0.48135924	-0.6497522	2.2757914	-0.31127715	1.2154673	1.9389131	2.1163297	1.2738508	0.99519235	3.0725539	-1.726188	-0.6012422	-2.5661395	-0.711184	1.7554849	0.6100726	0.90222216	3.3417923	1.2668277	2.7177489	-0.9600095	1.6103376	0.48201793	-0.44466987	-1.707592	-0.07506549	0.79684424	0.24494192	0.8900339	1.926205	0.24288504	-1.1809078	-0.4502654	0.4986562	1.9158102	1.2162429	0.14407994	1.9391418	4.577147	0.7658161
LAS	122.0	-0.13985445	-0.036170345	2.4510841	-0.17741251	-1.6024612	0.0287849	2.3389804	1.2164483	-0.0897297	-1.5313525	2.3423438	-0.88406974	0.6112813	2.5140288	2.1556497	0.90973526	1.121359	3.6789274	-1.0697787	-0.5519103	-2.8354895	-0.24203062	2.0562665	0.6921641	-0.06167937	2.8035536	0.87440604	2.6369615	-0.88062537	1.5498936	0.23920229	0.98306125	-1.9478749	0.07186014	0.77311766	0.6235636	0.83879364	1.9020447	0.011692552	-1.3611733	-0.39151788	0.3819061	1.6633823	1.4622031	0.23981486	1.9548291	5.0793347	1.1650279
LAS	128.0	0.26836705	0.07249716	2.706121	0.32675996	-2.4496036	0.11252646	3.3988576	2.3973415	-0.597536	-1.7899293	1.8305197	0.4445314	0.7467244	2.5388992	2.105602	1.6842517	1.2678325	4.060565	-1.729137	-0.14997894	-2.1677358	-0.3462011	1.4277666	-0.14821558	0.64335656	3.0661166	1.0602814	2.001419	-0.98022133	0.054465584	0.48182896	1.1147155	-1.0773976	1.4307551	0.84829557	0.9125116	1.5219176	2.3821273	0.5457116	-1.0912719	-0.88606393	0.8998518	1.7851088	2.4696987	0.05083937	2.1466312	6.175417	2.168644
LAI	4.0	0.71747744	-1.4541547	1.8635845	-1.8540654	-3.276009	1.2694653	1.5769042	0.7558722	-0.09295645	0.9111034	0.20982057	-0.21371059	-2.2927709	-0.74743396	0.30084926	-0.08347769	0.27534318	-2.608251	-0.7907532	0.86000544	-2.4209843	0.7317171	0.6275974	-1.1859213	-1.0412377	2.4626844	0.6760511	-1.751899	-1.8856282	-0.4515909	-0.3138687	-6.379174	0.38433957	-0.0037599085	0.7609624	-0.9363368	1.1616608	0.10580873	-1.543389	-0.6195206	-4.442777	-4.8718963	1.0486479	0.62475175	-1.3951575	0.6513733	-0.20965742	-1.7289242
LAI	6.0	0.71905184	-1.5541815	1.7419043	-2.3059444	-3.4836287	1.1299074	0.8775616	0.75387025	-0.19771853	0.4580041	0.2609718	-0.20772067	-2.1056345	-0.80784506	0.21872719	-0.4142391	0.20863184	-2.5998456	-0.9293465	0.7169993	-2.5550473	0.90143657	0.5499752	-1.2659112	-1.0689253	2.2761407	0.74761844	-1.932308	-2.0863683	-0.5557871	-0.24870531	-6.363397	0.28421968	-0.009724191	0.5322967	-0.8940402	1.0115496	-0.08460946	-1.6255208	-0.67419523	-4.5626717	-4.9332705	0.96689147	0.44732434	-1.4046736	0.76527566	-0.3669802	-1.5085583
LAI	8.0	0.7328464	-1.5992098	1.7173045	-2.521406	-3.5530915	1.3210558	0.6435758	0.5846146	-0.22282776	0.31487057	0.20766093	-0.18950209	-2.3510566	-0.66767347	0.3524195	-0.54945356	0.1469755	-2.5480316	-0.95033514	0.75859815	-2.7571714	0.8709959	0.57558227	-1.3049481	-1.1217172	2.2241356	0.8993851	-1.8489906	-2.040488	-0.7518838	-0.3180931	-6.467497	0.2597499	0.0047373255	0.556484	-1.021791	1.0175252	0.0076034926	-1.7787055	-0.7326994	-4.4928107	-4.858384	1.0041593	0.40622476	-1.3371422	0.7098934	-0.5901504	-1.6547788
LAI	10.0	0.6871147	-1.1526935	1.2250537	-3.209764	-4.0806046	1.494474	-1.7724433	-0.4002344	-0.7816646	-0.72310007	-0.22657363	-0.47341904	-1.654746	-0.61094964	0.6043619	-1.8453242	0.29557252	-1.8577057	-1.2281054	0.1376283	-2.8371596	0.8691145	0.3381308	-1.2259265	-1.126482	0.8529809	1.96799	-1.6527894	-1.9078212	-0.908758	-0.09717901	-5.705044	-0.0114664445	0.51020765	0.16931564	-0.8118423	0.56890494	0.05920383	-2.4558237	-1.1122123	-2.7850242	-2.4688072	1.6983807	0.8769706	0.21056405	1.4475006	-1.624235	-1.116643
LAI	12.0	0.61999595	-1.1606114	1.260247	-3.3027768	-3.8643427	1.0163277	-3.371463	-0.90340537	-0.87573975	-0.9537282	-0.048370715	-0.041223787	-1.8970025	0.47544637	0.5330491	-3.4136257	0.55439967	-1.75439	-0.2683682	-0.12611528	-2.1252859	0.15348469	0.091618076	-1.6774375	-1.2736014	1.1440612	2.3558292	-1.420459	-1.8195536	-1.5350721	-0.12036859	-5.380161	0.0017921262	0.93148607	0.07488432	-0.88876987	0.0037726099	-0.016566379	-2.5637128	-0.9658932	-2.114943	-0.6918256	1.7484044	0.5928219	-0.8555443	1.6039323	-2.8728058	-0.9917179
LAI	14.0	0.58991927	-1.2973084	1.3136388	-3.5667934	-3.7784405	0.30403656	-4.681417	-1.375661	-0.7014055	-1.1823184	0.67113763	-1.2832048	-2.177535	0.993688	0.5541413	-3.5390368	0.572011	-1.0786582	-0.2094304	-0.1151024	-1.8137863	0.38474444	0.69567966	-1.8450727	-1.4421169	1.8619931	1.6400417	-1.3789881	-3.212251	-2.8401284	-0.30952725	-5.166554	-0.43915826	0.948981	0.30537227	-0.5805994	0.27694818	0.25502497	-2.2547374	-1.078858	-1.7549169	-0.15911669	0.4414421	-0.49304768	-2.2776926	1.3694082	-2.5817282	-1.9217402
LAI	16.0	0.4141101	-2.484845	1.2388968	-4.2062707	-3.9676037	1.4076538	-4.425925	-0.9446741	-0.89500225	-1.0487496	0.04825659	-1.0557454	-1.8408928	1.8390883	1.0822449	-2.965858	1.4544023	-2.2467186	-0.22324519	-0.3761336	-1.12542	0.6669295	0.4260599	-2.3323646	-1.1904733	2.2673044	1.672756	-2.083981	-3.6445334	-3.6799119	-0.4630692	-5.340239	-0.29706144	0.8550902	0.07403669	-0.83518153	0.70948154	0.187958	-2.2553766	-0.62803537	-1.9184706	-0.15199597	0.041077405	-1.1071235	-2.358352	1.2303609	-2.9218993	-1.8434087
LAI	18.0	-0.13586192	-2.0479503	0.66291386	-3.7606163	-4.3174453	0.61354953	-0.79163116	-0.9098536	-0.49758	-1.3556556	-0.31802306	-1.2044058	-1.8878585	2.6529021	0.8889126	-3.3380985	0.25228187	-1.8724654	-0.8076104	-0.49545977	-2.0259829	0.9560549	0.032357875	-3.0918343	-1.4856958	2.6798317	1.798774	-0.9220593	-3.6343973	-3.6218977	-0.80932254	-4.969023	0.582057	1.1442086	-0.01692847	-0.6216793	1.0540214	1.0620974	-2.054357	-0.7072017	-3.2037246	-0.73627025	0.55306184	-1.7727283	-1.6611589	1.397812	-1.6189197	-2.1102479
LAI	20.0	-0.26481983	-2.6310015	0.7754253	-3.4833908	-5.1583924	0.31069362	0.5725308	-0.7242917	-1.2745754	-1.4910742	-0.38720724	-1.3142732	-0.1185682	1.6179115	0.83005154	-1.7657067	0.21401443	-1.2960297	-0.970702	-0.4985504	-2.7419634	-0.70050126	0.21179879	-2.57051	-1.1346929	2.583077	1.6918985	-0.9290213	-4.188851	-3.369942	-1.2519565	-4.2358527	0.43670908	1.2577298	-0.31899634	-0.2976677	0.9071035	1.0177472	-2.3608208	-0.43631995	-3.5482802	-0.6052617	0.5170403	-1.9377172	-0.71678233	0.5191364	-1.5509864	-1.657103
LAI	22.0	-0.37515533	-1.8990119	0.41731513	-3.5663135	-5.8701205	0.38465214	0.9840354	-0.1691918	-1.6086498	-1.149329	-0.31735986	-1.1758453	0.18077275	1.1464428	0.97520626	-1.4502838	-0.16058607	-1.2353008	-1.4363927	-0.92071223	-2.8520515	-1.887975	0.099965826	-2.2445536	-0.48146373	2.4829488	1.787336	-1.1241927	-3.6178987	-2.881487	-1.1555978	-4.332136	0.50846666	1.0832391	-0.09001362	0.25660434	0.71938664	0.66176784	-3.043408	-0.95901	-3.7887006	-0.9258334	0.797339	-1.1448075	-0.4700842	0.8238896	-1.3819185	-1.2770488
LAI	24.0	-0.6231864	-1.7502642	0.21951891	-3.8335025	-5.5415764	0.22795327	1.4652902	-0.084159575	-1.5148417	-1.3329138	-0.017106164	-1.0860769	0.30194417	1.9125938	1.1836094	-1.4341924	0.05015158	-0.8409402	-1.110921	-1.1693158	-3.2454538	-2.2152143	0.39665937	-2.0771632	0.07189795	2.4818711	0.8361862	-0.69667953	-3.5191867	-3.1727917	-1.2911159	-3.5950427	0.62692964	0.67185235	-0.18300621	0.36887786	0.9294271	0.88061404	-2.9599013	-0.82710415	-4.046232	-0.99360085	0.4779114	-0.5465638	-0.20817943	1.1213009	-0.9195112	-1.6529825
LAI	26.0	0.16429831	-1.6119096	0.18716483	-3.8404365	-4.535632	0.24081282	1.764271	0.24943669	-1.4055583	-1.2735295	0.08304335	-1.3491249	0.5274592	1.8155315	1.3032228	-1.0012349	0.03968057	-0.7248784	-1.0708096	-0.5664858	-4.135193	-2.886119	0.00031013333	-2.355699	-0.026869424	3.0312426	0.7290809	-0.6983398	-3.317644	-3.774979	-1.1332309	-3.119606	0.44515708	0.43537027	-0.35911706	0.2100596	1.9072771	0.45473942	-2.7102635	-1.0177255	-3.8301823	-1.2714725	0.026339969	-0.37378797	-0.5813067	1.2255282	-0.3524876	-1.4721423
LAI	32.0	0.6014285	-1.1714205	0.31059343	-2.3836637	-4.183752	-0.27064356	3.965963	0.3285194	-1.2709221	-1.644466	0.05219238	-0.5100035	1.4926137	1.1490185	0.9760454	-0.16523248	0.51109606	0.3980027	-1.5441306	-0.9883764	-4.632735	-2.5972295	-0.1568157	-0.91108245	0.34139886	3.1246703	0.7974663	-0.85621035	-2.0663838	-2.2065642	-1.213781	-2.2558553	0.33882406	0.07517102	1.1823157	-0.28133708	2.639164	1.0099096	-2.8127928	-0.6683883	-3.5621424	-0.9769903	0.2699915	0.04127386	-0.5258244	1.6885065	0.4331854	-0.42723384
LAI	38.0	0.17146692	-0.5524767	1.1666647	-0.75832987	-4.5116777	-0.40336072	4.762064	1.1803447	-1.45757	-1.0959051	-0.07090259	-0.15457164	0.9753903	0.81345564	0.44790217	0.2705157	0.56419265	-0.10249289	-0.5314513	-0.8214554	-4.2399106	-2.5914197	-0.30451095	-1.2113736	-0.5674622	3.1392796	0.9751041	-0.41184527	-0.9502794	-2.216875	-1.0159903	-1.3024894	0.47484407	0.89115214	1.3978883	0.08855775	3.5104575	1.4210489	-1.77749	-0.5469567	-3.1769016	-0.8191869	1.2023683	-0.14178449	0.31436044	2.1331458	1.640733	0.53668994
LAI	44.0	-0.2746544	0.010470457	1.5298674	-0.6060284	-3.6690872	-0.77030724	5.2654305	0.31771147	-1.9892992	-1.4084531	-0.4093341	0.3023994	0.8323123	1.097402	-0.29247567	1.0208107	0.94929093	-0.055609807	-0.34301013	-0.86161643	-3.1864145	-2.4682834	-0.2543535	-1.3086222	-0.6320558	3.005201	0.9240373	-1.5628605	-0.7388504	-1.9816526	0.11567906	-1.5187559	0.45344928	1.2741053	1.1113584	0.760675	3.3217916	1.7539092	-1.2133483	-0.66204196	-2.5104535	-0.8135797	0.62425476	0.012556538	1.309389	1.9663663	1.9061636	0.44649392
LAI	50.0	-0.04331861	-0.77204394	1.6154305	-0.36147097	-4.0905385	-1.6356187	6.17837	-0.3676224	-2.1217124	-1.1523572	-0.7684043	-0.041137777	1.8482264	0.85688204	-0.17173828	0.6312946	1.5457083	0.9256285	0.32047173	-0.8205947	-3.0606542	-2.030752	-0.3397799	-1.954452	0.04335599	2.2717605	1.4227358	-1.5802102	-0.7008642	-1.8600073	0.67220724	-0.4535189	-0.15203454	1.0970222	1.4375993	0.6794068	3.745361	1.234809	-0.37837866	-0.33729196	-2.5657117	-1.0095372	0.75977266	0.3279799	0.7167588	1.4661244	2.2317357	0.17703998
LAI	56.0	-0.6109517	-0.867499	1.9995098	-1.101542	-4.4056845	-1.1763498	5.9894047	-0.7079316	-1.5283444	-1.3519503	-1.0330237	-0.062020704	1.263764	1.2444867	0.018293684	0.8472037	0.92803085	0.9589976	1.3535324	-0.24004827	-3.1323218	-2.2250118	-0.23880494	-0.9410983	0.5848594	2.2642505	1.2492325	-0.5784386	-0.32221234	-1.7232141	0.26148337	-0.2361939	-0.45064405	0.9931735	1.4270782	0.98679525	4.5152607	1.1661544	-0.4668007	-0.20262137	-2.6528907	-0.77347153	0.80800104	0.04848591	0.29503572	1.5222069	2.0478094	0.33552244
LAI	62.0	-0.23655058	-0.35652274	1.8520366	-0.694669	-4.930077	-0.02564525	5.382537	0.4813318	-1.5012449	-1.269198	-0.58787346	-0.6610734	1.3483391	0.85155195	0.29805735	1.1045891	-0.28561845	0.7956104	0.47266582	0.07980413	-3.7220113	-2.5600376	-0.3452539	-0.5212986	-0.32434466	2.7228506	1.5519005	-0.5156421	0.0120741045	-3.140477	0.2333221	-0.119135685	0.36223042	0.98622066	1.0044717	0.39203835	5.137997	0.8634961	-1.2269045	-0.5202082	-1.4242321	-1.1691343	1.4128779	1.3259602	0.92812544	1.1482947	2.999781	-0.20094423
LAI	68.0	-0.12837756	-0.08684506	1.9378587	0.51411617	-4.6980643	0.1399205	5.3440075	1.0513102	-0.4250198	-0.5844561	-1.0978055	-0.3322733	1.500642	1.4429802	0.678487	1.5224597	-0.39252374	2.172538	-0.08111132	0.62080646	-3.808981	-2.7562706	0.102774665	-0.68858796	-0.6141753	3.3670106	1.3770757	-1.0270978	-0.04133791	-2.566058	0.10255301	-0.046861324	-0.09682863	0.7905981	1.6136104	0.4993263	4.5887284	1.8605103	-0.8704646	-0.5211321	-1.5519831	-0.20605555	0.8801432	0.9757803	1.4199972	1.3370082	4.0230494	0.05822414
LAI	74.0	0.32283825	0.24367249	1.9389989	1.1378419	-4.626858	-0.47041237	5.613919	1.1212577	-0.55611116	-0.26938856	-0.7649495	-0.59077513	1.5023596	1.5714351	0.7656655	1.7003833	0.38946193	2.7661612	0.0036803775	0.8862432	-4.129599	-2.3899577	-0.06825208	-1.3725296	-0.20722476	2.9943807	1.174932	-0.6738027	-0.31846768	-1.6492422	0.24502198	-0.06307909	-0.32865366	0.96982324	1.537379	0.71111536	4.257171	1.9460468	-0.59120655	-0.46079704	-1.3036604	0.14897902	0.20148215	1.0519146	1.2710884	1.4148632	3.6684337	0.040779177
LAI	80.0	0.63212836	0.28374615	2.0503151	0.5331193	-5.0480676	-0.63794965	5.757441	1.096236	-0.5291238	-0.30916223	-0.39133707	-1.1415018	0.8084567	1.2443094	-0.01518703	1.8786623	1.3991114	2.2620244	0.9322585	0.7059922	-3.5122755	-2.0831673	-0.6070769	-1.26289	0.44860312	2.3212717	1.439795	-0.94887584	-0.73101616	-0.7903416	-0.08842916	-0.4320385	-0.14690283	1.5811536	1.7545704	0.8264954	4.018362	1.9729139	-0.6093066	-0.4203547	-2.1579626	-0.19280352	0.28539145	1.3197505	0.82541776	1.4191096	3.4498084	0.04589135
LAI	86.0	0.51535213	0.41441333	2.177424	-0.38946852	-5.038007	-0.87592006	5.6288486	1.0076231	-0.58930933	-0.41720203	-1.0231674	-1.142874	0.68879205	1.6414438	-0.5282443	2.0028684	0.8509871	2.741075	0.84242135	0.6439705	-3.8986318	-1.8944702	-0.30077636	-1.2857871	0.5537604	1.9178765	2.0013149	-0.7115773	0.14179489	-1.7305229	0.11545113	-0.77902836	-0.57864	1.550876	1.9717587	0.22267261	3.425473	2.2401612	-1.3850037	-0.78150606	-2.2353985	-0.49309382	0.8261418	1.5460113	0.12714829	1.03454	3.714448	-0.063125074
LAI	92.0	0.28236958	0.994067	2.0529664	-0.49877468	-4.7659054	-0.4813466	5.9294972	1.2266976	-0.9367578	0.17570812	-1.4884506	0.063638195	1.0742157	1.8606293	-0.3731272	1.1635674	0.65393203	2.9366112	-0.39327228	1.0086383	-3.9704332	-2.0932472	-0.11563875	-1.3388462	0.29270202	1.9780198	1.7600576	-0.43434507	0.41962698	-1.7402946	0.9144682	-0.41310117	-0.7408423	1.4080493	1.7383641	0.78219897	4.3211293	2.0660393	-1.7013751	-1.1999899	-1.8380547	-0.19615522	0.93279743	1.5637856	0.30068105	1.0142561	4.401788	-0.34342247
LAI	98.0	-0.17276952	0.53975135	2.0495584	1.2050017	-4.400164	-0.26420334	6.6589737	0.9863506	-1.1500976	-0.239809	-1.4771013	0.5037909	1.5425829	2.376764	-0.5069812	0.9732483	0.4316229	3.5587695	-0.70999074	1.0355141	-4.0062704	-2.3281069	0.17718928	-1.3036317	0.7020156	2.7276185	1.452064	-0.66220677	-0.20094696	-1.8049358	0.92324764	0.1853049	0.09480909	1.6788995	1.3407284	1.1814594	4.4278626	1.3811771	-1.11183	-0.99651575	-1.2302073	-0.4715052	0.6956069	1.7747312	0.38069633	1.132605	4.386336	-0.34896958
LAI	104.0	-0.36828542	0.24909753	2.5068421	2.0535948	-4.016765	-0.29221123	6.6786804	0.9672116	-1.0502847	-0.65039045	-1.734421	0.87336445	1.2736906	1.8328336	-0.54193074	1.04213	0.1440177	3.6401136	-0.65349495	0.5090132	-3.4069278	-2.612499	0.15310442	-1.2139196	0.9540517	3.721162	1.2427288	-0.4725774	-0.44869822	-1.6487119	0.6544725	0.03294732	0.007996205	2.1866193	1.0177828	1.0233681	4.1128535	1.9207909	-1.082179	-0.25250062	-1.3203498	-0.22996007	0.5747591	1.4850665	0.42522356	1.4191602	4.1891465	-0.15613706
LAI	110.0	-0.56073606	0.64348936	2.9610467	0.71215206	-3.853243	0.071986675	6.3448806	1.3758742	0.17548054	-0.41629842	-1.0779046	0.996443	0.65986854	2.0167208	0.2184103	1.2451638	-0.0944746	3.335611	-0.14262712	0.34949172	-3.1336257	-2.5064814	0.006013344	-0.8521733	1.1101091	3.1660888	1.5305101	-0.23269483	-0.6270228	-0.55902696	-0.22339877	0.053798974	-0.6842579	1.786606	1.325164	0.63475484	2.6841333	3.0363529	-0.99257016	-0.6485903	-1.568805	-0.01445268	1.0468265	1.1379998	-0.119168356	1.40445	5.162295	0.49278885
LAI	116.0	-0.24686857	-0.37526438	3.2602851	-0.95389163	-3.0218654	0.31481978	5.2161584	1.4464303	-0.4577551	-0.047384046	0.7844675	0.68855786	0.64442235	1.9545983	0.9497169	1.261377	-0.16889852	2.738636	-1.413678	-0.10535501	-3.5160189	-2.9860718	0.3364406	0.16701458	1.1409874	2.9564807	1.7488042	2.1635125	-0.7152958	1.5831497	0.03284144	-0.2939742	-0.70027417	0.9142931	0.8194147	0.24591744	1.5196886	1.7050781	0.27725223	-0.5687841	-0.4105556	0.36223286	1.6194457	1.069755	-0.054939743	1.5905932	3.5458846	0.7400432
LAI	122.0	0.41351238	0.035198946	3.3086562	-1.1286902	-2.616327	0.6546707	5.4435415	0.7675868	0.32550916	-0.994532	0.5922919	0.32074752	0.92919767	2.0477045	0.68484604	1.1583817	0.028568922	3.465254	-1.1686119	0.37176684	-3.7259438	-2.6154585	0.3833503	0.10514141	0.7920149	3.279257	1.6610279	2.146619	-0.5619552	1.5141083	-0.037330538	0.52816814	-0.7993001	0.8976193	0.77548254	0.23924804	1.5592558	1.4803102	0.23857631	-0.54345566	-0.43232787	0.14607938	1.4108455	1.5828426	0.38130328	1.6899253	3.4747849	0.78364384
LAI	128.0	0.29381615	-0.6145307	3.4444184	-0.73915577	-3.3542895	0.5622979	6.0203633	2.0571873	-0.2739186	-1.5690112	-0.722273	1.0974389	0.6879678	2.2349977	0.07729513	0.6839587	0.2954485	3.2358415	-2.4920776	0.05590312	-3.4744685	-2.396106	0.13505477	-1.0790251	1.1980039	3.15165	1.744971	1.3224474	0.04853553	-0.22357221	-0.011501522	0.043893795	-0.7320912	1.3406712	0.8846151	0.72788215	1.8187444	2.3677764	0.42488027	-1.0184168	-1.094971	0.36049083	0.9099669	1.8536519	0.20210546	2.0341265	3.8663204	0.7851158
LPS	4.0	0.06433837	-0.16052456	3.186498	-2.525641	0.75378966	3.9148881	0.105446644	0.26926988	-0.19240633	-0.44164306	1.3873289	-0.31983796	1.041291	-1.9283888	1.6420617	0.090078905	-0.29824248	-0.38823622	-1.8234414	1.7139941	-1.2808998	1.558425	2.142735	-1.474541	-0.6850209	2.1707118	-0.18444432	-0.33753097	-1.9888307	3.7176104	0.50957334	1.5009108	-0.8986232	0.26019618	0.7170967	-0.1758258	0.79091084	1.3954705	-1.2286184	-0.5520773	-0.5241288	-0.8567042	2.5197918	0.13049169	-0.18870535	0.23202392	-1.2266035	-0.4815276
LPS	6.0	0.047586847	-0.3526329	2.949447	-3.0444043	0.67107165	3.5913982	-0.91734445	0.286574	-0.30899778	-0.28269607	1.4596703	-0.31042907	0.9001545	-1.8450128	1.4851347	-0.54456806	-0.5978327	-0.3687575	-2.0324752	1.4971159	-1.3795209	2.0507443	2.1071923	-1.6925514	-0.831178	2.1615624	-0.08813382	-0.48046577	-2.1046638	3.5070958	0.7187047	1.1544297	-0.94070536	0.4812938	0.32763472	-0.09348532	0.44748077	1.2867148	-1.5118445	-0.62639534	-0.44488674	-0.82034105	2.6668947	-0.1183869	-0.2635046	0.28199008	-1.3548063	-0.4388727
LPS	8.0	0.18980326	-0.39823028	2.7941444	-3.1863081	0.40513048	3.8065972	-1.3452759	0.34370285	-0.29245418	-0.36341918	1.4378158	-0.2621814	0.6010037	-1.5806667	1.5669924	-0.93090826	-0.7035352	-0.38492644	-1.9853804	1.5631268	-1.6132495	2.171357	2.1144645	-1.8610169	-0.8416692	2.1387324	-0.019908093	-0.5501602	-2.1102903	3.41942	0.56220514	1.065663	-0.88232327	0.68839043	0.19950926	-0.2598822	0.55102026	1.2229426	-1.758413	-0.49579057	-0.40390807	-0.66597414	2.5970933	-0.06457269	0.03999158	0.23185287	-1.5089266	-0.4175107
LPS	10.0	1.4878328	-0.86122334	1.3148385	-3.1268492	-1.5797237	2.7766132	-4.527314	-0.10819576	0.33050826	-0.28449333	1.0651937	-0.5956479	-0.20834184	-0.90134966	1.046141	-3.4533906	-1.3962705	-0.4337088	-1.2703266	1.0753888	-1.7300524	2.8110447	1.4294951	-2.019282	-0.6493185	1.644352	1.0888206	-0.83098274	-1.630453	2.391782	0.58703095	-0.30567974	-0.39979374	1.8669572	-1.2371219	-0.5493103	0.4125575	0.9067389	-2.9259436	0.05303715	0.029023772	-0.050257683	1.7233099	-0.48901263	1.0453246	-0.022769563	-1.9672396	0.11729966
LPS	12.0	1.1076512	-0.80369735	0.69394267	-3.0670118	-2.551805	2.0462127	-6.9078526	-0.18333735	-0.3549855	-0.35341075	0.6418258	-0.21407399	-0.41762972	-0.075492956	1.6308861	-5.3926272	-1.6810267	0.07511229	-1.7086152	0.42366472	-0.9812451	2.1938164	1.7271134	-2.629142	-1.1213921	2.0019684	1.2597432	-0.5887277	-1.7730595	0.41841105	1.8501111	-1.9811652	-0.81703055	1.4725014	-1.7979268	-1.3315376	0.38327402	-0.09178821	-2.9625163	-0.11830417	0.015166832	0.42171097	0.5473195	-0.82870716	0.23165119	0.3783951	-2.7853792	-0.35456982
LPS	14.0	0.94267344	-1.7346158	0.70343035	-3.6041698	-2.8963172	1.4657078	-8.51784	0.5369827	-0.36781684	-0.21054919	1.2890608	-1.3982232	-0.6327151	0.377275	1.2849625	-6.009157	-1.6305525	0.20146316	-1.5723526	0.0070944848	-0.3557766	1.9289813	2.141079	-3.1833644	-1.8044096	2.8366547	-0.04703959	-0.22503816	-2.1575875	-1.9454697	0.76035684	-3.0546832	0.05938892	1.3528743	-0.9540151	-1.2281392	0.26722845	-0.8458231	-2.6152663	-0.041955102	-0.31816646	0.37152112	0.07887365	-2.2398574	-0.20183192	1.0005618	-3.154038	-1.0331415
LPS	16.0	0.7502443	-2.043435	0.38554648	-3.4828923	-3.8723712	1.2906682	-8.538264	0.55274045	-0.6665293	-0.09809088	0.47022375	-1.5864192	-0.34885737	0.59289914	0.98491555	-5.5158987	0.10505378	-0.28618154	-1.2411466	-0.5108127	0.24513845	1.8558272	2.0293386	-3.5201693	-1.0135332	4.1117187	-0.15717138	-0.6079941	-2.1749218	-2.4646072	-0.635718	-3.830407	-0.26778275	1.1275917	-1.4023452	-0.72184855	-0.12073794	-0.8310809	-2.8868227	0.6384982	-0.11064139	0.36487648	-0.71912783	-2.8278003	-0.8983716	1.0803015	-2.4887183	-0.7894132
LPS	18.0	0.2538189	-2.548656	-0.39713663	-2.7406218	-3.5878797	1.4271406	-6.5651035	0.18607453	0.2969423	0.034039844	-0.15946597	-1.743792	-0.45458183	0.2780487	0.951106	-3.8987143	0.13000588	-0.14921582	-0.5311457	-0.11219917	0.07075112	1.8549898	2.3094091	-2.6151004	-1.5322416	4.618275	-0.028062638	-0.30941185	-1.5385071	-1.6340663	-1.0183307	-3.9010386	0.19850573	1.0835963	-2.0658638	0.15143655	-1.6028918	-0.07142318	-2.5787518	0.21824141	-0.10377707	-0.14859386	0.42773625	-3.3639255	-1.5405285	1.7143126	-0.5599377	-0.9299224
LPS	20.0	1.4489027	-2.5063915	-0.1954222	-2.322521	-3.805666	1.2547815	-6.7415323	0.08749922	0.42649797	-1.6529298	-0.37989852	-1.725657	-0.36916745	0.73182493	1.0332952	-2.1156025	-0.030998517	0.0069873943	-1.3673266	-0.072193295	-1.975636	0.68008643	1.6798584	-1.5578495	-1.3233832	4.88325	0.83304656	-0.3668237	-3.4203033	-1.0404651	-1.0249981	-3.8745742	0.90266657	0.8897086	-1.8455538	0.24057396	-0.90168566	0.058325578	-2.883344	-0.20497376	-0.91196954	0.40185907	1.3678222	-2.7554235	-1.235392	1.4050322	-0.5839831	-0.879254
LPS	22.0	0.8704404	-1.9874958	0.061521593	-3.1700284	-4.7851257	1.5289316	-7.4504447	0.26490834	0.3553482	-1.3147984	-0.076162934	-1.7822629	-0.5871353	0.14493094	1.2802436	-1.9003162	0.38027403	0.37606665	-1.3522018	0.10382982	-2.5857747	-0.39514694	1.6780171	-2.201957	-1.2049987	5.0086007	1.241664	-0.9341809	-2.867818	-1.0069757	-1.2361796	-4.228383	1.441821	0.93721324	-1.3011725	0.6121852	-0.4739418	0.16128446	-3.1093285	-0.6397527	-0.19029158	0.7088741	1.0278962	-1.9663217	-1.0526925	1.4697303	0.27997676	-1.1084425
LPS	24.0	-0.091698155	-2.1483297	0.4934789	-3.2628388	-5.108528	0.99607253	-7.4476733	0.4438319	0.33199474	-1.6485244	0.40196717	-1.1173381	-0.93991035	1.2766302	1.5792907	-1.4193783	0.84395367	0.85354805	0.0044630985	0.5912837	-2.811888	-0.5937443	1.59378	-1.5157856	-0.2776026	4.4702992	0.58505785	-0.949635	-2.6640456	-0.64125675	-1.1288011	-4.679835	1.3991342	0.6743545	-1.7082767	0.27845433	0.119475685	0.26716635	-3.2799642	-0.58351463	-0.008699188	1.0491798	0.35981098	-1.2802321	-0.45610875	1.4470763	0.7343185	-1.3459378
LPS	26.0	-1.0925969	-1.955543	0.5789736	-3.638029	-4.899375	1.4038084	-6.5068645	0.947158	0.56713426	-0.57710445	0.080071665	-0.7167267	-0.6865661	2.0493236	1.4488837	-1.198039	0.7933105	0.97010565	-0.107547745	0.67872834	-2.8450058	-1.2640733	1.5517801	-1.715609	-0.41762757	3.971668	0.32256582	-0.057646547	-2.022763	-2.5844269	-0.82474875	-4.7634735	1.4218863	0.76656383	-2.2824464	0.39167958	0.580985	1.2117501	-2.7545366	-0.32829398	-0.65982056	0.7793291	0.07590183	-1.0028106	-0.7208448	2.0262067	2.2052891	-1.5283991
LPS	32.0	0.00039301324	0.30630216	1.1893014	-2.0898027	-2.5104165	0.6480975	-4.092875	0.4181967	1.5272706	-1.2992038	0.23820284	-0.12347272	0.74513894	1.5436921	1.107265	-1.0479633	0.3102846	1.7107586	-0.80983466	0.7659017	-4.407001	-2.1974833	1.4825629	-1.1142019	-0.10801977	3.021729	-0.39659646	0.43508905	-2.6286008	-2.3467886	-0.2618094	-3.384815	1.1975666	0.6233511	-0.07945313	-0.015967991	1.5951525	2.2074203	-1.0511959	-0.10069489	-1.4711868	1.1462452	0.60102177	0.5673655	1.0331304	2.462808	3.6117887	-1.227669
LPS	38.0	1.4003218	1.0700996	0.99592376	0.1022563	-2.3287177	-0.52976596	-1.257325	-0.15921442	2.598488	-0.44032422	1.0673939	0.5671501	0.11943895	1.9395182	0.9258404	1.4463146	2.0470302	1.2322506	0.19077785	1.0509762	-4.307836	-2.168933	1.4621359	-0.48564586	0.3293346	4.1811876	0.122482896	-0.11247508	-1.7959313	-1.321924	-0.009216294	-1.3558164	1.0668575	1.0236181	1.619279	-0.9512397	1.5730096	2.6300883	-0.5825252	-0.079593	-1.6058234	1.132977	0.7009462	1.6134853	1.248561	2.4786668	4.5292068	-0.38164526
LPS	44.0	0.8787938	1.5565722	1.5610964	1.0653527	-2.5329924	0.48659974	0.0725881	-0.103881516	2.4242592	-0.097808726	0.8453122	0.38770318	1.1782573	1.6776743	0.5655678	1.7011877	2.8186808	0.977066	0.3878248	1.240219	-4.9359756	-2.01244	0.70632875	-0.04637534	0.43838	3.6551263	0.20506273	-1.2128578	-1.5184317	-1.6060382	-0.69990915	-1.507973	1.0747129	0.76239926	2.215612	0.35884497	2.005994	2.3155901	-1.7304775	0.8722821	-1.131669	1.437088	-0.01618232	1.7301878	0.97210526	2.170119	5.7643676	-0.051926546
LPS	50.0	0.6147391	0.6446292	1.6099353	-0.01565057	-2.9377384	0.72074604	-0.80958235	0.6670606	2.0460386	-1.1488584	0.2918689	0.12400703	1.520851	1.8000634	1.1375663	1.5979605	2.4395337	1.3570513	0.13404875	0.83710605	-4.083187	-2.2285628	0.39638624	-0.2516132	-0.39240387	2.964703	0.8816608	-0.13752268	-1.999556	-0.21494542	0.59173167	-0.96754855	0.97059655	0.26909378	1.5731766	-0.13607351	3.5406044	2.8038807	-1.622807	0.5866787	-0.38082004	0.55026555	0.5580481	1.013202	0.69602144	1.2983673	5.9970427	-0.16410105
LPS	56.0	0.22842485	0.24048051	1.8440294	-0.73929644	-2.0686371	0.32857358	-0.6302803	0.37609196	1.8162601	-0.5037475	0.6204135	0.27846116	1.2222292	2.369937	1.6463152	1.1351614	1.125007	1.8196344	0.23367497	0.93231004	-4.1318693	-2.0619607	0.059983987	0.55004	0.13700399	2.2998838	0.46248886	0.47671807	-1.7085861	0.5420726	1.453578	-0.51506346	0.45204616	-0.49072286	1.2217803	-0.5257356	3.0870092	1.9545813	-0.94131476	0.7532743	-0.23804317	0.59262025	1.8016757	1.0307707	0.6282107	1.2705693	5.4078317	0.29001096
LPS	62.0	-0.2262555	0.20820196	1.2953492	0.123320445	-1.9063292	-0.33247447	-0.703565	0.16616055	0.5570135	-0.34926745	-0.7709513	0.53829557	0.6376713	2.23569	1.5141379	1.5817974	0.77600163	2.6403866	-0.5649483	-0.12352913	-4.3191943	-1.4612571	0.13901295	-0.3127328	0.12817374	2.5399344	0.4702902	0.5083787	-1.3012112	-1.7730948	2.007337	0.22229086	1.0380905	0.5111191	0.94713336	0.1349859	3.7094424	2.4560015	-0.73755825	0.46902668	-0.3240754	0.13962112	1.5679878	1.3831557	0.8201093	2.7169826	6.0566034	-0.72258633
LPS	68.0	0.04286212	0.6521155	2.3221505	1.616055	-1.5486531	-0.022604367	0.888602	0.4685362	0.27599663	-1.0666682	-0.788532	0.9126459	0.9394931	2.5594966	1.0854669	1.7984567	1.200145	3.1852198	-0.7595128	-0.2822153	-4.4739356	-1.7539456	0.65162647	-1.1127439	-0.46050516	3.6983874	0.16873285	-0.1847236	-1.6304828	-1.4866213	1.1716563	0.34319443	1.0690383	0.81321293	1.9813575	1.2475739	3.5039442	3.0818374	0.2902156	1.4601405	-0.6777133	1.0104411	0.22659965	1.779002	1.6191987	2.4125552	5.3728056	-1.0280004
LPS	74.0	-0.13213511	2.1881316	2.1531522	1.1809199	-1.4031847	-0.9250726	1.1677443	1.0757015	1.2900882	-0.560369	0.32120526	0.8825189	1.3566107	1.7522254	1.0118648	1.5934601	2.1000493	3.3631024	-0.4650987	0.6294007	-4.5001483	-1.9651284	0.37533617	-1.6055572	-1.1116939	2.3823073	0.3181725	-0.22731064	-1.6466594	-1.5881852	1.3186992	0.10518449	0.50267285	0.5233752	2.4667876	0.92976105	3.8498056	2.676355	1.0077736	1.3770636	-0.63447756	0.96568346	0.15476881	2.5685081	1.149677	2.9951997	6.112507	-0.3849674
LPS	80.0	0.081254125	3.3118842	2.631372	0.5934777	-1.6147572	-0.8048785	1.1103967	1.6653993	1.6959267	0.32524276	1.7710402	0.6303796	1.4705231	1.6803293	1.5242203	1.6763929	2.614448	3.1454015	0.051027387	1.2238328	-4.917782	-1.4015595	0.15522967	-1.9758356	-0.83579457	1.6980358	0.5248885	-0.1652369	-1.2177362	-1.5160778	1.0255955	-0.89906037	-0.31043214	0.14463444	3.2770658	0.99925	3.155189	2.8638597	1.0651411	0.54432327	-1.0085436	1.0429459	0.41107643	2.5480423	1.3941703	2.925398	7.2478867	-0.09620314
LPS	86.0	0.04767044	3.3979452	3.0243084	0.7661575	-2.070467	-0.20636693	1.9249172	1.846445	2.4893794	-0.2254954	1.829432	0.97742623	2.2670722	1.5794376	1.5949572	1.5777624	2.652725	4.0558825	-0.14149854	0.7012407	-4.7569585	-1.1142457	1.0474873	-1.7682799	-0.13758118	1.4457728	0.9828765	-0.23983338	-0.7308473	-1.7234497	1.3503311	-2.111627	-1.4639896	0.7593651	3.024689	0.46422264	1.6182679	2.8826804	0.48630023	0.79754883	-0.556441	0.98321766	0.49730116	3.8068094	2.0306273	2.188659	8.49186	-0.31934395
LPS	92.0	-0.13858251	1.5863677	3.112605	2.216519	-1.7230637	0.6039933	1.629935	1.1753205	2.0628967	-0.2311943	1.4107856	0.54136443	2.2279801	1.7857308	1.0206654	1.1087198	0.9874895	4.8209214	0.039283875	0.2146304	-4.2722316	-1.2817626	0.8517738	-1.6683624	0.04596574	1.9421642	0.51619756	1.2138397	-2.384343	-1.6905767	1.1253465	-2.0331411	-1.2470512	1.0487684	2.8507092	0.6698018	1.5413646	2.3674312	0.082703315	0.012188715	-0.5716976	1.6901009	1.2309555	4.241557	1.9407091	1.4637123	8.61027	-0.42657655
LPS	98.0	-1.5191579	1.7934786	3.216613	2.6388218	-1.0409226	0.9684913	2.6467953	0.12876044	0.82898515	-0.11368734	1.3706907	0.6888709	2.2128546	1.6535861	1.0031891	1.0833083	1.0224187	4.0560822	0.66390514	0.06232814	-4.92734	-1.3783232	0.7541718	-0.83493316	0.56573343	2.778339	1.1955446	1.8093222	-1.8725042	-1.6464976	1.03029	-2.0225317	-0.5158997	0.5324899	3.3149629	0.7518713	1.3740395	2.288518	0.30347392	-0.49614775	-0.6621626	1.092227	2.39913	3.6540215	0.8178447	1.4412335	8.597164	-0.09485682
LPS	104.0	-0.8149644	1.0350912	3.01055	2.129337	-1.3589913	-0.17963873	2.3115282	0.2446168	0.5313242	-1.0013447	1.4549141	0.5275968	1.6646769	2.028026	1.4754486	0.5914328	1.9465472	4.130971	-0.07984172	0.15293212	-4.9079623	-1.5943269	0.6580529	0.6789606	0.8167794	2.5483518	1.1693667	0.9479465	-1.262444	-1.6748395	1.1373196	-0.7746091	-0.5450507	0.5303591	3.2987647	0.30945113	1.1810793	2.637587	0.26950026	0.1876487	-0.20696332	2.029611	1.4185871	2.9272583	1.1151294	1.5172294	7.01681	-0.07214233
LPS	110.0	-0.08891514	0.83847755	3.0270898	1.0095809	-0.58657974	-0.35917848	2.6038349	1.5489669	1.5177	-0.31807885	1.1471721	0.70427406	2.133382	1.8811666	1.6383548	-0.034025572	2.3668256	3.6210184	-0.33738515	-0.14693753	-4.392283	-1.9038514	0.64107597	0.8257397	0.2535456	1.4769154	1.4563661	0.9380253	-1.8285396	-1.5943276	1.4289523	-1.2542832	-0.53063625	1.2313864	2.5393846	0.42980298	0.8707446	2.2307777	0.3156038	0.5406508	-0.23497532	2.158877	1.7387998	3.1573908	1.1994338	1.6131908	7.5521364	0.14815994
LPS	116.0	0.2913982	0.25801066	2.8043387	0.5332384	-0.45532924	0.057261836	1.7590444	2.252149	1.8164958	-0.12181006	3.325605	0.6706609	2.4353518	1.7598425	1.7359834	-0.9314517	2.195277	3.686847	-0.8355651	-1.2887803	-4.237915	-2.3342404	1.4140933	0.7119772	0.03936697	1.3656753	2.4332116	2.503178	-0.38676238	0.44161525	1.5993025	-0.19156903	-0.29008657	0.56960195	0.54899687	0.6468687	-0.022275645	1.0778171	0.37540185	-0.5112268	-0.06574249	0.67602855	2.005457	2.6544828	1.2042984	0.08354426	5.921845	0.54668474
LPS	122.0	0.0784465	0.22253272	2.5923676	1.0168699	-0.55464375	0.040106043	1.9358447	2.8032901	2.5700848	-0.80515164	3.1687648	0.3258596	2.4255843	1.7796371	1.5763361	-0.6473253	2.1067686	4.039952	-0.6380707	-1.53366	-4.0306907	-2.0684593	1.5978864	0.65203804	0.8142046	1.1431228	1.9004124	2.6897836	-0.41780668	0.4745785	1.4102484	0.73210657	0.05102055	0.39195368	0.40789738	0.84049094	0.40930519	0.9131689	0.5353147	-0.35295567	0.004452185	0.8121011	1.2223217	2.9744835	1.6189607	-0.04830903	5.785147	0.8065269
LPS	128.0	0.8968076	1.1929579	3.0935826	0.7171512	-0.8608483	0.11225161	3.0151353	2.5643318	3.266054	-1.0835768	1.7099906	0.9168522	1.5275474	2.1673799	2.0204098	-0.005261824	2.5225651	4.0599117	-1.7309196	-0.83943236	-4.27817	-1.33655	1.0994818	0.30068234	0.9872731	1.3739166	1.2105627	2.5361137	-1.0211908	-0.44501227	1.5417148	1.6867619	0.8685732	-0.024491875	0.7612257	0.77842575	1.099481	1.9242228	1.0926026	0.8409388	-0.28201404	1.8733269	1.3691952	4.1164145	1.9262326	0.35817984	7.2597866	0.91568464
LPI	4.0	2.0860403	-0.37073186	2.990596	-0.50289434	-0.27564085	4.7058754	1.4758805	-0.049995795	-0.4670419	-0.18143578	1.3122903	-0.3734072	0.3683504	-1.3007143	1.0991173	1.8989068	0.7907659	1.1864189	-2.4171124	1.4318688	-0.73661727	1.9109422	3.2266395	-2.0598981	-0.75913846	2.3942566	0.31633046	-0.20184736	-1.8272792	3.8936214	1.473052	-0.802652	-0.04208947	0.9844495	0.8122487	-0.6906435	1.195328	1.3116096	-0.6265142	0.017307362	-0.5139055	-1.8450958	1.7471294	0.2711534	-1.3515567	0.57619876	-0.9632549	-0.4496658
LPI	6.0	1.8002639	-0.53613526	2.8025715	-0.8930203	-0.34328014	4.576513	0.44143304	-0.049057957	-0.37146524	0.10637437	1.3386664	-0.30645558	0.07486511	-1.1032246	0.9405379	1.7075255	0.7981045	1.3057405	-2.4197407	1.2639371	-0.42717066	2.4773989	3.2767968	-2.3942525	-0.69051594	2.434488	0.476041	-0.27832326	-1.8753119	3.8767114	1.5172094	-0.7997573	-0.04910474	0.934609	0.53573257	-0.48584417	0.8957085	1.2787207	-0.74472964	-0.09426799	-0.29586005	-1.8987706	1.5882311	0.108427964	-1.1544648	0.7077499	-1.2376882	-0.41243598
LPI	8.0	1.9151907	-0.6389199	2.6695578	-1.0882183	-0.52706224	4.693207	0.009468069	-0.06469759	-0.37502325	0.058811467	1.3180451	-0.20818092	-0.025822584	-1.1028299	1.1911278	1.6256305	0.74341905	1.2904831	-2.3282435	1.133363	-0.5269519	2.5650392	3.2638881	-2.5831387	-0.79572505	2.4526582	0.599505	-0.39957646	-1.8229387	3.7572145	1.4572474	-0.771591	0.045474883	0.9987719	0.49348685	-0.68012285	0.8238639	1.3376372	-0.9455737	0.017458124	-0.30677062	-1.6768346	1.71239	0.25985405	-0.79770875	0.8436601	-1.2934663	-0.48385304
LPI	10.0	1.7209672	-1.358526	1.2561682	-1.9867399	-2.0664587	3.7022655	-3.323239	0.08464496	0.05994384	0.052121066	0.8657824	-0.1625426	-0.5110985	-1.1208045	1.5452856	0.2726651	-0.069126084	1.0641956	-0.97494125	-0.0033933863	0.83729345	3.0201802	2.143445	-3.1067622	-0.6855833	1.6674466	2.1453652	-0.6070336	-1.1893096	3.0673382	0.9933577	-0.31218603	0.27794158	1.2500553	-0.8482701	-0.947907	0.03740724	1.3071212	-1.8589842	-0.102888525	0.1473604	-0.9548184	1.113767	0.3441513	0.594313	1.8322886	-1.5159882	-0.7219302
LPI	12.0	1.560345	-1.3455489	0.9931049	-2.4520888	-2.6212249	3.53278	-5.739338	-0.029739495	0.3346632	-0.11709188	0.6580056	-0.0689684	-0.92811954	-0.06884285	1.892905	-0.5648492	-0.3952165	2.7425559	-1.4559739	-0.19074337	1.3994387	2.4708781	2.3800266	-3.639646	-1.0343847	3.0447273	1.9489791	-0.09640866	-1.861285	2.0701995	1.3354903	0.050409723	0.70539844	1.3335788	-1.0022696	-1.093165	0.18033187	0.5095979	-1.9810944	-0.26175416	0.317199	-0.2907165	0.19672436	0.13786438	0.2763019	1.5991503	-2.0337384	-0.93028164
LPI	14.0	0.38941863	-1.9714252	1.3647273	-3.7372305	-2.1801505	3.1075845	-7.57764	0.20269544	0.7581177	-0.19643109	1.4113919	-0.9321155	-0.58528	0.8003675	2.033915	0.26192284	-0.5293942	2.575039	-1.3042458	0.008400693	2.0471365	2.2150056	2.7957375	-3.3367786	-2.0041232	4.7229824	1.190911	-0.27652928	-2.378432	0.5835675	0.22891955	0.50638694	1.1314659	1.4145331	-0.31672648	-0.9022698	-0.26506245	0.0037997284	-1.9812183	-0.25207025	0.046068892	-0.27026513	-0.7868751	-1.3405966	0.41681656	1.6118854	-1.9827437	-1.6404579
LPI	16.0	-0.8206428	-2.190783	0.87999195	-3.1956701	-2.7378688	3.0065265	-6.671624	0.7959887	0.7441452	-0.27721375	0.52531785	-0.9513873	-0.6807581	1.035004	2.0854125	0.39339042	0.3803576	1.5561309	-0.6051771	-0.0029566754	2.4782255	2.647646	2.5597541	-3.1722033	-1.7916679	5.179737	1.301798	-0.56790936	-2.7388425	-0.07912142	-0.3626458	0.6249113	1.4195185	0.9874132	-1.1860844	-0.43459722	-0.90840787	-0.31401375	-1.4636159	0.06650403	0.41085222	-0.5299696	-0.99012816	-2.0956483	0.51419324	1.7638009	-1.7294586	-1.2534599
LPI	18.0	-0.67998236	-2.4350066	-0.016754065	-2.2723696	-2.2753885	2.8368692	-3.8465316	1.0468063	1.6217076	0.042822048	0.2559492	-0.94144064	-1.5645238	1.4370348	1.9061519	1.0257937	0.25683615	1.7935562	-0.83644944	-0.19983214	0.39151144	2.4083102	2.3863559	-2.692898	-2.550266	5.8349414	0.958262	0.34435052	-2.7283244	0.11630248	-0.7023039	-0.21924175	1.3420941	0.6603112	-1.4603248	0.7188781	-1.3143095	0.42362845	-1.0730224	-0.021684375	1.1114993	0.7304074	-0.20161241	-2.7060628	0.7259674	2.1874158	0.31372955	-0.9515176
LPI	20.0	0.22539279	-1.6886542	0.09621814	-1.224875	-2.395939	3.1946537	-3.8929195	1.1606541	1.6405416	-1.2965685	0.09461911	-1.3137313	-1.5931449	1.3774526	2.0803564	1.8358464	0.62180895	1.9108348	-1.0008518	-0.11517028	-0.74287033	1.5683779	2.3174303	-0.84569067	-1.9038845	5.7717276	0.5751609	0.5942056	-3.4505036	0.26022413	-0.647627	0.72955865	1.3078493	0.7792231	-1.3119779	-0.054720055	-1.1833537	1.3230327	-1.8051713	0.8411472	0.15626578	1.9723662	0.73697513	-1.710146	0.92973185	1.8082812	1.3732408	-1.1976428
LPI	22.0	-0.25533077	-1.2264841	0.07982626	-1.6553789	-3.3880548	3.2943425	-4.4848394	2.0688214	0.9327302	-1.718207	0.33087072	-1.0921345	-1.7712011	0.8395796	2.3979366	1.5475435	0.69663703	1.7205888	-1.0430061	0.09894233	-0.5647315	-0.024256537	2.3333411	-1.3169357	-1.6402766	5.259397	0.54204214	-0.1938724	-3.1929028	0.23062809	-0.2623799	1.2501348	1.2410902	0.87252295	-0.8212996	0.50208837	-1.1402807	1.2130424	-2.369788	0.83374023	0.3172487	2.1211712	0.26198635	-0.96468806	1.0910985	2.2468393	2.4356925	-0.56698436
LPI	24.0	-0.8053009	-0.99619967	-0.02516571	-1.2179683	-3.7313912	2.4663072	-3.561438	1.997399	1.1261592	-1.8760074	0.7271663	-0.64929706	-0.90656084	1.6741368	2.7313669	1.8083054	0.6237247	2.4513488	-0.6810633	0.62417984	-0.19806977	-0.0142723	2.132228	-1.4958196	-0.47094083	5.0408683	0.42396086	-0.69025993	-3.1876383	0.28566933	-0.5101168	1.1740174	1.152709	0.3765323	-1.2294021	0.80830073	-0.7336993	1.0838157	-2.2507405	0.47109774	-0.004390218	2.5611887	-0.04581403	-0.5164994	1.4911401	2.7815144	2.7291873	-0.6773755
LPI	26.0	-1.38769	-0.37037277	0.5763728	-1.310856	-3.9195986	2.6017873	-3.4188693	1.9053912	1.5192064	-1.5546991	0.6463357	-0.21937564	-0.2779486	2.3240204	2.5346334	2.8829908	0.81090295	2.8774948	-0.6691188	1.3011572	-0.366658	-0.17651044	2.1950934	-2.0344973	-0.688764	5.033344	0.49117535	-0.55736053	-2.7039542	-0.91463816	-0.71248704	0.8055259	0.99347556	0.21789862	-1.4235542	0.57179064	-0.15501834	2.182202	-1.6219201	0.62000173	-0.75530124	2.5035698	0.4637544	0.2985391	1.1275855	2.9785	3.6242192	-0.77213895
LPI	32.0	-0.01861163	0.9466795	2.0064144	0.66470796	-2.4399753	2.064065	-1.4117203	2.2196164	2.2496858	-1.4031085	-0.30760214	0.5427193	0.54592085	2.164845	1.7378509	3.2331066	0.71985126	3.2655783	-1.3557096	1.5515116	-2.251625	-0.5801313	1.1653954	-1.1385949	0.5292003	4.005609	-0.11476385	-1.3320841	-2.7152202	-1.1065443	0.7546242	0.55615413	0.6642692	0.38663357	0.88847005	0.7446355	0.9707609	2.8756545	-0.62605643	0.4724838	-0.9207591	3.2554197	0.8247095	2.3647332	1.0922335	3.3830972	4.5282397	-0.264883
LPI	38.0	0.78657335	1.4917995	1.7261337	1.4818695	-2.3841896	1.6538681	0.9462689	2.2337365	3.1428187	0.25675118	-0.3718295	0.4049818	0.5876313	1.773536	2.053703	4.0664563	1.8692796	2.9911487	-0.37574434	0.8968177	-2.7432692	-1.4563241	1.2862496	-0.91140026	0.6734655	4.623438	-0.061915495	-1.2831825	-2.3629878	0.48459277	1.220355	2.7596407	0.8504034	0.6896728	1.922546	0.3116795	1.800945	2.8120923	0.6883557	0.2629205	-0.92184746	2.6910992	1.5043218	3.0372248	0.44221014	3.022246	5.4530973	0.56826186
LPI	44.0	0.2425443	2.0419593	2.34685	1.4789592	-2.3488507	3.0827093	2.603442	2.1586864	2.7527716	-0.6070033	-0.26489618	0.12450084	1.7437667	1.376306	2.0752623	3.7609215	2.5003643	2.7802603	0.13886458	1.014038	-3.468143	-0.9632354	1.4044281	-0.6414306	1.0769742	4.2323055	-1.0520657	-1.8941667	-2.6337376	0.69589996	1.5058566	2.553536	0.70676416	1.0191731	2.063755	0.9022654	2.8365505	2.258439	-1.106331	0.9209792	-0.14079103	2.920986	1.6921606	2.6464365	0.059566718	2.592892	6.7396317	0.5873981
LPI	50.0	-0.63859004	1.7411925	2.0166693	0.6398528	-2.558647	2.8088787	2.6495202	2.2752254	2.4525323	-1.6923747	-0.54447335	0.14498615	1.5917856	1.5790359	2.0842712	3.664304	2.5814974	3.7610667	-0.425594	0.7402196	-3.4334478	-0.94574577	1.3129696	-0.8010073	0.6419248	3.4512067	-0.60216427	-0.7131938	-2.5068204	1.7229803	1.9974703	2.8286214	1.1194927	1.0887548	1.2967179	0.874148	3.177604	2.2163947	-1.3994213	1.3016065	-0.19884185	3.1107092	1.9994481	2.1920807	0.22049066	2.257318	6.202948	0.6236138
LPI	56.0	-0.432514	1.8134784	1.799502	0.5952391	-2.2704947	1.9058613	2.2031593	2.2445958	2.0572963	-1.0350358	-0.11343889	0.9409263	1.4052042	1.8021171	2.0400128	2.8002799	1.3802862	3.9570823	-0.5310576	0.25667772	-3.014427	-0.5644303	1.4220514	-0.2315273	0.9052628	2.7030005	-0.82188684	-0.29996178	-2.3620648	1.600158	2.0644026	1.8997126	1.2967983	1.5888765	1.2711227	0.86709166	2.375317	1.6560727	-1.04878	0.7863748	-0.38126686	2.789588	2.003489	2.1780772	1.1645101	2.1264236	5.7199674	0.84304565
LPI	62.0	-0.68803585	1.4552214	1.7479804	1.4370438	-2.6930141	0.9667888	1.9096851	2.193658	1.0871599	-1.2432362	-0.99311346	1.0726446	1.0682375	2.0718045	1.6177268	3.1121705	1.8585428	4.806158	-1.3456111	0.607255	-3.8549216	-1.4295915	1.4764397	-0.28397065	1.0018022	1.8502789	-1.4699452	0.03602747	-2.4770434	-0.01983844	1.0386119	2.1541483	1.8824053	1.177437	1.1615466	0.7138965	2.5745468	2.2217054	-1.4591031	0.47177738	0.26916242	1.80422	0.79756725	1.6591111	1.3129961	2.390243	5.4628396	0.3263213
LPI	68.0	0.22259301	1.7927055	2.8524158	1.9905298	-1.7625059	0.94500244	2.6794746	2.3279748	0.58847547	-1.6362668	-1.0053389	1.4369612	0.77216107	2.5172534	1.0182502	3.9561813	2.0898712	5.4933476	-1.2360145	0.4801878	-3.5673432	-1.9237384	1.8194156	-0.30627283	0.40652245	2.501109	-1.2833763	-0.5368597	-3.322739	0.5001988	0.37901658	1.6039011	1.4739655	0.98676354	2.1894844	1.2118297	2.2500577	2.5794294	-0.24403709	0.7025273	0.12343792	2.1837125	0.120900035	1.7715206	1.8934325	1.858799	5.575612	0.37392837
LPI	74.0	-0.13418613	2.765606	2.564277	1.716234	-1.9060916	0.17054197	2.6589885	1.7793196	1.1919212	-1.677259	-0.46388128	1.8679892	1.5125502	1.7273028	1.3018398	4.6761436	2.391902	5.900484	-0.44420835	1.1440027	-3.2703183	-1.4752659	2.2502778	-0.5478574	-0.020165628	1.4048213	-0.38098267	-0.56891006	-3.4462063	0.2604193	2.1359546	1.0871887	1.4310104	0.56794834	2.5748067	0.9948624	3.0067253	2.612608	0.73997384	0.67913043	0.2287205	2.1904175	0.07260677	2.3323796	2.2532983	2.5657368	5.763313	0.8916828
LPI	80.0	0.5879899	3.6361978	3.1476905	1.1147552	-2.8128006	0.40248042	2.4854283	2.2775729	1.0375675	-1.0068249	0.24196891	1.3559868	1.9608442	1.6659106	1.6095427	4.39074	2.270413	5.4971066	-0.6236564	1.7293061	-3.4080577	-0.36325076	2.1054192	-1.0557187	0.042473774	1.2522626	0.1630463	-0.58372605	-3.2645493	-0.34907848	2.620353	0.74773544	0.9744445	1.1000093	2.9298508	1.8363321	2.1011548	3.4466577	1.0850946	0.5078876	0.09650573	2.859102	0.09653531	2.1235964	1.9308704	2.952625	6.4639735	1.0390756
LPI	86.0	0.31861764	3.2345066	3.299464	0.76920354	-3.140161	1.2308152	3.490103	3.0698988	1.3964888	-1.2897772	0.042817265	1.0676448	2.205656	1.8468437	1.5968236	3.6784413	2.7801285	6.024566	-0.15088804	1.338644	-3.1408482	0.19017646	1.863781	-1.5036752	0.41542888	1.3942679	0.33068013	-0.50331265	-2.6476514	-0.9207253	2.89988	0.6084991	0.48028687	1.1156343	2.8243673	1.0659236	1.123173	3.5229998	0.64106065	0.5173048	0.7611308	2.9309518	0.5668036	2.9151285	1.6701638	2.757139	6.856154	0.37305105
LPI	92.0	0.25025296	2.3687649	3.35606	1.7572122	-2.0739222	1.415926	3.1163795	2.4512157	1.585691	-0.4963731	-0.21251343	0.9049168	1.693967	1.8888255	1.560116	3.610604	1.6461545	6.280012	-1.0322309	1.3807297	-3.3712945	0.21026388	1.7906742	-0.20334624	0.22667803	2.1462715	-0.20416208	0.15417252	-2.7403471	-0.6071246	2.1210473	0.30502677	0.39731902	1.2700267	2.6405678	0.9840243	1.8287016	3.1258106	0.13443342	0.08520183	0.70970947	3.840643	1.3676381	3.6724937	2.5317822	1.603879	7.112397	0.75377995
LPI	98.0	-1.3339944	2.1201255	3.6430492	2.086992	-1.483778	1.5402586	3.8663492	2.1480558	0.7502399	-0.02498247	-0.036394883	1.0237578	1.3034192	2.0499053	1.7073339	4.315214	1.8563845	5.2001643	-0.76464117	1.5989101	-3.5985286	-0.27450186	1.947653	-0.17741573	0.5102606	3.2908297	0.10318808	0.27541566	-1.9327949	-0.68465	2.2924957	0.7207516	0.9818135	1.3440877	3.373344	0.6197326	2.1387541	2.5321164	0.53905255	0.41906488	0.5139055	3.0190403	1.6695783	3.2590837	1.5818489	1.003795	7.084308	0.87988347
LPI	104.0	-0.7401128	1.7219076	3.3046243	2.1506038	-1.4768974	0.82147634	4.378721	2.6465135	0.044727568	-0.8174389	-0.10475283	1.4521104	1.5440958	2.176647	1.8211485	2.9963493	2.0664	5.3528457	-0.7637626	1.4698932	-3.4240768	-0.53481144	2.1356437	-0.002409022	0.64873564	3.310884	-0.02479091	0.28437868	-1.46613	-0.2131753	2.251847	1.1572605	0.49731356	1.757124	3.4743712	0.54176897	2.098816	2.6556027	0.7638054	1.0815207	0.6692347	3.1126058	1.5698085	2.8260176	1.353921	1.1170131	6.5008674	1.2650454
LPI	110.0	0.15178317	1.3757659	3.321942	2.1558392	-1.0720717	-0.04341884	5.1193457	2.6615238	1.3722649	-1.1066139	0.03594492	1.2943176	2.0601346	2.2581236	1.941494	3.3257768	2.1867316	4.942189	-0.35669824	1.0356891	-2.6954923	-0.51741695	1.930789	-0.38173583	1.1021608	2.4646637	0.83836144	0.4917815	-2.2464843	-0.28774446	2.4471147	1.1166404	-0.4877783	1.5036695	4.0954747	0.11241457	1.9635717	2.7100236	1.1550789	0.9416113	0.6535276	3.4106388	1.0688546	2.6581628	1.5078732	2.0841813	7.220977	1.5218847
LPI	116.0	-0.77206594	1.4077461	2.91616	2.66208	-0.5605523	-0.06797343	4.146262	1.9585657	1.8400729	-1.1513803	0.5578353	0.73413956	2.2800817	1.7616625	2.2980933	2.7303336	2.1571724	5.235088	-0.48806998	0.98303473	-2.2544193	0.23325202	2.082846	-0.11738193	1.3048183	2.5462878	1.3227326	2.2259521	-0.61604184	1.877295	1.3225491	1.5548573	0.16379541	0.9419918	1.407601	0.27882618	1.167813	2.1651154	1.533456	0.2056696	0.20526882	2.006133	1.71836	3.3017604	2.0358863	1.2316306	7.379964	0.6401678
LPI	122.0	-1.6860577	1.9516189	2.6809816	3.1278172	-0.7666559	-0.1652	3.8191087	2.4812982	2.6132574	-1.5229807	0.5370005	0.31229496	1.341525	2.0996785	1.9002059	3.3246913	2.3510387	6.038252	-0.58317995	1.4647762	-2.4690094	0.6802953	1.7926822	-0.21291648	1.4387542	2.168944	0.83863807	2.3006644	-0.56870073	2.249965	1.6105599	2.0586047	0.31245503	0.62020844	1.206518	0.4453129	1.704956	1.9905028	2.116259	-0.057011258	0.21299656	2.199929	1.5198826	3.5103161	2.5099397	0.7401816	7.0445595	0.15798537
LPI	128.0	-0.105843484	2.5824316	2.53605	1.7769799	-1.7122449	0.15858535	5.2085314	2.5111144	2.519217	-1.3711029	-0.31594625	0.5800074	1.264246	2.6540892	2.1435869	3.6893024	3.1647048	6.041639	-0.4152025	1.508471	-3.0017936	0.5176355	2.0074544	-0.3679732	1.3133757	2.1665585	0.83061254	1.8312794	-1.1308304	1.1503702	2.7172697	2.4921017	0.8104552	0.52429867	2.0289793	1.1481897	1.7265339	2.7959795	2.4858367	0.9325596	1.0633641	2.6899962	2.3641696	3.382029	2.1288247	1.2422804	6.478897	0.7677286
RAS	4.0	0.8846988	-1.4706832	1.5175011	-1.7345399	-1.2227709	2.9792795	0.63155	-1.2448007	0.8598474	1.0173489	1.0831318	0.19454628	-0.5825588	0.42280054	0.6567313	1.9920576	-1.1032231	-2.0410995	-0.066208936	0.7543987	-1.229465	0.6619374	1.4951767	-1.85405	-1.4333866	1.7872504	0.22299467	-1.1499195	-1.3940243	-0.16715908	1.2884344	-4.375619	0.4439543	0.7546374	0.75569147	-0.89547855	1.0804677	1.1015918	-2.2051313	-1.4584283	-3.3418527	-3.4643195	1.3742058	-0.1577164	0.21127212	-0.35531685	-0.22367896	-0.5373975
RAS	6.0	0.65080833	-1.7143857	1.3962123	-2.083555	-1.4239063	2.8894243	-0.33221304	-1.2309806	0.81516117	1.0390757	1.1019235	0.21421534	-0.9180646	0.48872143	0.5281257	1.780674	-1.1856546	-1.8852832	-0.33972368	0.7230453	-1.1646919	1.0921061	1.5410877	-1.7753311	-1.4203987	1.7582256	0.15307578	-1.1580179	-1.6773049	-0.2104071	1.4019638	-4.32557	0.47107875	0.6631454	0.79747	-0.6452314	0.85973966	0.94273704	-2.2781472	-1.5417584	-3.1066427	-3.5240588	1.225863	-0.29367566	0.40351886	-0.18191047	-0.24589752	-0.383311
RAS	8.0	0.6670663	-1.6219064	1.3384796	-1.992582	-1.7403183	2.8335485	-0.85208595	-1.2517438	0.82789797	1.2059568	0.9755375	0.21619046	-0.8662736	0.34877732	0.75839835	1.5277295	-1.1985388	-1.8437492	-0.33918715	0.7038894	-1.1637429	1.2234963	1.5247642	-1.9286742	-1.546653	1.7535111	0.43461588	-1.1794546	-1.6430316	-0.46415916	1.5421542	-4.461535	0.24801442	0.7944111	0.71364754	-0.8909995	0.82304305	0.6758999	-2.4166694	-1.4914799	-3.0705087	-3.2247264	1.3708776	-0.133921	0.29041907	-0.31690937	-0.3366251	-0.5482798
RAS	10.0	0.5805587	-1.5774255	1.2640196	-1.6995469	-4.053083	2.305317	-3.5063474	-0.7769557	0.546567	1.2178407	0.29924488	-0.4223519	-1.0154496	0.3737284	0.8328064	-0.6366256	-0.9007569	-0.7164877	-2.0344775	-0.34254593	-0.09293659	2.4564605	0.6280562	-2.2308636	-1.5626613	0.12560412	2.713492	-1.347175	-0.95370317	-1.0553844	1.5621375	-2.5697105	-0.3466997	1.1817507	0.074058324	-1.1845827	0.02032995	-0.53571963	-2.4867835	-1.7556874	-1.8747133	-0.5633641	1.5580684	0.75195986	0.27566788	0.24382386	-0.5409995	-0.515566
RAS	12.0	-0.10232336	-1.1865342	1.2352391	-1.2615665	-4.255808	1.7244511	-4.9180207	-0.46409124	0.26739228	0.7846033	0.5632234	-0.14101309	-1.6540167	0.7180243	1.2216283	-1.7948353	-1.9064828	0.80532235	-1.3181078	0.4459064	0.26048556	2.4999468	0.39342204	-3.1464996	-1.6559141	1.9211029	2.0404065	-0.7457073	-1.6464901	-1.1719145	1.2659092	-1.9951961	-0.7321649	1.4297245	0.6560225	-1.49229	0.26434955	-1.1569097	-2.8297193	-1.2014765	-0.42204183	0.26804236	1.095526	0.39653215	-0.2197779	0.23953688	-1.1543974	0.15784049
RAS	14.0	-0.83592206	-1.9108211	0.90431565	-1.8823155	-4.4920115	2.0531614	-6.6438255	-0.6717432	0.020953413	0.47272715	0.5830482	-1.4751004	-1.7527633	1.2005512	1.6160395	-1.7641379	-1.7385004	1.171301	-1.1333181	0.6942583	0.98797184	2.4668672	1.1898202	-2.929681	-2.4451263	3.4174356	2.3220954	-1.0064687	-1.8409477	-2.7988455	0.7709927	-3.3652	0.008603266	1.6795151	1.2528949	-1.2687923	-0.1987774	-1.7204301	-2.8844128	-0.96434474	-0.12171189	0.5167237	0.06577978	-1.1316439	-1.150279	0.25690895	-1.9826542	-0.12940903
RAS	16.0	-1.2009262	-2.0818458	0.6835757	-2.0993705	-4.1004057	1.3807713	-6.0230284	-0.7032131	-0.070644796	-0.008395151	0.835866	-1.4521087	-1.5799816	1.5730863	2.0378816	-1.1017616	-0.15652889	-0.26752526	-0.4652233	0.52504224	1.9234498	2.6788359	1.0657042	-3.768147	-2.2262325	3.8433619	2.0695546	-1.7180033	-1.9018611	-3.2019217	0.041236863	-3.177146	0.2706185	0.4403625	0.9314632	-0.5724847	0.10885429	-1.8380418	-2.539964	-0.7505127	0.023068568	0.26072508	-0.017153123	-1.5529721	-1.3020563	0.11979441	-1.9748869	-0.3003347
RAS	18.0	-1.3514104	-1.8037199	-0.47204894	-0.7559955	-4.2341332	1.3836712	-4.024724	-0.21342379	1.4283267	0.40656704	1.0224938	-0.95024633	-0.6897989	1.3221608	1.8056173	-1.5040526	-0.5802485	-0.16067505	0.029421993	0.17337322	-0.3706918	2.7197855	0.4251215	-4.392565	-1.9493291	4.2782707	1.71346	-1.2204224	-1.8626347	-4.0142097	0.008642464	-3.3818045	0.24349336	0.47729337	0.06989204	0.6823288	-0.77353525	-1.7422647	-3.1775842	-0.063787326	-0.17797157	1.5993832	-0.22181864	-1.895505	-0.88987327	0.6874186	-0.42540547	0.27538118
RAS	20.0	-0.1443002	-2.135324	-0.71317554	-1.6467916	-4.9441214	1.0269455	-3.8926895	0.28219995	1.0420134	-0.46039042	1.2270674	-0.8419344	-0.68139225	0.60520303	1.585442	-0.33366412	-0.44581324	0.37393957	-0.17684191	-0.15638013	-1.8475393	1.7277479	0.694872	-3.2192216	-2.050921	3.7978656	0.7814563	-1.1733098	-2.4202785	-3.1627574	-0.17805302	-2.1641903	0.4224013	0.21096501	-0.051182494	0.2778469	-0.6088226	-0.91482717	-3.2909968	0.65366536	-1.3068565	1.868956	0.8651233	-1.4050428	-1.2631248	0.4711089	-1.1577305	0.19979532
RAS	22.0	-0.8769791	-1.3260738	-0.9565582	-1.9357766	-5.064396	1.3322058	-4.0499096	1.6994936	1.267107	-0.8103601	1.1339524	-0.6025563	-0.6217152	0.42964602	1.7708774	-0.5672361	-0.15721212	-0.55529565	-0.4811062	-0.24896072	-1.8494399	0.4145975	0.3329808	-3.9543931	-2.0714636	3.1511974	0.2527143	-1.2556827	-2.0179405	-2.3499715	-0.28239778	-2.3793323	0.99831295	-0.2614029	0.26488534	0.70831144	-0.2962974	-1.5458544	-3.7881026	0.20030035	-0.71794623	1.8369237	1.1325296	-0.79645723	-0.79993486	0.5134876	-0.812304	0.27912724
RAS	24.0	-1.3184241	-1.8184783	-0.9745746	-2.0145917	-4.8414683	0.31194097	-2.926869	2.2741995	0.6435092	-0.9712857	1.3782282	-0.6632997	-0.21140224	1.0106647	1.8732712	-0.07814405	0.7774711	-0.24773471	-0.6403453	-0.12963271	-1.8350767	0.92889106	0.39074412	-4.026824	-1.4750279	2.3176892	0.15440802	-1.2818117	-1.92043	-2.5880392	-0.56145716	-1.8388184	0.63055533	-0.38547692	0.49294442	0.7094282	-0.26996532	-1.8188628	-3.894003	-0.16033737	-1.2035264	2.0668006	1.1838154	-0.27712315	-0.007246401	0.9647693	-0.07033737	0.019661339
RAS	26.0	-1.8071407	-1.4200419	-0.84961325	-1.637091	-4.520978	-0.20570743	-2.75085	2.5358763	0.41701946	-0.052911494	1.4239305	0.19801898	0.63752633	1.1628655	1.7451147	0.8257548	0.4455633	0.073654726	-0.24902447	-0.5625999	-2.4502528	0.7173037	0.6524459	-4.2682505	-1.9686949	2.0521867	-0.030877376	-0.6842913	-1.5386682	-3.3721528	-0.5087788	-2.0066535	0.3799148	-0.9160592	0.52257174	0.9130461	0.51488656	-0.9213881	-3.7383692	0.07392346	-0.8619919	1.79626	1.0087897	0.02914281	0.2167455	0.92134285	0.84059644	0.16361225
RAS	32.0	0.35244405	-1.332016	-0.27892548	-0.6729557	-3.0769157	-0.8028958	-1.4992822	2.6315315	0.03420149	-0.024689227	1.3032973	0.33681598	-0.13116476	0.41675362	1.4491389	2.0628958	1.0485342	0.008207354	-0.99735785	-1.0207125	-4.7726507	0.19786316	-0.24820353	-2.7483342	-0.31850228	1.6385633	0.059538603	1.0383681	-3.1625733	-3.0989199	-0.10366022	-2.7879984	0.5232381	-0.6032611	2.2950418	1.1984575	1.9460562	0.67747885	-3.5028386	-0.90456706	-1.4739072	1.823835	1.8650979	1.1005337	1.1279474	1.8858997	2.5499463	-0.6251665
RAS	38.0	-0.11686597	-0.9167752	-0.057380445	0.59640175	-3.1268435	-0.297879	0.46733615	2.2021084	0.73485535	0.19430032	1.0199764	0.92039466	1.1513827	1.381609	1.0037766	2.8047915	0.522598	1.3851775	-0.04371546	-0.23140904	-4.4462276	0.08107116	-0.37774485	-3.0236993	-0.2645762	3.8175583	0.49182886	1.0530677	-1.4366647	-1.8826483	0.24363881	-0.16521206	2.2207031	0.35389313	2.6357067	1.0782677	3.07143	1.2708461	-2.5151045	-0.81216705	-0.6137141	1.4108872	1.8921431	1.3796722	0.6656583	2.26566	3.2335503	0.49342245
RAS	44.0	-0.7824702	-1.5938854	0.9488809	0.8875357	-3.5939107	0.8933853	2.801541	2.600088	0.6349958	-0.7949644	0.43035626	0.6839824	-0.09364942	1.2017365	1.0936834	3.0096126	1.4710529	0.9198451	0.30712116	0.09519893	-2.587298	0.37722054	-0.004064593	-3.0197163	0.27481493	3.2227085	0.747019	0.8734752	-0.7471206	-1.5296917	0.92899466	-0.763031	1.9912382	1.63181	2.2790217	0.885531	2.7873693	1.73327	-1.8031079	-1.1791449	0.5742303	2.3764074	1.6091883	1.5230694	0.34800026	2.9226475	4.6938505	0.88860756
RAS	50.0	-1.1162686	-1.5007896	1.2404933	0.558255	-3.2461064	0.3700006	4.244367	2.3195329	0.27692428	-1.9057446	0.60444534	0.20296423	0.19755927	1.5901071	1.0001833	3.315467	1.855619	0.59294045	0.37742248	-0.3468178	-2.1541674	0.9244764	0.12933083	-3.0815194	0.48323244	3.180207	0.49415833	0.75404215	-0.18076433	-0.9866377	1.6598135	0.1462022	1.3557922	1.6172311	2.0749028	1.5527496	3.4119203	1.6134164	-1.9736722	-1.4560804	-0.8891378	3.327918	1.7471968	1.765222	0.711373	2.1743615	4.620061	0.7599683
RAS	56.0	-0.6285195	0.23262176	1.0699929	0.8217449	-3.3881402	-0.26073235	4.4943404	1.7623701	0.12478939	-1.3928443	1.050013	0.35711655	0.5220701	1.9225402	1.6146669	3.4141545	1.6719756	0.71802884	-0.009586427	-0.18133284	-1.7290337	0.89703804	0.45498088	-3.412709	0.45878136	2.622315	0.664061	-0.049745057	0.40280277	-0.9636971	0.6760299	0.8016465	1.0012277	2.4970248	1.8000393	1.8829801	3.889958	1.1919321	-2.3709495	-1.3273566	-1.5397674	3.7203176	1.3173531	1.1244631	1.0249115	2.2959416	4.691509	0.6845766
RAS	62.0	-0.9293381	0.36976522	1.0704839	0.5511012	-3.5045252	-0.2334663	3.220832	2.154911	1.2378626	-0.5948861	1.1001191	0.5714037	1.2279203	2.543702	1.371231	3.4724298	0.7623326	1.0858021	-0.93918484	0.06724926	-2.264014	0.08532528	0.6576046	-2.1136081	-0.58216715	2.4334176	0.3194421	1.2623563	-0.009665407	-1.393867	0.61564356	1.5422035	-0.0014006937	0.53790796	1.3022568	2.3113265	4.0561333	1.4897473	-2.718864	-0.87968254	-1.2358415	2.9327552	1.0566883	0.74916774	1.3202999	2.3737545	4.6464143	0.10671687
RAS	68.0	-0.82762176	0.041276284	1.781842	1.304586	-2.9523287	0.33478278	3.3807173	2.0555785	-0.06985252	-1.8346269	1.2447189	0.89313984	1.2555791	2.658025	1.5319704	3.0458426	0.3455316	2.1146624	-1.2505543	-0.5374686	-2.418264	-0.3160051	0.41629234	-1.7826357	-0.09706552	3.0960512	1.0079341	1.3504288	-1.1774035	-1.0103233	1.2304586	1.3812466	0.18841289	1.0863917	2.1284606	2.753309	3.550723	2.10556	-2.4993033	-1.3326349	-0.29439437	2.7043042	1.1302842	1.7479519	1.8105917	2.167579	5.427311	0.32636467
RAS	74.0	-1.0643682	0.7215551	1.6443413	1.4394034	-3.2425694	-0.30498257	4.251221	1.4396064	-0.028156744	-2.0477989	1.551768	0.78290987	1.3299474	2.1640267	1.631511	2.9909596	1.8989232	3.403626	-0.1806083	-0.23435867	-2.3737955	0.09444141	0.6070279	-2.4148414	0.27593485	1.8055022	1.3370432	0.80353653	-1.8291059	-0.8467874	0.8054049	0.43031168	0.45701155	1.0525246	2.863981	1.9301016	3.2652647	2.344409	-2.014655	-1.7667098	-0.49609643	2.0083444	1.2548655	1.8150885	2.1800032	2.6492414	6.095112	1.0479385
RAS	80.0	-0.68267363	0.97371686	2.1855695	1.4544604	-3.4326503	-0.37099072	3.3566234	1.1488568	0.060904387	-1.2531092	1.963258	0.53185403	0.7605335	2.1852403	1.4081198	2.7204473	2.315418	2.5207849	-0.9726974	-0.14128576	-2.6898088	0.6139269	0.417834	-3.0098653	-0.3023582	1.4287956	1.0471988	0.42441002	-1.4284405	-0.73177093	0.14909367	-0.9150552	0.66901445	1.2971997	3.15459	2.125827	2.8233504	2.492373	-1.6949618	-1.4363216	-0.8241128	2.8319774	1.6468759	1.4996954	2.002074	2.7776217	6.576094	1.051831
RAS	86.0	-1.0414705	1.5421128	2.188163	1.8758829	-3.4154518	-0.72196776	3.992276	1.7219301	0.6412934	-0.6226613	0.9059369	0.1997891	0.711249	1.5940042	1.2047299	2.606045	2.7189631	3.1367373	-1.4471228	-0.59361094	-2.6910484	0.6735249	0.17798848	-3.0720718	0.011831747	1.3441573	1.0174052	1.6765282	-0.30109268	-0.9297787	1.178999	-0.1612334	0.5991276	0.8205498	2.8153389	2.3019345	3.530221	2.610853	-1.9925841	-1.6470324	-1.135455	3.050459	2.5123732	2.019284	2.1016371	2.8539019	6.594538	1.2734137
RAS	92.0	-0.5490239	1.4509372	2.5490887	1.8011926	-2.8519506	-0.29647455	4.6277995	1.6868207	1.5482752	-0.14718308	1.385664	0.45849967	0.6358759	1.8583902	1.1001259	2.7712338	2.1458862	2.7029278	-0.75542605	-0.050554615	-2.2923276	1.2026205	0.07798587	-2.1935077	0.6629212	1.7769811	1.0909065	0.9495622	-0.7963831	-0.5619406	1.3159261	0.6395801	0.21322371	0.6631479	1.8495464	1.8892107	5.1321983	2.8809378	-1.9849546	-1.1196793	-1.5097989	3.0417905	3.1855118	2.3746731	2.8142638	2.3143573	6.465607	0.84976834
RAS	98.0	-1.5516696	1.471802	2.0997572	2.3553584	-2.6356113	0.15363148	3.9630842	0.71010756	-0.19131707	-0.33658677	2.1225975	0.5094397	0.6250161	1.8512307	1.0143374	2.5132155	2.2906103	2.4925745	-1.0390004	0.45585048	-2.3036904	1.0882596	0.9347351	-2.1236255	0.2838557	2.6139538	1.4490418	0.001877317	-0.21229377	-1.4972103	1.9325916	1.3655518	-0.09485597	1.4706047	1.8941553	2.0198488	3.6860754	2.9078968	-2.3438683	-0.39206728	-1.295072	3.292407	3.4380329	1.7192189	2.9511313	1.9961978	7.098826	1.2954595
RAS	104.0	-1.6194725	1.1638067	2.2660584	1.9043114	-2.2031431	-0.5505471	4.0890694	0.44936758	-1.0014846	-1.385594	1.5471994	-0.103296585	1.2987908	1.1707366	1.1832653	1.8373741	2.5462701	2.3442988	-1.009037	0.14256169	-2.1588993	0.74075323	0.8208986	-1.9442204	0.22522072	2.4561584	1.4274051	0.5015726	-0.07603165	-1.1858791	1.4317113	1.5272198	0.14421228	1.6390531	2.1694283	1.3636903	3.2951849	3.0261927	-1.8268726	-0.76140004	-1.03692	3.1525345	2.447559	1.7533926	3.0986178	1.7562749	7.014795	1.1571025
RAS	110.0	-1.8101443	0.49817407	2.278941	2.2161775	-1.903644	-1.250764	4.048893	1.1653875	-0.19444099	-1.3269788	1.6917225	0.015595017	1.8831292	1.2452716	1.5350624	1.9077941	2.3775094	2.397439	-1.4419293	-0.017681407	-1.7200826	0.61175823	0.8133037	-2.573922	0.9293856	2.0178173	0.7769347	0.20047505	-1.1669552	0.11150532	1.5832796	1.2918973	0.014674838	1.153642	2.3898027	0.7861955	2.9485095	2.8469443	-0.5751668	-1.2599411	-0.08298829	2.883117	2.2411005	2.641289	2.9416735	2.4207437	7.3172374	1.324094
RAS	116.0	-1.4045311	-0.31894004	1.736818	1.8017137	-0.5523471	-0.57716143	2.4509792	1.1872606	-0.20239197	-1.3898805	3.6555758	0.3750663	2.4783068	2.2874842	1.536982	1.904863	1.9035673	2.7724197	-1.1688901	-1.0329489	-1.782249	0.15349177	0.701958	-0.536995	0.3106085	1.8097456	1.060833	2.5803883	-0.5668978	1.3855873	1.372762	0.7822642	0.0037345947	0.48648927	1.2451199	1.0661299	0.29645047	1.8864179	-0.55860096	-2.1058242	0.69809794	1.5404313	2.2422373	1.0465195	1.6763867	1.7352586	3.9576178	0.7221582
RAS	122.0	-1.0283515	0.7402235	1.6862787	1.7666947	-1.073687	0.056470197	2.3928623	0.6696542	0.3564552	-2.1901145	3.3928566	0.24071951	0.84631765	2.2251964	1.5313665	1.575578	1.5492102	3.4192898	-1.4035306	-0.91399384	-2.2301824	0.398761	0.73776907	-0.010152593	-0.3328885	1.6482806	1.2156552	2.5657563	-0.75940126	1.5210919	1.0545992	1.3450556	-0.35859343	0.5661632	1.3255324	0.86676425	0.7226832	1.8653525	-0.5414311	-2.3641882	0.5697999	1.7108939	2.8147597	1.2378964	1.8550122	1.4269863	4.013486	0.8378508
RAS	128.0	-0.19927165	1.15991	2.2649848	1.9569055	-2.0092359	-0.010438087	2.7645524	1.4684159	0.13333325	-1.7292999	2.375328	0.023337541	0.51703763	2.0043452	1.8803291	1.983114	1.9040787	3.0479527	-1.9649596	-0.625888	-2.14564	0.43469957	0.9799038	-0.8109541	-0.05627291	2.1822946	1.4015996	2.2552574	-0.840471	0.9511326	0.3176385	1.8531431	0.36461022	2.1167943	1.4256474	0.9246094	2.371589	2.1485212	-0.43997788	-1.4324216	0.8520889	1.9794238	2.2048066	2.3962955	1.4871814	2.0870466	5.923958	0.6972835
RAI	4.0	0.82768226	-1.6092488	1.6368546	-0.7745207	-1.3760062	2.8206787	1.8917127	-1.1128604	0.30416676	1.1398153	0.5859618	0.062091514	0.39292333	-0.671287	0.55299836	1.3808331	-0.62035304	-3.0466595	0.12777728	1.7849479	-2.743563	0.61274713	0.36441797	-2.3767471	-2.0121727	2.923533	0.7405154	-1.1224095	-2.022341	0.2782376	-0.048855465	-6.148143	0.37708205	0.03980861	0.9768254	-1.0720985	1.3730581	0.20518439	-2.6609702	-0.48722237	-4.2814813	-4.3165193	1.3614652	0.08108734	-0.918771	0.36783338	-0.07618674	-1.596164
RAI	6.0	0.6168456	-1.7517197	1.4103779	-1.0796171	-1.5142945	2.7312708	0.8982122	-1.041787	0.41183978	1.0461689	0.5872208	0.24144648	0.2646039	-0.7370155	0.48193568	1.1710739	-0.7903493	-3.0275595	-0.07790883	1.8382872	-2.8328726	0.8465192	0.3133021	-2.4976702	-2.0427604	2.8142622	0.5878181	-1.2718751	-2.1746244	0.1566227	-0.08869654	-6.1644263	0.20790912	-0.03332187	0.8848092	-1.0416578	1.1119697	0.12368065	-2.801789	-0.5182162	-4.3754716	-4.435988	1.2702239	-0.102995574	-0.8923007	0.44889808	-0.13496178	-1.607748
RAI	8.0	0.62310094	-1.7029109	1.3288858	-1.0913062	-1.7578126	2.662312	0.5192592	-1.139057	0.33810362	0.7944429	0.5026635	0.24641272	0.2678962	-0.8103138	0.6298444	0.9036238	-0.80688876	-3.0561776	-0.16120408	1.7225963	-2.930712	0.93585026	0.2933831	-2.64011	-2.0905802	2.79472	0.738191	-1.3267288	-1.9906138	0.075226106	-0.035420675	-6.2057548	0.21490233	0.05032396	0.81906617	-1.1585486	1.1766905	0.1110276	-2.9079373	-0.54992706	-4.292263	-4.2541456	1.3444839	0.06377023	-0.9396815	0.372668	-0.18416893	-1.6936533
RAI	10.0	0.6992896	-1.7334012	0.7494368	-0.9208614	-3.6357515	1.9896277	-2.8119068	-1.2298008	0.37692237	-0.079605475	0.027863204	0.112611726	0.6984981	-1.0094286	1.0484025	-1.1048917	-1.2099636	-2.1057434	-1.4511477	0.44215104	-2.5866601	1.234837	-0.4908896	-3.0313122	-1.4826427	1.6042738	1.7836813	-1.8506932	-0.94435275	0.08441581	0.15401314	-4.890947	0.012636178	0.3397597	0.10484035	-1.2638215	0.8519856	-0.013950407	-3.086302	-0.6949897	-2.6240144	-2.2226617	1.5763326	1.0581946	-0.2732668	1.1217119	-0.84783643	-0.63805085
RAI	12.0	0.25285137	-1.1241595	0.6191521	-1.0246452	-3.5757482	1.1874062	-5.4942665	-1.3525441	0.0091902735	-0.2822047	0.30604213	0.6571877	-0.50306356	-0.32948366	1.152975	-1.7834998	-2.403571	-1.6892095	-1.0620235	0.37928218	-2.3101761	1.4842752	-0.43687174	-3.04865	-0.86727875	2.403459	0.9907115	-0.9119296	-1.014693	-0.37538472	0.24142703	-3.9474027	0.49901828	0.39621806	0.2141149	-1.6634283	0.5867993	-0.15895005	-3.6623611	-0.8784444	-2.522075	-0.96653	1.4732368	0.71747786	-1.0692272	0.42272374	-1.0624521	-0.5343128
RAI	14.0	0.040316693	-2.1271648	0.5516892	-1.6235156	-3.619738	1.5017394	-7.1462827	-0.79104024	0.48961836	-0.517243	0.8716964	-0.069921285	-0.8848187	0.22649984	1.2137059	-1.6650933	-2.11696	-0.4752986	-1.5786101	0.80925053	-1.3777747	1.3349415	-0.2195516	-3.3781724	-1.5643209	2.4661586	1.3816375	-0.7584363	-1.2711871	-1.6650679	0.42240092	-3.8029397	1.4286044	1.0272348	0.84071904	-1.1515969	0.68822473	-0.79302764	-3.1690075	-0.9472124	-2.4972	-0.6385229	0.5690258	-0.48737323	-1.0125463	0.7711109	-1.602791	-0.56555176
RAI	16.0	-0.11798984	-2.807637	0.38627487	-2.043982	-3.5358899	1.1920663	-6.9170666	0.0071998746	0.1133402	-0.7847419	0.5744732	-0.21084172	-1.1306173	0.71523607	1.8057476	-1.325946	-0.17780778	-1.6589663	-0.6232485	0.6641621	-0.30994985	1.3198009	-0.4060717	-4.081636	-2.083887	2.9578307	1.547009	-0.8497203	-1.2669073	-1.8780125	0.32242748	-2.8750339	1.0740637	0.24896759	0.71551245	-0.9013012	0.71928674	-0.93953663	-3.3247998	-0.6100978	-2.6263697	-0.65544295	0.36587977	-0.8054555	-0.8170933	0.7202979	-1.5387284	-0.75276524
RAI	18.0	-0.5343964	-3.2235842	-0.48029068	-2.1081777	-3.3919747	1.1881301	-3.9503896	0.66721225	0.62302846	-0.19876467	0.7539032	-0.1647948	-0.08431163	-0.0053533153	1.7400478	-2.027775	-0.93718493	-1.6677188	-0.001811686	0.20151211	-1.4141831	1.4216477	-0.5276351	-4.1937885	-1.6871889	3.7546704	1.2770205	-0.3240854	-0.9554589	-2.1534925	0.21143045	-2.328705	1.2363453	-0.0953436	0.15646027	-0.021732425	0.13130857	-0.23797584	-3.3042989	-0.47155094	-2.6581585	0.5262167	0.4788651	-1.4284748	-0.7864607	1.5705786	-0.48920685	-0.84723234
RAI	20.0	0.59106946	-3.081091	-0.5002124	-0.27165693	-3.8056376	0.5908757	-2.3491757	0.9844083	0.71424484	-0.354942	1.0492054	-0.34503418	0.22762613	-0.3034937	1.7771333	-0.7169582	-0.82660365	-0.8610499	-0.19495876	0.06609968	-2.5165896	-0.8813335	-0.76826465	-3.6285303	-1.3913654	3.4709294	0.96012646	-0.5995134	-2.0960004	-1.5788887	0.3714732	-1.4132051	2.2268798	-0.6475905	0.28947756	0.023531375	0.44441822	0.046743818	-2.913424	0.1787892	-3.5025477	0.98893124	1.0484775	-1.5440804	-1.2877338	1.6338656	-1.1009909	-0.63894755
RAI	22.0	0.16919914	-2.6671867	-1.1418594	-0.97878987	-4.517644	0.37943003	-2.7237327	1.5316765	0.3041527	-0.4504594	1.0066926	0.09304098	0.56283	-0.57782114	1.8124601	-0.64217806	-0.61910933	-1.4456328	-0.09256466	0.3664922	-2.7267947	-1.9946502	-0.98237133	-3.9377193	-0.95798147	3.1864867	0.5970193	-0.14145489	-1.5598031	-1.1648265	0.15485352	-1.6931168	1.9136533	-0.81079143	0.6079819	0.5066387	0.81020963	-0.12228114	-3.4900372	-0.26203448	-2.6182725	1.145493	1.36489	-1.179167	-0.5307706	1.7220556	-0.5579052	-0.44659573
RAI	24.0	-0.26595044	-2.9380322	-0.5243988	-0.9700083	-4.5161963	-0.14182831	-1.8030676	1.9520782	0.74020255	-0.37348017	1.3220742	-0.030237524	1.0060772	0.31193984	2.0287778	-0.47818226	0.24069639	-0.8766671	0.13817029	0.4175556	-2.6612473	-1.7043871	-1.0061253	-3.7267706	-0.74993694	2.6178806	0.21715537	0.14665604	-1.6177464	-0.8567244	-0.22156076	-1.218452	1.413276	-1.109252	0.6331144	0.5306395	1.3942904	0.121389546	-3.883101	-0.33708096	-2.1714573	2.0946226	1.0945997	-0.83323896	0.10185966	1.7306587	-0.1501619	-0.88307714
RAI	26.0	-1.0308021	-3.0570703	-0.5977106	-1.1056184	-4.42087	-0.37009114	-0.9199983	1.8601253	0.75682837	0.34573877	1.553292	0.5449774	1.5263848	0.67748284	1.7640913	0.5544666	-0.21714222	-1.0598953	0.48096213	0.047067244	-2.6554868	-1.5310886	-0.81120265	-4.1122203	-0.4729488	2.412889	0.35045803	0.370705	-1.1318344	-1.8723519	-0.49013764	-1.6525381	1.0299351	-1.056219	0.48529258	0.34236926	1.6023978	0.48135006	-3.3371563	0.051201977	-2.134569	1.7010274	0.8250931	-0.752027	-0.05302379	2.085937	0.46704462	-0.85479987
RAI	32.0	-0.50264865	-1.7607526	0.19844913	0.78376794	-3.3368528	-0.32839137	0.023955869	1.8354197	-0.54627174	-0.059693146	1.1245478	1.1834992	0.9289956	0.51081985	1.0589707	1.8673396	-0.014607718	-0.93232447	-0.19980974	0.22066331	-3.3310401	-1.4515609	-1.5327007	-3.5664248	0.14594765	1.9317092	0.43631625	0.73473126	-2.9848833	-1.3195009	0.60849214	-2.2583938	0.45042077	-0.13678786	1.544246	0.36775628	2.3398182	1.1533083	-3.3417645	-0.4970829	-1.6796038	1.6682882	0.9058441	0.98873144	0.3670061	2.0416248	1.0041617	-0.2469294
RAI	38.0	0.10652188	-0.641976	1.0263468	1.1695487	-3.3291695	-0.028472248	1.8554336	1.7386875	-0.14220937	0.11101438	0.8874329	1.6235063	0.99988663	0.65862405	0.9380623	1.930944	0.55074686	-0.6166159	-0.10696974	0.48375648	-3.1681323	-1.5056068	-1.5287071	-3.6438837	0.08333887	3.4617395	0.762369	-0.11517295	-2.1687799	-0.53993475	0.49589053	0.064458184	0.06811079	0.7758007	1.985242	0.587742	2.6140537	0.69374186	-2.6173549	-0.85919124	-0.7408864	1.4971508	1.9177401	1.3287072	0.15727402	2.1910102	2.1499236	0.5283697
RAI	44.0	0.020104071	-0.7955832	1.5537777	1.0101255	-3.5316775	0.6909133	2.6778514	1.650825	0.3313372	-0.6702459	0.6847294	1.1572295	1.1598288	0.3983931	1.1671085	1.2676963	1.466708	0.0159571	0.015841447	1.3079555	-2.7920797	-1.4863377	-1.3226767	-3.53954	0.030916806	3.0595279	1.081917	-0.4074787	-1.088089	0.019957846	0.23622258	0.80918646	0.41783905	1.1651547	1.5295104	0.57570565	3.6245344	0.5316615	-2.6346126	-0.9470718	0.27397108	2.4192543	2.0965302	1.5118463	-0.12530546	2.4450502	3.082436	0.38416308
RAI	50.0	-0.11293056	-1.0637918	1.5646869	0.82581085	-4.5214477	-0.02977561	3.3023453	2.4074805	0.6684858	-1.2055657	0.13400005	1.0643164	1.9468385	0.8720547	1.1629913	1.7854111	1.2137883	-0.07693743	0.45787498	1.6270543	-2.276469	-1.2414726	-1.0289203	-3.2829041	-0.08205206	2.6903198	0.80041564	0.062130284	-0.72094274	0.69850165	0.4331598	1.333457	0.8274856	0.82371217	1.4755223	0.54778624	3.916701	1.219911	-2.1620882	-1.087923	-0.035684086	3.1150165	2.3238647	1.5395099	-0.057390742	1.9179468	2.5372112	0.1675148
RAI	56.0	-0.8404723	-1.3082821	0.8935589	0.78139806	-4.609261	-0.64384073	3.103353	3.069274	0.26250878	-0.8415852	1.2002001	1.1855042	2.0076015	0.7269498	1.483678	2.5964818	1.358436	0.33152828	0.3404134	1.3056865	-2.2359838	-1.5322329	-1.1168377	-2.875436	-0.3988964	2.36354	0.9696257	0.46315688	-0.1356932	-0.091188945	0.25523856	0.10925063	1.109314	0.67342407	1.3817436	0.28289962	3.7629995	1.1619315	-2.431043	-1.1164981	-0.9242749	3.1688695	2.3728492	0.71330774	-0.55537987	1.9130522	2.4814951	0.42666504
RAI	62.0	-0.89191127	-1.5299048	1.5131385	0.764222	-4.652566	-0.8319325	2.5406396	2.4965763	1.8500149	-0.97132516	0.9967377	1.5190681	0.45640028	1.1906362	0.94962966	2.645817	0.87881553	0.684474	-0.84266204	0.6890201	-2.9633794	-1.6491231	-1.6176772	-2.5802531	-0.17075883	2.8162937	0.7961639	0.5213816	-0.3728513	-0.6829706	0.15555489	0.4124394	0.30582398	0.58209455	1.3679373	0.37832832	4.4985304	1.2639393	-3.0557346	-0.80955076	-0.8903977	2.2273173	1.9493407	0.97985643	0.009661941	2.7608151	3.2046704	0.14065398
RAI	68.0	-0.023368737	-1.292096	2.6347742	1.7247319	-3.8834867	-0.2656197	2.46852	2.2484267	0.49376246	-1.631273	1.0426092	1.4906367	0.45841187	1.7327733	0.68462104	2.3703172	0.23649146	1.8199621	-0.67469317	0.17552403	-3.0705383	-1.3774099	-1.2862403	-2.488062	0.17757267	2.4620852	1.3495483	0.10718663	-1.2506214	-0.39657015	0.775021	0.6178848	-0.034937616	1.3152674	1.7652272	1.2604994	4.015927	1.3642323	-3.2363362	-0.99186337	-0.82907414	2.303719	1.4813255	1.1530743	0.755307	2.316795	3.8471925	0.47599018
RAI	74.0	-0.35150847	-0.11672685	2.546131	1.6844182	-4.308753	-1.5231749	2.9639761	2.0046456	0.51172864	-1.362813	1.2897798	1.4804803	1.0024714	0.9850815	0.748698	2.142564	1.1468607	3.0199025	0.3143723	-0.13232024	-3.2077901	-1.2393689	-0.67241865	-2.708198	-0.5342491	1.5145812	1.526821	-0.005168866	-1.6743214	-0.4913063	1.2281376	0.30198857	0.22474386	0.8647636	2.6308482	1.2947716	4.084126	0.75636166	-2.639508	-1.0079966	-0.7052268	1.7743679	1.1949656	1.4500961	0.8977684	2.7580183	4.7789392	1.1702206
RAI	80.0	-0.45715728	0.19528092	2.637487	1.323688	-4.432028	-1.5207902	3.1905515	2.5040383	0.46268386	-0.6090808	2.0498679	1.2929713	0.48043573	0.79099244	1.0183167	2.6142294	1.5033468	2.0296338	-0.40662473	-0.10334562	-3.2848277	-1.1272042	-0.8143285	-2.942689	-0.5987595	1.6499898	1.2542275	0.428397	-1.4307294	-0.17399341	0.7422874	-0.5026945	0.16965392	1.2578098	2.6001954	1.4216677	3.4945998	1.5019506	-1.5141463	-0.65685135	-0.9344623	2.3760684	0.80130476	1.7606994	0.4478153	2.9015849	5.6756344	0.50093055
RAI	86.0	-0.83420515	0.77249575	2.6761522	1.0190923	-4.944684	-1.1007595	3.9431577	2.483203	0.8383102	-0.75989753	0.96136194	1.0613314	0.4772294	0.66498864	1.0685598	2.4505785	1.94861	2.8214133	-0.35030454	-0.12823364	-3.6336942	-0.9476459	-1.0463303	-3.1206825	-0.1914983	1.4004458	1.573513	0.7110618	-0.4529988	0.21395382	0.82188904	0.00028149993	-0.40637058	1.1074042	2.3901823	0.9516153	2.9064302	1.8901323	-2.0131774	-1.020534	-0.8217446	2.3845239	0.92957765	2.111443	1.3304768	2.6119883	5.811881	0.35527393
RAI	92.0	-0.92576027	-0.055379555	2.9360378	0.9048296	-4.188079	-0.5502595	4.408589	2.5814083	1.0191604	-0.5977202	0.8026195	1.1249996	0.6490751	1.3836107	0.8005251	1.7719134	0.93306446	2.9186738	-0.021302355	0.045439824	-3.428134	-1.1581306	-0.9558063	-2.61552	0.33982003	1.321339	1.4875288	1.2342564	-0.83348054	0.20510425	0.9411554	0.30672476	-0.9135666	0.9759054	1.7163113	0.7026347	4.314525	2.6111238	-1.89243	-0.76204765	-0.81825316	2.7443256	1.0877427	1.7539253	1.7897022	2.0819645	5.082445	0.66939527
RAI	98.0	-1.669772	0.8314287	2.5236635	1.8143227	-4.3551264	0.04241387	3.9989724	2.491979	0.4655235	-0.4122541	1.4903984	1.5752357	0.79961556	1.0722405	0.51886445	1.8544436	0.79248875	2.4858286	-0.63684034	0.7740841	-3.1148126	-1.2309885	-0.45414764	-2.976314	0.11296555	1.6226914	1.5355023	1.1946235	-0.07677449	-0.8318022	0.42415014	1.0711312	0.22395708	1.595286	1.8005291	1.5033754	3.8327117	1.9397101	-1.736281	-0.62292814	-0.82154346	2.8256776	1.2252569	1.2667186	1.2827517	1.9685562	5.738611	1.2462242
RAI	104.0	-1.654798	0.34357664	2.4914222	0.84412247	-3.6447961	-0.28330004	4.402287	2.1420898	-0.71502054	-0.8819658	1.1398734	0.61601365	1.2719755	0.81873924	0.10057928	2.073798	0.8461897	2.438441	-0.9610408	0.089084774	-2.4289625	-1.3636016	-0.4762856	-2.412527	0.1673908	1.5606452	1.3288735	1.1661814	-0.22179146	-1.2197288	0.5015161	1.1227796	0.5787207	1.5934255	1.8571588	1.1473504	3.3664794	1.6486025	-1.5055476	-0.9302405	-1.1393467	2.916658	1.1071383	0.5298034	1.9201702	2.1445878	5.637391	0.86227345
RAI	110.0	-1.8399146	-0.09267772	2.5400712	0.6124305	-3.245305	-0.5382658	3.8877506	2.1645477	-1.0041659	-1.1168059	1.4984146	0.41686797	1.764898	0.97536445	0.19131866	1.514395	0.60185397	2.3805974	-1.8755667	-0.29267308	-2.041862	-1.2524761	-0.39186078	-2.4220603	0.68177164	1.8000703	0.94467497	0.08872865	-1.2186706	-0.43902302	0.018015105	0.6959909	-0.15562752	1.3143839	2.4713938	0.96379274	2.9104407	1.201285	-0.81034815	-0.5155337	0.16146623	2.6501622	0.7320092	1.7406355	1.9542618	2.3180356	6.134526	0.50220484
RAI	116.0	-0.5428245	-0.6998105	2.5164473	0.8939498	-2.4685993	-0.18091646	2.5933447	2.404892	-0.9938955	-1.4971778	3.0465384	0.8551357	2.1373744	1.8066645	2.1281168	1.8315259	1.0978036	2.354102	-1.5373386	-1.0888286	-2.213192	-1.1158361	-0.6188299	-1.4227765	0.5586202	1.5077113	1.1570181	2.8747218	-0.70167524	2.0762293	0.11180596	0.5665864	-0.2621523	0.70941305	1.0441347	0.98765343	0.778355	1.0360044	-0.7540807	-0.9631805	0.7432415	1.7931994	0.3171841	1.5429587	2.6010416	1.6378983	3.3352623	1.1429071
RAI	122.0	-0.8663003	-0.042066123	2.6076932	0.9001331	-2.8203382	0.3284235	2.6253045	2.0819087	-0.23134333	-1.961618	2.7538745	1.0680934	1.6610253	1.5629543	2.2223976	1.6798686	1.5018446	2.6847358	-1.5395645	-1.0410738	-2.4697857	-0.7995157	-0.3277197	-1.2403654	0.27018005	1.556933	1.4769713	2.8916178	-0.95822465	2.3399978	0.17801799	0.7962243	0.032887537	0.6682564	1.2501439	0.6541585	0.88213336	1.1507808	-0.8471705	-1.222546	0.57504845	1.8888059	0.8781717	1.4527757	2.9417677	1.4530804	3.3129623	0.9673791
RAI	128.0	-0.6433921	0.8364973	2.9525673	0.97647524	-3.5094573	0.9425043	3.6967807	2.5803914	0.5029256	-1.399745	1.3924351	0.94095665	1.101578	1.4547143	1.4856629	1.4797502	1.6188594	2.1453629	-2.2159736	-0.54412913	-2.4546134	-0.7752976	-0.052744012	-1.3160858	-0.4996077	1.486948	1.7323632	2.3204746	-0.8185567	1.6855915	0.7554272	0.98789954	0.07967926	1.3922987	0.8181215	1.3866472	1.8710581	1.734815	-0.6314717	-1.0629413	1.0105624	2.4811988	0.49032253	1.3803455	1.3513079	2.1099768	5.2309895	0.6056424
RPS	4.0	0.7241061	-1.7532779	2.41716	-2.591525	-2.9000044	3.2076135	0.5984302	-0.3052687	1.0878502	-0.050488494	0.6577354	-1.0844529	-0.3719223	-0.27704176	1.8732034	-1.0197297	1.3415422	-0.2447499	-1.7975607	2.2205431	-2.8174474	0.6574634	1.7003596	-1.9717431	-0.211086	1.4658388	-1.0161399	-0.46678418	-2.0571218	3.2832882	0.09292431	-2.441615	-0.603785	0.21870571	1.1594572	-0.049870253	0.9418114	1.9262199	-0.77509105	-0.922421	-0.3232386	-0.7130397	2.0084093	0.71860176	-1.938585	0.1834463	-1.9945688	-1.0332832
RPS	6.0	0.7435759	-2.1489828	2.1121593	-3.0112143	-3.1059067	3.0360498	-0.24161805	-0.5656483	1.2761139	-0.76131487	0.63509834	-0.93586576	-0.6740322	0.15888187	1.8294998	-1.6770811	0.9885362	-0.22437157	-1.896192	1.7898209	-3.3656902	1.4098285	1.6159376	-2.1972342	-0.42928162	1.4900082	-0.9088011	-0.6158213	-2.3662252	3.0125597	0.090304695	-2.858583	-0.8393706	0.33969772	0.8435605	-0.2042982	0.5973171	1.842287	-0.78051996	-1.0822937	-0.16471714	-0.6334051	1.8457876	0.5037168	-1.9846478	-0.051620033	-2.276665	-0.9631174
RPS	8.0	0.6709496	-2.0156426	2.0883617	-3.180369	-3.2100945	3.1627386	-0.4590555	-0.44667074	1.3378892	-0.82857364	0.5329484	-1.0334468	-0.79515195	0.35024422	1.9110085	-1.9075149	0.8969428	-0.29864624	-1.7076246	1.8418834	-3.6763997	1.5599838	1.6814535	-2.5033472	-0.5888552	1.5597904	-0.8188756	-0.87159854	-2.3829865	2.9814916	0.02942175	-2.9330935	-0.7330705	0.47585094	0.83002514	-0.1729149	0.5765988	1.7915679	-0.9246588	-0.9728948	0.025005883	-0.46857634	1.9702855	0.4392613	-2.053948	-0.047060106	-2.5470808	-0.7382973
RPS	10.0	0.21765602	-1.6310227	0.85099036	-3.1908858	-3.8995633	2.3815668	-2.2738872	-0.4167002	1.2857894	-0.993665	0.13118261	-1.4368507	-1.3075824	0.76701015	1.4868426	-4.2705035	0.06349074	-0.71798337	-0.4376455	1.1177394	-4.0169425	2.712774	1.3213065	-3.1057036	-1.2207124	0.765768	0.4093599	-1.8116815	-2.4869096	2.9295776	0.53300345	-3.1563902	-0.30171344	1.1155308	-0.31743774	0.049181562	-0.37792042	0.8375431	-1.7889978	-0.42830992	1.5585561	0.9718622	1.2785025	0.14946078	-1.169754	-0.62276876	-3.910952	0.5421713
RPS	12.0	1.0453022	-1.0930886	0.4933038	-3.4265077	-4.270607	1.0839757	-3.7187145	-1.339515	1.220684	-1.0179521	-0.43498933	-1.6112127	-1.407788	1.8553567	1.6149156	-5.1459026	0.123570025	0.6349367	0.24971563	1.1355481	-3.1887324	1.7274398	1.3077518	-3.1579306	-2.0622163	1.7058607	0.88793623	-1.9522198	-2.5200765	-0.044715233	0.53686446	-4.8250213	-0.84079254	1.318258	-0.7750956	-0.82640374	-1.2034979	0.39946645	-1.9866242	0.20861559	1.725404	1.887263	0.37457088	0.25526804	-1.9079942	-0.5566812	-5.0203342	0.8755562
RPS	14.0	0.62252545	-2.1184418	0.5637152	-3.2238443	-4.1013455	0.42182112	-4.213019	-1.1488763	0.6850787	-1.0583982	0.7666862	-1.1820407	-1.2098542	2.2621477	1.5356991	-4.865257	0.13221705	1.3084904	0.4036525	1.3185694	-2.9494362	1.6923004	1.1012106	-3.737902	-2.1597083	2.3005097	0.19473958	-1.7333801	-2.9060779	-2.1130788	-0.47758526	-4.1177683	-1.105783	1.2702016	-0.13710792	-0.6126355	-1.3280075	0.49533412	-1.9145497	0.09916542	1.5841204	1.7020503	0.28519917	-0.3867848	-1.6740038	-0.87552243	-5.080799	0.6904981
RPS	16.0	1.2334732	-2.40537	0.538339	-3.0179107	-3.7423306	1.3660918	-3.311153	-1.4851288	1.3632946	-0.8913853	0.116452426	-0.5154181	-0.33541748	2.8178277	1.6165105	-3.9040866	1.7270802	0.26390272	0.5284663	0.8067232	-2.1216445	1.8145555	1.4426231	-4.098447	-1.665749	3.3358023	-0.1844835	-1.5593014	-3.0857942	-2.9830444	-0.653508	-4.185766	-1.5576296	1.3515394	-0.7989156	-0.33677283	-0.65262914	0.25430748	-1.9152827	0.37109348	1.4416307	1.337888	0.8260386	-0.33361107	-2.4908354	-1.0820701	-4.516708	0.34464613
RPS	18.0	1.2749637	-2.7460628	0.5815063	-1.4877706	-3.864615	0.7831075	-2.133924	-1.3736247	2.0791976	-1.1862537	0.2899511	-0.8971178	-0.96110576	2.97848	1.8066808	-3.3641262	0.80406433	0.21473554	1.1028285	0.75250614	-2.3589587	2.1118686	1.2501265	-4.2370133	-0.65154123	2.6420133	-0.15850167	-1.3209828	-3.1849034	-1.9964697	-0.14815566	-3.8441987	-0.9376617	1.8032697	-0.6083689	0.12071922	-0.9979703	0.87203085	-1.7265164	0.3327576	0.49679843	0.7109595	1.2524741	-0.9007723	-1.7813189	-0.42931134	-1.780992	-0.20572786
RPS	20.0	2.1232326	-2.6552343	0.9257191	-1.7405398	-5.4084053	1.0585581	-4.2147727	-0.56906533	0.85463417	-1.0074073	0.55406535	-1.7020669	-0.24599656	1.5365688	2.2999022	-0.2898775	0.8193342	0.6727594	0.06759962	0.48032352	-3.7486787	1.305759	1.4078952	-4.8044486	-0.79918396	2.8424473	0.42931324	-1.1474448	-3.3016362	-1.5208392	0.21641943	-3.373933	-0.5104561	1.2009088	-0.32444474	-0.022903154	-0.99266857	0.16796544	-2.8609889	1.301287	0.4367384	1.5693821	1.3740104	-0.7222158	-0.79696983	0.023810774	-1.8070434	-0.70993626
RPS	22.0	1.3937731	-2.2084432	0.44445834	-1.7044326	-5.6177726	0.75628066	-4.265116	-0.3695486	0.6232288	-0.11090612	0.85455495	-0.6857539	-0.23150624	1.3035481	2.3623576	-0.0033254572	0.38784754	0.4603113	0.56685406	0.3014433	-3.6729338	0.004902639	1.560778	-4.216	-0.8692536	2.1700172	0.77483654	-0.7401723	-3.1110234	-1.4192436	-0.20897838	-3.7211332	0.061970744	1.8563019	0.14030145	0.36090738	-1.1366929	0.33157924	-3.5629075	0.60801077	1.0896415	1.3484093	1.9140112	-0.29145545	-0.00063454284	0.14700353	-1.467715	-0.77561593
RPS	24.0	1.3053535	-2.8581045	0.42211446	-1.9607484	-5.1765246	0.5802088	-4.45968	0.38174513	0.17887145	-0.2802903	0.98896474	-0.37697423	-0.10668259	1.979443	2.5363863	0.36094087	0.52898914	0.46262798	0.46184534	-0.012607928	-4.0548244	-0.35991728	2.1562445	-4.365327	-0.5670781	1.6078334	0.17988238	-0.70403016	-2.9229782	-1.2733837	-0.98022497	-2.9967194	-0.32551852	2.5251687	0.010213205	0.30187917	-1.0706761	1.0341809	-3.8161063	0.5565396	0.9100587	1.4084032	2.0937545	0.10167801	-0.02417821	0.7860454	-0.08455835	-1.016882
RPS	26.0	1.3619745	-2.3862135	0.6701652	-1.7537994	-4.233393	0.6358546	-3.8986213	0.4643174	-0.31239712	-0.083543696	0.7538735	-0.5213636	1.0289826	2.7520435	2.5458677	0.34749678	0.44391778	1.1624237	-0.05849905	-0.41631562	-4.464306	-0.7457779	2.0124602	-4.5801067	-0.5062913	2.7084758	0.18035078	-0.5292893	-3.2832918	-1.5967586	-0.19844922	-2.6155136	-0.22071199	1.6582375	-0.32712653	0.53458214	-0.9694306	1.0957193	-4.002895	0.16933769	0.5457503	0.84287333	1.783206	0.21108626	0.13557622	1.1378509	1.0071447	-0.12011169
RPS	32.0	0.116870865	0.81470835	0.97359914	-1.4336321	-4.1524754	-0.40555823	-3.7579722	-0.6828909	1.0830774	-0.117986836	1.025562	0.24170595	0.4292366	1.7716604	2.2532904	1.7809174	0.22497903	1.845194	-1.0650098	0.5908099	-5.609361	-1.3305359	0.54270256	-3.722311	-0.86803967	3.9783425	-0.20807084	-0.0651288	-3.2172892	-1.5052619	-0.61883444	-0.74192625	0.8850388	0.16369127	-0.29622605	0.36101457	1.6790501	1.492338	-3.4569378	0.08444738	-0.606013	1.5302905	0.20975159	0.16566502	-0.12188264	1.5619829	1.8646287	-0.3447095
RPS	38.0	-0.99769866	0.64239764	0.6618293	0.15677343	-3.920404	0.53780586	-2.038894	-0.9396302	0.7099276	-1.3631285	1.2867926	-0.37350285	1.0719943	1.9698848	2.4913332	2.5574126	1.0378639	0.8895469	0.2783391	1.2233295	-5.191036	-1.9203265	0.19161901	-2.0536344	0.039585836	4.645957	-0.7657058	0.3611074	-2.5688982	-1.3367429	-1.1190847	-0.38194337	1.9923449	0.6345784	0.23933446	-0.3436271	2.1785908	1.6469374	-0.625148	-0.004004369	-0.12582253	2.244127	-0.21562524	0.930142	-0.078463025	2.6296573	2.1806047	-0.07019565
RPS	44.0	-0.49459815	1.2862623	0.7932724	0.48950347	-3.8305242	0.8067201	-1.7876031	-1.0757642	2.0569048	-1.0547647	0.743474	-0.38585442	0.26213077	1.6656865	1.1216029	1.6597824	1.6255518	0.60219365	0.0671773	0.46802685	-4.6237397	-2.2729833	0.49875766	-2.1065142	0.94894695	4.2612386	-0.2157295	-0.4616906	-2.7061458	-1.983539	-0.15831003	-2.5235505	2.8276722	1.5203962	1.0182421	0.30517757	2.293903	2.267503	1.3096737	0.05142836	0.114208475	2.2017336	-1.0759543	1.3015977	1.2903314	2.610196	1.9449115	0.30203897
RPS	50.0	0.36485094	1.0226128	1.3156078	0.689875	-3.9301429	-0.14500462	-0.61288196	-1.6304175	1.9720899	-1.2589085	1.027778	0.34136876	1.2340068	1.2504677	0.49279994	1.1808474	2.756852	0.53313816	-0.009726824	0.8919661	-4.2291007	-2.216197	0.8545435	-1.4272507	0.5659724	4.1547375	0.33110088	-1.4213774	-3.5695705	-1.0588562	0.88123536	-1.3080931	2.5038686	1.3565018	1.8896849	0.5100904	3.1579428	2.3328993	0.08214575	0.93515056	1.1938238	2.6571317	-0.902481	0.8837754	1.3662542	2.2530625	2.7678802	-0.029569242
RPS	56.0	0.12113539	1.475341	2.0225773	0.8758486	-4.148712	0.035525974	0.23381294	-1.0864605	1.5209576	-0.47331488	1.5096183	0.07029691	1.9621259	0.92464405	0.56303406	1.4164356	2.413535	0.8942504	0.18776882	0.8862615	-4.4785333	-1.3875333	0.63962543	-1.4326589	0.60669196	4.659185	0.23647903	-0.81735337	-3.1873379	-0.77726007	0.6211568	-0.8970823	1.7806987	1.3492061	1.5701638	0.85939205	3.4074693	2.149	-0.055459596	0.617158	1.159723	2.850032	-0.91422826	0.9306733	0.7868085	2.77415	3.2161121	0.14762111
RPS	62.0	-0.656119	1.7884063	1.4660997	1.2361802	-3.5862095	0.6311614	-0.37008673	-0.39096752	2.01952	-0.7670266	1.9257301	0.116757125	2.1760445	0.525318	1.8018196	1.1235435	0.76982987	1.8380878	-0.084372945	0.54791117	-3.952948	-0.5732357	0.19949362	-0.5384699	-0.5160708	4.799155	0.77841437	0.20924067	-2.795292	-1.6728556	0.62351257	-0.8093948	1.2280254	1.35763	0.9365739	0.16681425	3.552328	2.212753	-0.84654844	0.52548075	0.87168837	1.8157679	0.19987044	1.6875207	3.4252958	2.0346146	4.5761404	-0.32820073
RPS	68.0	-0.1472936	1.1867118	2.2564647	1.5270796	-3.0379248	0.40308398	-0.0291988	0.48221737	2.0616891	0.06697008	1.3546649	0.15209357	2.9538732	1.0007573	1.9410484	1.422152	0.63532394	2.4667954	-1.0342834	0.39031705	-4.445641	-1.1035868	-0.002607869	-1.0661824	-0.22041427	5.9359703	0.5063056	0.12150758	-3.3024008	-0.6648933	0.46756357	-0.6368529	0.4664357	1.1290336	1.8108596	0.84647924	2.7183678	3.4167168	0.51135635	0.8590906	1.1419097	1.8080547	-0.5698339	1.9075794	2.5862274	1.488474	4.651078	-0.5313046
RPS	74.0	0.13529365	1.7595294	2.8018286	1.3477315	-1.7234151	-0.4729078	0.30205882	1.2355798	2.5513504	-1.2683245	1.5184768	0.080742076	3.0215647	1.410158	1.55478	1.9495269	1.204243	3.4396405	-0.6735091	1.1142049	-4.5350776	-0.8409054	-0.09444746	-2.0236971	-0.31087834	6.1937523	0.7978022	0.13024238	-3.2610204	-0.26588327	0.78621256	-0.21220039	0.58758783	1.287566	1.6735247	0.6667348	2.2303882	2.9886787	0.1981004	0.78821945	1.3859271	2.1541882	-1.147299	1.6783847	2.4289286	1.526359	4.0596237	-0.31387228
RPS	80.0	-0.15973172	0.6637126	2.5183637	0.26120886	-2.7326488	0.103927575	-0.41620746	1.012511	3.6294053	-1.1582454	2.420594	1.0466764	2.3443878	1.693641	1.8695666	2.309383	2.4555705	3.3164937	0.124148294	1.5441395	-4.489194	-0.94520026	0.008210737	-1.5403335	-0.048357114	5.537781	0.17060387	0.16723692	-3.4953039	-0.35657492	0.80684173	-0.1433624	2.0339541	1.5047364	0.41404328	0.7271009	2.628428	2.5551517	-0.42009255	0.96025085	0.59305495	1.6609349	-1.440338	2.386625	1.0081211	1.9647294	4.651415	-0.28492007
RPS	86.0	-0.39896742	0.5290274	2.3791692	0.46241388	-3.4534247	0.920935	-0.012560885	0.1234209	3.2391646	-1.5869857	2.047075	0.8778128	2.282774	1.8289595	1.1953832	2.156218	1.8170955	2.4118981	0.11290506	1.072227	-4.8447027	-0.37454557	0.46779004	-2.0175328	1.1227915	5.0061765	0.4097828	0.77945435	-2.938865	-0.6668706	1.3409765	-0.27005854	0.47618625	1.404461	1.3610607	1.6020201	2.3221736	2.9357586	-0.9049809	0.83034545	0.83611935	1.8379291	-0.16284198	3.2840562	1.4752479	1.6249164	6.07864	0.15006669
RPS	92.0	-0.52381366	0.84422296	2.5401182	1.5745873	-2.763079	0.10782646	0.008074958	1.0158079	2.7018795	-0.67459875	1.213116	1.1372955	2.3185592	1.9775068	1.1564901	1.2891731	1.6735594	2.8877206	0.7566492	0.42637798	-5.0017366	-0.49006313	0.35650784	-1.6438059	1.0001442	6.016264	-0.20372331	0.51775664	-2.8882108	-0.23657286	2.1535592	-0.4252452	-0.3433292	1.6055268	1.6151748	2.2443998	2.7417269	3.5197983	0.09242683	0.06953856	1.104677	1.4212656	0.48936954	3.7450123	0.15853159	1.395007	5.525634	0.45814788
RPS	98.0	-0.84814644	1.0594391	3.3393536	2.7382398	-2.4283822	-0.002435502	1.626817	0.31825578	2.5048451	-0.754975	1.2883425	0.6074293	2.1141963	1.9503495	1.414042	1.0295808	1.2687582	3.5514884	0.04299806	0.48832124	-4.8579793	-0.247682	0.761839	-1.1347189	1.2355287	6.4040523	0.5438003	0.80998224	-3.3231757	-0.7775961	1.4104719	-0.14598615	-0.03183775	1.2918078	2.6737862	1.6938407	1.974476	2.122185	0.6468713	0.23044416	1.5401258	1.7785751	0.59498364	3.725936	-0.23954815	1.4974965	4.8879213	1.0853891
RPS	104.0	-0.032572668	1.698955	3.8517256	2.1236184	-2.61194	0.2793452	1.279376	-0.14770822	2.3996089	-0.9259508	0.5940049	0.6186011	1.960011	1.3415822	2.2194374	1.0075871	1.8264819	3.2176769	-0.04692446	0.8947127	-4.140039	-0.30745587	1.1892502	-1.1769129	1.6159346	5.605752	0.6417499	0.61011195	-2.68891	-0.9385398	2.5676723	-0.7398405	-0.020790992	0.69271785	2.0595448	1.2759818	2.1983085	2.8708096	0.21559824	0.7268206	1.5861881	2.9747777	0.28313613	3.4895205	0.79367536	1.8031447	4.914951	0.789038
RPS	110.0	-0.63910383	1.8960744	3.856845	1.1339158	-1.9509807	0.47911045	2.0897074	0.6983602	2.0680277	-1.0675511	1.1990131	0.5908925	1.4793541	2.2705247	2.212699	1.0585784	0.9140074	3.3231094	0.09609973	-0.24445269	-4.0010333	-0.31239098	0.9545342	-1.9650639	1.6788639	4.352281	0.77225775	0.6262068	-2.736968	-0.25869173	2.128302	-0.6715369	-0.9526671	1.2736171	1.9514465	0.6309568	2.047419	3.536906	1.1575618	0.060002945	1.675505	2.0489645	0.36356813	3.9279869	1.529428	2.1616268	5.4786077	1.2737162
RPS	116.0	-0.17649144	0.085564144	2.639197	0.5432324	-1.3095255	-0.023641154	0.74741167	0.78741765	0.9126737	-0.76289314	2.9118726	0.28801936	1.6971643	2.7180703	2.1794393	0.76758736	1.1733868	2.8729007	-0.0566371	-1.0627825	-4.039253	-0.64682466	0.76649415	-1.6109732	1.1657726	4.866935	0.23672771	2.2653005	-1.2015228	1.4562953	1.23169	-0.40694913	-0.9910619	0.8252027	1.4453365	0.07357562	0.5709925	2.415747	1.1207432	-0.13901846	1.1827502	0.6555341	0.7707684	2.205727	0.35428628	1.46984	4.444181	0.9045971
RPS	122.0	0.34358555	0.5235278	2.9872568	0.18743968	-1.5843635	-0.18129653	1.4527467	0.07024026	1.4054574	-0.69451576	2.694251	-0.11289497	2.8604114	2.4384367	2.4685555	0.3869911	1.0625703	3.8220818	-0.13860106	-0.88446116	-3.939144	-0.9949303	0.7183299	-1.4131846	0.6472051	5.8528647	0.60211647	2.2625034	-1.4124211	1.3616188	0.6405027	0.3736197	-0.25332338	0.9125595	1.3726554	0.37705526	0.7018647	2.1364155	0.92579067	-0.34023067	1.2487326	0.642472	1.0771337	2.1651094	0.13851374	0.5833847	4.626336	0.7259954
RPS	128.0	0.016920047	1.0220236	3.145592	0.47862735	-2.207573	0.81060207	2.9341094	0.5490173	0.87908447	-0.38923866	2.3085046	0.83217317	2.5478156	2.3261032	2.3611612	0.7598292	1.2709455	3.5990226	-0.8744709	-0.02653026	-4.6386914	-0.74994755	0.8396268	-1.027153	0.9306717	5.562434	0.25959906	1.7410303	-2.0411963	0.86783427	0.7289204	0.25899187	0.44742957	1.6251434	1.1086624	0.7339725	1.4154723	2.1735454	1.2534126	0.36086345	2.0805547	1.7130774	0.01868634	2.9199607	0.6783278	0.83014774	5.3266845	0.0018979998
RPI	4.0	2.2087166	-1.3769014	2.2198741	-0.4852935	-3.0501845	1.980316	3.2791078	-0.1469252	0.42485616	0.04200916	1.493809	-0.92502356	-1.3162667	-1.0497638	1.3046992	1.2264189	1.5512455	1.3583988	-2.063661	1.6296813	-1.9048578	2.0406568	2.1657865	-1.7083765	-0.11483804	1.6498207	-0.7296741	-1.0812691	-2.1987402	4.276619	0.6581605	-2.1746004	-0.89382935	0.8212708	0.8945628	-0.69428045	0.78275645	1.3048763	-0.82756585	0.14058243	-0.024354843	-1.1702776	1.8663403	0.9253495	-1.7760593	0.92972165	-2.2083066	-0.14405519
RPI	6.0	2.0590794	-1.5405865	1.7865537	-0.7727922	-3.1114452	1.837517	2.8732166	-0.25341594	0.6786969	-0.32162434	1.3810787	-0.82302934	-1.2447337	-0.6403124	1.1929111	1.0316262	1.3504046	1.4760255	-2.130344	1.4013561	-1.8553408	2.7273824	2.1854153	-1.9995537	-0.1997429	1.5898769	-0.49788183	-1.1795249	-2.2975636	4.214305	0.5593436	-2.0237546	-1.1817555	0.9601508	0.6398621	-0.7267299	0.5822919	1.1862633	-0.83540505	0.17764394	0.091235414	-0.98623157	1.6467462	0.7828984	-1.3937335	1.0141366	-2.3717563	-0.08184745
RPI	8.0	1.9714987	-1.5348233	1.7868731	-1.0892024	-3.08736	2.06571	2.8157709	-0.25427103	0.7417057	-0.042555556	1.3517833	-0.7515537	-1.2378919	-0.5332552	1.2809654	1.0509297	1.1718901	1.3394487	-1.9623377	1.540184	-1.974241	2.8533714	2.2696285	-2.095344	-0.381355	1.7255645	-0.34867632	-1.2713342	-2.3315732	4.1297736	0.7105176	-2.0138242	-1.0665227	0.90289295	0.5993135	-0.7636138	0.5729612	1.1617798	-0.9896082	0.18183407	0.22211386	-0.84042776	1.8651074	0.79328686	-1.39959	1.1236343	-2.6348832	-0.08821554
RPI	10.0	1.5287803	-1.2203714	0.49969846	-2.194886	-3.2836487	2.4540572	0.5864647	-0.59869456	1.2890282	0.04489101	0.5511264	-0.79805076	-0.8821382	0.14925304	1.1689899	0.5287064	0.39811757	0.756725	-0.4550081	1.2482666	-0.768723	3.0362067	1.9167726	-2.12593	-1.1754757	1.1318663	1.5138329	-1.6659915	-2.2123523	3.7084868	1.2520928	-0.7601373	-0.75872505	1.0915217	-0.42119312	-0.46873707	-0.09906403	0.10415856	-1.5453963	0.15408972	1.1914624	0.45510322	1.0306423	0.9757191	0.020614889	1.1475539	-3.4791286	0.071576506
RPI	12.0	2.208508	-1.2625769	0.1158599	-2.2510521	-3.306193	1.8246821	-1.0608351	-2.0547893	1.8365843	0.09596946	0.08770856	-1.1114565	-0.95016474	1.5844667	1.6852384	0.40962365	-0.25294304	2.736313	-0.31928587	0.5642651	0.07071491	2.0112636	1.5963962	-3.0253625	-1.963169	2.3389466	1.1568422	-1.5321203	-2.1556218	1.6852564	1.2258308	-0.8595056	-0.5569319	1.0193081	-0.9370848	-1.0265136	-0.57401955	-0.053336866	-1.7241457	0.61755335	1.2194921	1.821764	0.06402451	0.919505	-0.16861515	1.3049132	-3.8753657	-0.14080565
RPI	14.0	1.6320534	-1.6627318	0.03411885	-2.4289322	-2.4251428	0.8330376	-1.4722667	-2.1667802	1.6946149	-0.09302858	1.3158773	-0.5575625	-0.9115006	1.9123032	2.1331034	1.3435525	-0.17485231	2.978433	-0.15250832	0.38602328	0.38471583	2.0640464	1.8433877	-2.666791	-2.6347034	3.477168	0.83104587	-1.5551902	-2.6948874	0.23284593	0.7661497	-0.7675278	-0.04119335	1.091918	-0.32461384	-0.5290696	-0.7380082	0.022393603	-1.7446643	0.7175715	1.2681912	1.5336771	-0.7069194	0.5936593	-0.13672462	1.2559423	-3.7354517	-0.43718463
RPI	16.0	0.9744522	-2.1347742	-0.1754019	-2.2558744	-1.6547623	1.6020696	0.7594239	-1.8795152	1.9521744	-0.048467245	0.91564095	-0.023414182	-0.7012479	2.3351066	2.076287	1.6483363	0.9444079	1.5092294	0.4396262	0.7407062	1.1281595	2.1658387	1.6586978	-2.9205408	-2.0783722	5.0132084	0.79331213	-1.0174422	-3.1853728	0.25788024	1.063375	-1.1658112	-0.42645916	1.2245017	-1.1666933	-0.56318897	-1.0356683	-0.034252495	-1.3952832	0.6789791	1.4476912	1.29347	-1.1102083	0.42440793	-0.26374814	0.9470074	-3.366537	-0.26454726
RPI	18.0	0.9008261	-2.3633182	-0.43455777	-0.56211597	-2.197472	2.2160673	3.2574878	-1.4340613	2.489107	-0.353892	0.9320061	-0.19576591	-0.39287362	2.7204409	2.2140746	1.8335079	-0.27914214	1.592847	-0.28957868	0.32933015	-0.74426347	1.9553521	1.5448362	-3.0539403	-1.0652857	4.854845	0.4358238	-0.5790828	-3.6560323	1.646626	1.2640694	-0.741185	-0.44582954	1.0944406	-0.88907623	-0.15816131	-0.9710268	0.79407084	-1.0590634	0.9716773	0.99172705	0.6547041	-0.24059904	-0.22660369	0.24863994	1.7705324	-1.4175464	-0.46634898
RPI	20.0	1.757396	-1.3970448	0.04783562	-0.84138125	-3.1464937	2.272074	-1.0011864	-0.54473454	2.0012126	-0.96729434	1.4530114	-0.49228075	0.109617785	1.8605285	2.1729152	2.9463503	0.02517269	2.0866625	-1.4791495	0.15624201	-1.2060262	0.6586427	1.8026164	-2.3847547	-1.0805206	5.0549316	0.16945632	-0.80155605	-3.0929677	2.043279	1.0495296	0.18921591	0.026741968	0.67979527	-0.8805047	0.058664646	-0.66771847	0.8369619	-1.621521	0.71470773	1.0853549	1.510685	0.9332218	-0.052597966	0.9226018	1.7018725	-1.1560885	-0.2532243
RPI	22.0	2.026976	-0.7122006	-0.093507685	-0.6352049	-3.9096663	2.576063	-1.2995838	-0.36887854	1.1641613	-0.058440175	1.4938025	-0.7697242	0.3117006	1.553928	2.3503132	3.3815725	-0.38225365	2.5611565	-1.8669767	-0.19388746	-0.67837757	0.028465528	1.911758	-2.174523	-0.7685613	4.486613	-0.05665936	-0.70461106	-2.8212712	2.6991498	0.6241918	0.79522264	0.5121409	0.6305463	-0.60808784	-0.06518283	-0.8212806	1.0666296	-2.1608198	-0.23958829	1.349434	1.2193407	1.1659293	0.76079434	1.8864268	1.9826349	-0.25072455	0.08717791
RPI	24.0	1.7639382	-0.3935134	0.32933986	-1.316605	-2.9640374	2.2883046	-1.5672334	0.2772197	0.76258266	-0.3322624	1.5951917	-0.6353128	0.79332715	2.0277524	2.5850148	3.384617	-0.5456255	2.7967484	-1.155548	0.026129616	-0.7292052	-0.24171096	1.9886554	-1.960435	-0.40791425	4.1290846	-0.6871845	-0.656719	-2.9817276	2.9026475	-0.8407597	1.8623819	0.94277406	0.4934494	-0.86929	0.5959049	-1.2133356	2.2975316	-2.4490645	-0.83980495	0.74306136	1.336458	0.39298034	1.7767943	2.1296287	2.3525574	0.7761102	0.019621981
RPI	26.0	1.5174762	0.19659282	0.76483554	-0.4226895	-2.8183122	2.2894685	-1.2368476	0.7118078	-0.19028473	-0.60355836	1.9787972	-0.031134697	0.9516572	2.349541	2.7498171	4.1333222	-0.22579856	3.2890882	-1.0432336	0.055577405	-1.2509638	-0.5273923	2.0591342	-1.7389393	-0.0526479	5.194299	-0.9459003	-0.4608812	-3.7037916	2.3487678	-1.0318345	2.7028794	0.79321307	1.1877952	-0.71717906	0.041072603	-1.2572417	2.3569875	-2.6736703	-0.55342096	0.4158961	1.104671	0.11225518	1.7356117	2.0993905	2.1645627	2.4194498	0.70738155
RPI	32.0	1.5345705	1.8592536	1.5595484	0.9119842	-3.8476696	1.0123533	-1.0140887	0.14433908	0.91045153	0.13516091	1.8640711	0.35271615	1.1058636	1.6307042	2.113789	4.3495317	-0.67546725	3.5079827	-2.121284	0.043398533	-2.4851208	-1.2176527	1.636797	-0.8359715	0.030484475	5.8730016	-0.85938066	-0.24012859	-3.6109211	0.9094658	0.16015854	3.0652616	1.0293373	1.1489359	0.4518111	0.29339084	1.6999946	3.599923	-2.6999702	0.02286833	0.004764898	1.7345377	-0.6572954	1.7606264	2.275913	1.9310175	3.715144	1.2828127
RPI	38.0	1.0755532	1.4150773	1.2691329	1.2123473	-2.7767172	1.3210386	1.5059221	0.042184934	0.79471636	0.008915464	1.2017651	0.13642177	1.3403426	2.0910943	2.6213884	4.792114	0.26508123	2.9076474	-0.8875383	-0.5774608	-2.5449176	-1.7995692	1.7221977	-0.4812943	0.42191038	6.1775475	-1.3705938	-0.13232204	-2.3550093	0.80324996	1.039233	3.1814585	0.3870072	2.3463993	1.5921112	0.48333102	2.7011187	4.7326646	0.08697922	0.6639774	0.55628467	2.1269655	-0.87526894	1.9666904	1.6248735	3.208867	4.0107694	1.0761863
RPI	44.0	1.2973955	1.1725044	1.1446594	1.6465576	-2.8975415	1.6274147	2.377558	-0.8890879	2.2912805	-0.54351896	0.77264243	0.14211792	0.810968	1.251688	1.6678015	4.4001555	1.2831651	2.572219	-0.27060655	-0.26999572	-2.563104	-1.5654056	1.884686	-0.23010549	1.073964	6.4328523	-1.0949732	-1.451833	-3.2364929	0.10573585	2.0059478	2.392672	1.4383578	2.3347535	1.6192579	0.7627993	2.861507	4.4841657	1.2964418	0.6811088	0.8305042	2.0963113	-0.35841468	2.4876986	1.8791993	3.4184906	3.6419358	0.79944956
RPI	50.0	1.2529098	1.245971	1.6723474	1.3585918	-3.4437876	0.58241594	2.7588193	-1.5703136	2.911422	-0.9757737	1.130906	0.34528062	1.3728274	0.8092376	1.081036	3.8173869	1.6088033	3.3233747	-0.24701905	0.046960805	-2.530299	-1.7027023	1.7657951	0.27978936	1.9973161	7.229687	-0.58004165	-1.6934087	-4.0171776	0.8173561	3.052062	3.1768394	0.76348525	1.5989287	1.9888797	0.7896849	3.8697574	4.0718985	0.75096273	1.1820428	1.3495421	2.8250072	-0.06338074	2.3885574	1.4598551	2.9088721	4.615087	0.051149346
RPI	56.0	1.7086666	1.7078804	1.8597378	1.133887	-3.4784267	0.7734852	3.5674374	-0.96503615	1.9457057	-0.7631771	1.5954599	0.23685549	1.472674	1.2005018	1.0893165	4.2806487	1.0597005	3.4439328	0.16840468	0.23147658	-2.7218077	-1.4130536	1.724638	0.41524246	2.5220108	7.5548115	-1.4329233	-1.0728666	-3.377653	0.7582244	2.2972624	3.223716	0.26561666	0.9756595	1.5886478	1.6733624	4.4537597	3.7777405	1.0163821	0.49297053	1.2570577	3.4091194	0.25673202	2.0485687	1.5809748	3.870167	4.6927867	0.24552146
RPI	62.0	1.9444401	2.798298	1.3977538	1.3464186	-3.1320024	1.6156267	3.9784129	-0.8293035	1.2353662	0.18489036	1.8557159	0.5416869	2.2321107	1.6605376	1.4975377	4.4220695	1.1703765	3.708677	-0.4078311	0.23150651	-2.5460086	-0.29232952	1.5095335	0.893162	1.0304112	7.5168357	-0.2599254	-0.73981214	-2.6693149	-0.98225707	1.4702774	2.8730915	-0.27431804	1.2520794	1.3631555	0.8095777	4.3467245	3.2869713	0.23843761	0.63182765	0.98139405	2.3624947	-0.500908	2.8661857	3.073662	2.1829143	6.2367463	-0.21477628
RPI	68.0	1.9807973	2.0660648	2.2794805	1.9758315	-2.6394844	1.5294131	3.2846122	-0.6004123	1.4770739	0.118962504	1.1449969	0.706788	2.8490474	2.0964239	1.353706	4.5001354	0.6862319	4.3432717	-1.0913044	0.46325698	-2.8106747	-0.91507107	1.6186832	1.1977707	0.7959052	8.058979	-0.18503168	-0.96243155	-2.9846098	-0.44970867	0.8054652	2.355425	0.10270841	1.3434415	2.872827	0.83743596	2.7716703	4.752763	1.0961846	1.1461606	1.7023296	2.2862003	-0.90699863	2.671316	2.6555443	2.4761064	5.671975	0.13512436
RPI	74.0	2.229044	1.8001354	2.8802857	2.4538329	-2.1884177	0.17556956	4.009531	0.106674686	1.7536728	-0.21257713	1.103866	0.6574731	2.9616613	1.7856828	2.0612388	4.560106	0.6421542	4.9971037	-0.6442307	0.604286	-2.8694572	-0.8121381	1.6647145	0.61892635	0.5696489	8.420676	0.37708914	-0.90363216	-3.418173	0.22685283	1.6269971	2.6001618	0.43098247	1.0059472	3.3355427	1.2050443	2.8688242	4.460116	1.2347977	1.1363974	1.6632515	2.7880092	-1.1283848	2.2617102	2.9076912	1.8969816	5.052217	0.5066171
RPI	80.0	1.3806889	1.1289061	2.605878	1.8739581	-3.1098306	0.51238036	3.8909721	-0.028690942	2.6510482	-0.47897306	1.7786747	0.6702569	1.8080238	1.0596153	2.1526825	4.8601723	1.2945383	4.518183	-0.431658	1.176467	-2.2591896	-0.8169411	1.2518088	0.7538508	1.3603042	8.062035	0.5585931	-1.1710974	-3.3247752	0.315123	2.5411832	2.6999903	1.2597517	0.84928316	2.6611307	0.90215564	3.2584634	4.944037	0.6833081	1.0528637	0.97898465	3.0899549	-1.276126	2.8158448	2.653915	2.1251807	5.0575	0.24359256
RPI	86.0	0.66736776	1.5388502	2.0268264	1.1457291	-3.3997972	1.2497183	3.6303399	-0.6382088	2.6240964	-0.54433364	1.1073846	0.5006086	2.3045063	1.2592013	1.4382836	4.097446	0.9496646	3.7658932	0.1679979	-0.35415223	-2.6221356	-0.18558589	1.5968151	0.8107198	1.9672127	8.085739	-0.43116564	-0.68372834	-2.6881108	-0.29879817	2.5949018	3.200346	0.495427	0.9251628	2.4851174	0.92627114	2.548961	5.524099	0.011781953	1.0256184	1.3679398	2.9735003	-1.0703855	3.0693731	1.9950696	2.6105294	6.1243796	0.14914739
RPI	92.0	1.0863987	2.8114383	2.7674289	2.0056393	-3.1829402	1.0107704	3.327025	0.39407006	1.8701952	-0.37434155	0.90022916	0.4920204	1.8352733	1.660276	1.798527	3.5816891	1.6789291	4.0576415	0.31499645	-0.29226023	-2.9053376	0.30109686	1.3217306	1.5283971	1.8831646	9.274164	-0.61834306	-0.8862984	-2.6839602	0.08902622	2.5875754	3.0810225	-0.1130549	1.763349	2.5101788	1.0301332	2.759072	5.430187	1.0860437	1.1961099	1.9759858	1.8556441	0.011072289	3.3853183	0.85268253	2.9253867	5.420118	0.2596117
RPI	98.0	0.26056564	1.7667892	3.9647853	2.4721398	-2.7903595	0.31143245	3.895492	0.54624766	1.7428511	-0.1304853	0.92020047	0.13708468	1.264301	1.3047736	2.0021665	4.17917	1.0464985	4.425256	-0.41285175	0.12769136	-2.686876	0.09847813	1.765991	1.344102	2.2745926	10.14224	-0.6742876	-0.84063864	-3.0898035	0.11243119	2.0035388	3.5672283	0.03479362	1.9166069	3.0290546	1.788508	2.8601067	4.3669534	1.8539453	1.0220064	1.8041208	2.463891	0.3308904	3.5397112	0.8697667	2.3355188	5.0749497	0.5936487
RPI	104.0	1.0234185	1.6344576	3.830943	1.97424	-2.8627539	-0.0777748	3.990356	-0.4901426	1.6736686	-0.70344704	0.39984843	0.15608075	1.0484169	0.9934448	2.3607595	4.461101	1.2770135	4.9536486	-0.56591535	0.35026643	-1.406939	-0.13391656	1.7348933	0.68804866	2.6512558	9.217201	-0.4565095	-1.3913543	-2.5839262	-0.5729344	2.7999942	2.738727	0.4770432	1.5641149	2.450669	1.6448349	3.0909164	5.114208	1.0666354	1.8286042	1.8945309	3.7201774	0.43860558	4.049724	1.615746	1.8259796	4.8798194	1.0625067
RPI	110.0	1.2140125	1.5159556	3.4231248	1.9414624	-2.7611866	0.48556092	4.4369717	-0.3069378	1.8456291	-0.80272794	0.624239	0.58728266	1.250814	2.0322707	2.4591475	4.3517137	0.21491647	5.417588	-0.28056425	-0.7028229	-1.2670754	-0.31081474	1.578184	-0.03521764	2.1314528	7.7359004	-0.21127829	-0.7008013	-2.4299314	-0.24024042	2.9675717	2.912821	0.46474645	1.7398194	1.9039682	1.4019345	2.863482	5.5743504	1.292999	1.5915276	2.0722134	2.9949725	0.36294195	3.2751596	2.288671	1.4626775	4.9674015	1.4408709
RPI	116.0	1.0443153	0.7460623	2.5613747	2.3234801	-2.4960933	0.90251255	3.5328922	-0.46184802	1.8745536	-0.6150983	1.6099453	-0.3370546	1.767823	2.8854508	1.6545233	3.5013463	0.61359763	4.793665	-0.9189977	-2.3689096	-2.2473574	-0.6370704	1.3876648	-0.19992599	1.7305098	8.1838255	-0.5907394	1.4582616	-0.93593997	1.9829684	1.6407548	2.1133807	-0.19732201	0.8268187	2.006813	0.5265798	1.9334794	4.0361123	0.4355627	1.4805582	1.3737404	1.5209986	0.070681855	3.0160558	1.8456786	1.8029795	4.1757083	1.0502635
RPI	122.0	1.8933184	1.0892047	3.122447	1.5975248	-2.5545132	0.69242257	3.441335	-0.86238676	1.3195255	-0.39324754	2.0003123	-0.063237704	1.3997641	2.4604704	1.7298763	3.6780484	1.1318442	5.422089	-1.2170333	-2.0102575	-2.3159816	-0.34629112	1.9092411	-0.019609611	2.2100322	8.585315	-0.24523668	1.7807251	-1.1311687	2.274458	1.224905	2.6989992	-0.3677542	0.6404539	1.8390588	0.7084742	2.2665818	3.4703572	0.396456	1.2061062	1.3991848	1.5144626	-0.2523971	3.209171	0.9784866	1.3864723	4.153962	0.7522369
RPI	128.0	2.223195	1.6972462	3.2128527	1.8007586	-1.9880705	1.0149022	4.5301695	0.29121077	0.5280496	-0.12494363	2.5258143	1.130363	1.0285419	1.9109242	1.5355254	4.5607476	1.2902565	4.603346	-1.926851	-0.6160335	-1.7821833	0.072580464	1.9877036	0.88911915	2.4630358	9.343094	0.26536843	1.1388913	-1.3793762	0.87644774	2.1678638	2.8312767	0.086489014	1.3827599	1.8368202	0.53307676	3.1940084	3.9431562	1.0695561	1.6244495	2.7445717	2.7376735	-0.35113528	3.8662765	1.3807559	1.9592124	4.856151	0.4351214
[truncated: 40 more columns]
