# Supplementary material for: EEG decoders track memory dynamics
Source: Nat Commun. 2024 Apr 6;15:2981. doi: 10.1038/s41467-024-46926-0 (PMC10998865; doi:10.1038/s41467-024-46926-0)
Supplement: Supplementary file 3 — Source Data [file 41467_2024_46926_MOESM3_ESM.zip › fig2a_enc.csv]

	subject_in_sorted_recall_performance	freq_0	freq_1	freq_2	freq_3	freq_4	freq_5	freq_6	freq_7	freq_8	freq_9	freq_10	freq_11	freq_12	freq_13	freq_14	freq_15	freq_16	freq_17	freq_18	freq_19	freq_20	freq_21	freq_22	freq_23	freq_24	freq_25	freq_26	freq_27	freq_28
0	0	4.710997	4.5807767	4.7267027	5.1892157	3.8193226	2.5378299	1.4246023	1.567708	0.55679005	0.01449649	-0.9458389	-1.5067668	-2.2080247	-2.348411	-2.0738008	-2.3313272	-2.3694034	-2.3086462	-2.4493551	-2.6026208	-2.7257276	-2.7043796	-2.8804443	-2.7284036	-2.8211432	-2.9369602	-2.2172122	-2.3201442	-2.8074188
1	1	-0.6482321	-1.0682579	-1.2797141	-2.0920033	-3.864604	-5.5157013	-5.7221403	-5.802679	-5.5140605	-5.5900946	-5.547255	-5.4070673	-4.967646	-4.195695	-3.853546	-3.7975354	-3.5067143	-2.9504504	-2.91867	-3.3133912	-3.7074027	-3.3654351	-2.9453187	-2.7152467	-2.3819885	-2.1124768	-0.93672895	-0.83296555	-1.7580473
2	2	-3.3266456	-3.966707	-4.2169123	-5.2243366	-5.4455147	-5.4301696	-5.5190845	-5.767261	-5.1167073	-4.9018946	-4.7032394	-4.5393295	-4.543805	-4.1118197	-3.4940953	-3.2302122	-2.937461	-2.458125	-2.066808	-2.0930147	-2.1560364	-2.192369	-2.2479732	-2.149783	-2.354367	-2.5030022	-2.6422684	-2.5745277	-2.2887268
3	3	-6.268444	-6.5636635	-6.682968	-6.974829	-6.535239	-5.8462224	-5.4934955	-4.3608074	-2.7236242	-2.0730772	-1.8417096	-1.4431103	-0.66978526	-0.7910946	-1.1444296	-1.3301154	-1.2695613	-0.8018826	-0.6748762	-0.49705616	-0.3142773	-0.28704354	-0.3284526	-0.2462574	-0.1365492	-0.06967312	-0.26723552	-0.26057047	0.008993328
4	4	-3.6717017	-4.2711926	-4.666299	-6.501909	-7.2903204	-7.233368	-6.5301914	-5.802683	-5.646365	-5.2175083	-4.6668468	-4.244547	-3.1904168	-2.3426857	-2.084651	-2.1363955	-2.1133423	-1.7439532	-1.9022894	-1.9555216	-1.9445167	-1.9365926	-1.8992476	-1.8961394	-1.768285	-1.6323833	-1.2136401	-1.367327	-1.6711344
5	5	3.3511171	3.116469	3.1393745	2.3967233	1.0436382	0.124043435	0.66714305	1.7916446	1.9095098	1.9113007	2.01116	2.1721253	1.7399507	1.6891129	1.7823713	1.7494254	1.7030592	1.4249308	1.315829	1.0617063	0.7727518	0.5359184	0.24771544	0.124237254	0.01855962	0.07139985	0.68682325	0.8424087	0.48854265
6	6	-5.530979	-6.292528	-6.7359543	-8.504991	-8.826342	-8.959315	-7.879486	-4.512864	-5.5775537	-5.0709724	-4.275019	-3.5512195	-3.17273	-0.9504073	1.0788978	1.8034865	2.043718	2.0500968	2.2766347	2.4113731	2.5800958	2.6217575	2.3817015	2.4504576	2.6214771	2.4444458	2.171845	2.0442748	2.3287995
7	7	7.1130733	6.3904047	6.011835	1.640502	-1.5526137	-3.1332417	-2.1842957	0.5465079	0.63395727	-0.6598251	-1.2239702	-0.88027954	0.043975025	0.90101314	0.6786657	0.44560236	0.5730438	0.58495307	0.40076843	0.33286822	0.12914681	0.1924515	0.72808015	1.0181056	1.1110771	1.1764978	1.4413124	1.5957642	1.8938187
8	8	-1.3421104	-2.8313088	-3.533489	-8.095518	-10.760859	-11.970804	-12.580824	-9.485729	-3.1881986	-2.304452	-1.5065713	-0.24671057	1.5425264	2.0104616	2.2320857	2.1965768	2.3617442	2.065056	1.6668409	1.7253416	1.6801575	1.6364987	1.5954964	1.5228186	1.4312658	1.4324493	0.94992507	0.8039507	0.9703724
9	9	-0.81957555	-2.5573733	-2.9543214	-4.499593	-4.984323	-5.5358047	-6.0576086	-7.903038	-3.5392542	-3.4192557	-3.300661	-3.3914337	-1.8050134	0.50314164	1.5150878	1.4938681	1.492313	1.5001824	1.5129725	1.704492	1.8770988	1.9006512	1.8522917	1.6429646	1.6234709	1.7005405	1.7840154	1.6318207	1.648833
10	10	1.9394505	1.7658057	1.5973521	1.6257006	-0.6437156	-2.3694267	-3.3571005	-4.5603757	-4.661542	-4.579843	-4.2787876	-3.8898566	-2.7899537	-1.7014893	-1.3160144	-1.0764363	-0.7204377	-0.22879101	0.09301144	0.39475334	0.67528003	0.8746762	1.0763434	1.1850787	1.275332	1.0053401	1.8168536	1.9561286	1.2962584
11	11	0.8319356	0.38040262	0.20437917	-0.5626493	-1.932084	-2.8662038	-3.2708623	-2.8356261	-2.612945	-2.9967446	-3.3135808	-3.2624912	-3.003299	-2.5790882	-1.6013916	-1.6460464	-1.8469863	-1.6601326	-1.8194294	-2.0403352	-2.3982964	-2.473682	-2.5702834	-2.874785	-2.7766824	-2.5242987	0.63714314	0.7765235	-1.1150892
12	12	2.7262397	1.7720065	1.2847772	-0.9697691	-2.3602757	-3.279602	-2.8641906	0.80862546	-0.3937817	-2.267611	-3.056861	-2.8335369	-3.3762739	-1.3997931	-0.1726976	-0.2666129	0.122978866	0.593142	0.56754076	0.28895777	-0.0030202866	-0.26476413	-0.49982452	-0.42300826	-0.37916553	-0.7347294	-0.5038193	-0.57421315	-0.51117706
13	13	0.37510777	-0.75501585	-1.4016085	-5.720978	-7.6387434	-8.482788	-7.803094	-1.646375	0.13030666	-0.2967469	-0.16624331	0.5100308	1.960236	2.128345	2.6828485	2.640994	2.621581	2.4595308	2.2598572	2.2140644	1.900134	1.808177	1.7659994	1.7147945	1.6871573	1.7509556	2.3634462	2.3608675	1.8290908
14	14	5.2288265	5.161434	5.0951743	4.6166973	3.403593	2.6175919	2.2563238	2.4574633	2.0865774	2.0198638	2.2356224	2.700879	3.0403147	3.2525678	3.5690303	3.7478712	3.7394385	4.0083647	4.138193	4.02851	4.042009	4.1084857	4.1757045	4.116414	4.064059	3.9990997	4.351847	4.491507	4.6167974
15	15	-2.091784	-2.4484358	-2.445028	-2.5904496	-3.7244923	-3.7025003	-1.4981637	-0.35006705	-0.22127444	0.3929804	1.2123235	1.5626322	3.0065575	4.243051	4.513303	4.587019	4.6007776	4.974166	5.169469	5.2797623	5.32162	5.3690577	5.3913374	5.3321366	5.3178616	5.266562	4.1542683	4.165658	4.90917
16	16	-5.0082774	-5.425662	-5.6426773	-6.1917186	-6.5473785	-6.8872237	-6.930238	-5.850076	-5.025281	-4.492627	-3.8359444	-3.6339219	-2.0981438	-1.401026	-0.84710747	-0.85949683	-0.90467453	-0.47224417	-0.379974	-0.4014472	-0.3646294	-0.14710888	-0.1446935	0.0066799223	0.13784465	0.114390746	0.5086642	0.5132127	-0.13927078
17	17	-2.134723	-2.080497	-2.1321352	-2.0167837	-1.4428197	-1.922097	-2.5437524	-2.538584	-3.0595732	-3.9172258	-4.4275966	-4.9433036	-5.6365175	-4.9777822	-4.769747	-4.487233	-4.122072	-4.0670915	-4.2212605	-4.3051605	-4.4743376	-4.225174	-4.2830515	-4.27833	-4.202824	-3.9371784	-2.4858718	-2.4401202	-3.024947
18	18	-6.6833906	-7.4822955	-7.9301414	-9.16539	-8.610045	-8.051368	-6.4930167	-7.8223915	-6.748369	-5.342458	-5.1463885	-5.3898864	-0.85536695	-0.5244975	0.75660586	2.3690493	3.0795865	3.86675	3.4290366	2.9523482	2.2881198	1.5473706	0.9512987	0.5958662	0.51831603	0.09381497	-0.7425912	-0.6703092	0.038995937
19	19	7.361606	7.113609	6.823957	4.850679	3.7763515	2.921299	2.2319102	2.2595954	2.3970218	2.1370778	1.8839575	1.8050057	1.771663	1.7490581	1.8393114	1.6298442	1.6273623	1.4972515	1.3355298	1.0689025	1.0228612	1.015195	0.97054887	0.8123274	0.8850299	1.051215	3.3018293	3.3492384	2.1800628
20	20	3.035148	2.3115666	1.8621545	-1.4787902	-2.888946	-3.3236115	-2.4559584	3.610193	3.9979217	4.0571136	3.9089746	4.1255236	4.0717926	4.830308	5.8676143	5.6450615	5.5326405	5.5480394	5.5055757	5.504289	5.471652	5.379992	5.2829614	5.1467004	5.0345793	4.939677	4.842313	4.9377003	5.004469
21	21	5.114394	4.6401606	4.3907	2.3523974	1.1348214	0.31011117	-0.6623062	-0.47689745	1.2863427	1.8715848	2.0393164	2.150073	2.6312046	2.765943	2.9326124	2.9045503	2.9427152	2.973503	2.8536654	2.6983027	2.5411851	2.565055	2.5944653	2.6004283	2.5604057	2.41041	1.7451879	1.8418374	2.2978284
22	22	1.9696028	1.787457	1.5966733	-0.6658598	-1.7604129	-2.1448755	-2.2290404	-0.54281217	-0.66483665	-1.0125967	-1.4166558	-1.539776	-1.8892896	-1.9975643	-1.9390901	-1.8991585	-1.846472	-1.9164768	-1.8470452	-1.7837933	-1.7269728	-1.7483304	-1.6183283	-1.6145816	-1.7342762	-1.8321362	-2.3505626	-2.2643461	-1.8047378
23	23	3.7972856	3.300798	3.119384	1.5846	-0.2048341	-1.249801	-1.6823938	-1.3531883	0.2548597	0.9135125	1.1399096	1.3640562	2.0681767	2.2750144	2.069892	2.0027385	2.1349292	2.0951648	1.9693546	1.9230574	1.904944	1.7790146	1.6253834	1.5362184	1.5376738	1.6193166	1.471487	1.440831	1.4376928
24	24	-11.239003	-11.673542	-11.896442	-12.454752	-12.040164	-11.525305	-10.89432	-11.2485695	-11.789162	-11.601504	-11.551351	-12.158534	-13.7693615	-13.949884	-13.738872	-13.273647	-13.033623	-12.541777	-12.543125	-12.74633	-12.746664	-12.544549	-12.294839	-12.194526	-12.331818	-12.360378	-11.214699	-11.005832	-12.17303
25	25	0.9146776	0.21669322	0.19124582	-0.44611415	-2.0772119	-3.2395716	-4.380616	-4.2389874	-2.23213	-1.1812986	-0.91328764	-0.372806	-0.4994088	0.26525372	0.59747064	0.50506747	0.5546839	1.0458364	1.076751	0.7217176	0.5357444	0.45759943	0.6581796	0.50691295	-0.023720056	0.1840648	0.87368315	0.5947938	-0.2702815
26	26	1.7991159	1.4940038	1.6150607	1.5331221	0.25846642	-0.8264227	-1.1803719	0.7746803	1.788471	1.2863842	0.5863626	-0.75038666	-1.8029484	-1.7708051	0.8494539	1.0202289	1.0993936	1.497179	1.5401118	1.5068538	1.4836667	1.4925654	1.4557445	1.5993079	1.5489113	1.5896664	1.9463336	1.9443626	1.6386243
27	27	0.3107699	-0.08931276	-0.24776398	-1.853615	-3.250688	-4.0245657	-3.8178325	-1.3879111	-1.8801577	-2.7486491	-2.8754764	-2.1922808	-1.377306	0.07592787	1.2289164	1.893996	2.2547314	2.818725	2.8454232	2.731225	2.7286677	2.8564732	3.0100484	2.9749236	2.9116373	3.734779	5.548777	5.599663	5.4320383
28	28	-1.4585748	-2.2218533	-2.527474	-4.6465263	-6.845024	-7.6402383	-8.487223	-8.163315	-7.719593	-7.314104	-6.9929285	-6.4877863	-4.997777	-3.2715907	-3.1145344	-3.1110303	-2.9909313	-3.023191	-2.7274632	-2.541129	-2.4902503	-2.5152407	-2.6144557	-2.6417913	-2.610076	-2.7543316	-1.2859979	-1.2099028	-2.2582774
29	29	-1.9835311	-2.5390527	-2.9056776	-4.0350986	-4.839406	-5.3328085	-5.9019103	-5.1821876	-4.8552456	-4.273384	-3.7638912	-3.4010453	-3.1101248	-2.9739811	-2.7900963	-2.852114	-3.0035777	-2.829955	-2.914924	-3.1705804	-3.460772	-3.5332942	-3.5410442	-3.5094748	-3.5753975	-3.4285698	-1.5962706	-1.5565	-2.5398474
30	30	-1.0333772	-1.4051762	-1.3973436	-1.248321	-3.062415	-3.9653857	-4.382125	-3.3563094	-2.853123	-2.8233557	-3.1507082	-3.088204	-2.686952	-4.2584343	-3.9757824	-3.7229862	-3.4625392	-3.7853346	-4.001437	-4.2086153	-4.5165796	-4.623111	-4.8867245	-5.1516933	-5.037135	-4.6815257	0.29803306	0.3738026	-2.379787
31	31	1.008775	0.8530253	1.019134	1.8630269	0.6770984	-0.8039047	-1.8920957	-2.1508389	-2.7156794	-2.9353948	-3.3095536	-3.326557	-2.2841473	-1.620121	-1.1044234	-0.6826608	-0.46788222	-0.08017889	0.00784944	-0.10340363	-0.24809518	-0.29952222	-0.3994679	-0.22998816	-0.22858582	-0.35761803	-0.4085219	-0.5622264	-0.66542196
32	32	0.019052446	-0.9115167	-1.3115499	-3.570455	-4.831234	-4.816215	-4.358623	-0.36180213	-1.0381709	-0.7469777	-0.49681333	-0.3701749	0.24816579	0.66419935	0.7066898	0.834925	0.9670155	1.0624026	1.1152775	1.2338858	1.3844371	1.474699	1.6123481	1.6230254	1.6200039	1.7804177	2.4330244	2.4479067	2.211332
33	33	-0.1531403	-0.05761105	-0.09247114	0.123225674	0.5348269	1.039261	1.4484847	1.7314044	1.756331	1.2070491	1.4085481	1.533152	1.9072583	2.2791529	2.681004	2.969832	3.1435175	3.2838645	3.2356648	3.1589904	3.1454113	3.2122746	3.2870796	3.3033423	3.2978501	3.1195946	2.1251712	2.1650875	2.9389825
34	34	3.1649728	2.780325	2.6458044	1.4983358	-1.125934	-2.3505108	-1.0711818	0.39314213	0.15732169	0.6305387	1.5440786	2.1810668	1.0421904	-0.093274	-0.23671296	0.08411184	0.6181462	0.7489655	0.862172	0.106645346	-0.14545673	-0.30786234	-0.038795114	0.07586056	0.9699586	3.0918484	4.5268593	4.564602	4.2766542
35	35	6.9210196	6.7622914	6.6116114	5.3584423	3.510036	2.4474342	2.3685474	2.139912	1.9604179	2.1397097	2.4718895	3.2050042	4.0216436	3.6578693	4.340564	4.2622414	3.7996721	3.6880307	3.5872726	3.3402843	3.1270995	2.976828	2.7019267	2.3656604	2.317211	2.4111807	2.8664758	2.8047519	2.54013
36	36	-6.295822	-7.080815	-7.357477	-8.544317	-9.671391	-9.949119	-9.050826	-6.3394766	-6.9610224	-6.8469267	-6.129615	-4.818157	-2.6111343	-1.1383345	-0.99817413	-1.0605597	-1.1680677	-0.15558317	-0.043447755	0.021431848	0.006505668	0.42675182	0.8227142	0.7774427	0.43275714	0.7186904	-0.6887141	-0.6326145	0.26248813
37	37	-2.9272685	-3.2989628	-3.5759652	-5.021521	-5.581961	-5.6164193	-5.361655	-4.5742283	-4.3180065	-3.7066002	-3.5079358	-3.292382	-3.164453	-2.0479121	-1.1852256	-0.5231341	-0.66693616	-0.46477956	0.19660965	0.60709417	0.8392436	0.88848424	0.9014575	0.85113686	1.0637767	1.4861104	1.7110026	1.6867806	1.83601
38	38	5.154323	4.6785	4.3503447	2.0567894	0.26590464	-1.7026992	-2.7504284	-1.4359277	-0.8317407	-0.8868552	-1.2251148	-1.0536225	0.19034821	2.298077	3.2872715	4.1248035	4.4910717	4.25698	4.255995	4.4876003	4.5368543	4.270119	4.261016	4.4634733	4.6467695	5.1301928	4.294933	4.283993	5.0643916
39	39	-1.9553226	-2.4748616	-2.5844529	-2.9378998	-4.1515245	-5.0853496	-5.5652947	-5.288372	-4.4234867	-3.3872218	-3.0203674	-2.6979	-2.3821554	-2.2940392	-2.4312835	-2.4396799	-2.395688	-2.4427857	-2.3516963	-2.3870423	-2.41966	-2.4996724	-2.653232	-2.701233	-2.757637	-2.7502036	-2.378203	-2.3742418	-2.6896243
40	40	1.7247919	1.2579823	0.9968314	-0.7317351	-2.2218885	-3.1042192	-2.368668	0.6890321	1.008731	1.3273842	1.6868796	2.0884924	3.030621	3.369888	3.4875417	3.6686118	3.775728	3.9672518	4.0045686	3.9836185	3.9846714	4.0595617	4.2010007	4.183764	4.166768	4.006484	2.1052666	2.1615012	3.2422414
41	41	-0.60795534	-0.89280874	-1.0981165	-2.2485743	-3.1648393	-3.7301192	-4.2439365	-4.084988	-3.9445968	-3.944029	-4.1440454	-4.0928497	-4.097392	-4.092862	-4.4486694	-4.4302993	-4.2631793	-4.538186	-4.679799	-4.5099754	-4.4994836	-4.417186	-4.547661	-4.4314804	-4.467914	-4.245373	-2.2180095	-2.227083	-3.4591131
42	42	3.9514205	2.8200526	2.3524256	-0.72203773	-4.2146263	-7.1131477	-9.579851	-7.3082666	-4.1858945	-3.6172936	-3.3539631	-3.154872	-1.3764393	-0.62014455	-0.86830246	-1.0526907	-0.9195068	-0.8503684	-1.2650383	-1.6857942	-1.8662423	-2.0793848	-1.8869166	-1.7249666	-1.5219903	-2.079737	-2.9294953	-3.4702375	-4.0783205
43	43	-2.6422927	-2.8585596	-2.8151507	-2.858981	-3.004999	-2.9194074	-2.764723	-2.169019	-1.5514426	-1.7263687	-1.9937748	-1.8163676	-0.8660605	-0.6160414	-0.65104485	-0.20625046	-0.1476804	-0.4023583	-0.3837005	-0.3880192	-0.35014606	-0.1527974	-0.12579393	-0.16272622	-0.3016802	-0.28859046	1.4298769	1.476086	0.17574516
44	44	0.6013255	0.05316949	-0.24324861	-1.9661399	-3.4310288	-6.154867	-6.796007	-4.369045	-3.043281	-2.7659547	-2.3119829	-1.8129455	-0.51222664	0.8263253	1.0162812	1.226786	1.1156147	0.65716684	0.57775766	0.61293846	0.23889866	-0.12690172	-0.332963	-0.4102261	-0.6973308	-0.765154	0.659207	0.7297886	-0.37800598
45	45	0.491652	0.11434592	-0.019958436	-1.7222517	-3.6307912	-4.6840262	-4.6836443	-3.5714931	-3.1327562	-2.71974	-2.3511403	-2.060454	-1.1111919	-0.80399567	-0.57878125	-0.53887546	-0.39206058	-0.25729692	-0.2980616	-0.22182627	-0.14952153	0.013182178	0.060746446	0.012296528	-0.08672935	-0.07828185	1.1236774	1.2616318	0.65984344
46	46	-0.16636373	-1.0187848	-1.399364	-4.0301466	-6.723768	-8.449697	-9.54285	-6.403776	-5.448969	-5.6983376	-5.4284344	-5.260359	-2.928115	-2.1058812	-1.7509172	-1.7170053	-1.6667202	-1.4537941	-1.3364347	-1.1496428	-1.1383765	-0.938724	-1.0327872	-1.2443671	-1.1977051	-0.7854432	-0.00041294843	0.06406673	-0.47597423
47	47	-0.4642327	-1.1071684	-1.5034503	-3.89615	-6.243098	-7.376239	-5.897959	-3.4339328	-4.03762	-4.0212197	-3.5445428	-2.9228952	-1.88219	-1.1523573	-0.84845513	-0.691764	-0.62739116	-0.51950127	-0.5374818	-0.521816	-0.49427196	-0.5811401	-0.51602113	-0.45099634	-0.3860685	-0.38444722	-1.2228374	-1.2616479	-0.8145957
48	48	-1.6168435	-2.5645661	-2.887692	-4.183199	-5.138161	-5.7289076	-5.9948997	-5.0701933	-4.5650334	-4.853584	-4.6889005	-4.4168453	-3.9707384	-3.1049323	-2.5857916	-2.3552544	-1.9237423	-1.418111	-1.2577851	-1.211757	-0.9367071	-0.85864234	-0.9979503	-1.2703015	-1.4135962	-1.3162048	-0.5080005	-0.52969795	-1.1604322
49	49	0.80445886	0.6478375	0.64240545	0.2579044	-0.17216969	-0.4623206	-0.69199777	-0.24799305	0.33708683	0.5623649	0.92975736	0.9598111	1.416156	1.5839529	1.547814	1.5581148	1.5437732	1.8101441	2.0244837	2.3144093	2.344439	2.3231533	2.245478	2.2652783	2.331541	3.5346093	5.9765615	5.9773054	5.98283
50	50	-1.9800369	-2.1906898	-2.3597167	-3.1989279	-3.4662638	-3.2022386	-2.8832588	-2.579782	-2.1553378	-1.757479	-1.4547334	-1.5895245	-0.6339587	-0.22117728	-0.36326236	-0.11094585	0.16528302	0.29434156	0.24302515	0.23397359	0.22042552	-0.061990857	-0.19093418	-0.20404041	-0.3916673	-0.38389874	-1.2011994	-1.2443594	-0.8180745
51	51	-1.0659547	-1.5504636	-1.7756859	-3.5205317	-5.706992	-7.0629053	-7.2816296	-5.6048236	-4.7676406	-4.1500626	-3.270946	-2.7383206	-2.4781184	-2.5810192	-2.7860296	-2.4892428	-2.2102764	-2.149838	-1.813982	-1.5612019	-1.3461704	-1.2679198	-1.1847045	-1.3183765	-1.3996656	-1.2313995	0.6277878	0.6322066	-0.21544361
52	52	-2.7160895	-3.3380263	-3.6170917	-5.446356	-6.0349216	-5.7641354	-5.498719	-4.6659136	-2.5464215	-1.5330616	-1.273276	-0.94138837	0.2057443	0.7158406	0.7782023	0.92486274	1.0902411	1.3143809	1.2570152	1.1291175	1.2731004	1.4158348	1.2497685	0.97131705	0.8489117	0.86568946	1.1235718	1.0863681	0.96235085
53	53	2.6629696	2.443884	2.3078773	1.7099934	0.70736295	-0.40078562	0.24968995	-0.0865964	-0.30904654	-0.6615548	-0.6311648	-0.67411125	-0.934617	-1.0706027	-1.0198567	-1.2048581	-1.3474233	-1.4785212	-1.3539703	-1.3375419	-1.4291849	-1.5027783	-1.4903347	-1.4768827	-1.7361817	-1.8687735	-1.9469625	-2.068955	-2.09054
54	54	-2.2885087	-2.7949436	-3.2164664	-4.2450714	-6.536387	-8.061708	-7.9729476	-4.0918922	-4.5258408	-4.3888264	-3.4570239	-1.5338112	-1.0238978	0.2766507	0.3895545	0.43662822	0.32019648	0.22271147	0.27512968	0.30582982	0.3794711	0.36311805	0.24282557	-0.019271806	-0.05083719	0.035783343	0.07887472	-0.09823271	0.0022595525
55	55	7.0554466	6.80497	6.58439	4.7829957	2.9502392	1.7484925	1.5048319	1.3385491	1.0663674	0.63878393	0.19132733	-0.18317778	-0.99656874	-1.6079409	-1.6874325	-1.8968248	-1.7205834	-1.4188421	-1.3338664	-1.3824828	-1.2272482	-1.1183475	-1.0717587	-1.0504391	-0.9327767	-0.5687107	-0.06743693	0.29158792	0.50486016
56	56	8.835257	8.586927	8.450816	6.118017	4.3489537	3.2053223	2.588457	2.468183	2.3294387	2.0686297	1.4713104	1.185436	0.7799846	0.91690516	1.1487	1.1702172	1.4258294	1.8075643	1.7183263	1.420117	1.4029083	1.3572601	1.4015223	1.4532472	1.3766984	1.4584286	1.5383073	1.6756117	1.7275977
57	57	-4.6164937	-5.029969	-5.1713815	-5.042377	-4.8658943	-4.2486825	-3.6146212	-2.0179613	-0.061035782	-0.009844765	0.26845247	0.34469968	0.33329293	0.3888348	0.4361717	0.4727255	0.53746384	0.2328797	0.4285298	0.63117313	0.6980068	0.85839605	0.61412954	0.47346756	0.40636683	0.5512141	0.5436427	0.45432985	0.4665444
58	58	3.7173963	3.7862265	3.7568328	3.5173855	3.474142	1.9377189	0.95383894	1.1990043	-0.016494393	-0.6489464	-2.9987514	-6.1723866	-7.335214	-7.179397	-2.2974951	-2.4298952	-2.478798	-2.444604	-2.594336	-2.5465608	-2.6661992	-2.9710674	-3.3844984	-3.3822455	-3.417942	-3.5999045	-3.723188	-3.8300097	-3.7110968
59	59	5.183744	4.6435313	4.72633	4.2682047	0.8532375	-2.1747663	-3.15269	-0.834836	0.4306001	0.2617685	-0.345356	-0.20937726	0.011871859	0.5653735	1.021384	0.6956818	0.8661479	0.8286619	0.95068896	0.8041888	0.6754959	0.56655765	0.55480444	0.53866494	0.49315655	0.31106132	0.20053881	0.13300917	0.09689698
60	60	2.6896667	2.1653183	1.7666097	-0.9772552	-3.1698318	-5.178944	-5.9359107	-5.9290395	-6.096088	-6.4966764	-6.338147	-6.085121	-5.562419	-5.2625713	-4.8447084	-4.828554	-4.733467	-4.6874895	-4.620125	-4.4996066	-4.46243	-4.449059	-4.5262766	-4.4966335	-4.613476	-4.5992527	-4.616574	-4.674159	-4.63486
61	61	-2.7274313	-3.1403995	-3.3186011	-3.767918	-4.051123	-4.044531	-2.86261	-3.3717327	-3.3725376	-3.1775627	-2.8505692	-2.619606	-2.883793	-3.5150664	-3.6157694	-3.457994	-3.1863325	-2.931365	-3.2005637	-3.0929859	-3.1167288	-3.138236	-3.2414107	-3.2582386	-3.3440723	-3.3095102	-2.9826365	-3.1792583	-3.325358
62	62	1.2464616	1.192832	1.145127	1.2156434	1.1138288	1.3825172	2.398611	1.4295542	1.8002458	2.111857	2.4157076	2.177187	2.4116166	2.435635	2.274067	2.1106882	2.0969772	2.2402341	2.3924994	2.4769487	2.4870732	2.5511918	2.5070343	2.5038047	2.597589	2.6218371	2.736364	2.8027387	2.7831273
63	63	3.5373628	3.2549846	3.1143317	2.0040646	0.36685425	-1.7090133	-2.6309767	-2.3579018	-1.5684505	-1.6562847	-1.2533652	-0.7678797	0.44849205	0.508693	0.48179	0.73002565	0.70864093	0.81650496	0.50253195	0.56067103	0.53674567	0.60603416	0.59679806	0.46585152	0.40083772	0.3914652	0.1896561	0.23784861	0.4162416
64	64	-4.123091	-4.155933	-4.1989565	-5.486415	-5.944803	-5.5224624	-5.4596224	-4.663668	-5.990753	-8.647229	-9.264096	-9.477872	-9.279642	-8.338796	-7.086523	-6.167453	-5.610978	-4.976864	-4.5995426	-4.368662	-4.0677333	-3.5879135	-3.2626405	-2.974539	-2.6819615	-2.4656568	-2.0270967	-1.9256575	-1.9066931
65	65	-10.08272	-11.364733	-11.957966	-14.251906	-15.090746	-14.951978	-12.954845	-8.0872135	-9.433805	-9.452646	-8.891814	-7.872019	-6.9879713	-5.4917088	-5.0683494	-4.9237022	-4.7466326	-4.7235165	-4.8303194	-4.897338	-4.8175983	-4.746256	-4.960123	-4.8102574	-4.9564767	-4.8858128	-4.769375	-4.665168	-4.5844245
66	66	-1.5605096	-1.6481825	-1.8483756	-2.624693	-2.6556025	-2.416616	-2.3235261	-1.9568613	-1.6662368	-2.4341521	-2.4240882	-2.611353	-2.710526	-2.309032	-2.0872374	-2.21747	-2.2227306	-2.4051757	-2.4937458	-2.42832	-2.3510175	-2.2337012	-2.124662	-2.1376147	-2.2725172	-2.2844412	-2.220192	-2.2467308	-2.3055575
67	67	1.279733	0.068647385	-0.98077804	-4.93249	-6.1918488	-6.583315	-3.5897589	-2.241765	-2.7552838	-1.9607296	-0.42980874	0.09802525	0.5988531	1.4410467	1.6352928	1.7187302	1.6372585	1.7963955	1.5714374	1.3794544	1.3759261	1.4149106	1.4456365	1.2989084	1.2225829	1.1086978	1.0058867	0.8427672	0.6955496
68	68	-0.7236836	-1.3301833	-1.5979744	-2.4250717	-3.4317758	-3.7603486	-4.2925496	-3.633088	-2.6334867	-2.6147256	-2.831379	-3.0928397	-1.9292295	-1.5374103	-1.4284945	-1.5232115	-1.4037206	-1.4768294	-1.3354225	-1.080618	-1.0535462	-1.1883404	-1.2450129	-1.1702049	-1.2282453	-1.1069881	-1.1846455	-1.218747	-1.3574181
69	69	-1.8570778	-1.9955853	-2.149239	-2.33324	-2.2206368	-1.9435724	-1.7971587	-3.360146	-4.514393	-4.5665674	-4.785734	-4.7734423	-4.321783	-3.0171375	-2.9237123	-2.791367	-2.5850468	-2.3388236	-2.549029	-2.5395317	-2.2984781	-2.1500497	-2.224242	-2.3496528	-2.4067445	-2.295175	-2.3439214	-2.3974314	-2.374262
70	70	-5.208808	-6.1061673	-6.5712633	-9.2360525	-10.728819	-11.380266	-9.870129	-6.4313955	-5.849451	-5.8588247	-5.4021273	-4.6537066	-4.2415347	-4.0026493	-3.6842608	-3.6088336	-3.5384078	-3.4858563	-3.4297209	-3.4349325	-3.4100995	-3.2971354	-3.1884975	-3.2183971	-3.2197795	-3.2582254	-3.1876607	-3.093441	-3.042768
71	71	3.1638336	2.2850916	1.578113	-2.8827634	-6.5410857	-8.093021	-7.631601	-5.206688	-4.8806295	-4.8132076	-4.607436	-4.292284	-4.2354217	-5.004128	-5.610778	-5.546316	-5.534773	-5.818626	-5.983445	-6.0785666	-6.1779413	-6.1163015	-6.1808777	-6.37149	-6.5500407	-6.5503244	-6.4532	-6.450264	-6.519208
72	72	-2.3148746	-2.5281935	-2.7845323	-3.50111	-3.1605568	-3.1722426	-3.2103016	-2.4879453	-1.9771454	-1.957808	-2.0271418	-2.124701	-1.7674208	-1.3476229	-1.0993109	-1.0304525	-1.1620646	-1.2387978	-1.1085343	-0.9205751	-0.8733185	-0.92076313	-1.0097513	-0.9475929	-0.9416628	-0.93583536	-0.91063654	-0.83678883	-0.8034227
73	73	8.213322	7.9398413	7.946652	6.6240892	3.3944771	1.2104375	-0.0849334	0.04912132	-0.21765366	-0.24319014	-0.39440376	-0.42126358	-0.17343217	0.17747487	0.47277033	0.7734797	0.84860015	0.7825171	0.7360998	0.7538196	0.69850165	0.51251435	0.5284531	0.40906563	0.3563218	0.27554458	0.13238892	0.22254314	0.23008521
74	74	-8.999201	-9.574482	-10.020601	-12.339571	-12.552097	-11.419497	-10.088444	-8.80939	-9.148581	-8.689338	-8.592695	-8.949694	-10.040201	-9.381626	-8.9201975	-8.531687	-8.279785	-8.143353	-7.9524803	-7.852065	-7.830051	-7.734714	-7.4993396	-7.27478	-7.034505	-6.9301386	-6.2261963	-6.0233383	-6.3118563
75	75	-1.4440793	-1.637279	-1.693526	-1.992965	-2.3135157	-1.1680126	-0.9345424	-1.0709524	-1.7873589	-1.6111125	-1.471856	-1.4353093	-1.7130473	-1.8431697	-1.9192849	-1.8560069	-1.7470837	-1.6949685	-1.8955683	-1.791836	-1.7517858	-1.6333644	-1.5812948	-1.6081167	-1.6872826	-1.5865191	-1.6762161	-1.7779813	-1.7853389
76	76	-1.8671678	-2.2427578	-2.4742887	-3.0518475	-3.6623974	-3.961875	-4.1454763	-3.9638152	-3.749293	-4.025422	-4.1270504	-4.1475806	-4.4255524	-5.006881	-4.8810844	-4.628828	-4.19588	-3.9362526	-3.6123328	-3.4153974	-3.0999486	-2.7355418	-2.5512767	-2.404658	-2.4495978	-2.3872204	-2.3910584	-2.4079366	-2.2757425
77	77	-7.8247194	-8.922571	-9.474341	-10.954456	-10.230488	-9.01007	-7.177774	-7.3976526	-5.373334	-3.107842	-1.7202427	-1.3044316	1.0584856	1.9382685	2.3668587	2.4605517	2.4323354	2.325397	2.293936	2.136015	2.036736	1.9166954	2.0114594	1.9671606	1.7461057	1.6953301	1.5241283	1.4014667	1.3032209
78	78	-4.767976	-5.36023	-5.4994783	-5.3613815	-6.191946	-5.982668	-5.596607	-4.9270463	-4.5979075	-4.29327	-4.095948	-4.2359867	-4.0859857	-4.3868575	-3.1049917	-2.7715168	-2.611804	-2.6587195	-2.3660076	-2.1905208	-2.2064817	-1.918469	-1.8967083	-1.9346008	-1.8235143	-1.7947246	-1.6951677	-1.6610911	-1.4332683
79	79	-1.5053362	-3.3201785	-4.225428	-8.919185	-11.969075	-13.603178	-13.429014	-10.48839	-9.901857	-10.448143	-10.12974	-7.6036434	-5.2431555	-2.683932	-1.763645	-1.349951	-1.2752094	-1.3199269	-1.2461535	-1.0879996	-1.3230001	-1.2218103	-1.0189561	-1.177541	-1.606441	-2.0483346	-2.2497277	-2.2193015	-2.1459272
80	80	0.2566443	-0.030778006	-0.033342212	-0.39667708	-1.6448071	-2.2407985	-1.8443818	-0.111150175	0.33754617	0.21588513	0.34580606	0.6031996	0.85409886	1.0236597	1.2571876	1.2548754	1.1819823	1.1449258	1.3839648	1.3309386	1.3589035	1.4014442	1.3274975	1.3964093	1.4626226	1.4662707	1.5225152	1.4820986	1.464292
81	81	1.8554696	1.1489931	0.7387824	-1.7586682	-4.973283	-6.4824667	-5.0170197	-3.0181084	-3.4996543	-3.49901	-3.2102113	-2.9435515	-2.7576547	-3.0190656	-2.8815756	-2.8101692	-2.6963294	-2.7612782	-2.655573	-2.469307	-2.4947433	-2.5501966	-2.4525476	-2.371974	-2.5110536	-2.4778037	-2.4459386	-2.3744373	-2.4334097
82	82	-5.617865	-6.7421255	-7.4318304	-10.044538	-11.251997	-11.849954	-11.646554	-11.565857	-11.099469	-10.150477	-7.9713387	-7.128331	-4.824969	-3.233065	-2.7242393	-2.5143344	-2.3771443	-2.1444988	-2.2261128	-2.225264	-2.1600926	-2.2113333	-2.3660994	-2.3843362	-2.2406561	-2.2500362	-2.1662936	-2.262568	-2.6780648
83	83	-8.140732	-8.690986	-8.577533	-6.678737	-7.103414	-6.8313227	-5.224802	-3.525266	-1.925008	-1.0731014	-0.64738417	-0.20042898	0.56122124	0.7726261	0.8474046	1.1041846	1.1636121	1.5964091	1.8429345	2.0697155	2.057802	2.2074628	2.1250896	2.0128922	1.8585055	1.9909186	2.2429314	2.4413323	2.5155942
84	84	-0.36414188	-0.23028392	-0.30361226	0.019821912	0.52539766	-0.20293444	-1.1940794	-1.5959221	-1.2386258	-1.0993387	-0.796921	-0.536535	-0.4499163	-0.44431904	-0.19427353	0.06008385	0.08135589	0.20056094	0.28984827	0.37207544	0.48525074	0.5343886	0.6471299	0.7422659	0.8021569	0.9048238	0.8311764	0.78579533	0.6821089
85	85	-0.009650648	0.18666399	0.0025023818	-0.533779	0.40406132	-0.6469798	-4.859001	-3.658271	-3.0840516	-2.1728895	-1.9731466	-1.601064	-0.24127035	-0.24151948	-0.42695564	-0.7533638	-0.84509474	-0.83178914	-0.92843723	-0.87793565	-0.8868473	-0.83172214	-0.94473153	-1.0195925	-1.0682657	-1.0911596	-1.063743	-1.0685588	-1.0819933
86	86	-0.095624	-0.7021723	-0.99272835	-2.9255202	-2.8164978	-2.6197855	-2.228743	-0.12292695	2.1924925	3.0419683	2.518073	2.4236004	2.6010528	3.1500673	3.7710094	3.946608	3.983407	4.31491	4.5039673	4.490326	4.330842	4.1440067	3.8752625	3.677657	3.4769223	3.239811	2.654873	2.571512	2.9443874
87	87	-4.5803113	-4.7793975	-4.6632056	-3.5995953	-2.5887651	-1.9150095	-1.7505081	-0.48802987	0.9051081	1.5827893	1.2219822	0.7799968	1.97609	3.1405072	3.6108541	4.062274	4.2852364	4.4557915	4.5750675	4.4755106	4.530273	4.6250544	4.6341643	4.6951957	4.804836	4.752641	4.6468453	4.7684183	5.046033
