# Supplementary material for: EEG decoders track memory dynamics
Source: Nat Commun. 2024 Apr 6;15:2981. doi: 10.1038/s41467-024-46926-0 (PMC10998865; doi:10.1038/s41467-024-46926-0)
Supplement: Supplementary file 3 — Source Data [file 41467_2024_46926_MOESM3_ESM.zip › fig2a_ret.csv]

	subject_in_sorted_recall_performance	freq_0	freq_1	freq_2	freq_3	freq_4	freq_5	freq_6	freq_7	freq_8	freq_9	freq_10	freq_11	freq_12	freq_13	freq_14	freq_15	freq_16	freq_17	freq_18	freq_19	freq_20	freq_21	freq_22	freq_23	freq_24	freq_25	freq_26	freq_27	freq_28
0	0	1.0567688	0.93382955	0.95178056	0.9832971	1.0072803	0.5151318	0.14671597	-0.06872785	0.629074	0.26193947	-0.19354108	-0.3780614	0.34287655	0.35219365	0.089344196	-0.045295164	-0.18943423	-0.2920169	0.06168993	0.102593854	0.17745954	-0.13703042	-0.1623116	-0.96851814	-0.6014987	-0.58436996	-0.36035496	-0.12396264	0.34382483
1	1	-1.0868607	-1.2772521	-1.2771152	-1.2649728	-1.0451088	-1.7662027	-2.274272	-2.3483348	-2.196024	-1.5814533	-1.6511757	-1.3353518	0.01009284	0.30736881	0.4366698	0.09916994	0.38619888	0.7250442	0.74207014	1.371616	1.5522768	1.7700984	1.6847894	1.4827474	1.207904	1.0267192	0.20271009	0.5605087	0.9936291
2	2	2.1643949	1.9209238	1.8663565	1.0183513	0.71251845	0.694103	0.4283366	-0.2457708	-0.1210925	-0.37285706	-0.27781904	-0.051549695	0.73250663	0.9093691	1.2876008	1.4052949	1.4976635	1.4149202	2.1795557	2.2038107	2.3870885	2.3868184	2.629611	2.884557	2.8949513	2.9935486	2.6208386	2.6795955	2.919521
3	3	-1.4295324	-1.8302284	-1.9727461	-2.270879	-2.354965	-2.8095272	-2.834651	-1.8335968	-1.596717	-1.8518795	-2.0046873	-1.9501638	-0.71048737	0.41857123	0.8204334	0.56522834	0.39100918	0.65996027	1.6141527	1.784336	1.2681267	0.9166527	1.3911716	2.183238	2.0011208	1.4588602	1.0283186	0.9112971	0.9118128
4	4	-1.8454406	-2.0108466	-2.1825373	-3.4429436	-3.6690557	-3.5476925	-3.6028519	-3.6598754	-4.3474336	-4.9766006	-4.7432165	-4.35837	-3.6176531	-3.3795404	-3.2488203	-3.5113263	-3.4278576	-3.5233765	-2.9927497	-2.9252007	-3.3277893	-3.599145	-3.1572967	-2.751933	-2.6104631	-2.2479544	-1.5442781	-1.6966237	-2.2614155
5	5	2.7634287	2.608742	2.7225251	2.267925	1.6223975	1.1840938	1.5774596	1.3816862	1.3129525	1.3874142	0.88878334	0.8645772	0.17258957	0.12070054	0.6710608	0.13361454	0.03822527	0.2842429	0.4021994	-0.55877066	-0.40846023	-0.054439887	0.21400698	0.29331043	-0.118705526	-0.14867255	0.061585173	0.18179768	0.46290398
6	6	1.201407	0.36804405	0.03083092	-2.5631757	-4.437882	-5.7787256	-5.139525	-2.5661457	-3.0461707	-3.2887695	-2.9453247	-2.4702554	-1.0561206	0.9916494	2.2280378	2.740719	2.932217	2.427879	2.6828377	3.1443565	2.9047055	3.2869847	3.4199102	3.90274	3.8894787	3.950216	2.8737597	2.9312158	3.9460626
7	7	-0.13048102	-0.16866107	-0.1898393	-0.45515102	-0.8349482	-0.90653634	-0.69123304	-0.47493014	-0.048434936	0.5360372	0.90716964	1.1237329	0.9132888	0.8642563	0.5806203	0.5477509	0.71418095	0.9897834	1.247043	1.3340598	1.3731688	1.3971084	1.5083483	0.95662147	0.7832978	1.2704607	1.3491564	1.153505	1.8023764
8	8	0.23367803	0.27936143	0.26846853	0.32880792	0.20935504	0.21027072	0.19109762	1.022818	0.6830769	0.36000264	0.27538455	0.10738562	0.39303458	0.71864015	0.9955714	0.91080296	0.65390575	0.64836526	0.59399223	0.93160367	1.2122452	1.391928	1.2235699	0.5458711	0.20275098	0.89162487	0.6588891	1.0336521	0.86965114
9	9	0.2808162	0.12303858	0.1146125	-0.13090433	-0.29437122	-0.42631152	-0.3970442	-0.29908603	-1.056014	-0.8373986	-0.9979496	-0.6356937	-0.5380993	-0.3064029	-0.766402	-1.3983936	-1.0418183	-0.81133723	-1.0390868	-1.0878773	-0.57884634	-0.72613394	-0.29337704	-0.27634615	-0.90071875	-0.8410834	-0.77942204	-1.2616892	-1.1821059
10	10	0.74855995	0.7521267	0.6767375	0.16455823	0.06336716	0.8218989	0.3824563	0.30232194	0.45100075	0.5501232	0.8282534	0.84358644	0.7278334	0.74663055	0.3968225	0.1637593	0.56321067	0.57900757	0.28530815	0.60501134	1.3257229	0.80010355	0.56415	0.838022	0.44579664	0.7028606	2.270954	2.185212	1.3880465
11	11	-0.34915417	-0.28804675	-0.2639602	-0.53466916	-0.31420493	-1.0018572	-0.8909058	-0.9210503	-1.1766403	-0.9748887	-0.8236209	-0.50449777	0.13388589	0.3879195	0.3348327	0.25800428	0.3943418	0.4903639	0.68095666	0.57690895	0.4309206	0.3092804	0.62527037	0.63686174	0.53341895	0.63596666	0.37040603	0.15093908	0.7457076
12	12	-0.4939133	-0.599892	-0.7165179	-0.7544303	-1.1764855	-1.2471648	-1.052367	-0.9750874	-0.504688	-0.4439498	-0.16917294	0.33199537	0.5664704	0.9774951	0.85493505	1.3150434	1.2453924	1.2936409	1.4895467	1.6851065	1.3107235	1.5593672	1.3807898	1.3035071	1.3024856	1.4754498	1.831999	1.5093883	1.1776822
13	13	-0.6315293	-0.4866775	-0.4320643	-0.22584616	0.6912175	1.160499	1.6199864	1.6692977	1.1772159	0.8271763	1.5440631	1.8024143	1.1659437	1.4177079	1.1614197	1.1946257	1.467292	1.6275966	2.1129985	1.7612413	1.5301074	1.5675812	1.8636049	1.8341708	1.5217067	1.8524176	2.1390858	2.1410134	2.1614318
14	14	0.9966016	0.8815598	1.0238163	1.033904	1.3172832	1.3557795	1.590727	1.5167572	1.5654101	1.713983	1.9259405	1.8368597	1.4012556	1.3743722	0.9290518	0.88892263	1.0994503	1.2242789	1.1835396	1.2846539	1.2803142	0.9160789	0.9458349	0.95159554	1.1523049	1.4008994	1.8248981	1.7836542	1.7011967
15	15	0.680446	0.3536681	0.14362678	-1.5997967	-2.7085721	-2.5830464	-1.9519248	-1.81867	-0.31444028	-0.24766204	0.06166604	0.7157222	1.6278708	2.3939846	2.3646314	2.2524998	2.2874856	2.5328875	2.6654656	2.819359	2.9674537	2.7361953	2.2334216	2.3171163	1.9982123	1.883982	1.5424291	1.5082462	1.8544617
16	16	0.32977748	0.16412646	0.09197567	-0.3213543	-0.7313619	-0.6907781	0.6308684	-0.10024653	0.014585112	-0.027822562	0.31592292	0.2901063	0.3349873	0.9286617	1.6052275	1.8723538	1.4127994	0.81826913	0.6832354	1.3966184	2.0071342	1.9578943	1.4532647	1.2719222	1.4361492	1.161721	1.2458874	1.3566506	1.6668364
17	17	-0.9014215	-0.84055185	-0.8541076	-0.54569644	0.42081386	0.8555193	-0.35349348	-0.20371877	0.22213829	0.1809961	0.53065395	0.7901679	1.2949581	1.1308129	1.0481355	1.4558334	1.6957785	2.0960696	3.0255046	3.8330173	3.361591	3.5090208	3.7870543	3.799262	3.7902074	3.6510887	3.440776	4.071323	3.849205
18	18	-1.1349592	-1.2729979	-1.2425354	-1.1284505	-0.86593795	-0.79617596	-0.31461236	-0.35106564	-0.86213505	-1.0108218	-0.609036	-0.5326049	-1.3223557	-0.39697343	-0.11405349	0.11313482	0.23725805	-0.49964574	-0.88462955	-0.38684052	-0.27302712	-0.16355571	-0.27319053	-0.50453466	-0.71405756	-0.664888	-1.0181706	-0.9697963	-1.668699
19	19	1.476003	1.3026085	1.311009	0.4775309	0.29516995	0.43287253	0.21502098	0.0652049	-0.026513305	-0.09504601	-0.009584749	-0.012229512	-0.047516037	0.09683914	0.25967947	0.27934647	0.4718614	0.34038866	0.2124819	0.6177652	0.8827925	0.369527	0.39652857	0.7201249	0.5898107	0.09382716	-0.8207265	-0.6373517	-0.15470225
20	20	-1.8298125	-1.8769516	-2.011752	-1.4379191	-0.8300948	-0.30887067	0.45811743	-0.8948589	-2.1222692	-2.1861875	-2.2866251	-2.7138274	-4.1253743	-3.9238393	-3.3823752	-2.9626648	-2.8500433	-3.2565982	-3.3797677	-3.4440258	-3.3776016	-3.5202756	-3.5189972	-3.5518658	-3.0283585	-2.6295254	-2.857068	-3.0020282	-2.9929118
21	21	1.270744	1.7381958	1.8228862	2.3793495	1.8100511	1.8220544	2.0013607	2.0412722	0.78497016	-0.40557355	-0.49313763	-0.8253269	-1.1818603	-1.451117	-1.327651	-1.1644707	-1.0258466	-1.0138192	-1.3824123	-1.1353939	-0.7618099	-0.40656444	-0.36583284	-0.52034307	-0.7986932	-0.8242606	-1.0055604	-0.74845356	-0.5723984
22	22	1.6166223	1.6128438	1.6174845	0.9410378	0.9158064	1.2774193	1.1263752	0.9207125	0.92553425	0.8812738	1.0043916	1.0441359	0.39242855	0.42363065	0.40532008	0.31546575	0.33176666	0.32648546	0.5510733	0.66548127	0.40727144	0.5546662	0.48887616	0.8468826	0.8898557	0.82435733	0.97826904	1.1084757	1.053031
23	23	-1.7693952	-1.9173081	-2.032962	-2.1362116	-2.715409	-2.799152	-3.1291676	-3.2450664	-2.5298798	-2.6880093	-2.695607	-2.90181	-1.8914344	-1.5830929	-1.4633567	-1.4713923	-1.05796	-0.7820593	-0.8699916	-1.3976716	-1.5498981	-1.7173129	-1.1765757	-1.0892367	-0.8122567	-1.0077128	-0.2998735	-0.18086064	-0.4449507
24	24	-0.82736933	-0.9002847	-1.009998	-1.1944162	-1.4992925	-2.0365121	-1.7075597	-1.513048	-1.2863063	-1.0298418	-0.47787994	-0.5438493	-0.000120754354	0.025432806	0.31301278	0.38905922	0.6620016	0.09221416	-0.070080854	-0.12802795	0.12780051	0.6362616	0.6722121	0.8511702	1.0009313	1.1307944	0.8941132	0.72222793	0.87247944
25	25	2.0552776	2.0014877	2.0182667	0.99069893	1.9695969	3.0302181	3.856202	4.0725594	4.0330563	3.6641982	3.2780695	3.5638616	3.526035	4.432643	4.1487494	3.8109205	3.5953507	3.639156	4.2086906	3.5483055	3.0936213	2.8678417	3.3826368	4.080028	4.068792	3.3701959	3.3223066	3.3797836	3.5416265
26	26	0.14790823	0.2072652	0.36620718	1.8379208	1.7257751	1.2480597	1.1208404	0.981975	0.83244914	0.7331116	0.23933658	0.16136028	0.036647864	0.010254294	0.1350758	0.4288818	0.21039551	0.42163974	0.46492597	0.76576036	0.8336075	0.90712976	0.594203	0.77021974	0.7455145	0.8680031	1.0794269	1.0404989	1.0631698
27	27	-1.0342741	-1.1474377	-1.215292	-1.4566175	-1.0329438	-0.9991952	-1.1890669	-0.6597584	-0.6641656	-0.7580824	-0.7083835	-0.37252527	-0.16353114	-0.08049983	-0.8644438	-0.66831505	-0.29031163	0.18193308	-0.19360425	-0.28032517	-0.43393493	0.10405056	0.49801365	0.3485561	0.2239972	0.1997982	2.3486328	2.409329	1.8933642
28	28	-1.9242394	-2.111304	-2.0759153	-1.6928513	-1.8407772	-2.3655567	-2.5406547	-2.5426373	-3.0728803	-2.6795285	-2.656304	-2.5708508	-2.9807332	-1.8943456	-1.772853	-1.9427803	-1.5012001	-1.3184681	-1.8511577	-2.133347	-2.112288	-1.3540962	-1.6762568	-1.5373155	-1.3235325	-1.745728	-0.7605182	-0.83628803	-1.0204134
29	29	1.9385836	1.7891389	1.6517105	1.2008748	-0.13247196	-1.7649872	-2.2543492	-1.9874146	-1.4557413	-1.0172243	-1.0390992	-1.8935733	-1.6734362	-1.0721394	-1.1064109	-0.35726318	-0.28763148	-1.485995	-0.97185856	-0.6432671	-0.4615739	-0.86249816	-0.73262846	-0.97232115	-0.9624858	-0.3142333	1.5516847	1.660714	0.61465716
30	30	0.39943364	0.47245783	0.46853834	0.68873054	0.7714169	0.14410478	-0.26308092	-0.28589398	-0.38461494	-0.49235052	-0.8971145	-0.8029471	-0.15688573	0.13124686	0.51020586	1.3156389	1.1312414	0.93087685	0.7539895	1.2170202	1.27372	1.451967	1.4950917	1.5315737	1.6693271	1.4782965	0.97421545	0.7900882	1.0873952
31	31	-2.8837717	-2.9331462	-2.9643974	-2.2539103	-2.4196498	-2.8004498	-2.9986277	-3.1302392	-2.5560057	-2.6215534	-2.1798515	-2.0430927	-1.5358267	0.32450423	-0.18881825	0.616322	0.8058845	0.99081445	0.80435896	0.5727043	0.06208825	0.018315226	0.2536618	0.72632396	0.7671028	0.59637827	0.45999077	1.18948	1.4085981
32	32	-0.1772571	-0.28149503	-0.27260214	-0.20478848	-0.33794567	0.07999571	0.017130274	0.34269908	0.68203974	0.96368486	0.84494925	0.6689263	0.6438476	1.0215836	1.2833822	0.9463029	0.5873358	0.5720162	0.43606314	0.4422019	0.55520964	-0.07860465	-0.3346261	0.17102474	0.20234299	-0.27516538	-0.49761987	-0.41631037	0.10596846
33	33	0.4691503	0.4949987	0.5829334	1.0689858	1.1361477	1.2578784	0.93753195	0.905394	0.664315	0.59083205	0.4173377	0.35317117	0.17744723	0.92610985	1.3803413	1.1737249	1.155309	0.92611486	1.0471061	0.96841383	1.1767454	1.0950179	1.2323296	1.4734386	1.4953537	1.3955709	0.6498431	0.5961343	1.2235286
34	34	0.78904486	0.57970464	0.53452814	-0.35277736	-0.49652457	0.037071582	-0.42494988	-0.64100707	-0.666079	-0.31897345	-0.46964133	-0.55518353	0.78920126	1.6675564	1.6273233	1.6100881	1.4468002	1.239763	2.0989134	2.409109	2.3660977	2.4220567	2.1609497	2.470162	2.2724917	2.293099	1.1642826	1.1188008	1.2140459
35	35	-0.83659625	-0.779001	-0.8806847	-0.7676359	-1.2083752	-0.89104915	-0.6615633	0.038038548	0.022454662	0.34811652	0.5066803	0.38972008	0.4077519	0.2281535	0.5695893	0.72025204	0.88109857	0.77003896	1.2135551	1.0293912	1.1596394	1.0943865	1.215002	1.4171342	1.0625973	0.69163865	0.50881165	0.5943835	0.89316434
36	36	0.9913146	0.7393321	0.7507427	0.2468095	-0.00074519217	-0.06052815	-0.055862427	-0.58335096	-0.38737297	-0.34351343	-0.14378154	0.32945392	1.8473461	2.591073	2.906458	3.6040885	3.7847166	4.1472635	3.5048652	3.4032712	3.12228	2.5890687	3.3411922	3.0629268	2.886887	2.3488553	0.8918171	1.1356968	1.8773506
37	37	0.9393702	0.83196664	0.79123324	0.2730286	-0.14650711	-0.39824602	-0.5306138	0.13528271	0.3596267	0.1769401	0.44334713	0.83653855	1.6667057	2.0490615	2.16672	2.1354632	1.8485538	1.9699069	2.6989608	2.49864	2.7840533	3.0221708	3.0926993	2.4895062	2.854486	3.0880642	2.0310621	1.8636165	2.4337678
38	38	-1.4272621	-1.5278552	-1.6922659	-2.3310995	-2.5304356	-2.3193417	-2.2378795	-2.1229284	-2.4631178	-3.0669916	-3.2049868	-2.9653685	-2.53915	-1.0810894	-0.81601894	-0.91930276	-0.82151884	-1.3853507	-0.6978259	-0.2521824	-0.21298221	-0.83457106	-0.6297278	-0.2739733	-0.34997672	0.13558862	0.33407742	0.35443595	0.72506887
39	39	-0.633717	-0.69290864	-0.64018285	-0.6257698	-0.4356411	-0.39123267	-0.015397437	0.06796953	0.39851367	-0.14762011	-0.30697885	-0.20764801	-0.36177406	-0.30067948	-0.09010688	0.050738923	-0.07814153	-0.11862268	0.0752896	0.03897895	0.0643592	-0.09927122	-0.3014568	-0.20428286	0.163847	-0.006257504	-0.47283927	-0.62943184	-0.105780035
40	40	-2.1201117	-2.0472364	-1.9711258	-0.83771557	-0.35434473	-0.26127964	-0.17556766	-0.53663087	-1.0532142	-0.7178453	-0.8551593	-1.1449503	-1.4290634	-1.0474285	-0.52190983	-0.43375832	-0.6648784	-0.37797412	-0.26813316	-0.18483125	-0.67611027	-0.47150326	-0.20118523	-0.07697469	-0.027639225	0.22899091	0.40956694	0.3982961	0.6860116
41	41	-2.5632496	-2.5560105	-2.3881	-0.74364614	0.35045487	0.52289665	0.34074807	0.4454093	1.0050987	0.98457867	1.2646754	0.9591264	1.2679434	1.2551869	1.5464932	1.7020465	1.9206455	1.2387638	1.6589983	1.6218193	1.7391572	1.70792	1.8539358	1.8215781	2.399691	2.1656182	1.1316518	1.1620812	1.84188
42	42	1.7503836	1.6420805	1.7270721	1.4875803	0.8761652	0.0037274882	-0.3573438	0.24470831	0.9198855	0.9896926	0.7473259	0.53228754	0.56591344	0.92239654	0.74806464	0.9853063	1.1051357	0.9466219	0.3978691	0.06643152	0.15111916	0.62938315	1.1868719	1.417264	1.0183501	1.1035497	1.3324931	1.2917626	1.0988901
43	43	0.3530347	0.18225652	0.22611734	0.50321496	0.2298317	-0.82365596	-1.2343844	-1.8294581	-1.525825	-0.8804268	-0.34594804	-0.07006824	0.82339734	1.3004693	1.4733047	1.3721316	1.0872654	1.5274856	1.7023678	1.8945241	2.0287564	2.5894423	2.9426057	2.7028427	2.4509306	2.538835	2.0066876	2.1993499	2.798084
44	44	-1.1093385	-1.0201526	-0.9474916	0.0904876	-0.536625	-0.9296539	-1.1799512	-0.8122088	-0.4530307	-0.043987796	0.36963156	0.23070446	0.60069036	0.5486229	0.7691946	0.65220207	0.6408814	1.4733887	1.7867974	1.8135622	1.4267533	1.3548481	1.346499	1.0214705	1.3294692	1.4731486	1.2258397	1.3329749	1.1506968
45	45	0.27803424	0.35319206	0.3285334	0.6581104	0.7511263	0.75915337	0.691062	1.3034062	1.0401185	1.202159	1.550148	1.7444167	2.0738845	2.5489311	2.58709	2.11214	2.3035057	2.2856183	2.0217614	2.2462516	2.4621177	2.2531414	1.8298413	1.6360121	1.6843729	1.9368665	1.4363607	1.1483189	1.5959501
46	46	-0.97608733	-1.1261576	-1.2875041	-1.953914	-2.637325	-2.9001942	-2.803441	-1.0526197	-1.0356505	-0.45861882	0.20231715	1.261377	2.3574939	3.2069838	3.8884814	4.1192565	4.0534325	4.749117	4.9803905	5.1307096	5.647102	6.2351966	6.1135173	6.17359	5.858945	6.417511	4.667201	4.6863213	5.6397758
47	47	-0.89350986	-0.80415004	-0.8615828	-0.51856816	-0.42539796	-0.8663785	-0.8105755	-0.83457565	-0.7799021	-0.572059	-0.80749124	-0.6433453	-0.28392565	0.41695774	0.4541111	0.21838112	0.50497544	-0.065301314	0.04823995	0.41309106	0.34744918	0.20513885	0.27781165	0.67184854	0.71746325	0.8867306	0.81407976	0.7745808	0.79713976
48	48	0.034397326	-0.01922661	-0.13316654	-0.8893379	-0.23332007	0.11296188	0.21749157	0.45062494	0.7482599	1.1446763	1.4540372	1.4620051	1.0510563	1.4386187	2.5952013	2.7850838	2.4764514	2.460608	2.7834613	2.8957186	2.8666124	2.63892	2.695753	2.5858843	2.8672686	3.1852367	2.5459843	2.4670124	2.8623812
49	49	1.7881808	1.7156799	1.7800786	1.6542294	2.1129708	2.0728698	1.803535	1.7001123	2.1960826	2.252299	2.2209234	2.1467464	1.6621737	1.7171836	1.7601194	1.5727372	1.7531128	2.656166	3.2780707	2.9019868	3.0519798	2.858107	2.4235559	1.8962492	2.0136924	3.0825267	3.3170922	3.406771	3.2777538
50	50	-1.3912268	-1.4827629	-1.5310559	-1.3000444	-1.6233095	-1.7326406	-1.8540564	-2.3071404	-1.4748036	-1.1351154	-0.7775378	-0.87685055	-0.4347875	0.0641484	0.22195137	0.20552179	0.33697504	0.64917666	0.41338938	0.21087383	-0.10561188	0.26229414	0.3420452	0.37487698	0.51527417	0.1990748	0.3527967	0.35779756	0.5604691
51	51	0.81067234	0.6662052	0.6819139	0.333398	0.3162096	-0.2433308	-0.4095805	-0.56593037	-0.9148858	-1.2265041	-0.7776356	-0.86526823	0.05792074	1.2516607	2.1569085	1.7464621	1.532815	1.4360452	1.5400031	2.1420557	2.3993056	2.2195272	1.7222931	1.3948777	2.2809412	2.5362408	1.6553202	1.1799959	1.668214
52	52	-0.47146612	-0.4188015	-0.45412314	0.2745708	0.050643876	0.6661434	0.38297686	0.066957414	0.19444942	-0.01726015	-0.1892889	-0.22896165	-0.27122095	-0.15099679	-0.12509723	0.6499945	0.49675155	0.40513062	0.5179346	0.55341196	0.37236354	0.3330204	0.40706283	0.71335685	0.581919	0.79160476	0.99758446	0.848307	0.62913644
53	53	-1.0355606	-0.97295785	-1.0442888	-0.5420118	-0.59202087	-0.6658885	-0.93005127	-0.7867847	-1.2654289	-0.79886055	-0.26400673	0.043569207	0.0650188	0.6259003	0.7146312	0.9152534	0.76820916	0.46625644	0.11264871	0.2890486	0.70429766	0.96350193	1.1503992	1.5029913	1.6066693	1.3517238	1.2556847	1.169764	1.4468352
54	54	-0.64737797	-0.7708709	-0.76799214	-0.56270856	-0.6271243	-0.85866076	-0.3385307	0.112091936	-0.5461824	-0.48101223	0.4047254	1.2958659	1.58075	2.3472233	2.4098763	2.4037197	2.5253906	2.4224272	2.53081	2.8918908	2.8304384	2.4696627	2.3680327	2.5668766	2.793535	2.7519846	3.0972269	3.0446894	2.996942
55	55	-2.293847	-2.4392595	-2.4286067	-2.100995	-1.5373695	-1.8365777	-1.8806269	-2.057503	-2.3350837	-2.4852352	-2.5715947	-2.388228	-2.2385106	-2.2825763	-2.1947234	-1.6608816	-1.8611839	-2.0292635	-2.215303	-2.093108	-2.0379493	-1.871163	-1.4313745	-1.5670953	-1.6585432	-1.4811263	-1.6152526	-1.5887337	-1.6700542
56	56	-1.7888896	-1.8651483	-1.8566763	-0.96165293	-1.1933713	-1.0688194	-0.8640507	-0.7683321	-0.6974131	-0.4411818	-0.38788626	-0.32084402	-0.6908626	-0.3310586	-0.4601226	-0.26974082	-0.35076883	0.0726597	0.09737874	0.18532111	0.24117178	0.2590588	0.49832028	0.43799347	0.61415344	0.8393173	0.6264231	0.66087836	0.4637724
57	57	-3.7435741	-3.6885986	-3.7650523	-3.602407	-2.8177042	-2.012473	-1.1932626	-0.72971404	0.13015738	-0.04363912	0.36705637	0.4653247	1.3889422	1.4592062	1.5255724	1.8091825	1.7433186	1.9938345	1.7140517	2.2308202	2.299701	2.2199821	2.0017047	1.940693	2.1019468	2.230795	2.309424	1.954174	1.9059981
58	58	1.5321565	1.6332834	1.6704314	2.2147675	1.7019689	1.2909817	0.5376322	0.45751727	0.2468684	0.26522407	0.17395128	-0.68358886	-0.41223502	-0.06840934	1.0179993	0.80926204	0.8169874	1.3117573	1.5624942	1.5706172	1.6310599	1.3757082	1.3233076	1.1750011	1.3313632	1.353605	1.6681587	1.7572633	1.9877974
59	59	1.5048362	1.5042512	1.6141124	2.0257244	1.5895141	0.8411268	0.71335757	1.7565243	2.1051552	1.847706	1.6605985	1.2876753	1.4509025	1.9572357	1.7091974	1.0075662	0.7274997	1.0561135	1.1439241	1.2276812	1.5282884	1.2368283	1.3211993	0.90056336	0.83474326	1.532477	1.4835622	0.74675244	0.8780101
60	60	-1.0643805	-1.0584142	-1.0349298	-0.90610015	-1.0825937	-1.0375873	-0.8812145	-0.7929202	-0.938673	-0.97718936	-1.0121337	-0.7619576	-0.81306654	-0.96540546	-0.98246986	-1.0043945	-0.88184935	-0.77473557	-0.79391694	-0.7410209	-0.5886418	-0.42853588	-0.45950767	-0.5663004	-0.72587216	-0.851658	-1.0494419	-1.3049719	-1.2131377
61	61	-0.2861836	-0.90706354	-1.2139983	-2.882969	-3.3034346	-3.4402382	-1.7894564	0.5298641	0.23587112	-0.31019896	-0.14460078	0.37175417	0.7731816	2.258734	2.2600238	2.3955808	2.1545684	2.4259632	2.6151254	1.8832071	1.5052066	1.5364044	1.7512457	2.1050723	2.192271	1.7581239	1.7727101	1.4573485	2.0564113
62	62	-0.7487527	-0.8268503	-0.9436083	-1.6089443	-1.3976848	-1.2249556	-0.52027684	0.24059768	-0.031664297	0.11042261	0.12364896	0.2594788	0.51054317	0.9409636	0.9921017	1.0494635	0.80790484	1.1558805	1.1749847	1.1973418	1.0374432	0.8927641	0.56275666	0.8340525	0.8352772	0.9251913	0.8472243	0.8577422	0.9013697
63	63	-4.11263	-4.2223363	-4.2356744	-3.052249	-2.568552	-3.7405832	-5.142864	-4.5715365	-2.7415566	-1.2759151	0.030270427	1.5668316	4.1793065	5.042085	5.122404	4.7006903	4.300428	3.9675322	4.1409883	4.246456	4.467469	4.259515	4.1553884	3.9794884	4.1253223	3.292336	2.8972125	2.278523	2.0709953
64	64	-1.9311846	-1.972119	-1.9810677	-1.0806777	-1.6556102	-1.9376686	-2.4368343	-2.3295317	-1.9495692	-2.4790504	-2.3025582	-2.1820478	-1.7113813	-1.6913533	-1.7248378	-1.6899666	-1.475817	-1.2046462	-1.2345419	-1.226141	-1.219908	-1.281892	-1.027375	-0.83879274	-0.9652172	-0.8644238	-0.8158319	-0.9542794	-1.0254172
65	65	-11.311925	-11.657834	-11.749905	-9.768272	-8.511202	-8.7719145	-8.095133	-7.6530356	-9.798249	-10.389341	-10.483061	-9.678099	-7.295361	-5.895124	-5.7324305	-5.275999	-5.5412927	-5.6804695	-5.2598424	-4.594197	-4.76563	-4.5982513	-4.652811	-4.699231	-4.0773716	-3.8913171	-4.0855017	-4.237912	-4.682664
66	66	-0.17675206	-0.34538478	-0.40937698	-0.9976582	-1.4534805	-1.7378004	-1.4868855	-1.0920436	-0.15769657	-0.060082473	0.36940923	0.49153635	0.37894303	0.4432862	0.8426209	0.7275891	0.28379554	0.370945	0.63381094	1.083043	1.0517781	0.40185845	0.24064139	0.544561	0.58598363	0.5042772	0.6051077	0.6113644	0.24485311
67	67	-2.6420257	-2.7373836	-2.7983415	-2.389537	-2.103013	-1.7681003	-1.5071838	-0.5851303	-0.13975318	0.07575935	-0.0034765154	-0.28098738	-0.7252469	-0.4884416	0.019642457	0.46191683	0.776778	0.26606706	0.23958495	0.27222428	-0.20902213	-0.31062618	-0.12575068	0.11464562	0.25354767	-0.084563196	-0.6665479	-0.4593878	0.11986244
68	68	0.4764191	0.34961206	0.38461745	-0.013779789	-0.19981414	-0.11840167	0.11586505	0.53363025	0.35861063	0.3532932	0.28123057	0.5487704	0.1874035	0.7509052	0.27749938	0.3527518	0.22115096	0.52951574	0.31059298	0.29038966	0.5018644	0.43196446	0.5827753	0.8470365	0.86137056	0.862473	0.8668398	0.5292146	0.6609716
69	69	0.2523233	0.28734463	0.1746357	-0.31656107	-0.8854233	-0.69817233	-1.8094561	-1.2498013	-0.64252025	-0.98816943	-0.8464866	-0.89203525	-0.048841357	0.33040375	0.39573509	0.39235693	0.36023813	0.5150796	0.8930181	0.96137434	1.1126957	0.8871057	0.8420225	1.1747708	0.68771863	0.777933	1.0389001	1.1017922	1.2602825
70	70	1.1049234	0.9606297	0.82705736	0.08056474	0.13106015	-0.069598034	0.1357206	1.0229865	1.5652168	1.6011539	1.4883642	1.4071752	1.849947	1.6303993	1.6100043	1.5465168	1.444438	1.7786821	1.8021158	1.810617	1.9198805	1.975274	1.8050961	2.026734	2.27543	2.2527578	2.2536156	1.9511145	1.9511454
71	71	0.12480601	0.031570338	0.12140186	0.548795	0.7131374	0.75782704	1.5158252	2.2261312	2.6745915	2.8158267	2.9423609	3.3270195	3.4755628	4.070021	4.5066752	4.1048293	3.8405704	3.711313	3.782123	3.9213312	4.215566	4.1762037	4.072332	4.10598	3.9399512	4.187324	4.2514677	4.3354764	4.217858
72	72	6.3852763	6.741574	7.0854936	6.825269	5.1087728	3.928625	3.5681272	4.6883974	4.5838995	4.3416185	4.3217993	4.90769	6.1745677	5.8085165	5.678712	5.7014437	5.3456507	5.5576377	6.0863657	6.1270857	6.1848087	6.3790607	5.928932	5.7562957	6.45309	6.958593	6.4010177	6.257842	6.195408
73	73	-0.0045443177	-0.2804467	-0.06057626	1.7579844	0.88398623	-0.92570454	-2.11521	-1.5785134	1.5348111	2.2083807	2.2214136	2.6210306	4.6851726	5.3953276	5.246856	4.6251884	4.883165	5.3979006	6.233803	6.399926	6.6663456	6.5962057	6.2854013	6.2206388	6.0844254	6.192233	5.7948837	6.0788803	6.115671
74	74	-2.1966186	-2.3709733	-2.4318604	-2.1456375	-2.0196369	-1.6767573	-0.9625624	-0.6068168	-0.51039886	-0.61542284	-0.43685094	-0.513999	-0.28573182	-0.17483526	0.45928523	0.2781121	0.19287893	0.54325485	0.71234024	0.44640172	0.56311166	0.8396221	0.89337265	0.8678167	0.5334192	0.4720068	0.23510522	0.3470779	0.51824665
75	75	0.29615688	0.25896597	0.19371659	-0.057812646	-0.4087004	-0.65082437	-0.21989474	-0.29851484	-0.40551394	0.15216468	0.3044454	0.1345416	-0.002490878	0.7648694	1.0904398	1.0940292	1.0802289	1.7206595	1.536722	0.8640183	0.95155025	0.8856157	1.2813923	1.4126209	1.8010025	1.8106607	1.1521742	0.95952904	1.042258
76	76	-0.9589904	-0.93789035	-0.8539653	0.11163749	0.25804844	0.62801546	0.0913017	-0.71282035	-1.137219	-1.4891337	-1.593772	-1.7405434	-1.7396214	-1.9052119	-1.2394477	-1.3071855	-1.3222808	-1.3262665	-1.2223259	-1.5395457	-1.7555811	-1.8007473	-1.3405944	-1.4892356	-1.305826	-0.9885706	-0.74052227	-0.71842957	-0.6973054
77	77	2.3852782	1.7758062	1.7354689	-0.02639632	-1.2402277	-1.6899867	-0.8887673	-0.039060414	1.085328	1.540489	1.4424076	1.8659569	2.772323	3.804204	4.040228	3.9580915	4.157364	3.9763057	3.6987517	3.444752	3.3787208	3.2685676	3.6009746	4.237442	4.2759933	3.8977542	3.6773586	3.7078419	3.5631492
78	78	-1.0021825	-1.238672	-1.4763534	-2.1972103	-2.1865132	-2.09482	-2.0098805	-0.99764955	-0.56751126	-0.032329407	0.06467871	0.36504963	0.5664271	0.33472598	0.44169956	0.59094965	0.5722621	0.98059237	1.0021075	0.86677825	1.105383	1.167194	0.98933876	0.92092675	0.95305586	0.78718597	0.29367554	1.1453507	1.7810658
79	79	-0.29225352	-0.4147856	-0.55418193	-1.2665372	-1.6186053	-1.3265078	-0.51344275	-0.089194596	0.44379374	0.8038705	0.8536782	0.6970289	1.6144451	1.458687	1.7229612	1.6645867	1.4920533	1.1039586	1.178091	1.4531524	1.6823803	2.1101296	2.100375	1.6007009	1.3093016	1.6039907	1.7351838	1.337772	1.2150726
80	80	-8.66637	-8.877143	-8.801951	-5.8206635	-5.3644705	-5.812416	-5.8059173	-4.990842	-5.0823483	-4.7287216	-4.4935613	-4.365123	-2.6616373	-2.0882194	-1.884771	-1.5149286	-1.6054702	-1.1198523	-0.38033187	-0.21250075	-0.37778175	-0.2715437	-0.67612624	-1.1097491	-1.3336642	-0.602329	0.12572041	0.44502068	0.3287338
81	81	-2.9559762	-2.9148858	-2.906557	-2.047016	-1.1900496	-1.3539041	-1.0360075	-1.1491754	-1.5282688	-1.6798329	-1.9036533	-1.6580836	-1.0188259	-0.71568215	-0.69668347	-0.6486466	-1.1591702	-0.81526256	-0.65155727	-0.34565467	-0.3239871	0.2427453	0.60639155	0.50321394	0.6724493	0.9776761	1.2339348	1.7618883	1.4585952
82	82	0.74822205	0.62993276	0.5919555	-0.030917522	-0.1744411	-0.25442535	0.61673343	0.5985801	0.57389486	0.8802344	0.84260464	1.3034751	2.0534823	2.7624054	3.018712	2.4904377	2.577162	2.4410021	2.3011937	2.75629	2.8610473	2.8928616	3.110649	3.2795916	2.8427968	2.6482437	2.1964302	2.4601629	2.8251643
83	83	-1.2512869	-1.1422771	-1.0912342	-0.37070805	-0.46789753	-0.08452948	0.012589321	0.35691893	-0.480636	-0.3040347	-0.06593511	-0.038583018	0.2567677	0.5003995	0.5181959	0.6157598	0.3268874	0.4888076	0.9677701	1.0638709	1.247766	0.8918413	0.82794404	1.0496501	1.0969467	1.4760205	0.53786516	0.60220355	0.7470659
84	84	1.135948	0.9561304	0.9130851	0.6960175	0.2944466	-1.4247665	-2.3512242	-0.9129477	-0.6982137	-0.3807389	0.37784353	1.0277394	2.4647791	2.7796628	2.931965	3.055177	3.5945385	4.1398187	4.040909	4.067214	4.2238693	4.0751348	3.9872942	4.1922846	4.367766	4.6087017	4.6772823	4.245493	4.2948318
85	85	1.4139107	0.9885949	0.97610277	0.3801273	-0.6125518	-0.99075675	-0.35007834	-0.09744362	-1.1948209	-1.1875846	-1.3025767	-1.1724768	-1.7462153	-0.649135	-0.44036803	-0.4419709	-0.70567137	-0.49640155	-0.4073696	-0.4896664	-0.4974798	-0.24811594	-0.7349429	-0.9444932	-0.6074845	0.14198504	-0.05732067	-0.1783145	-0.27585617
86	86	0.8220739	0.6385079	0.5255012	0.22805986	-0.05179818	-0.12544495	-0.52933955	-0.6624812	-0.35113478	0.14240405	0.14046495	0.4671816	1.2208763	1.2687352	1.3853729	1.1855356	0.7952068	1.2635446	1.288058	1.095714	1.3121943	1.524185	1.2130189	0.8590186	1.3097775	1.0880989	1.3012136	1.2744586	1.2690194
87	87	0.30310172	-0.009711833	-0.22668982	-0.85538036	-2.3789737	-3.5154395	-3.7390008	-2.395062	-2.5365627	-2.0475197	-1.1640902	-0.525824	2.2199364	2.4066768	2.4223294	3.2229059	3.1414442	3.0720088	3.1824584	3.2150059	3.2078068	3.527532	4.3447666	4.4000463	3.8139906	3.4634573	3.216121	3.427088	3.171342
