# Supplementary material for: EEG decoders track memory dynamics
Source: Nat Commun. 2024 Apr 6;15:2981. doi: 10.1038/s41467-024-46926-0 (PMC10998865; doi:10.1038/s41467-024-46926-0)
Supplement: Supplementary file 3 — Source Data [file 41467_2024_46926_MOESM3_ESM.zip › fig2b_enc.csv]

	subject_in_sorted_recall_performance	freq_0	freq_1	freq_2	freq_3	freq_4	freq_5	freq_6	freq_7	freq_8	freq_9	freq_10	freq_11	freq_12	freq_13	freq_14	freq_15	freq_16	freq_17	freq_18	freq_19	freq_20	freq_21	freq_22	freq_23	freq_24	freq_25	freq_26	freq_27	freq_28
0	0	5.768516	5.5066504	5.377409	3.8549619	1.9564685	0.25868577	-0.4405924	0.17624734	1.0945783	0.9949873	1.4032001	1.9166969	3.1466522	3.3452573	3.2846105	3.4256928	3.4153042	3.6298022	3.277638	3.3370535	3.274505	3.3056166	3.24397	3.1154423	3.1215394	3.0113177	2.736922	2.7078025	2.8661923
1	1	6.4884477	5.7271605	5.3904004	2.4426608	0.98516876	0.33460185	-0.3328074	0.47716424	3.5536158	4.5119476	4.740655	4.8789787	5.5477533	5.751916	6.0854664	6.074114	6.1022778	6.113909	6.0505776	5.938762	5.795736	5.7797766	5.813589	5.8209987	5.7545357	5.5875826	4.5357456	4.656475	5.420743
2	2	0.7880489	-1.3905268	-1.9732376	-4.549625	-5.2734365	-5.832673	-6.365423	-8.563164	-2.6082616	-2.8828545	-3.0407257	-3.2858057	-1.129677	1.7259706	3.1043248	3.1074924	3.1098857	3.1992874	3.179483	3.257258	3.4112072	3.4030175	3.3676932	3.2053583	3.209867	3.2602825	3.33314	3.1744576	3.1875477
3	3	2.4720807	2.416988	2.5495915	3.2379866	2.0118263	0.19423477	-0.90872514	-1.4522347	-2.3992538	-2.837115	-3.3261147	-3.439601	-2.7209232	-1.7375872	-1.1847122	-0.84651446	-0.64134115	-0.14677618	-0.16050333	-0.35924977	-0.49278402	-0.55190897	-0.6941365	-0.74611807	-0.8752484	-0.9696424	-0.84682775	-1.005182	-1.3340929
4	4	-1.4194388	-3.0418913	-3.871357	-9.329802	-12.267757	-13.720858	-14.01224	-9.88369	-2.478143	-1.4773045	-0.46431452	1.0465555	2.899928	3.3129475	3.6867685	3.7631228	3.8723478	3.5386205	3.134276	3.1127555	3.0729153	3.0014098	2.7391667	2.576507	2.5170398	2.5150695	1.8288394	1.6392918	1.8653115
5	5	4.5627394	3.7225919	3.121589	-1.5304768	-3.1359613	-3.4801784	-2.1168497	6.4178457	6.536762	6.39658	6.168273	6.272494	5.6301193	6.4011927	7.5547805	7.34486	7.267786	7.1637154	7.0194645	6.9720063	6.951474	6.8544254	6.778202	6.5996437	6.4292774	6.3884783	6.323676	6.384076	6.4253426
6	6	-4.2346845	-4.3778677	-4.2066956	-3.0920436	-1.9685154	-1.078465	-0.86474717	0.8024537	2.3339257	3.0440416	2.6155741	2.039252	3.197032	4.377413	4.9204507	5.4576607	5.655613	5.6596966	5.785536	5.746167	5.7155113	5.7712717	5.6642733	5.7330484	5.8492885	5.8661227	5.5802975	5.779649	6.197833
7	7	7.477292	7.302982	7.585419	7.367855	5.9528604	4.6962953	4.197006	6.874484	8.136577	7.3804607	6.456412	4.654448	3.2341385	3.287828	6.579911	6.61386	6.5863833	6.993684	7.11057	7.0247917	6.8802767	6.754158	6.747578	6.874424	6.826369	6.844147	7.0172014	7.0188675	6.8111286
8	8	-4.5897703	-5.7976236	-6.4370985	-10.541453	-12.8956375	-13.858686	-11.661935	-5.745281	-5.221627	-5.3624454	-4.8505654	-3.8151019	-3.1559029	-2.9874616	-2.699967	-2.6014893	-2.5040693	-2.5163665	-2.473744	-2.5303488	-2.5859523	-2.4766665	-2.400641	-2.4559586	-2.4694977	-2.5542426	-2.5038939	-2.482554	-2.4806452
9	9	11.503447	11.39785	11.186768	8.83643	6.5113564	5.1913905	4.9612193	4.6822577	4.210286	4.108968	4.26029	4.924799	5.9328938	6.195264	6.991711	7.0005774	6.570737	6.4900656	6.416174	6.2441883	6.0305405	5.800037	5.46319	5.167926	5.042967	5.0540557	4.560856	4.402652	4.6832333
10	10	-0.25268757	-0.13686901	-0.40010834	-1.2663325	-0.24426007	-1.3014452	-5.3935623	-3.2646646	-1.4704883	-0.52105665	-0.25547326	-0.0753469	1.4492937	1.4867394	1.4162574	1.1011007	0.9450414	1.0057666	0.95438534	0.97905856	0.95447457	1.0343347	0.9848324	0.91771555	0.91899633	0.92200905	0.90061975	0.8572966	0.8712299
11	11	10.240765	8.98067	8.267411	0.9613502	-3.546983	-5.3562946	-3.816916	-0.29462302	0.7947652	-0.5030834	-1.0013044	-0.36214876	1.3485733	2.6715546	2.669143	2.5165157	2.7514107	3.1911812	3.4836974	3.7144477	3.8282561	4.109009	4.7117996	5.197858	5.3926	5.3812175	5.301613	5.4968667	5.9579062
12	12	-6.478094	-8.15209	-9.200712	-14.005083	-15.792248	-16.41958	-13.839698	-12.514975	-12.028357	-10.813638	-7.514082	-6.1117635	-2.490675	-0.4461652	0.19965714	0.4897575	0.61148494	0.94482434	0.9016178	0.9443139	0.9844237	0.9310428	0.79433084	0.81532234	0.9472332	0.95378125	0.8611644	0.6776326	0.35088676
13	13	4.3397007	4.2954235	4.259096	4.134041	2.9706664	2.1596208	1.7860456	1.9551274	1.5149574	1.4696938	1.799983	2.290181	2.4675753	2.5534403	2.8202431	3.0456038	3.0656826	3.2410831	3.3165195	3.3225718	3.317705	3.3840594	3.4418783	3.4299793	3.3497941	3.2465358	4.642117	4.813614	4.324788
14	14	-1.1249974	-1.8912057	-2.2699282	-4.3976107	-5.670135	-6.05791	-6.078214	-3.9139009	-2.4114916	-2.6862783	-2.7519174	-2.5401807	-0.4436252	0.5260626	0.52020764	0.32798922	0.4465214	0.60503054	0.81372285	1.0575807	1.1452258	1.0716931	1.0276101	1.1456438	1.010926	0.9474661	0.9464324	0.9807998	0.84171593
15	15	-1.6223875	-3.6623313	-4.7000294	-10.117849	-13.462956	-15.219926	-14.801904	-11.20781	-10.364288	-10.743851	-10.371517	-7.500397	-4.5523252	-1.4653213	-0.39118728	0.11214703	0.12368387	0.15458861	0.23416173	0.4048732	0.22510064	0.3151424	0.4879187	0.22526556	-0.28816426	-0.72165525	-0.98138165	-1.0837336	-0.98669577
16	16	5.3230677	5.1527433	4.8878894	3.7981496	1.3790953	-0.3049003	-0.94638544	-1.6903841	-1.3607273	-1.0550523	-0.7164226	-0.47947606	0.26380995	1.25389	1.3365778	1.3234037	1.5598383	2.1824646	2.5775962	2.8711061	3.1908813	3.547801	3.7932634	3.8345006	3.865386	3.5361705	3.9937587	4.0879164	3.581594
17	17	16.572945	16.195131	16.027645	11.319484	8.08079	7.1043887	7.067095	7.7517166	7.5003033	6.6925883	5.8183274	5.511842	5.5846057	6.4446864	6.8058996	6.9043574	7.1291237	7.473563	7.418297	7.211743	7.2447047	7.236891	7.2645326	7.309647	7.264188	7.337725	7.30406	7.4036617	7.4922237
18	18	8.858387	7.675827	7.0513964	2.6045125	-1.04879	-3.207333	-4.994776	-1.5390025	2.5198545	3.5629416	4.0355377	4.3446054	6.148983	6.9104495	6.3579397	5.97661	5.7980795	6.19038	6.133842	5.9835386	5.8361044	5.5967298	5.6688366	5.979019	6.323234	5.892162	4.351131	3.666493	3.5094376
19	19	5.442643	4.892633	4.6841593	2.8293266	0.9149928	-0.09083676	-0.4502877	0.14758047	1.9399824	2.7219214	2.8640552	3.060976	3.6956103	3.7704806	3.34202	3.1290884	3.286711	3.2123764	3.017027	2.9134018	2.888453	2.7493196	2.5670185	2.45733	2.4186041	2.3396003	1.5801815	1.531415	1.7405427
20	20	-1.6726395	-2.4618564	-2.6227303	-5.49164	-7.068313	-7.121299	-7.334487	-6.135852	-5.689896	-8.752573	-9.807283	-10.21133	-9.726738	-8.127111	-6.676581	-5.616527	-4.8864164	-4.0598903	-3.607006	-3.2721128	-2.817827	-2.2164526	-1.7636163	-1.3594066	-1.0463806	-0.77777916	-0.24817497	-0.018912971	0.11557591
21	21	-11.315351	-12.718468	-13.408824	-16.14943	-17.242794	-17.154037	-14.530602	-8.235347	-10.849209	-11.088197	-10.529743	-9.210044	-8.32246	-6.436054	-5.981125	-5.828772	-5.635113	-5.483574	-5.6411204	-5.7945867	-5.687175	-5.4778724	-5.631006	-5.6575384	-5.8210588	-5.751762	-5.6353445	-5.571763	-5.629215
22	22	2.0117958	1.6526668	1.6544604	1.0489357	-0.45931187	-1.2474892	-0.9779936	1.2744882	1.9791498	2.0002856	2.1636696	2.46686	2.7874238	3.025173	3.261466	3.2779727	3.1887062	3.0642765	3.2455392	3.1689596	3.1895173	3.2020082	3.0601377	3.1086292	3.149555	3.1361709	3.1558938	3.0591142	3.0348558
23	23	3.5823011	2.8003986	2.2702646	-1.3945427	-3.9607005	-5.532254	-4.2339935	2.234945	2.9146733	3.2585742	3.8389335	4.379059	5.746685	6.211425	6.342998	6.497673	6.6264305	6.7709713	6.7506933	6.6606007	6.570985	6.635221	6.6884937	6.6569448	6.625505	6.4200335	3.2987685	3.325179	5.072505
24	24	6.027256	5.2959585	4.904608	1.9413764	-0.43190423	-2.2649455	-2.6876364	-0.11213061	0.8523395	1.0194991	1.1795168	1.469938	2.754717	4.291128	4.3737984	4.4909644	4.3213024	3.6868987	3.4243436	3.2107315	2.703405	2.2943354	2.0186987	1.7654666	1.3968272	1.3016621	2.6225655	2.677258	1.5124145
25	25	9.636473	9.392196	9.21678	7.1883087	4.9593415	3.305817	3.07415	2.97197	2.7091694	1.8829074	1.1041003	0.576276	-0.34125036	-0.9230906	-0.96967804	-1.1856062	-1.0163567	-0.685999	-0.6257415	-0.60605496	-0.5186274	-0.4170984	-0.34869546	-0.2640617	-0.15750086	0.14469528	0.6691049	1.0529283	1.2936283
26	26	3.9503388	3.0576165	2.5204332	-1.236243	-4.925866	-6.486272	-4.099395	-1.141126	-1.631009	-1.7204974	-1.4571316	-1.1984553	-0.9012021	-1.3222818	-1.3563375	-1.4852217	-1.4675581	-1.5910935	-1.3431336	-0.9524483	-0.88840246	-1.0326769	-1.0175056	-0.9511642	-0.98578054	-1.0034441	-0.9770589	-0.9349676	-1.0080075
27	27	9.355026	9.089962	9.144925	7.932598	4.3006597	1.8780118	0.31158286	0.2880515	-0.07061857	-0.28729218	-0.63801455	-0.7316721	-0.63449544	-0.18699524	0.052046746	0.24948502	0.32037196	0.132198	0.10234332	0.09288567	0.01195538	-0.21072489	-0.2415233	-0.40072817	-0.45433682	-0.54579204	-0.75132036	-0.7273937	-0.71500534
28	28	4.6845713	3.7666988	3.0616808	-1.9933207	-5.6520915	-7.1094356	-6.3659573	-3.0707893	-2.503588	-2.4941752	-2.3166378	-1.9307599	-1.9746642	-2.620861	-3.0526638	-3.0419736	-3.092012	-3.3028252	-3.5068898	-3.6006205	-3.6441503	-3.6173415	-3.690561	-3.8499916	-4.0325603	-4.14328	-4.025348	-4.001005	-4.097582
29	29	2.2912297	2.2261534	2.43688	3.6644797	2.1712265	0.8636153	-0.22475903	-0.12307617	-1.3082623	-1.9883639	-2.7959728	-3.282878	-4.4594617	-4.8928847	-4.5031967	-4.6078615	-4.608935	-4.7386484	-4.9716725	-5.2470617	-5.4478283	-5.5034795	-5.7551246	-5.69487	-5.838974	-5.918481	-5.140792	-5.30082	-5.8588367
30	30	5.6431084	4.9386616	4.935503	3.6539402	-0.19193637	-3.5092669	-4.5151396	-1.3505149	0.6598293	0.4328751	-0.07553536	0.15964153	0.7108505	1.4645494	2.086421	1.8664619	1.9774661	1.9151392	2.1136236	1.991681	1.7902623	1.6497681	1.582082	1.5381076	1.470758	1.2951341	1.2400187	1.1334559	1.121361
31	31	-0.5041313	-1.0633101	-1.3987324	-4.174276	-5.8913407	-5.938924	-6.5712028	-6.2398925	-6.7698708	-6.9182844	-6.8809233	-6.6939526	-5.155987	-2.905242	-3.1389434	-3.1002388	-2.7545462	-2.475168	-2.09489	-1.7883492	-1.540731	-1.4956913	-1.5599606	-1.4859192	-1.4320489	-1.406241	0.8282682	0.89886135	-0.3140527
32	32	0.7378713	-0.43129224	-1.0103512	-4.580811	-6.272046	-6.321494	-5.545983	-0.06975061	-0.48756188	-0.106848285	0.33543575	0.6846217	1.3227941	1.5309912	1.5370245	1.7708967	1.9800208	2.0219953	1.9823384	2.0447474	2.1428013	2.2177777	2.350487	2.3681664	2.3688335	2.5157247	3.2126064	3.193678	2.9398117
33	33	-2.4145994	-3.1774557	-3.5624144	-6.242394	-6.903557	-6.171844	-5.481568	-4.206365	-1.2333827	0.31791168	0.8433422	1.3438127	2.9316568	3.720751	3.9085	4.1085777	4.3197184	4.614818	4.634548	4.5729094	4.7756987	4.886097	4.7546964	4.505826	4.380991	4.3789215	4.5290933	4.4447145	4.329503
34	34	-0.36534458	-1.8077241	-2.2713416	-4.486194	-5.708916	-6.453121	-6.705927	-5.5509763	-4.237243	-3.927578	-3.6360614	-3.460268	-2.78686	-1.6978012	-0.9550226	-0.57279277	-0.1308366	0.4552948	0.66988194	0.6370685	0.86964583	0.90605986	0.82453924	0.56551325	0.4463473	0.5246801	0.8874892	0.860662	0.5333328
35	35	1.1580894	0.51808363	0.06984927	-1.5932374	-2.5723004	-3.2064552	-4.0271873	-3.9844754	-3.322786	-2.522363	-2.0516675	-1.7276001	-1.4177158	-1.1041173	-0.9495762	-0.9502329	-1.1040652	-1.0372956	-1.134095	-1.3573494	-1.6351608	-1.8201079	-1.902313	-1.9461246	-2.0117114	-1.8974879	-0.53617495	-0.4925408	-1.1563712
36	36	4.6902	4.5685215	4.6504087	4.3531113	3.137857	2.3412902	2.8816519	3.9505956	3.7214928	3.7512317	3.7813144	3.815423	2.765681	2.1576002	2.0775323	1.827735	1.6336184	1.3856635	1.0985072	0.75785565	0.3828864	0.18641879	-0.00044653565	-0.17480586	-0.28546458	-0.20999609	0.38266957	0.5105995	0.15250567
37	37	0.7826745	-0.44633043	-1.0791365	-5.411527	-7.42967	-8.339699	-7.4755397	-0.9512831	0.80155945	0.26839364	0.15434366	0.6109216	1.5202556	1.8262532	2.429816	2.335322	2.2084348	1.9231867	1.7499758	1.7193441	1.3758109	1.2206302	1.1189907	0.97307444	0.93214226	1.0090219	1.5695918	1.5949869	1.0622159
38	38	0.2576347	-2.2170174	-4.0480795	-11.842584	-14.054488	-14.507798	-9.162757	-4.8255296	-5.029352	-3.663087	-1.3609852	-0.088496745	2.0761843	3.9924314	4.4959016	4.7206187	4.740098	5.0955744	4.943949	4.7629023	4.7446556	4.715786	4.7167478	4.5468426	4.4130945	4.232279	4.0837026	3.7795167	3.6014726
39	39	4.6339703	3.8940582	3.4070785	-0.2949116	-2.757108	-4.66927	-5.2906256	-4.8765574	-4.218508	-4.525556	-4.2914715	-3.9398563	-3.1768146	-2.7800608	-2.3704371	-2.3219726	-2.2956774	-2.2576704	-2.2458987	-2.1792793	-2.1067567	-2.0179787	-2.0536082	-2.0701199	-2.2624307	-2.34262	-2.3844154	-2.4604363	-2.5187647
40	40	1.0042365	0.14265049	-0.38015485	-3.8970468	-6.9119616	-8.316494	-6.682258	-2.9326696	-3.0039372	-2.9198804	-2.3441904	-1.567129	0.15513244	1.1165892	1.5437908	1.7089236	1.738442	1.875524	1.8543253	1.8564055	1.9129465	1.7973962	1.8640022	1.9292449	1.9604111	1.9001527	0.45404878	0.36761376	1.1693872
41	41	-1.4201415	-1.8749912	-1.915258	-2.2461152	-4.220492	-4.851778	-4.644553	-3.056698	-2.1647635	-1.9485965	-2.1715693	-2.0066938	-2.048763	-4.3962364	-4.5875874	-4.4292917	-4.1479034	-4.463182	-4.6210575	-4.641524	-4.724883	-4.63891	-4.760627	-4.8203616	-4.6189213	-4.1427355	0.45414615	0.5862314	-1.8005401
42	42	9.824008	9.504889	9.134821	6.2270555	4.807127	3.8320117	2.9056268	2.4589207	2.0794117	1.37779	0.82848203	0.47551388	0.30763537	0.8588557	0.863326	0.47847295	0.5144797	0.48264533	0.3821622	0.16063187	0.18306005	0.18427819	0.107058436	0.0011503994	0.09978928	0.25143075	2.4245336	2.5241628	1.4718717
43	43	-7.6156816	-9.295795	-10.209784	-14.073608	-13.417754	-11.30482	-7.774234	-7.3219085	-4.3058424	-1.4120426	0.58666724	1.4550772	4.6823997	5.9477396	6.322442	6.31913	6.246937	6.1549463	6.055399	5.8755283	5.801568	5.7091484	5.829321	5.7307515	5.460718	5.4469585	5.41471	5.327987	5.3251247
44	44	3.9109468	3.7297404	3.6448708	2.510344	2.1679754	2.0682085	2.0336812	2.989612	3.8778315	4.226102	4.763618	4.9295554	5.7936096	6.3857923	6.449875	6.3546047	6.1741924	6.5261106	6.9831305	7.221018	7.235234	7.1822762	7.126172	7.033411	6.8857613	7.7195063	7.093201	7.0559087	8.203618
45	45	3.3102584	2.6769967	2.3786104	-0.6797819	-2.633154	-3.206075	-2.3621497	0.64891225	0.26384136	-0.5828898	-0.71284056	0.15084583	1.0521429	3.4335756	4.728688	5.4188404	5.83768	6.5464153	6.617941	6.4078426	6.453748	6.6294327	6.817344	6.6861715	6.486632	6.9124727	6.281137	6.3069344	7.138311
46	46	0.87639487	0.5026777	0.47514427	-0.3443016	-0.91182077	-0.24377093	-0.011598885	0.44742593	1.0669882	1.0572903	0.9307077	1.1079257	2.368493	3.2583218	3.4284518	3.862408	3.9445305	3.7934573	3.7691736	3.763061	3.696477	3.7831469	3.8035288	3.8227625	3.6251261	3.5585575	4.684557	4.706733	3.8377285
47	47	1.499955	0.9373872	1.0332173	1.2607772	-0.4072855	-2.3439648	-4.121848	-4.361289	-2.937939	-2.2020485	-2.1269982	-1.6620953	-1.6405804	-0.42121175	0.24172905	0.2961142	0.3943676	1.039244	0.8007737	0.50039005	0.2873931	-0.0046483874	-0.37973714	-0.818723	-1.4267378	-1.4027445	-0.29138213	-0.7133212	-2.0175605
48	48	1.8090923	1.6603156	1.5242301	-0.37720102	-1.3451339	-1.8179867	-1.9459144	0.042282134	-0.20799947	-0.7932457	-1.5022738	-1.6938406	-2.2328992	-2.5120487	-2.481027	-2.5005288	-2.4594886	-2.537593	-2.4730377	-2.4707255	-2.4719572	-2.5953894	-2.4527192	-2.4472642	-2.6252127	-2.6980455	-3.13514	-3.0685854	-2.6731277
49	49	-3.2005138	-3.905097	-4.3473716	-6.5519476	-7.633993	-7.709199	-6.876462	-5.8269706	-5.3539867	-4.9550486	-4.382352	-3.9857297	-2.7042694	-1.75787	-1.5064955	-1.4940976	-1.406476	-1.107791	-1.2286046	-1.324889	-1.3214821	-1.3189209	-1.2534974	-1.3068733	-1.2067996	-1.1014947	-0.5843469	-0.6623364	-1.0088551
50	50	-6.6418295	-7.395564	-7.8291583	-9.376791	-10.007443	-10.374575	-10.45566	-7.115162	-5.6116056	-4.5420094	-3.3020766	-2.5949185	-0.59686315	0.3474126	1.0981348	1.226218	1.0951254	1.2070389	1.2533101	1.2193428	1.1412147	1.111787	1.0974298	1.2066619	1.2976098	1.1227556	1.3471859	1.2552812	0.56148195
51	51	-1.5289037	-1.9552212	-1.9819446	-2.4734812	-3.872332	-3.972191	-1.5212728	-0.111086845	0.42090917	0.9920959	1.7413646	2.0461557	3.6737216	5.275352	5.646042	5.6681995	5.61197	6.0467963	6.2444544	6.350438	6.418846	6.4766364	6.455718	6.3693485	6.3820953	6.3533497	5.2310085	5.1867123	5.961516
52	52	-4.146765	-4.799708	-5.00288	-5.990609	-6.08947	-5.6648655	-5.149773	-2.5860193	0.8757327	0.48443657	0.5510255	0.42732978	1.0363456	1.5636814	1.5620365	1.4767392	1.4941059	1.5219512	1.900542	2.1389747	2.1978307	2.4806166	2.385006	2.261921	2.2401109	2.388752	2.468828	2.5460534	2.6335363
53	53	2.3625085	1.89565	1.7074826	-0.7397769	-3.0351913	-4.1002116	-3.9562259	-2.3236094	-1.5352079	-0.9571821	-0.4542122	-0.0067060143	1.3418698	1.7273676	1.8211536	1.8470061	2.0301723	2.2344522	2.2241874	2.317667	2.3694313	2.5201077	2.535326	2.5121965	2.4344482	2.3856602	3.3307796	3.4706502	3.0315456
54	54	1.4840292	1.507045	1.3901126	0.7748082	1.1666355	0.8002905	0.19463915	0.8008778	0.3689968	-0.5033399	-1.055373	-1.5278482	-2.2861466	-1.3773875	-1.2000993	-1.0096011	-0.6875049	-0.6014576	-0.7027695	-0.77782786	-0.9218903	-0.7259158	-0.79516226	-0.8413502	-0.74729335	-0.48385227	0.3774432	0.4569313	0.20526057
55	55	-0.13502142	-0.7395708	-1.0775743	-3.2968688	-2.773261	-2.0005455	-0.94463974	1.4027023	3.8809066	5.076602	4.763626	4.482069	4.462736	5.100548	5.6595488	5.7526712	5.7183886	6.093671	6.2592373	6.195877	6.051798	5.8847885	5.612837	5.366246	5.15831	4.9429417	4.4479895	4.3192744	4.661909
56	56	6.626034	6.155267	5.877742	3.371425	0.11003636	-1.3483548	-0.48673555	0.9931489	1.2097039	1.7178087	2.6928244	3.5002234	3.1413078	1.9588045	1.5775688	1.9837375	2.6346655	3.003334	3.1354287	2.5882952	2.4040544	2.5807273	3.140615	3.3672152	4.079807	5.216251	5.1731205	5.219768	5.4515
57	57	-2.8779833	-4.098233	-4.7116566	-7.6405697	-7.875105	-7.5717983	-7.0724874	-6.2918024	-4.0849586	-3.5399766	-3.2518156	-3.216415	-1.2059503	-0.5827103	-0.1715	-0.25715837	-0.30327344	-0.5726858	-0.5706722	-0.41443428	-0.20925373	0.002408415	0.16172516	0.14081517	-0.071462914	-0.13717654	-0.10914476	-0.19655551	-0.17149304
58	58	-0.7666135	-1.5513659	-2.0592868	-4.7126307	-4.8299046	-4.7200985	-4.4684644	-1.6739393	-0.004144728	0.20216617	0.15761265	0.27791294	1.3922441	2.052827	2.5103693	2.709056	2.6576524	2.6265976	2.6421628	2.7463999	2.790117	2.8030505	2.714712	2.725891	2.7250948	2.7802584	2.8113756	2.919143	2.9919617
59	59	-1.9200212	-2.5686376	-2.9740992	-4.237944	-6.5586643	-8.179949	-8.087246	-3.5179915	-3.4702604	-3.4624672	-2.651173	-0.84646934	-0.06957044	1.2066964	1.2318383	1.0738611	0.977115	0.89479995	0.9307379	0.94297355	0.9640678	0.9108435	0.8835541	0.6559307	0.64610356	0.6363113	0.73731196	0.6177883	0.6761667
60	60	8.1950245	7.634454	7.260875	4.3702345	2.0160336	-0.3291192	-1.5380582	0.19152416	1.3430432	1.1908827	0.8258946	0.9698319	2.6433077	5.211036	6.2065535	6.7908535	7.1560893	6.8350616	6.777395	7.0568867	7.095655	6.851941	6.7388573	6.8815174	6.9858685	7.1799917	5.5466633	5.4929066	6.5997334
61	61	-3.3884573	-4.225497	-4.918133	-8.776373	-9.515845	-9.908951	-9.529966	-3.814354	-2.1207502	-1.479171	-0.5374416	0.8559819	2.48917	2.7397244	3.2439606	3.7286706	3.7421207	3.7717228	3.9141715	3.9458976	4.05706	4.0562973	4.289472	4.4493284	4.5633206	4.6037006	4.4744554	4.5036373	4.4748497
62	62	3.005843	2.4856663	2.373714	1.4239924	-0.34512487	-1.5978167	-1.8901205	-0.91578174	0.024996787	0.9616363	1.4325805	1.9839513	2.4760747	2.6176033	2.55975	2.6129477	2.6900926	2.775836	2.8969042	2.9199843	2.9250312	2.9071026	2.8177385	2.8007507	2.764817	2.754131	2.655017	2.6335473	2.722803
63	63	-9.148618	-10.381338	-11.208282	-14.728873	-15.38295	-15.269197	-13.435106	-7.6186514	-8.438609	-7.74441	-6.2567463	-4.5194674	-3.1458647	0.64309055	3.2222705	4.0766363	4.2051363	4.206357	4.436404	4.5676613	4.679121	4.668792	4.480118	4.552718	4.795825	4.7045403	4.144325	4.0113297	4.4458437
64	64	-7.9488254	-9.378506	-9.900927	-12.472002	-14.210476	-14.83224	-14.117386	-9.537693	-8.115187	-8.110941	-7.3883657	-5.8440094	-1.6876893	0.29930723	0.7524004	0.83841306	0.67814034	1.4372413	1.4432726	1.3995041	1.2082894	1.4894104	2.1209047	2.1790042	1.7359109	1.5845988	-0.53445053	-0.5182674	0.42802688
65	65	2.3548417	1.9624605	1.6812735	0.57551765	-1.2118325	-2.589558	-3.225926	-2.6469831	-2.5811605	-3.074865	-3.4727526	-3.43964	-3.2363067	-2.4538817	-1.3174205	-1.4166453	-1.5768144	-1.7672726	-2.0966742	-2.3216968	-2.5148032	-2.5913117	-2.6454751	-3.037186	-2.9983582	-2.8152769	0.73975563	0.8714892	-1.3101882
66	66	-2.636168	-2.7816954	-2.8623524	-3.1426473	-2.7774844	-2.0880878	-1.6329458	-2.0167994	-2.6112306	-2.8096488	-3.2148194	-3.207028	-2.5415041	-0.9908359	-0.749956	-0.62836343	-0.5454041	-0.39462447	-0.5708124	-0.5463525	-0.19503915	0.08479327	-0.0057103634	-0.18344522	-0.22907078	-0.14227545	-0.13433182	-0.10334891	-0.013788223
67	67	-11.187273	-11.87845	-12.320673	-13.9939785	-13.786655	-13.304149	-11.854219	-10.6863365	-11.502022	-11.054756	-10.623093	-10.637569	-11.847618	-11.919146	-11.812649	-11.396759	-11.062079	-10.570555	-10.550958	-10.829209	-10.834428	-10.686256	-10.381294	-10.282528	-10.490322	-10.630057	-9.62138	-9.456244	-10.523418
68	68	-8.062589	-9.29377	-10.091909	-12.759369	-12.279988	-11.57851	-9.311909	-10.460201	-9.172995	-7.4769554	-7.2020855	-7.4028044	-0.7311436	0.747595	2.3437414	4.216176	5.099593	6.081765	5.8733253	5.3957663	4.5090494	3.5584056	3.0017698	2.710008	2.5381792	2.0471666	0.5985479	0.79196805	2.025096
69	69	0.8326092	0.16291027	-0.21730116	-3.7880688	-6.9757843	-8.646593	-8.658701	-5.340847	-3.9462729	-3.4260895	-2.548664	-1.6554141	-0.70274496	-0.38534486	-0.4729791	-0.23585862	0.06774247	0.3025081	0.85321397	1.2271452	1.5775177	1.6867664	1.8207936	1.6393915	1.5350671	1.6769682	2.9216473	2.9260933	2.5248096
70	70	-2.4799922	-3.0305276	-3.431704	-5.9472556	-7.1048694	-7.436097	-7.259588	-5.7515936	-4.7385125	-4.1583843	-3.9272776	-3.5530825	-3.237812	-1.6491458	-0.33087534	0.4484958	0.4452098	0.86443585	1.6597476	2.1125875	2.3848686	2.397328	2.4583755	2.4369667	2.6549773	2.747346	2.175795	2.1602852	2.6031508
71	71	-0.99929047	-2.0413294	-2.5522437	-5.311604	-5.812726	-5.7804585	-6.111891	-6.357723	-4.737944	-3.9502356	-3.6791987	-3.4627128	-2.9773057	-2.1184177	-1.3394752	-0.83829844	-0.36071685	0.14674206	0.42448217	0.29882437	0.28608334	0.19015284	0.14333954	0.2200428	0.14989689	-0.049506545	-1.1195185	-1.0766529	-0.37612954
72	72	-3.7259252	-4.3559	-4.5506124	-4.9661274	-5.8038354	-5.465963	-4.4977593	-3.5444078	-3.2380788	-3.0109692	-2.90209	-3.1447124	-2.6972442	-3.1307745	-1.7841427	-1.5147383	-1.3170841	-1.4389426	-1.1780624	-0.9960605	-1.0539615	-0.69597507	-0.631941	-0.7701305	-0.6667569	-0.5924177	-0.44490987	-0.37321764	-0.15442283
73	73	-11.412777	-12.469429	-12.491926	-11.728518	-12.360701	-11.803354	-9.4258995	-5.5240607	-1.5497067	0.18732321	1.1382979	2.0911617	4.229293	4.676336	5.1662664	5.8700514	5.9056325	6.53076	7.3072214	7.8633995	8.073093	8.202184	8.165405	8.148935	8.181143	8.288917	8.561957	8.779646	8.9847
74	74	6.109359	5.911442	5.848701	4.6333203	3.5962346	2.305406	1.6294079	3.5515437	3.069096	2.5393782	0.03783208	-3.5028272	-4.575968	-4.26766	1.3581419	1.1923943	1.1067233	0.9471797	0.83154845	0.96155715	0.8100116	0.50924546	0.09734627	0.048261963	-0.008110546	-0.22364998	-0.4534639	-0.6032814	-0.59654665
75	75	2.6051698	1.4009187	0.7325357	-2.2377667	-3.7473054	-4.667711	-4.08383	-0.5507618	-2.1126275	-4.127206	-4.9287844	-4.682571	-5.1906505	-2.8941617	-1.6825871	-1.8012277	-1.4212632	-0.91759753	-1.0520186	-1.2935174	-1.6528878	-1.7753174	-1.938446	-1.9045297	-1.9299093	-2.1052818	-1.7312479	-1.822683	-1.6873326
76	76	-5.3289275	-5.727393	-5.883401	-6.4134803	-5.996935	-5.3381443	-5.026489	-3.7113633	-2.0891173	-1.6563019	-1.806091	-1.771247	-1.0046424	-1.1229302	-1.8101381	-2.0079355	-1.9104993	-1.5470748	-1.4406428	-1.4079145	-1.3472542	-1.3504189	-1.3690307	-1.3228409	-1.313833	-1.2899731	-1.562125	-1.5663602	-1.2779353
77	77	-2.499449	-2.9715266	-3.3031511	-4.214531	-4.9011793	-5.218542	-5.1830425	-4.3623276	-3.2666934	-3.4665256	-3.6430676	-3.8636098	-4.697575	-5.5971155	-5.7137003	-5.4728985	-4.99769	-4.5759087	-4.349964	-4.255533	-4.029114	-3.71194	-3.5078564	-3.3539953	-3.452199	-3.3491564	-3.243781	-3.2415571	-3.2235107
78	78	1.7728664	1.6445549	1.5840373	1.3427665	1.1764052	1.8161149	3.992395	3.7555647	3.7939854	4.169083	4.7399826	4.6486816	4.922514	4.9134955	4.658613	4.452694	4.472242	4.638066	4.7547436	4.7923183	4.77979	4.8278313	4.8013086	4.8265676	4.9242954	4.910843	4.9836926	4.994791	5.014922
79	79	-2.2037518	-3.0025606	-3.5364947	-6.656154	-8.1738405	-8.957415	-9.057709	-9.286211	-9.246571	-10.013832	-10.580833	-10.994551	-10.611865	-10.00175	-10.451286	-10.856431	-10.736748	-10.400866	-10.471369	-10.33661	-10.450172	-10.371586	-10.340347	-10.233512	-10.279949	-9.770319	-4.68979	-4.6415424	-7.5135894
80	80	-1.8820863	-2.4813094	-2.737616	-3.8157482	-4.4256115	-4.5377336	-3.329174	-2.577941	-2.1903172	-1.9258324	-1.7163912	-1.7237062	-2.2297883	-2.9433777	-3.1372356	-3.1544852	-2.9708793	-2.76443	-3.0021956	-2.9710097	-2.943007	-2.8858495	-2.9467201	-3.0281932	-3.1695783	-3.1408916	-2.8799605	-2.9977124	-3.1803102
81	81	1.4557102	0.58861935	0.12784699	-3.136804	-6.1709046	-8.193488	-8.973678	-3.690772	-3.2902253	-3.561499	-3.1563435	-2.9019299	-0.61911595	0.06112334	0.12929328	0.08160046	0.14443213	0.32832024	0.48667884	0.73308283	0.728063	0.90439916	0.7892033	0.6841206	0.84895486	1.2299852	1.3667417	1.4057571	1.1063328
82	82	4.697189	4.327545	4.094368	2.480332	0.8849867	-0.5564515	0.5641273	1.1643739	0.77161056	0.32316327	0.20848376	0.123820126	-0.4810269	-0.58401996	-0.32717544	-0.42582273	-0.62118214	-0.49047697	-0.25039655	-0.2512884	-0.32648146	-0.27356762	-0.12043724	-0.062245764	-0.3123684	-0.43604589	-0.5136502	-0.56828856	-0.5599439
83	83	2.7723677	2.242826	1.8577818	-0.46779874	-2.6973667	-4.3217716	-4.5653925	-4.3193026	-3.6455116	-3.5376453	-3.424747	-3.2573752	-2.4193606	-1.3227601	-0.83226466	-0.95756584	-0.8566898	-0.15670243	0.16427985	-0.11021888	-0.22703359	0.24657997	0.8030587	1.0486878	1.387224	1.649457	2.9293904	2.9759154	2.0005114
84	84	0.6928977	0.63568985	0.51701564	0.27618113	0.72928417	1.3735868	1.8706002	2.3480957	2.8342798	2.813067	3.1971672	3.4122045	3.9842126	4.3788223	4.804766	5.179744	5.449006	5.774649	5.7216635	5.5721316	5.4880853	5.5228987	5.5950823	5.6002707	5.5717134	5.4559784	4.5909433	4.6770306	5.4379683
85	85	-8.258384	-8.67795	-9.054999	-10.93707	-10.54277	-9.166008	-7.864582	-6.439758	-7.0250444	-6.7538567	-6.652905	-6.9043493	-8.088514	-7.6296835	-7.236274	-6.932043	-6.7231274	-6.6323934	-6.5577216	-6.475564	-6.449839	-6.2843723	-6.095112	-5.9590454	-5.7254567	-5.5628977	-4.9054275	-4.779172	-5.0666637
86	86	-3.4636211	-4.0827184	-4.504578	-6.594121	-6.978988	-5.135535	-3.9145184	-2.299203	-1.3044218	-0.75465226	-0.078667894	0.5903832	1.0604957	0.7739158	0.7235514	0.6835694	0.75363076	0.6588373	0.44331953	0.4812481	0.45456338	0.63028604	0.7856334	0.8486398	0.78891915	0.8384883	0.7465348	0.7176002	0.6549821
87	87	1.4382248	1.2022291	0.9807739	-0.9071959	-1.347764	-0.9950802	-0.70800525	-0.27373955	0.4515901	0.9434357	1.001963	0.47442514	1.4761072	2.0220308	1.809315	1.9983447	2.26596	2.3962362	2.382312	2.3471599	2.2592397	2.0304575	1.9252453	1.8374445	1.5578245	1.4765778	0.16829947	0.1312265	0.8774708
