# Supplementary material for: EEG decoders track memory dynamics
Source: Nat Commun. 2024 Apr 6;15:2981. doi: 10.1038/s41467-024-46926-0 (PMC10998865; doi:10.1038/s41467-024-46926-0)
Supplement: Supplementary file 3 — Source Data [file 41467_2024_46926_MOESM3_ESM.zip › fig2b_ret.csv]

	subject_in_sorted_recall_performance	freq_0	freq_1	freq_2	freq_3	freq_4	freq_5	freq_6	freq_7	freq_8	freq_9	freq_10	freq_11	freq_12	freq_13	freq_14	freq_15	freq_16	freq_17	freq_18	freq_19	freq_20	freq_21	freq_22	freq_23	freq_24	freq_25	freq_26	freq_27	freq_28
0	0	-4.11263	-4.222337	-4.235674	-3.0522492	-2.568552	-3.7405832	-5.142864	-4.5715365	-2.741557	-1.2759151	0.030270368	1.5668318	4.179306	5.042085	5.1224036	4.7006903	4.3004274	3.9675326	4.1409883	4.2464566	4.467469	4.259515	4.1553884	3.9794884	4.1253223	3.292336	2.8972125	2.2785227	2.0709953
1	1	1.270744	1.7381958	1.822886	2.3793495	1.8100511	1.8220541	2.0013607	2.0412722	0.78497016	-0.40557355	-0.49313766	-0.8253269	-1.1818604	-1.451117	-1.327651	-1.1644707	-1.0258466	-1.0138192	-1.3824121	-1.1353937	-0.7618099	-0.4065644	-0.36583287	-0.52034307	-0.7986931	-0.8242606	-1.0055605	-0.7484537	-0.5723983
2	2	0.2808162	0.123038605	0.114612475	-0.13090433	-0.29437125	-0.42631152	-0.3970442	-0.29908603	-1.056014	-0.8373986	-0.9979496	-0.6356937	-0.5380993	-0.3064029	-0.766402	-1.3983936	-1.0418183	-0.81133723	-1.0390868	-1.0878773	-0.57884634	-0.72613394	-0.29337704	-0.27634615	-0.90071875	-0.84108347	-0.77942204	-1.2616892	-1.182106
3	3	-2.8837717	-2.933146	-2.9643974	-2.25391	-2.41965	-2.8004496	-2.9986277	-3.1302395	-2.556006	-2.6215534	-2.1798518	-2.0430927	-1.5358268	0.3245042	-0.18881825	0.6163219	0.8058845	0.99081445	0.80435896	0.5727043	0.06208826	0.018315226	0.25366178	0.72632396	0.7671027	0.59637827	0.45999077	1.18948	1.408598
4	4	0.23367803	0.27936146	0.26846853	0.32880792	0.20935503	0.2102707	0.19109762	1.0228179	0.683077	0.36000264	0.27538455	0.10738562	0.39303458	0.7186402	0.9955714	0.9108031	0.65390575	0.64836526	0.5939923	0.9316037	1.2122452	1.3919278	1.22357	0.54587114	0.20275101	0.8916248	0.65888906	1.033652	0.8696511
5	5	-1.8298125	-1.8769516	-2.0117517	-1.4379191	-0.8300948	-0.30887067	0.45811746	-0.89485884	-2.1222692	-2.1861875	-2.2866251	-2.7138271	-4.1253743	-3.923839	-3.3823752	-2.9626648	-2.8500433	-3.2565985	-3.3797677	-3.4440258	-3.377602	-3.5202758	-3.5189972	-3.5518656	-3.0283582	-2.6295257	-2.857068	-3.0020285	-2.9929118
6	6	0.30310172	-0.009711832	-0.22668982	-0.8553804	-2.3789735	-3.5154395	-3.7390008	-2.3950622	-2.536563	-2.0475197	-1.1640902	-0.525824	2.2199364	2.4066768	2.4223294	3.2229056	3.1414444	3.0720088	3.1824584	3.2150059	3.2078066	3.527532	4.3447666	4.4000463	3.8139906	3.4634573	3.216121	3.4270883	3.1713417
7	7	0.14790821	0.2072652	0.36620718	1.8379209	1.7257751	1.2480597	1.1208405	0.98197496	0.8324491	0.73311156	0.23933658	0.16136031	0.03664787	0.010254309	0.1350758	0.42888182	0.21039551	0.42163974	0.46492594	0.7657603	0.8336075	0.90712976	0.594203	0.77021974	0.7455145	0.86800313	1.0794269	1.0404989	1.0631697
8	8	1.1049234	0.9606297	0.8270574	0.08056474	0.13106015	-0.06959801	0.13572061	1.0229867	1.5652168	1.6011539	1.4883642	1.4071752	1.849947	1.6303992	1.6100042	1.5465169	1.444438	1.7786821	1.8021158	1.8106171	1.9198805	1.975274	1.8050961	2.0267339	2.2754297	2.2527575	2.2536154	1.9511145	1.9511454
9	9	-0.83659613	-0.779001	-0.8806847	-0.7676358	-1.2083752	-0.89104915	-0.6615633	0.038038544	0.022454664	0.34811655	0.50668025	0.38972008	0.4077519	0.2281535	0.5695894	0.72025204	0.8810985	0.77003896	1.2135551	1.0293912	1.1596394	1.0943863	1.215002	1.4171342	1.0625973	0.6916386	0.5088116	0.5943834	0.8931644
10	10	1.4139107	0.9885949	0.9761027	0.3801273	-0.6125518	-0.99075675	-0.35007834	-0.09744361	-1.1948209	-1.1875846	-1.3025768	-1.1724768	-1.7462153	-0.649135	-0.440368	-0.44197088	-0.70567137	-0.49640158	-0.4073696	-0.4896664	-0.49747977	-0.24811594	-0.7349429	-0.9444931	-0.60748446	0.14198506	-0.057320666	-0.17831448	-0.27585617
11	11	-0.13048106	-0.16866104	-0.1898393	-0.45515105	-0.8349482	-0.90653634	-0.69123304	-0.4749301	-0.048434928	0.5360372	0.9071696	1.1237328	0.91328883	0.8642563	0.58062017	0.54775095	0.71418095	0.98978335	1.247043	1.3340597	1.373169	1.3971083	1.5083485	0.9566215	0.78329784	1.2704607	1.3491564	1.153505	1.8023763
12	12	0.748222	0.6299328	0.5919555	-0.030917522	-0.1744411	-0.25442535	0.6167334	0.5985801	0.57389486	0.88023436	0.84260464	1.3034753	2.0534823	2.7624052	3.018712	2.490438	2.5771623	2.441002	2.3011937	2.75629	2.8610473	2.8928616	3.110649	3.2795916	2.8427968	2.6482434	2.1964302	2.4601626	2.8251643
13	13	0.9966016	0.8815598	1.0238163	1.033904	1.317283	1.3557795	1.5907269	1.5167572	1.5654101	1.7139829	1.9259403	1.8368597	1.4012557	1.3743722	0.9290518	0.88892263	1.0994503	1.2242789	1.1835396	1.2846537	1.2803142	0.91607904	0.9458349	0.95159554	1.1523049	1.4008994	1.8248981	1.7836542	1.7011966
14	14	0.47641906	0.34961206	0.38461745	-0.013779789	-0.19981413	-0.11840168	0.11586505	0.53363025	0.35861063	0.35329324	0.28123057	0.5487704	0.1874035	0.75090516	0.27749938	0.3527518	0.22115098	0.52951574	0.310593	0.29038966	0.5018643	0.43196446	0.58277524	0.84703654	0.8613705	0.8624731	0.86683977	0.52921456	0.6609716
15	15	-0.29225355	-0.4147856	-0.5541819	-1.2665371	-1.6186054	-1.3265078	-0.51344275	-0.08919461	0.44379374	0.80387056	0.8536783	0.6970289	1.6144452	1.4586868	1.7229612	1.6645865	1.4920534	1.1039586	1.178091	1.4531522	1.6823804	2.1101294	2.1003747	1.6007009	1.3093016	1.6039907	1.7351837	1.337772	1.2150726
16	16	0.74855995	0.7521267	0.6767374	0.16455823	0.06336716	0.8218989	0.3824563	0.30232194	0.45100072	0.5501232	0.8282534	0.8435864	0.72783333	0.74663055	0.3968225	0.16375932	0.5632107	0.5790075	0.28530818	0.60501134	1.3257229	0.8001034	0.56415	0.83802205	0.44579664	0.70286065	2.270954	2.1852121	1.3880467
17	17	-1.7888899	-1.8651483	-1.8566763	-0.96165293	-1.1933714	-1.0688193	-0.86405075	-0.7683321	-0.6974131	-0.44118178	-0.38788626	-0.32084402	-0.69086266	-0.33105862	-0.4601226	-0.26974085	-0.35076883	0.0726597	0.09737873	0.18532112	0.24117178	0.25905883	0.49832028	0.43799347	0.61415344	0.8393172	0.6264231	0.66087836	0.4637724
18	18	1.7503835	1.6420805	1.7270722	1.4875801	0.8761652	0.0037274957	-0.3573438	0.2447083	0.9198855	0.98969257	0.7473259	0.53228754	0.56591344	0.9223964	0.74806464	0.9853064	1.1051357	0.9466218	0.3978691	0.066431515	0.15111914	0.6293831	1.1868719	1.4172639	1.0183501	1.1035497	1.3324931	1.2917625	1.0988901
19	19	-1.7693952	-1.9173081	-2.032962	-2.1362114	-2.715409	-2.799152	-3.1291676	-3.2450666	-2.5298796	-2.6880093	-2.695607	-2.90181	-1.8914343	-1.5830929	-1.4633567	-1.4713923	-1.0579599	-0.7820593	-0.86999166	-1.3976717	-1.5498981	-1.7173128	-1.1765757	-1.0892366	-0.8122568	-1.0077128	-0.29987353	-0.18086064	-0.44495067
20	20	-1.9311848	-1.972119	-1.9810677	-1.0806779	-1.6556102	-1.9376686	-2.4368343	-2.3295317	-1.9495692	-2.4790502	-2.3025582	-2.1820478	-1.7113814	-1.6913533	-1.7248379	-1.6899664	-1.475817	-1.2046461	-1.2345418	-1.226141	-1.219908	-1.281892	-1.0273751	-0.8387928	-0.9652172	-0.8644239	-0.8158319	-0.9542794	-1.0254171
21	21	-11.311925	-11.657835	-11.749906	-9.768272	-8.511202	-8.771915	-8.095133	-7.653035	-9.798249	-10.389341	-10.48306	-9.678099	-7.2953606	-5.8951235	-5.7324305	-5.275999	-5.541292	-5.6804695	-5.2598424	-4.5941963	-4.76563	-4.5982513	-4.652811	-4.6992307	-4.0773716	-3.8913174	-4.0855017	-4.237912	-4.682664
22	22	-8.66637	-8.877142	-8.801951	-5.8206635	-5.364471	-5.8124166	-5.8059173	-4.990842	-5.082348	-4.7287216	-4.4935617	-4.365123	-2.6616373	-2.0882194	-1.8847709	-1.5149285	-1.6054703	-1.1198523	-0.3803318	-0.21250075	-0.37778163	-0.2715437	-0.67612636	-1.1097492	-1.3336642	-0.6023291	0.1257204	0.44502068	0.32873383
23	23	-2.120112	-2.0472364	-1.9711258	-0.83771557	-0.35434467	-0.26127964	-0.17556766	-0.53663087	-1.0532141	-0.7178454	-0.8551592	-1.1449504	-1.4290634	-1.0474285	-0.5219099	-0.43375826	-0.66487837	-0.37797412	-0.2681331	-0.18483129	-0.6761102	-0.47150326	-0.20118523	-0.07697466	-0.02763921	0.2289909	0.40956694	0.39829606	0.6860117
24	24	-1.1093385	-1.0201526	-0.9474916	0.090487614	-0.536625	-0.9296539	-1.1799512	-0.8122088	-0.45303065	-0.043987796	0.36963153	0.23070446	0.6006904	0.5486229	0.7691946	0.65220207	0.6408814	1.4733886	1.7867974	1.8135623	1.4267533	1.3548481	1.3464991	1.0214705	1.3294692	1.4731486	1.2258397	1.3329749	1.150697
25	25	-2.2938473	-2.4392595	-2.4286065	-2.1009948	-1.5373695	-1.8365777	-1.880627	-2.057503	-2.335084	-2.4852352	-2.5715947	-2.388228	-2.2385106	-2.282576	-2.1947231	-1.6608815	-1.8611839	-2.0292635	-2.215303	-2.0931082	-2.0379496	-1.871163	-1.4313745	-1.567095	-1.6585431	-1.4811262	-1.6152527	-1.5887337	-1.6700541
26	26	-2.9559765	-2.9148858	-2.906557	-2.047016	-1.1900496	-1.3539041	-1.0360075	-1.1491754	-1.5282688	-1.6798329	-1.9036534	-1.6580836	-1.0188259	-0.71568215	-0.6966835	-0.6486466	-1.1591702	-0.81526256	-0.65155727	-0.3456547	-0.3239871	0.24274531	0.60639155	0.5032139	0.67244935	0.97767603	1.2339348	1.7618883	1.458595
27	27	-0.0045443177	-0.28044665	-0.0605762	1.7579844	0.8839862	-0.92570454	-2.11521	-1.5785134	1.5348111	2.2083807	2.2214134	2.6210306	4.6851726	5.3953276	5.246856	4.6251884	4.8831654	5.3979006	6.2338033	6.399926	6.6663456	6.5962057	6.2854013	6.220639	6.0844254	6.192233	5.7948837	6.0788803	6.115671
28	28	0.12480601	0.03157033	0.12140186	0.548795	0.7131374	0.75782704	1.5158252	2.2261314	2.6745918	2.8158267	2.9423609	3.3270192	3.475563	4.0700207	4.5066752	4.1048293	3.8405704	3.7113132	3.7821229	3.9213314	4.2155657	4.1762037	4.0723324	4.1059804	3.9399514	4.1873236	4.2514677	4.335477	4.217858
29	29	1.0567688	0.9338295	0.9517807	0.98329705	1.0072805	0.5151317	0.14671597	-0.06872785	0.62907404	0.2619395	-0.19354115	-0.37806135	0.34287655	0.35219365	0.0893442	-0.045295164	-0.18943425	-0.29201692	0.06168992	0.10259387	0.17745954	-0.13703042	-0.16231158	-0.9685182	-0.6014987	-0.58436996	-0.36035496	-0.123962656	0.34382483
30	30	1.5048361	1.5042511	1.6141124	2.0257244	1.589514	0.84112686	0.71335757	1.7565242	2.105155	1.847706	1.6605984	1.2876751	1.4509023	1.9572356	1.7091974	1.0075661	0.72749966	1.0561135	1.1439242	1.2276812	1.5282884	1.2368282	1.3211992	0.90056336	0.83474326	1.532477	1.4835622	0.74675244	0.8780101
31	31	-1.9242396	-2.111304	-2.0759153	-1.6928513	-1.8407772	-2.3655567	-2.5406547	-2.5426373	-3.0728803	-2.6795282	-2.656304	-2.5708508	-2.980733	-1.8943458	-1.7728529	-1.9427803	-1.5012002	-1.3184681	-1.8511577	-2.133347	-2.1122878	-1.3540962	-1.6762569	-1.5373154	-1.3235323	-1.7457279	-0.7605182	-0.836288	-1.0204134
32	32	-0.17725712	-0.28149503	-0.27260214	-0.20478849	-0.33794564	0.079995684	0.017130293	0.34269905	0.68203974	0.9636849	0.8449493	0.6689263	0.6438476	1.0215836	1.2833822	0.9463029	0.5873358	0.5720162	0.43606317	0.4422019	0.55520964	-0.07860464	-0.33462608	0.17102474	0.20234297	-0.27516538	-0.49761987	-0.41631037	0.10596846
33	33	-0.47146615	-0.41880146	-0.45412314	0.2745708	0.05064389	0.66614336	0.38297686	0.06695737	0.19444941	-0.017260104	-0.18928888	-0.22896165	-0.27122092	-0.1509968	-0.12509722	0.6499945	0.49675158	0.4051306	0.5179347	0.55341196	0.37236354	0.3330204	0.40706283	0.71335685	0.5819191	0.7916048	0.99758446	0.8483069	0.62913644
34	34	0.034397334	-0.01922661	-0.13316654	-0.8893379	-0.23332006	0.11296187	0.21749157	0.45062494	0.74825996	1.1446764	1.4540372	1.4620051	1.0510563	1.4386187	2.5952015	2.7850838	2.4764514	2.460608	2.783461	2.8957186	2.8666124	2.63892	2.6957529	2.5858843	2.8672686	3.185237	2.5459843	2.4670124	2.8623812
35	35	1.9385836	1.7891389	1.6517105	1.2008748	-0.13247195	-1.7649872	-2.2543495	-1.9874145	-1.4557414	-1.0172243	-1.0390991	-1.8935734	-1.6734362	-1.0721394	-1.1064109	-0.35726318	-0.2876315	-1.485995	-0.97185856	-0.6432671	-0.46157393	-0.8624983	-0.7326285	-0.9723212	-0.9624857	-0.3142333	1.5516849	1.660714	0.61465716
36	36	2.763429	2.6087422	2.7225251	2.2679248	1.6223974	1.1840937	1.5774596	1.3816862	1.3129525	1.3874142	0.88878334	0.8645772	0.17258957	0.12070052	0.6710608	0.13361454	0.03822527	0.28424287	0.4021994	-0.55877066	-0.40846026	-0.054439858	0.21400698	0.29331046	-0.118705526	-0.14867255	0.06158518	0.18179767	0.46290398
37	37	-0.6315293	-0.48667747	-0.43206424	-0.22584619	0.69121754	1.1604991	1.6199863	1.6692979	1.1772159	0.8271763	1.5440631	1.8024143	1.1659436	1.4177079	1.1614199	1.1946259	1.4672921	1.6275965	2.1129985	1.7612413	1.5301075	1.5675812	1.8636049	1.8341707	1.5217068	1.8524177	2.1390858	2.1410131	2.1614318
38	38	-2.6420257	-2.7373836	-2.7983415	-2.389537	-2.103013	-1.7681003	-1.5071838	-0.5851302	-0.13975316	0.07575936	-0.0034765154	-0.28098738	-0.7252469	-0.4884416	0.019642457	0.4619168	0.776778	0.2660671	0.23958495	0.2722243	-0.20902212	-0.31062618	-0.12575069	0.1146456	0.25354767	-0.0845632	-0.6665479	-0.4593878	0.11986242
39	39	-1.0643804	-1.0584142	-1.0349298	-0.90610015	-1.0825937	-1.0375872	-0.8812145	-0.7929201	-0.938673	-0.97718936	-1.0121336	-0.7619576	-0.81306654	-0.9654054	-0.9824699	-1.0043945	-0.88184935	-0.77473557	-0.7939168	-0.74102086	-0.5886418	-0.42853585	-0.4595077	-0.5663004	-0.7258722	-0.851658	-1.049442	-1.3049719	-1.2131377
40	40	-0.89350986	-0.80415	-0.86158276	-0.51856816	-0.42539793	-0.8663784	-0.8105754	-0.8345756	-0.7799021	-0.5720589	-0.8074913	-0.64334536	-0.28392568	0.41695777	0.4541111	0.21838112	0.50497544	-0.065301314	0.048239943	0.4130911	0.34744918	0.20513885	0.27781165	0.67184854	0.71746325	0.8867306	0.81407976	0.7745808	0.79713976
41	41	0.39943364	0.47245783	0.46853834	0.68873054	0.771417	0.14410478	-0.26308095	-0.28589398	-0.384615	-0.49235052	-0.8971145	-0.80294704	-0.15688573	0.13124686	0.51020586	1.315639	1.1312414	0.93087685	0.7539895	1.2170203	1.27372	1.451967	1.4950917	1.5315735	1.6693271	1.4782965	0.9742155	0.7900881	1.0873952
42	42	1.4760032	1.3026085	1.311009	0.47753087	0.29516995	0.43287253	0.21502098	0.065204896	-0.0265133	-0.09504602	-0.009584747	-0.012229517	-0.047516033	0.09683913	0.25967944	0.27934647	0.47186136	0.34038863	0.2124819	0.6177651	0.8827925	0.36952704	0.39652857	0.7201249	0.58981067	0.09382716	-0.8207266	-0.6373517	-0.15470225
43	43	2.3852782	1.7758062	1.7354689	-0.02639632	-1.2402277	-1.6899866	-0.8887674	-0.039060414	1.0853281	1.540489	1.4424075	1.8659569	2.7723227	3.804204	4.040228	3.9580913	4.157364	3.9763055	3.6987514	3.4447517	3.3787203	3.2685676	3.6009746	4.237442	4.2759933	3.8977542	3.6773584	3.7078419	3.5631492
44	44	1.7881807	1.7156799	1.7800785	1.6542294	2.1129708	2.0728698	1.8035351	1.7001123	2.1960826	2.252299	2.2209234	2.1467462	1.6621739	1.7171836	1.7601194	1.5727372	1.7531128	2.6561658	3.278071	2.9019866	3.05198	2.8581073	2.4235559	1.8962493	2.0136924	3.0825267	3.3170924	3.4067712	3.2777538
45	45	-1.0342741	-1.1474377	-1.215292	-1.4566174	-1.0329437	-0.9991952	-1.1890669	-0.6597584	-0.6641656	-0.7580824	-0.7083835	-0.37252527	-0.16353112	-0.08049983	-0.8644438	-0.66831505	-0.29031163	0.18193308	-0.19360423	-0.28032517	-0.4339349	0.10405055	0.49801368	0.34855607	0.2239972	0.1997982	2.348633	2.409329	1.8933642
46	46	0.3530347	0.18225652	0.22611734	0.5032149	0.22983171	-0.823656	-1.2343844	-1.8294582	-1.525825	-0.88042676	-0.34594804	-0.07006824	0.82339734	1.3004694	1.4733047	1.3721316	1.0872654	1.5274855	1.7023678	1.8945241	2.0287564	2.589442	2.9426057	2.7028427	2.4509308	2.538835	2.0066876	2.1993499	2.798084
47	47	2.0552773	2.0014875	2.0182667	0.99069893	1.969597	3.030218	3.8562021	4.072559	4.0330563	3.6641982	3.2780693	3.5638614	3.526035	4.432643	4.1487494	3.8109207	3.5953507	3.6391556	4.2086906	3.5483055	3.0936213	2.8678417	3.3826368	4.080028	4.068792	3.3701959	3.3223066	3.3797836	3.5416265
48	48	1.6166223	1.6128438	1.6174846	0.9410378	0.9158064	1.2774193	1.1263752	0.92071253	0.92553425	0.88127387	1.0043916	1.0441358	0.39242858	0.42363065	0.40532008	0.31546578	0.33176666	0.32648546	0.5510733	0.6654812	0.40727144	0.5546662	0.48887616	0.8468826	0.8898556	0.8243574	0.978269	1.1084758	1.053031
49	49	-1.8454406	-2.0108466	-2.1825373	-3.4429436	-3.6690557	-3.5476928	-3.6028519	-3.6598754	-4.3474336	-4.9766006	-4.743216	-4.35837	-3.6176531	-3.3795404	-3.2488203	-3.5113263	-3.4278579	-3.5233765	-2.9927497	-2.925201	-3.3277893	-3.5991452	-3.1572967	-2.751933	-2.6104631	-2.2479544	-1.5442783	-1.6966237	-2.2614155
50	50	0.32977748	0.16412646	0.09197566	-0.32135427	-0.731362	-0.690778	0.6308684	-0.10024653	0.0145851225	-0.027822562	0.31592292	0.29010633	0.33498734	0.9286617	1.6052274	1.872354	1.4127994	0.81826913	0.68323535	1.3966184	2.0071344	1.9578944	1.4532647	1.2719222	1.4361494	1.161721	1.2458873	1.3566506	1.6668365
51	51	0.680446	0.3536681	0.14362681	-1.5997967	-2.7085721	-2.5830462	-1.9519248	-1.8186703	-0.3144403	-0.24766207	0.06166604	0.7157222	1.6278709	2.3939843	2.3646312	2.2524996	2.2874856	2.5328877	2.6654658	2.8193588	2.9674537	2.7361953	2.2334216	2.3171163	1.9982122	1.883982	1.542429	1.5082462	1.8544614
52	52	-3.7435741	-3.6885989	-3.7650526	-3.6024067	-2.8177042	-2.012473	-1.1932626	-0.72971404	0.13015738	-0.04363911	0.36705634	0.46532473	1.3889422	1.4592063	1.5255725	1.8091826	1.7433186	1.9938345	1.7140517	2.2308202	2.2997007	2.2199821	2.0017047	1.9406931	2.1019468	2.230795	2.309424	1.954174	1.9059982
53	53	0.27803424	0.35319206	0.3285334	0.6581104	0.7511263	0.75915337	0.691062	1.3034062	1.0401185	1.2021589	1.5501481	1.7444165	2.0738845	2.5489311	2.58709	2.1121402	2.3035054	2.2856183	2.0217614	2.2462516	2.4621177	2.2531414	1.8298411	1.6360121	1.6843729	1.9368665	1.4363608	1.1483189	1.5959501
54	54	-0.90142155	-0.84055185	-0.8541077	-0.54569644	0.42081386	0.8555194	-0.35349345	-0.20371877	0.22213827	0.18099608	0.53065395	0.7901679	1.2949581	1.1308129	1.0481355	1.4558334	1.6957786	2.0960696	3.025505	3.8330173	3.361591	3.5090208	3.787054	3.799262	3.7902071	3.6510885	3.4407763	4.071323	3.849205
55	55	0.82207394	0.63850784	0.5255012	0.22805986	-0.051798165	-0.12544498	-0.52933955	-0.6624812	-0.35113478	0.14240406	0.14046495	0.46718156	1.2208763	1.2687352	1.3853729	1.1855356	0.7952068	1.2635444	1.288058	1.095714	1.3121943	1.524185	1.2130189	0.85901856	1.3097776	1.088099	1.3012135	1.2744586	1.2690194
56	56	0.78904486	0.57970464	0.53452814	-0.35277736	-0.49652454	0.03707157	-0.4249499	-0.64100707	-0.66607904	-0.31897348	-0.46964133	-0.55518353	0.78920126	1.6675565	1.6273233	1.6100882	1.4468002	1.239763	2.0989134	2.409109	2.3660977	2.4220567	2.1609497	2.470162	2.2724917	2.293099	1.1642826	1.1188008	1.214046
57	57	-0.17675206	-0.34538478	-0.40937695	-0.99765813	-1.4534805	-1.7378005	-1.4868855	-1.0920438	-0.1576966	-0.06008248	0.3694092	0.49153635	0.37894306	0.44328624	0.842621	0.72758913	0.28379557	0.37094498	0.6338109	1.083043	1.0517781	0.40185845	0.24064142	0.5445611	0.5859836	0.5042773	0.6051077	0.6113645	0.24485311
58	58	6.385276	6.7415733	7.0854936	6.8252687	5.108773	3.928625	3.568127	4.6883974	4.5838995	4.3416185	4.3217998	4.90769	6.174567	5.8085165	5.678712	5.7014437	5.3456507	5.5576377	6.0863657	6.1270857	6.184809	6.3790607	5.928932	5.756296	6.45309	6.9585924	6.401017	6.257842	6.195408
59	59	-0.6473779	-0.7708708	-0.76799214	-0.5627085	-0.62712437	-0.8586608	-0.33853072	0.11209195	-0.5461824	-0.4810122	0.40472537	1.295866	1.5807501	2.3472233	2.4098763	2.40372	2.5253906	2.4224272	2.53081	2.8918908	2.8304384	2.4696627	2.3680325	2.5668766	2.7935348	2.751985	3.0972266	3.0446892	2.996942
60	60	-1.4272618	-1.527855	-1.692266	-2.3310997	-2.5304356	-2.3193417	-2.2378798	-2.1229284	-2.463118	-3.0669913	-3.2049866	-2.9653685	-2.5391498	-1.0810894	-0.81601894	-0.9193027	-0.8215189	-1.3853507	-0.6978259	-0.25218242	-0.21298222	-0.83457106	-0.6297278	-0.2739733	-0.34997672	0.1355886	0.33407742	0.35443598	0.7250688
61	61	1.135948	0.95613045	0.9130851	0.6960175	0.2944466	-1.4247665	-2.3512244	-0.9129477	-0.6982137	-0.38073888	0.37784356	1.0277394	2.4647794	2.7796628	2.931965	3.0551767	3.5945382	4.139819	4.0409083	4.067214	4.22387	4.0751348	3.9872944	4.1922846	4.3677654	4.6087017	4.6772823	4.245493	4.2948318
62	62	-0.63371706	-0.69290864	-0.64018285	-0.6257698	-0.43564114	-0.39123267	-0.015397437	0.06796953	0.39851367	-0.14762011	-0.30697882	-0.20764801	-0.3617741	-0.3006795	-0.090106875	0.05073893	-0.07814154	-0.11862268	0.07528961	0.03897895	0.06435918	-0.09927118	-0.30145678	-0.20428288	0.16384697	-0.006257504	-0.4728393	-0.62943184	-0.10578002
63	63	1.201407	0.36804402	0.03083092	-2.5631757	-4.4378815	-5.7787256	-5.139525	-2.5661454	-3.0461707	-3.2887697	-2.9453244	-2.4702556	-1.0561206	0.9916493	2.2280378	2.7407193	2.9322166	2.427879	2.6828377	3.1443565	2.9047055	3.286985	3.4199102	3.9027398	3.8894784	3.9502158	2.8737597	2.9312155	3.9460626
64	64	0.9913146	0.7393321	0.7507427	0.24680948	-0.0007451996	-0.06052816	-0.055862434	-0.58335096	-0.38737297	-0.34351343	-0.14378154	0.3294539	1.8473461	2.591073	2.9064577	3.6040885	3.7847166	4.1472635	3.504865	3.4032712	3.12228	2.5890684	3.3411925	3.0629268	2.886887	2.3488555	0.89181715	1.1356966	1.8773506
65	65	-0.34915414	-0.28804678	-0.2639602	-0.53466916	-0.3142049	-1.0018572	-0.8909058	-0.9210503	-1.1766403	-0.9748887	-0.8236208	-0.5044978	0.13388589	0.3879195	0.33483273	0.25800428	0.39434177	0.4903639	0.68095666	0.57690895	0.4309206	0.3092804	0.62527037	0.63686174	0.5334189	0.63596666	0.37040597	0.15093908	0.7457075
66	66	0.25232327	0.28734463	0.1746357	-0.3165611	-0.88542336	-0.69817233	-1.809456	-1.2498012	-0.6425203	-0.9881695	-0.8464867	-0.89203525	-0.048841357	0.33040375	0.39573509	0.39235693	0.36023813	0.51507956	0.8930181	0.96137434	1.1126957	0.8871057	0.84202254	1.1747708	0.6877187	0.77793306	1.0389001	1.1017923	1.2602825
67	67	-0.82736933	-0.90028465	-1.0099981	-1.1944162	-1.4992926	-2.0365124	-1.7075598	-1.5130479	-1.2863064	-1.0298419	-0.47787997	-0.5438493	-0.00012074411	0.02543281	0.3130128	0.38905922	0.6620016	0.09221415	-0.07008084	-0.12802795	0.12780051	0.6362616	0.6722121	0.8511702	1.0009313	1.1307943	0.89411324	0.72222793	0.87247956
68	68	-1.1349592	-1.2729979	-1.2425355	-1.1284504	-0.86593795	-0.79617596	-0.31461236	-0.35106567	-0.8621351	-1.0108218	-0.6090361	-0.5326049	-1.3223557	-0.39697343	-0.114053465	0.113134824	0.23725805	-0.4996457	-0.88462955	-0.38684052	-0.2730271	-0.16355571	-0.2731905	-0.50453466	-0.71405756	-0.664888	-1.0181706	-0.9697963	-1.6686989
69	69	0.81067234	0.66620517	0.68191385	0.333398	0.3162096	-0.24333078	-0.4095805	-0.56593037	-0.91488576	-1.2265041	-0.7776356	-0.86526823	0.057920743	1.2516607	2.1569085	1.7464621	1.532815	1.4360452	1.5400031	2.142056	2.3993056	2.219527	1.7222931	1.3948779	2.2809412	2.5362408	1.6553202	1.1799958	1.6682138
70	70	0.9393702	0.8319666	0.79123324	0.2730286	-0.14650711	-0.398246	-0.53061366	0.13528271	0.3596267	0.17694008	0.44334713	0.8365386	1.6667056	2.0490613	2.16672	2.1354632	1.8485538	1.9699068	2.6989608	2.49864	2.7840533	3.0221705	3.0926993	2.4895062	2.854486	3.0880642	2.0310621	1.8636165	2.433768
71	71	2.1643949	1.9209238	1.8663565	1.0183513	0.71251845	0.69410306	0.4283366	-0.2457708	-0.1210925	-0.37285706	-0.27781904	-0.051549703	0.73250663	0.9093692	1.2876008	1.4052949	1.4976636	1.4149202	2.1795557	2.2038107	2.3870883	2.3868184	2.629611	2.884557	2.8949513	2.9935484	2.6208386	2.6795957	2.919521
72	72	-1.0021824	-1.238672	-1.4763534	-2.1972103	-2.1865132	-2.09482	-2.0098805	-0.99764943	-0.5675113	-0.032329395	0.06467871	0.3650496	0.5664271	0.33472598	0.44169953	0.59094965	0.5722621	0.98059237	1.0021074	0.86677825	1.1053832	1.1671941	0.98933876	0.9209267	0.95305586	0.7871859	0.2936755	1.1453506	1.781066
73	73	-1.2512869	-1.1422771	-1.0912342	-0.37070805	-0.46789753	-0.084529504	0.01258935	0.35691896	-0.480636	-0.30403468	-0.065935105	-0.03858301	0.25676772	0.5003995	0.518196	0.61575973	0.32688737	0.48880756	0.9677701	1.0638709	1.247766	0.8918413	0.82794404	1.0496501	1.0969467	1.4760205	0.53786516	0.6022036	0.7470659
74	74	1.5321565	1.6332834	1.6704315	2.2147675	1.7019689	1.2909818	0.5376323	0.45751733	0.24686842	0.26522407	0.17395128	-0.683589	-0.41223508	-0.06840932	1.0179992	0.80926216	0.8169874	1.3117572	1.5624943	1.5706172	1.6310599	1.3757082	1.3233075	1.1750011	1.3313631	1.3536049	1.6681588	1.7572632	1.9877973
75	75	-0.49391332	-0.599892	-0.71651787	-0.7544303	-1.1764855	-1.2471647	-1.0523671	-0.9750874	-0.504688	-0.4439498	-0.16917294	0.33199534	0.5664704	0.97749513	0.85493505	1.3150434	1.2453924	1.2936409	1.4895465	1.6851065	1.3107235	1.5593672	1.3807899	1.3035071	1.3024855	1.4754498	1.831999	1.5093884	1.1776823
76	76	-1.4295325	-1.8302286	-1.972746	-2.270879	-2.354965	-2.8095272	-2.834651	-1.8335971	-1.5967171	-1.8518794	-2.0046873	-1.9501638	-0.7104875	0.41857126	0.8204334	0.5652283	0.39100915	0.65996027	1.6141527	1.7843361	1.2681267	0.9166526	1.3911716	2.183238	2.0011206	1.4588602	1.0283185	0.9112971	0.9118128
77	77	-0.95899045	-0.93789035	-0.85396534	0.11163749	0.25804847	0.6280155	0.09130171	-0.71282035	-1.137219	-1.4891336	-1.5937722	-1.7405434	-1.7396214	-1.9052119	-1.2394478	-1.3071854	-1.3222808	-1.3262668	-1.2223259	-1.5395457	-1.7555811	-1.8007474	-1.3405945	-1.4892355	-1.3058258	-0.98857045	-0.74052227	-0.71842957	-0.6973055
78	78	-0.74875265	-0.8268503	-0.94360834	-1.6089442	-1.3976848	-1.2249556	-0.5202769	0.24059768	-0.031664297	0.110422604	0.12364897	0.25947878	0.51054317	0.9409636	0.99210167	1.0494635	0.80790484	1.1558805	1.1749847	1.1973417	1.0374432	0.8927641	0.56275666	0.83405244	0.8352772	0.9251913	0.84722424	0.8577422	0.9013697
79	79	-2.5632496	-2.5560105	-2.3881001	-0.74364614	0.35045484	0.52289665	0.3407481	0.4454093	1.0050988	0.9845786	1.2646754	0.95912635	1.2679434	1.255187	1.5464932	1.7020466	1.9206455	1.2387638	1.658998	1.6218191	1.7391574	1.7079201	1.8539358	1.821578	2.399691	2.165618	1.1316518	1.1620812	1.8418798
80	80	-0.2861836	-0.90706354	-1.2139982	-2.882969	-3.3034344	-3.4402382	-1.7894565	0.5298641	0.23587114	-0.31019902	-0.14460078	0.37175417	0.7731816	2.258734	2.260024	2.3955808	2.1545682	2.425963	2.6151252	1.8832072	1.5052063	1.5364044	1.7512455	2.1050723	2.192271	1.7581239	1.7727101	1.4573485	2.0564113
81	81	-0.97608733	-1.1261576	-1.2875041	-1.9539139	-2.637325	-2.9001942	-2.803441	-1.0526197	-1.0356505	-0.45861882	0.20231716	1.2613769	2.3574939	3.206984	3.8884816	4.119257	4.0534325	4.749117	4.9803905	5.1307096	5.647102	6.235197	6.113517	6.17359	5.858945	6.417511	4.667201	4.6863213	5.6397758
82	82	-1.0355606	-0.97295773	-1.0442888	-0.5420118	-0.59202087	-0.6658884	-0.9300513	-0.78678477	-1.2654288	-0.79886055	-0.26400673	0.043569207	0.0650188	0.6259004	0.7146312	0.91525346	0.7682092	0.46625644	0.11264871	0.28904864	0.70429766	0.963502	1.1503992	1.5029912	1.6066693	1.3517237	1.2556849	1.1697642	1.4468352
83	83	-1.0868608	-1.2772522	-1.2771152	-1.2649729	-1.0451089	-1.7662027	-2.2742717	-2.3483348	-2.196024	-1.5814533	-1.6511757	-1.3353518	0.010092847	0.30736887	0.4366698	0.09916994	0.3861989	0.7250442	0.7420702	1.3716159	1.5522768	1.7700987	1.6847894	1.4827476	1.2079041	1.0267192	0.20271009	0.5605087	0.99362916
84	84	0.4691503	0.4949987	0.5829334	1.0689858	1.1361476	1.2578783	0.93753195	0.905394	0.664315	0.59083205	0.41733766	0.3531712	0.17744723	0.9261099	1.3803413	1.1737249	1.155309	0.9261148	1.047106	0.96841383	1.1767454	1.0950179	1.2323296	1.4734386	1.4953537	1.3955708	0.64984316	0.5961343	1.2235286
85	85	-2.1966186	-2.3709736	-2.431861	-2.1456375	-2.0196369	-1.6767573	-0.9625623	-0.6068168	-0.510399	-0.61542284	-0.43685088	-0.513999	-0.2857318	-0.17483526	0.4592853	0.2781121	0.19287896	0.54325485	0.7123402	0.44640172	0.56311166	0.8396221	0.89337265	0.8678166	0.5334192	0.4720068	0.23510522	0.34707788	0.51824665
86	86	0.29615688	0.25896597	0.19371659	-0.057812646	-0.4087004	-0.6508244	-0.21989474	-0.29851484	-0.4055139	0.1521647	0.3044454	0.13454162	-0.0024908856	0.76486945	1.0904398	1.0940292	1.0802289	1.7206595	1.5367221	0.8640183	0.9515502	0.88561577	1.2813923	1.4126209	1.8010025	1.8106606	1.1521742	0.95952904	1.042258
87	87	-1.3912268	-1.4827628	-1.5310559	-1.3000445	-1.6233094	-1.7326407	-1.8540564	-2.3071406	-1.4748037	-1.1351153	-0.7775378	-0.8768506	-0.43478757	0.06414839	0.22195137	0.2055218	0.336975	0.6491767	0.41338938	0.21087381	-0.1056119	0.26229414	0.34204525	0.37487698	0.5152741	0.19907482	0.3527967	0.35779756	0.5604691
