# Supplementary material for: EEG decoders track memory dynamics
Source: Nat Commun. 2024 Apr 6;15:2981. doi: 10.1038/s41467-024-46926-0 (PMC10998865; doi:10.1038/s41467-024-46926-0)
Supplement: Supplementary file 3 — Source Data [file 41467_2024_46926_MOESM3_ESM.zip › fig3a_enc.csv]

	subj_label	enc_event_is_subsequently_recalled	enc_event_classifier_output
0	S1	1.0	0.7583304952115839
1	S1	1.0	0.5671143180768375
2	S1	1.0	0.4889778559749114
3	S1	0.0	0.4840985825267215
4	S1	0.0	0.5639088222076948
5	S1	0.0	0.5000872093329048
6	S1	0.0	0.5004933612030396
7	S1	1.0	0.5637765671626987
8	S1	1.0	0.5275023481850806
9	S1	0.0	0.5362685284840941
10	S1	1.0	0.657941513044926
11	S1	1.0	0.5628744833375203
12	S1	1.0	0.5631362219121758
13	S1	0.0	0.5134866850429776
14	S1	0.0	0.5054772008951679
15	S1	0.0	0.5459337634223869
16	S1	0.0	0.45874231487001643
17	S1	0.0	0.45575592814615956
18	S1	0.0	0.5613164393344668
19	S1	1.0	0.488365068928167
20	S1	1.0	0.6166769898431025
21	S1	1.0	0.50579710610443
22	S1	0.0	0.5322124274749949
23	S1	0.0	0.49294910991786994
0	S2	1.0	0.6384434587065357
1	S2	1.0	0.5939172033295522
2	S2	0.0	0.40491394048423696
3	S2	0.0	0.43495544030913774
4	S2	1.0	0.5572722518295926
5	S2	0.0	0.593085325189711
6	S2	0.0	0.5235025357506922
7	S2	0.0	0.4915474192547017
8	S2	0.0	0.614145360611321
9	S2	0.0	0.45485029424127166
10	S2	0.0	0.45840431695799944
11	S2	0.0	0.5362386427068792
12	S2	0.0	0.5627569939677299
13	S2	0.0	0.5823271755340311
14	S2	0.0	0.6032679212000936
15	S2	0.0	0.5577275519439762
16	S2	0.0	0.4263480497743256
17	S2	1.0	0.6250061418928967
18	S2	0.0	0.4684671117675694
19	S2	0.0	0.5428675683632251
20	S2	0.0	0.5225145242513868
21	S2	0.0	0.5604056429277372
22	S2	1.0	0.588378547112005
23	S2	1.0	0.6020293513659064
0	S3	1.0	0.5597693289972664
1	S3	1.0	0.5912682276498654
2	S3	1.0	0.3651344608075425
3	S3	1.0	0.5390285859474575
4	S3	1.0	0.4578160550913906
5	S3	1.0	0.6425260009411877
6	S3	1.0	0.46449880671809546
7	S3	1.0	0.4929621917517668
8	S3	1.0	0.5493694414372319
9	S3	1.0	0.576185361176195
10	S3	0.0	0.5388050626261389
11	S3	0.0	0.44223179760642134
12	S3	0.0	0.6569150965909606
13	S3	1.0	0.47185840941192525
14	S3	0.0	0.4063456832994754
15	S3	0.0	0.5074687137400209
16	S3	1.0	0.5497695900992888
17	S3	0.0	0.47238408528612674
18	S3	0.0	0.5622100645723919
19	S3	0.0	0.5538241200317405
20	S3	0.0	0.4752744420744014
21	S3	1.0	0.4378216221022044
22	S3	0.0	0.5411694514015345
23	S3	0.0	0.34859720881025724
