# Supplementary material for: EEG decoders track memory dynamics
Source: Nat Commun. 2024 Apr 6;15:2981. doi: 10.1038/s41467-024-46926-0 (PMC10998865; doi:10.1038/s41467-024-46926-0)
Supplement: Supplementary file 3 — Source Data [file 41467_2024_46926_MOESM3_ESM.zip › fig3a_ret.csv]

	subj_label	ret_event_is_correct	ret_time	ret_event_classifier_output
0	S1	1.0	1653	0.507717574989303
1	S1	1.0	3174	0.39756830253749087
2	S1	1.0	4609	0.45901435728369794
3	S1	1.0	13139	0.5736208901423919
4	S1	0.0	15375	0.46060937558531007
5	S1	0.0	20428	0.46014828164441146
6	S1	1.0	26796	0.538705173229352
7	S1	1.0	29418	0.5191916702584406
8	S1	1.0	34496	0.5231939503269221
9	S1	1.0	36393	0.43836997402359906
10	S1	1.0	49077	0.5284301686775001
11	S1	0.0	73157	0.44954507648140163
0	S2	1.0	2894	0.42250724959632074
1	S2	1.0	4141	0.49246495109369853
2	S2	1.0	13656	0.5346674686364277
3	S2	0.0	19271	0.3436932004323382
4	S2	0.0	36231	0.4387635871521814
5	S2	1.0	37826	0.43166630226513747
6	S2	1.0	43076	0.5184645339052392
0	S3	1.0	1650	0.4803857349445438
1	S3	1.0	3316	0.485948501320732
2	S3	1.0	4725	0.44358052077624405
3	S3	1.0	6368	0.4806650630587865
4	S3	1.0	8226	0.49521373095754606
5	S3	1.0	10304	0.5052267634149613
6	S3	1.0	12771	0.5288300599083662
7	S3	1.0	14768	0.48664157372045697
8	S3	1.0	16816	0.5765345283578064
9	S3	1.0	19374	0.5448552591709033
10	S3	1.0	20984	0.5283826775711706
11	S3	1.0	27334	0.46513522282559444
12	S3	1.0	33726	0.47610937155412186
