# Supplementary material for: EEG decoders track memory dynamics
Source: Nat Commun. 2024 Apr 6;15:2981. doi: 10.1038/s41467-024-46926-0 (PMC10998865; doi:10.1038/s41467-024-46926-0)
Supplement: Supplementary file 3 — Source Data [file 41467_2024_46926_MOESM3_ESM.zip › fig3b_auc.csv]

	subj_label	phase	observed_auc	null_auc_0	null_auc_1	null_auc_2	null_auc_3	null_auc_4	null_auc_5	null_auc_6	null_auc_7	null_auc_8	null_auc_9	null_auc_10	null_auc_11	null_auc_12	null_auc_13	null_auc_14	null_auc_15	null_auc_16	null_auc_17	null_auc_18	null_auc_19	null_auc_20	null_auc_21	null_auc_22	null_auc_23	null_auc_24	null_auc_25	null_auc_26	null_auc_27	null_auc_28	null_auc_29	null_auc_30	null_auc_31	null_auc_32	null_auc_33	null_auc_34	null_auc_35	null_auc_36	null_auc_37	null_auc_38	null_auc_39	null_auc_40	null_auc_41	null_auc_42	null_auc_43	null_auc_44	null_auc_45
0	S1	encoding	0.6015670496870241	0.5241315208551179	0.5220408554238677	0.5473614038487057	0.48442126096240834	0.5002567592488387	0.47993248430022023	0.4981846687691569	0.4745851563798463	0.49654033635716555	0.5023191616165259	0.5083104697532408	0.5075952248534309	0.5012881182590682	0.5145895075319	0.501948269609716	0.4812860762284447	0.47528374452570077	0.5271548673839512	0.5439611436294168	0.4948266331783357	0.49970463398907766	0.5011074677496956	0.5052939947424389	0.47687096806698737	0.4940957756068151	0.46670971684853724	0.5110184791630928	0.4631642320732596	0.515371525133427	0.5096841906159102	0.5244523940380962	0.5009683862822647	0.5115795641053751	0.5210792313952132	0.5388308634110968	0.4787375685922578	0.5034710757045825	0.5429682214143939	0.4844835659633559	0.5343449033428721	0.4915385268169489	0.5059114358449703	0.4493600807779724	0.5104763091061333	0.477681224451095	0.49330426414115314
0	S1	retrieval	0.7177178211955767	0.41562202368975276	0.4278117608130888	0.5520683819156595	0.5572971861152471	0.5761834815619676	0.4044450704477265	0.4139368452117456	0.5232107484763527	0.5266744469931721	0.42774357116986594	0.45794599380256745	0.5531711537687634	0.49306869044584845	0.522072205007132	0.38827350530537774	0.49284791250262705	0.39254877236284935	0.609110136334572	0.4572121167406692	0.4065567136616273	0.305354340214898	0.47987455341373003	0.5944599827401952	0.4726727210126945	0.5293573182019398	0.39472860521997305	0.51498774822148	0.50652384848932	0.6027198724741886	0.40818599898945185	0.5784013217612155	0.5243632652331192	0.44719438743343126	0.457148398549461	0.40610621487115506	0.5243369954525333	0.3474469126859565	0.5425318926314943	0.4147741246014819	0.5453416412911765	0.37364179645056145	0.4306679007874227	0.5406482934703386	0.4732165613639717	0.4512656444927361	0.48376024521442845
0	S2	encoding	0.6230479043228858	0.48582680464417805	0.5248643208310508	0.5193114597546639	0.49103864367398914	0.46514909045437913	0.53266546282036	0.5220715980261971	0.5113301948235992	0.5018867767890718	0.5497568547831098	0.5114533207751435	0.476407020773548	0.496499977494361	0.5034806170670054	0.489611409982827	0.47902392719120934	0.48228271778356685	0.476759924759822	0.49631020371948814	0.5049378409815105	0.5415288190869612	0.5019633608196152	0.462523648756891	0.488360952573549	0.5233039212087306	0.5180588750112042	0.47774246777769724	0.500626512888078	0.5239908685477404	0.5379827864938665	0.4889210640977463	0.48709682315068825	0.465470525460623	0.49928598103637234	0.5133202121782359	0.5501546143888992	0.5129220115397501	0.5194462860442078	0.48611347589672005	0.5322425384077863	0.4565858958522042	0.4960058652159977	0.5258676702149476	0.5148210983296665	0.48738577739601063	0.5257261246625613
0	S2	retrieval	0.6856431000425229	0.42261235191155233	0.4982088467395819	0.47434503619390445	0.44709206453590716	0.4872996850339194	0.4172725766895433	0.5730528470560313	0.47303566484048976	0.5281831599454125	0.5297836400585431	0.5062059937501237	0.46060513538102493	0.43088144765728525	0.4764612918059374	0.4769823208599513	0.5494208110005736	0.5274071789521568	0.5118965210339985	0.4740857577975119	0.5200117185182255	0.574867486798125	0.4781962011233955	0.4545555121536362	0.43411763760606	0.520444673265956	0.41632106514902795	0.3873433822511422	0.5445757970570203	0.509845162279227	0.6114096709914757	0.4023237401356777	0.5273305388540575	0.4960647781887225	0.5516387383556496	0.5024243611676984	0.3925264779177627	0.4941719531852614	0.46158693212159574	0.5314042072941596	0.4994876238602876	0.5337686161270545	0.5692696693103381	0.42230919087834495	0.467836190443227	0.5024076734044026	0.41360405005834544
0	S3	encoding	0.6950806186067691	0.44152555310050656	0.4921140860886434	0.4999310856537695	0.5635718728564406	0.48165885382792084	0.5114968095396384	0.48869568114034373	0.4389432120076923	0.49126684391260156	0.4429552602996766	0.5041291039387445	0.4633191422069798	0.4806725533441567	0.5523014801996732	0.4405026995085228	0.5337991240146357	0.5316380565625256	0.48185276042850667	0.5491209499128147	0.513605897801161	0.5248728997006931	0.4320643716258007	0.4877023010535604	0.5734175512972199	0.42013196156461163	0.5644127806508339	0.3964645878443291	0.4672422110673347	0.44217259155538247	0.49514315013196186	0.45597002987927826	0.44181134549606654	0.4352549624011599	0.4968722872777708	0.5136705457550458	0.4355488777096575	0.5704417705818872	0.4621874490338447	0.5737827470297991	0.4951051811031385	0.4869843175242196	0.5775568461382051	0.513264660935641	0.5419898148359639	0.5735404010401353	0.46639467080274466
0	S3	retrieval	0.5178491530840525	0.505997029684357	0.5544174045457109	0.5178453931908333	0.53238443028218	0.5295809599007388	0.46766491831631984	0.49245201436279207	0.47896574737277464	0.48492987799146503	0.4757275393378828	0.5239928186039516	0.4902125279642058	0.5372910909330175	0.4619851296223187	0.5139539037091347	0.5313528095802079	0.4599101385520651	0.4612355009117741	0.5357871336454044	0.5141747974357529	0.4730697648186791	0.5140173519072059	0.5151664692722726	0.44665651495497527	0.46734062752617833	0.5377446280525633	0.45242795104619027	0.4338893275430977	0.4742588310491982	0.48577115409922356	0.5435348636098735	0.4868732727990525	0.47017464704002404	0.5288266313236705	0.4685108942906021	0.4940076701821668	0.5152745662023199	0.5082012670840148	0.5224700618502435	0.458140638805858	0.4529825352959975	0.4584907788618804	0.492769255353148	0.5464910796533378	0.5014898576880418	0.4745032241084354
[truncated: 54 more columns]
