# Supplementary material for: EEG decoders track memory dynamics
Source: Nat Commun. 2024 Apr 6;15:2981. doi: 10.1038/s41467-024-46926-0 (PMC10998865; doi:10.1038/s41467-024-46926-0)
Supplement: Supplementary file 3 — Source Data [file 41467_2024_46926_MOESM3_ESM.zip › fig3b_roc.csv]

	subj_label	enc_roc	ret_roc
0	S1	1.0	1.0
1	S1	0.9986360703698296	0.999074074074074
2	S1	0.9965972119443798	0.9987654320987656
3	S1	0.9949881335600713	0.998260381593715
4	S1	0.9932941214254652	0.9976660801200165
5	S1	0.9911680876950901	0.9972196752159063
6	S1	0.9890069278878391	0.9966522698871945
7	S1	0.9863714091418843	0.9962101103293174
8	S1	0.9839764823333631	0.9955111677515361
9	S1	0.9813868603559195	0.9950391336593178
10	S1	0.9791036175960043	0.9941659863571504
11	S1	0.9766502140188452	0.9935796053781815
12	S1	0.9741823655512999	0.9924395875749866
13	S1	0.971963642224674	0.9916454466496342
14	S1	0.969872494536965	0.9903768562227524
15	S1	0.9673237061187784	0.9897514720064973
16	S1	0.964992946105296	0.9885668404687111
17	S1	0.9623794973814942	0.9875596533922888
18	S1	0.9598770316563753	0.9863007376952101
19	S1	0.9570111228139782	0.9853461142224402
20	S1	0.9546497784979098	0.9846097772814693
21	S1	0.952216304138706	0.9837079312574843
22	S1	0.9498752880243568	0.9825185128786472
23	S1	0.9470993267113773	0.981487368097502
24	S1	0.9442685783247624	0.9805160647043673
25	S1	0.9414842349607232	0.9796428339790987
26	S1	0.9386404477544781	0.9789263188369832
27	S1	0.9357363472433857	0.9780200278891655
28	S1	0.9324018871411163	0.9772219331788008
29	S1	0.9291694708560041	0.9764086989380123
30	S1	0.9257326144926399	0.9759292464003521
31	S1	0.9229719375990466	0.9747608341934137
32	S1	0.9200467427418406	0.9738546595679484
33	S1	0.9165618356059803	0.9730615878682602
34	S1	0.9137168082415844	0.9723121899245573
35	S1	0.9103214509965982	0.9714100877564027
36	S1	0.907048683338618	0.9702714282222938
37	S1	0.9037649086190637	0.9692313982933747
38	S1	0.9003494518356909	0.9681440427915862
39	S1	0.8968380326681242	0.9665113939506738
40	S1	0.8933229996225022	0.9652281939063068
41	S1	0.8897404015240715	0.963410610149513
42	S1	0.8860766512747066	0.9624451698729338
43	S1	0.8826590600672102	0.961034695550329
44	S1	0.879313061137184	0.9598854119080249
45	S1	0.8755913336543534	0.957834510186548
46	S1	0.8717120067526072	0.9561714647874615
47	S1	0.8678007898546852	0.9541039230947101
48	S1	0.8645520168298116	0.9521946150505614
49	S1	0.8610483996869567	0.9510048136304418
50	S1	0.8574035052111695	0.9488113524036192
51	S1	0.8535296766326917	0.9473341948237255
52	S1	0.8497843127269231	0.945609665424015
53	S1	0.8464877143666788	0.9443864242649838
54	S1	0.8430039815439494	0.9420274069562176
55	S1	0.8395517451366233	0.9401423151109082
56	S1	0.8359298051118078	0.9383245316086606
57	S1	0.8324294947881421	0.9368322744474338
58	S1	0.828700624557891	0.9350400289889402
59	S1	0.8253982479570686	0.9332922680179798
60	S1	0.8220664105879238	0.9310816028327196
61	S1	0.818011921590206	0.9293629107001523
62	S1	0.8140964959253421	0.9272881311721344
63	S1	0.8103346537355988	0.9250982888629453
64	S1	0.8065087145744799	0.9234650971843881
65	S1	0.8030989405615848	0.9218962376416313
66	S1	0.7990395853592178	0.9196169540181266
67	S1	0.7952248538386181	0.9173938576158006
68	S1	0.7915297571686304	0.9157845966175809
69	S1	0.7876730572668457	0.9139124529775702
70	S1	0.7834640553666146	0.9116192635455619
71	S1	0.7787559150021297	0.9091365215527694
72	S1	0.7750315892171693	0.90682487916575
73	S1	0.7710250825404408	0.9038451234849895
74	S1	0.766857439399333	0.9019394813574044
75	S1	0.7625079905962797	0.8992134494018916
76	S1	0.7578823587659157	0.897023152378052
77	S1	0.753388283144265	0.8931286800162427
78	S1	0.7494017508896124	0.890220533080667
79	S1	0.7453946090793406	0.8873586507171097
80	S1	0.7408414950866448	0.8839803676068332
81	S1	0.7364096629803776	0.8806344080108739
82	S1	0.7316905560984399	0.8772154825756164
83	S1	0.7277615088957397	0.8731410983086025
84	S1	0.7235019543835977	0.8705760141899169
85	S1	0.7189578009728279	0.867545852156405
86	S1	0.7146572868802393	0.8640656283662983
87	S1	0.7100776696654111	0.8606867460196606
88	S1	0.7055134856213926	0.8575093010883073
89	S1	0.7010826227695341	0.8543708652691067
90	S1	0.6968967794521472	0.85090646836878
91	S1	0.6922563599136409	0.8481939368559971
92	S1	0.688060922958923	0.844685819200755
93	S1	0.6838760949708068	0.8412162524180952
94	S1	0.6792101730473223	0.8375917889108843
95	S1	0.6747094595582065	0.835128645472029
96	S1	0.6699375377679979	0.8299517367984706
97	S1	0.6655307568345439	0.8264651681527727
98	S1	0.6612211813297539	0.8227266382417138
99	S1	0.6563248209742268	0.8192356634462999
100	S1	0.6517909577656159	0.814612836911832
101	S1	0.6472451931205966	0.8118595220772775
102	S1	0.6424717574090264	0.8072442036219256
103	S1	0.6372450218127279	0.8030283290752301
104	S1	0.6322440161326949	0.798138066877598
105	S1	0.6271114553300314	0.7946104681657444
106	S1	0.622139037383721	0.7900004370900517
107	S1	0.6171861289579434	0.7861977536391271
108	S1	0.6117303824628528	0.7816671390059161
109	S1	0.6054176312080447	0.7777883172878985
110	S1	0.5995147293244114	0.773218752291198
111	S1	0.5937004189453523	0.7679564700607414
112	S1	0.5873170639470683	0.7634588486766042
113	S1	0.5812528085640334	0.7582742556779409
114	S1	0.574987074502699	0.7546685447439218
115	S1	0.5692921231901316	0.7496377087457489
116	S1	0.563109104335934	0.7436990179103524
117	S1	0.5563593962953344	0.7394860455476032
118	S1	0.550236559747026	0.7350042863024439
119	S1	0.5441870320323845	0.7287454387538139
120	S1	0.5382403143888551	0.7244853617131675
121	S1	0.5325799942825469	0.7174754242593439
122	S1	0.5272467896991591	0.7132625811436533
123	S1	0.5211477676335077	0.7055865748495564
124	S1	0.515603645639171	0.6998543503149869
125	S1	0.5102662494693011	0.693396626792774
126	S1	0.5049381969046517	0.6874107137821543
127	S1	0.49901036556116596	0.6811763644259455
128	S1	0.4937280990940998	0.6762844983898167
129	S1	0.48847810571016825	0.6697881241222949
130	S1	0.48294144605897904	0.6642759250799452
131	S1	0.4774628426768265	0.6574569325302156
132	S1	0.4719636159928683	0.6535802257640617
133	S1	0.46666645969351556	0.6447425116604346
134	S1	0.4607932895581305	0.6378820308049789
135	S1	0.45527847024943424	0.631875356016897
136	S1	0.4495295454653503	0.6230331300159607
137	S1	0.4439365753108307	0.6186724047660677
138	S1	0.4381288054426927	0.6109624299950933
139	S1	0.4322203070002497	0.6055953166505929
140	S1	0.4263912007693831	0.5983431467099808
141	S1	0.4206964399225372	0.5918956807043071
142	S1	0.414617755645577	0.5832274094941599
143	S1	0.40874443795672455	0.5780885699541478
144	S1	0.4026203665326432	0.5701937718897516
145	S1	0.39579123542658096	0.56581321309127
146	S1	0.38979934457221554	0.5594714594295833
147	S1	0.3830870663774421	0.5530558939478538
148	S1	0.37670931250002093	0.5464958067554384
149	S1	0.3703723467398631	0.5396855912559431
150	S1	0.36376350109635747	0.5303308066708402
151	S1	0.357264948731886	0.5215546024172489
152	S1	0.35041617294446004	0.5134562284862397
153	S1	0.34384938258852527	0.5076298298450728
154	S1	0.3373395516279638	0.49854385564184567
155	S1	0.3311683397476602	0.4907767301716214
156	S1	0.3245122764131716	0.48327873232605223
157	S1	0.3173433110326639	0.47411210795842285
158	S1	0.3103447424761779	0.46864009300148346
159	S1	0.3030856923590458	0.4589090937290267
160	S1	0.29668099343462906	0.45328891464430277
161	S1	0.2891793824295737	0.44640835349587443
162	S1	0.28238963047331606	0.4398907063375237
163	S1	0.27570660681829107	0.4295516584042547
164	S1	0.26891278588406614	0.4219366332222279
165	S1	0.26230132198217654	0.412684705796096
166	S1	0.2559797826849143	0.40441140184649405
167	S1	0.24989671904423266	0.39546878613042774
168	S1	0.24293732694511422	0.387252762127134
169	S1	0.2362065330570938	0.37774499602389044
170	S1	0.22937899842954912	0.37070537874557974
171	S1	0.22194022658613824	0.3619213491700928
172	S1	0.2148910905837925	0.3538029654445065
173	S1	0.20779186131627148	0.3424214929868196
174	S1	0.20070401004957894	0.33318172653390415
175	S1	0.19285610438976605	0.32066561765054225
176	S1	0.18563338382325698	0.3111161164971885
177	S1	0.17838523677320317	0.30184141808932435
178	S1	0.17081330291836466	0.2916270818176178
179	S1	0.1631709403260869	0.2807978937899373
180	S1	0.15562588680912084	0.2663941903682272
181	S1	0.1481302912313927	0.2576677579818282
182	S1	0.1397748744390896	0.2456237416036411
183	S1	0.13142557391950052	0.23617230371836734
184	S1	0.1233088480733993	0.21886995301986928
185	S1	0.11383062546662	0.20703302567833556
186	S1	0.10596135235008405	0.19341040922908592
187	S1	0.09784203141602724	0.1814219103373208
188	S1	0.08926899195959731	0.16691362254595085
189	S1	0.08132821009955024	0.15264383082641042
190	S1	0.07296005665493835	0.13693107794866585
191	S1	0.06415431394715228	0.12063315313943454
192	S1	0.05507320156538935	0.10284573823099796
193	S1	0.04713029997132632	0.0906705948372615
194	S1	0.0391242620218626	0.07410798380228865
195	S1	0.03092616571384582	0.06139895605976005
196	S1	0.023894070661017952	0.04569304152637486
197	S1	0.012935967213147673	0.031462587911498974
198	S1	0.004657577808098634	0.014281705948372617
199	S1	0.00023078466787076059	0.0027777777777777788
0	S2	1.0	1.0
1	S2	0.9981072724951849	0.996875
2	S2	0.9967153746622357	0.9952402559561037
3	S2	0.9947052326667343	0.9939581558543791
4	S2	0.9931392033810716	0.9926481196666449
5	S2	0.9915681845596378	0.9910752225451288
6	S2	0.990218821094613	0.9890551818013529
7	S2	0.9885013599322059	0.9875672622770505
8	S2	0.9867639838721161	0.9858000324404568
9	S2	0.9848869830585361	0.983621804030884
10	S2	0.9829153513248526	0.9819228053042393
11	S2	0.9809732805817983	0.9807164932090713
12	S2	0.9786810821778811	0.9788684362313305
13	S2	0.9766803494009991	0.9774864486955522
14	S2	0.9746118334202312	0.9761291121199704
15	S2	0.9725199401659846	0.9746392841352687
16	S2	0.9702669342084622	0.9728797218388078
17	S2	0.9680952706945385	0.9714640362488405
18	S2	0.9657599600431854	0.9699272751903292
19	S2	0.9634951583210588	0.9684955198920211
20	S2	0.961098759487714	0.9667284001373104
21	S2	0.9589016706860765	0.9651066715911458
22	S2	0.9566626945076872	0.9634148343649578
23	S2	0.9542941851563173	0.9613324973849938
24	S2	0.9516647494197009	0.9594325627152213
25	S2	0.9494074960276422	0.9573030792373884
26	S2	0.9475689647940191	0.9555047905838204
27	S2	0.9453430203216193	0.9539501423426143
28	S2	0.9431708436654389	0.9515815284397666
29	S2	0.9406482688793055	0.949841583184161
30	S2	0.9378124393195068	0.9480360313728875
31	S2	0.9351356950613152	0.9459664706310524
32	S2	0.9326767502670135	0.9443142819785623
33	S2	0.9295570880760735	0.9423334865493418
34	S2	0.9269048653255284	0.9406756870906751
35	S2	0.9236404802040882	0.938919730537523
36	S2	0.9206843922406824	0.9368795549187279
37	S2	0.9178433437950664	0.9348390625336986
38	S2	0.9146009555631901	0.933124716932301
39	S2	0.91151498013158	0.9311025689067659
40	S2	0.9087844055329224	0.9291401346863071
41	S2	0.9055767930108173	0.927249197525539
42	S2	0.9025163148009943	0.9249866441470587
43	S2	0.8995511729633614	0.9226258033730887
44	S2	0.897014668644115	0.9212795895608226
45	S2	0.8941196107153064	0.919233652615725
46	S2	0.8913145614403255	0.9173643218326972
47	S2	0.8884132182865725	0.9152346810950316
48	S2	0.8855530086437666	0.9134336853257704
49	S2	0.8830429241794109	0.9115794795688027
50	S2	0.8801968146476463	0.9091287423347065
51	S2	0.8770693709176207	0.9071924357121806
52	S2	0.8739426808119577	0.9052829666034032
53	S2	0.8704929997936122	0.9021910113874091
54	S2	0.8670630129171387	0.9000546028605113
55	S2	0.863185301750157	0.8981395027264361
56	S2	0.8596810438552636	0.8960899544216071
57	S2	0.8567150953686937	0.893618137630211
58	S2	0.853467181522762	0.8912534102918024
59	S2	0.8500258044217324	0.888250106936686
60	S2	0.8460872812997284	0.8861080707543441
61	S2	0.8418063902805981	0.8837514591465914
62	S2	0.8380340212144075	0.8812936901514007
63	S2	0.834602261616161	0.8792250774617006
64	S2	0.8309638304034153	0.8769530592878555
65	S2	0.8265975703805498	0.874608439865637
66	S2	0.8219241000289201	0.8718842670972888
67	S2	0.817597534380505	0.8685142394285448
68	S2	0.8131696479694727	0.8661580490524872
69	S2	0.8090591803764913	0.8633496748765286
70	S2	0.8049989815776819	0.8602766492512638
71	S2	0.8004282343960603	0.8572988219890583
72	S2	0.7962870491063716	0.8543864372829815
73	S2	0.7922364235235662	0.8518898475747839
74	S2	0.7878809215407836	0.848541235325411
75	S2	0.7833519221112459	0.8460103461243987
76	S2	0.7792102049366266	0.8432810680279077
77	S2	0.7753242962592025	0.8406845340795537
78	S2	0.7715214375245963	0.8378175413009252
79	S2	0.7674844763178494	0.8353975820626738
80	S2	0.7629493837690559	0.8325349476279825
81	S2	0.7588056396992007	0.8297809011078281
82	S2	0.7546279404679038	0.8267627254656688
83	S2	0.7505101557096672	0.8238029044543171
84	S2	0.7465084281003318	0.8213238155189394
85	S2	0.7420852521033685	0.8183654435446186
86	S2	0.7381459808283818	0.8150986850382097
87	S2	0.7339031501980096	0.8122752083018814
88	S2	0.729892325639969	0.80946596358042
89	S2	0.7254780328096735	0.8056281496897937
90	S2	0.7209697046452813	0.8029408375029655
91	S2	0.7166265777957522	0.7998765959626458
92	S2	0.7118020155819655	0.7971365568004543
93	S2	0.7075090222397094	0.7935758235023472
94	S2	0.702805061097945	0.7898082598255943
95	S2	0.6979564266784959	0.7871539497379602
96	S2	0.6934678593150532	0.7841891975075665
97	S2	0.6890980727931241	0.7802625767427985
98	S2	0.6842075229633011	0.7772109946190179
99	S2	0.6792980878569306	0.7739210290544281
100	S2	0.6742020201432035	0.7698805184721892
101	S2	0.6694942907264803	0.7668269369019634
102	S2	0.6643299420043437	0.7634527923954535
103	S2	0.6597261529742183	0.7591642718240702
104	S2	0.6542094492076341	0.7555641393214283
105	S2	0.6494675288376994	0.7513674697252356
106	S2	0.6443852421629197	0.7468282264325921
107	S2	0.6395359850716733	0.7433606471197187
108	S2	0.6341009982765836	0.7395940943990339
109	S2	0.6288606387896	0.7366352562616373
110	S2	0.6239188264613914	0.7330380038605043
111	S2	0.618704758826966	0.7284091460521491
112	S2	0.6138249071739541	0.7246814477430068
113	S2	0.6085368441279397	0.7209381582447285
114	S2	0.6034100070419923	0.7175123426503044
115	S2	0.5981554778042394	0.7131128078698212
116	S2	0.5930193010381045	0.7091581162249014
117	S2	0.587849113187695	0.7043429268571038
118	S2	0.5829782481860644	0.7000769674553023
119	S2	0.5784956457632904	0.6949280558730707
120	S2	0.5732514782778317	0.6901916368322298
121	S2	0.5681423064669484	0.6865345032566265
122	S2	0.5630929065955501	0.6820095425266532
123	S2	0.5581292989668312	0.6765401578708994
124	S2	0.5528753070517294	0.6704625371133206
125	S2	0.5477109697358391	0.6648355781051176
126	S2	0.5423716820228346	0.6583906994737636
127	S2	0.5372719992391467	0.6531019726673424
128	S2	0.5317441383421521	0.6477192606451426
129	S2	0.5255923475424573	0.6425316294455108
130	S2	0.5199279285574259	0.6366286232665473
131	S2	0.5144380416816744	0.6313580038065865
132	S2	0.5086206330998367	0.626008013062451
133	S2	0.5031306299749033	0.6200913702094162
134	S2	0.49659817239926946	0.6148856541290142
135	S2	0.48983373316951695	0.6082792359508559
136	S2	0.4830687155359648	0.601721152705588
137	S2	0.47711988620644297	0.5958853414066039
138	S2	0.47070019758894893	0.5901696204556403
139	S2	0.4644994841789393	0.583165963939871
140	S2	0.45788645558162894	0.5758383858671038
141	S2	0.4519143865328962	0.5692661717025758
142	S2	0.44558272241858193	0.5629424954709167
143	S2	0.4394938500924864	0.5557466786723317
144	S2	0.4335045059208751	0.5478571438199582
145	S2	0.42777160753647764	0.5416460656285721
146	S2	0.4216457950156426	0.5339954196950419
147	S2	0.41528112171518083	0.5268939026319006
148	S2	0.4089473265738281	0.5221217406776371
149	S2	0.40257326318731546	0.516782230178072
150	S2	0.3956834400533632	0.5102253151487048
151	S2	0.3896398433522058	0.5022072540815666
152	S2	0.38284962859876825	0.49524685525265816
153	S2	0.37580197724815656	0.4866130096117208
154	S2	0.3687872294510933	0.4790887107209869
155	S2	0.361912012748175	0.47113059934867474
156	S2	0.35433527865282377	0.46653219827679165
157	S2	0.34690969331011956	0.45933705544891845
158	S2	0.33983627979142345	0.44941602684380416
159	S2	0.3323644154669501	0.43977566210882746
160	S2	0.32496996514881415	0.4296220911424074
161	S2	0.3182139967896648	0.4192767418099078
162	S2	0.31098401819836924	0.4101780361032632
163	S2	0.3032871684749411	0.3962899597235103
164	S2	0.2959417209648086	0.3841870744998238
165	S2	0.2883299199039546	0.37205548935665456
166	S2	0.2814982114124115	0.3605427216554877
167	S2	0.2739218407603875	0.35013391798046023
168	S2	0.26630021486342487	0.33953550387847675
169	S2	0.2587311606312753	0.32992342344771064
170	S2	0.25086064059191276	0.32079718603748353
171	S2	0.24320226082129456	0.31054737205339994
172	S2	0.2358080669861474	0.29910904441736585
173	S2	0.22797975974891832	0.29123966128927903
174	S2	0.21946841197101769	0.2832774836270048
175	S2	0.21140293526064355	0.2751079701080509
176	S2	0.20404500292113323	0.26686119707981965
177	S2	0.19660022412454042	0.2587898249293679
178	S2	0.1883979194931785	0.2501038588867082
179	S2	0.17973784818258925	0.24258945613259436
180	S2	0.17191894971186564	0.23312121228459892
181	S2	0.16502879901909812	0.22297620074622038
182	S2	0.15822093812049823	0.2140056730361392
183	S2	0.15082738916676858	0.20425754038432511
184	S2	0.14376221780979054	0.19388007634740226
185	S2	0.13643635886968714	0.18377050443562587
186	S2	0.12896844043831873	0.17279470043349793
187	S2	0.12122224519015837	0.15972907051351182
188	S2	0.11364735169529712	0.14632712920827312
189	S2	0.10551305193406195	0.13670737674423616
190	S2	0.0962175173537314	0.12518460057799724
191	S2	0.0864513568227386	0.11177487491103584
192	S2	0.07692895079232913	0.09911642439666149
193	S2	0.0672720768772406	0.08637332316086876
194	S2	0.056381443719175264	0.07060146494273946
195	S2	0.04458414513665272	0.056674197166087945
196	S2	0.032793690352108135	0.04831992580930401
197	S2	0.023094716533614338	0.03799125725192482
198	S2	0.008119945032229556	0.028245775551577684
199	S2	0.0	0.0017033261802575112
0	S3	1.0	1.0
1	S3	0.9985309190297234	0.9946603641456582
2	S3	0.9978902092391474	0.9901610644257703
3	S3	0.99623698442477	0.9865196078431371
4	S3	0.9951003277650392	0.9865196078431371
5	S3	0.9942145460368147	0.9806897759103638
6	S3	0.9932706023541279	0.9765462466393592
7	S3	0.9920967859050475	0.9738289222724266
8	S3	0.9904838774596513	0.9734815534253902
9	S3	0.9891085541977638	0.9704377982348719
10	S3	0.9878867409366074	0.9626138395056516
11	S3	0.9865587761149444	0.9572297763326436
12	S3	0.9853139914270214	0.9558403009444983
13	S3	0.9842326117069318	0.9509163464380729
14	S3	0.983308578804459	0.9484619350252664
15	S3	0.9824785460085309	0.9443044177469986
16	S3	0.9816001509574619	0.9434917057275174
17	S3	0.9801156516837167	0.9402092746646398
18	S3	0.9787425214160445	0.9356902685697396
19	S3	0.9770905483415808	0.9326777444646199
20	S3	0.9753385344640423	0.9315504342440493
21	S3	0.97337584384102	0.9266352772264688
22	S3	0.9712054969153282	0.9224488601973452
23	S3	0.9689949056409144	0.9176570879608124
24	S3	0.966929045879328	0.9161496382472587
25	S3	0.9650053014559591	0.9119470778261055
26	S3	0.963275236666173	0.908241311600017
27	S3	0.9611286580348437	0.9026788353532369
28	S3	0.9594476762232093	0.9012238186731981
29	S3	0.9577478833428701	0.8949284236307589
30	S3	0.9560985967925214	0.8891580627225766
31	S3	0.9544033597323835	0.8854145112818996
32	S3	0.9527839734456224	0.8843199717072758
33	S3	0.951458369251017	0.8802350337119773
34	S3	0.9497976290380443	0.875447440282646
35	S3	0.948399416454586	0.8721378249792379
36	S3	0.9468276582435353	0.8706434835240631
37	S3	0.9450749510615889	0.8636026772518051
38	S3	0.9433874206043313	0.8621590093323761
39	S3	0.9415441611261691	0.8553315861520489
40	S3	0.9397529342458141	0.8545516447785143
41	S3	0.937774714507811	0.8469645144489955
42	S3	0.9361170571571286	0.8428647086975494
43	S3	0.9341316919206474	0.8393374435201217
44	S3	0.9321462518884547	0.8375285038638569
45	S3	0.930335709886028	0.8324272799572089
46	S3	0.9287044883949376	0.8244345853919457
47	S3	0.926688781568702	0.8193778767788522
48	S3	0.9245825353917778	0.8169659572371663
49	S3	0.9223456952797241	0.8096119603620341
50	S3	0.9205003470457005	0.804098750052785
51	S3	0.9182293179449754	0.8005369547316414
52	S3	0.9162968651908899	0.7957196697774587
53	S3	0.9141955826605658	0.7933218702053686
54	S3	0.9118933191144805	0.7881040355840828
55	S3	0.909529388686796	0.7771650620047014
56	S3	0.9071333842391816	0.7767062729614459
57	S3	0.9051172066253722	0.7712754951226721
58	S3	0.9029035773757587	0.7656542076629647
59	S3	0.9005996409152992	0.7566617224779358
60	S3	0.897790009508309	0.7556196159368269
61	S3	0.8952385827499318	0.7494706550962094
62	S3	0.892958710397853	0.7433387173965064
63	S3	0.8906883601343388	0.7385450536998717
64	S3	0.888338346441237	0.7370638205030755
65	S3	0.8856999794474755	0.7295387124699126
66	S3	0.8834446715208462	0.7218779911462072
67	S3	0.8810091093318191	0.71979118280478
68	S3	0.8784666720296783	0.7163109402052279
69	S3	0.8756982677572773	0.7094347789367001
70	S3	0.8733489198550608	0.7027412975240347
71	S3	0.8710040644767462	0.6951072765789733
72	S3	0.8686604555197175	0.6939275333248878
73	S3	0.8660258930456862	0.6867772716289196
74	S3	0.8629428176086733	0.6778562513782732
75	S3	0.8603759573405119	0.6764517616091663
76	S3	0.8576853339533498	0.6724624816425733
77	S3	0.8547844112507195	0.6646211625353659
78	S3	0.8518356968725913	0.6570947348788762
79	S3	0.8485955300239905	0.6495973829230184
80	S3	0.8456948719797598	0.647467290936475
81	S3	0.8430620296272074	0.6424856249032276
82	S3	0.8400101024506919	0.6348214285714285
83	S3	0.8365534180072869	0.6243553200174543
84	S3	0.833143683234065	0.6232017932801261
85	S3	0.8300745227675789	0.6132943252677957
86	S3	0.8270791429137307	0.6067057978970484
87	S3	0.823328384055834	0.6015356016778572
88	S3	0.8204750992749877	0.598061913207494
89	S3	0.8171253878367096	0.5868149395436566
90	S3	0.8138145004554881	0.5770576446659067
91	S3	0.810440211085198	0.5668386135861379
92	S3	0.8063834620415269	0.5654688005855608
93	S3	0.8029208456452602	0.5586177121602411
94	S3	0.7991800534603676	0.5493049104063735
95	S3	0.7954267898622401	0.5363575580986163
96	S3	0.7919101722776098	0.5340242881072027
97	S3	0.7885114474767432	0.528523570232113
98	S3	0.7848161019452762	0.5176397569077882
99	S3	0.7813097347785866	0.5124463353180467
100	S3	0.7774090271909927	0.5084745330292922
101	S3	0.773748813249713	0.5047347205213744
102	S3	0.769832491520351	0.4990590645806061
103	S3	0.7659175638699522	0.4922272426558563
104	S3	0.7626341371002219	0.48918612671199135
105	S3	0.7587158723135967	0.4848354165786919
106	S3	0.7551206559094135	0.47768833664118915
107	S3	0.7517243245609667	0.4715346691440395
108	S3	0.7478485280627162	0.47040735892346885
109	S3	0.7439634449120704	0.4642111995551989
110	S3	0.739888257236203	0.45979859908787635
111	S3	0.7360269514898572	0.4495390115845333
112	S3	0.7321072329803948	0.4468911433920302
113	S3	0.7275856339168416	0.44163719507903665
114	S3	0.7232294422516866	0.4340042298326365
115	S3	0.7189248123470482	0.42486240727446756
116	S3	0.7147788120761139	0.42401037047985024
117	S3	0.7100321439645323	0.41671197373421726
118	S3	0.705544622764584	0.4106322051433639
119	S3	0.7005767506247784	0.3982885365201357
120	S3	0.6959229190308677	0.3967548702898244
121	S3	0.6910400960338812	0.39013959855298913
122	S3	0.6863363988452489	0.3831053024224766
123	S3	0.6811240606860747	0.3776893923398506
124	S3	0.6761777691841511	0.3750284158889687
125	S3	0.6716060895976848	0.3693060892698787
126	S3	0.6671893160713029	0.3653048593809384
127	S3	0.6622306822505759	0.35715015905859826
128	S3	0.6569169614200672	0.35561649282828706
129	S3	0.6513729969812075	0.35074761060202975
130	S3	0.6453477007810083	0.34446615957940957
131	S3	0.6400368575951475	0.3388515582112242
132	S3	0.6346413453212993	0.3361971358895316
133	S3	0.6290749417937459	0.32926273524485167
134	S3	0.6229730009421514	0.3199103008037385
135	S3	0.6169476210588897	0.31091196528862797
136	S3	0.6107815675985147	0.3073727355263714
137	S3	0.6044558980034747	0.3011218557774869
138	S3	0.5985893357983567	0.29237363287023355
139	S3	0.5919075696953116	0.284519410779387
140	S3	0.5854372133987327	0.2801281442225131
141	S3	0.5789900672281315	0.27714649930323887
142	S3	0.5719219603312086	0.2694060580681184
143	S3	0.5660268158352404	0.263101308362541
144	S3	0.5596083042327719	0.2623585070544131
145	S3	0.5525553931255184	0.2574362827207935
146	S3	0.5454859743679998	0.25033043368101004
147	S3	0.5387247420338224	0.24578037245048773
148	S3	0.5319351333309299	0.2427654730233802
149	S3	0.524168273321968	0.23781125515532842
150	S3	0.5165575485902352	0.2329109658938952
151	S3	0.5079860225280829	0.22879875568317773
152	S3	0.5008085963736612	0.22292625592950754
153	S3	0.4930214562162825	0.2183482186844587
154	S3	0.48499926762114454	0.20876616978449675
155	S3	0.4764198321448184	0.20487970313753645
156	S3	0.46933671889798595	0.20457821319482566
157	S3	0.4610258157888863	0.19858738721619307
158	S3	0.451601352739839	0.19363193769970302
159	S3	0.443344276615969	0.18650201286544768
160	S3	0.43393968690394236	0.1862398476978731
161	S3	0.424695797773745	0.18138363385555228
162	S3	0.4148263310059005	0.17386864293456072
163	S3	0.40588690377064685	0.16666934990076432
164	S3	0.3964790642656396	0.16439506707205492
165	S3	0.3876279758890111	0.15989651513871878
166	S3	0.37721233300500495	0.1545720549526343
167	S3	0.3670974248305644	0.14747696817420436
168	S3	0.3571861499731891	0.1464610781498529
169	S3	0.34800919241464123	0.14223005785228662
170	S3	0.3387567606853307	0.1384663161747111
171	S3	0.32966366395237773	0.13168054910406374
172	S3	0.3203576143688819	0.1311562187689146
173	S3	0.31118775953072997	0.12676028954295288
174	S3	0.302204331482195	0.1208990945624481
175	S3	0.293410681696834	0.11808266648367882
176	S3	0.2835681147043562	0.11259686035218101
177	S3	0.2744678980828296	0.10999808214743187
178	S3	0.26523836011855206	0.1003145982010895
179	S3	0.25755042150737745	0.09690011683065185
180	S3	0.24826382510433964	0.09530090930844697
181	S3	0.23894568217468165	0.09126743662289034
182	S3	0.22880845263786198	0.08673936911447996
183	S3	0.2168486994246944	0.08098818673197922
184	S3	0.20498414518784563	0.07906127275030614
185	S3	0.1933344100233381	0.07490718649268753
186	S3	0.1799828461290623	0.0660097141871824
187	S3	0.1676665264190051	0.058008618020072365
188	S3	0.15598830332049723	0.0544890506453838
189	S3	0.14434262311606838	0.050071347634531194
190	S3	0.132365005187651	0.04753344805258786
191	S3	0.1204514629862671	0.033998599439775914
192	S3	0.1072142685869846	0.033998599439775914
193	S3	0.09440932598306416	0.027126353053784337
194	S3	0.08106011065462831	0.020200178061174218
195	S3	0.06863657199561177	0.016242979603901846
196	S3	0.05503213596738961	0.01311010585138575
197	S3	0.03954593174275879	0.005199579831932774
198	S3	0.020661436953587	0.001418067226890756
199	S3	0.00042705842159207377	0.001418067226890756
