# Supplementary material for: EEG decoders track memory dynamics
Source: Nat Commun. 2024 Apr 6;15:2981. doi: 10.1038/s41467-024-46926-0 (PMC10998865; doi:10.1038/s41467-024-46926-0)
Supplement: Supplementary file 3 — Source Data [file 41467_2024_46926_MOESM3_ESM.zip › fig4a_auc.csv]

	subject	enc_mean_observed_auc	enc_mean_null_auc
0	0	0.5625070437840881	0.49684828182310686
1	1	0.5809839751584521	0.49905297541944627
2	2	0.550299587898151	0.5011790028650581
3	3	0.5477344938074346	0.49998385782763394
4	4	0.555468715802929	0.4992635873654659
5	5	0.563606652885463	0.5019859264635548
6	6	0.6100439834284851	0.4977498262336038
7	7	0.6950806186067691	0.4986431016739424
8	8	0.6460263547972203	0.5008080072542811
9	9	0.6508276631433567	0.49428421756127955
10	10	0.6194185917144507	0.4963276395488424
11	11	0.5527990428832662	0.5007850007622175
12	12	0.6154410473089542	0.49775623736404767
13	13	0.6270527735718294	0.49624565204036025
14	14	0.5544226139418774	0.4995488020892651
15	15	0.5847350013843255	0.5030926682092879
16	16	0.5801325144413753	0.5037744603380492
17	17	0.5848714674755379	0.5007230417857017
18	18	0.625056537223583	0.5139809815515796
19	19	0.5991265292132562	0.494003650274183
20	20	0.6182772437279961	0.500045895005813
21	21	0.6032528350611923	0.49469088386926685
22	22	0.5487891068801855	0.4931512221176545
23	23	0.5876388665472914	0.5013056477964696
24	24	0.6053539806087309	0.5045213777974604
25	25	0.5640015307452806	0.49853315145080757
26	26	0.6377205395445045	0.4977106461174214
27	27	0.6026200154424699	0.5022297715400309
28	28	0.5711269035962477	0.4981285326800203
29	29	0.5552373112470202	0.5016926096971834
30	30	0.603030259174306	0.49684032606545303
31	31	0.5762814598995404	0.4994561066961756
32	32	0.6358278467573139	0.5014026600309756
33	33	0.5657493082274787	0.501091685899758
34	34	0.5751996730195736	0.5004739652932081
35	35	0.6362253478446585	0.49272759748743156
36	36	0.584717008455921	0.49832678561986904
37	37	0.5956269072920933	0.5043423292252264
38	38	0.6018040912257647	0.49691904388660424
39	39	0.5646681458657281	0.49910120119314105
40	40	0.5855245987102574	0.49796864532392826
41	41	0.5980884170058735	0.4922826676678566
42	42	0.6109338736214971	0.4977383545428048
43	43	0.5452818142341567	0.501869118905731
44	44	0.6082271610692995	0.49984621492020836
45	45	0.5884561279394875	0.49889017180851547
46	46	0.5849779378478288	0.49784511865881365
47	47	0.5981950461311627	0.49004600601962145
48	48	0.5742161151937395	0.49899181581216995
49	49	0.5574890879752723	0.5011792068711817
50	50	0.565142994284992	0.5013184004016263
51	51	0.5851351818540305	0.4967149862886662
52	52	0.5873680775517289	0.49506394793573016
53	53	0.5856016392772715	0.4985704942839919
54	54	0.6303056893369479	0.49677749911422764
55	55	0.5993858752540225	0.5016777622860817
56	56	0.6239553508666403	0.4957420253292949
57	57	0.5354513731544179	0.49965246197288693
58	58	0.5806202633530136	0.4988550570814422
59	59	0.5926604460475546	0.4940058673580559
60	60	0.5771851028255445	0.5008558050913962
61	61	0.5427030456852792	0.5006309568516292
62	62	0.5485119262225089	0.49324137791988454
63	63	0.5824517599485665	0.49888631108175635
64	64	0.6636093520250825	0.49924274437354965
65	65	0.6230479043228858	0.4993427883825243
66	66	0.5280919683796806	0.49715864984620933
67	67	0.6651408879940679	0.4924857419163899
68	68	0.6256696448557487	0.4951469616573256
69	69	0.5596521264607687	0.49796052505634114
70	70	0.6301605445366558	0.4997750270307024
71	71	0.6297288195248812	0.4951157804115752
72	72	0.5428449851258337	0.49760644098207185
73	73	0.6015670496870242	0.5008165478294684
74	74	0.6117659495718185	0.5219458934338088
75	75	0.5321175274356759	0.49174936141979436
76	76	0.5339645500469926	0.494191910927926
77	77	0.63826072889751	0.4992159042275822
78	78	0.5526993662479238	0.5007936560521283
79	79	0.6571502170002095	0.5017174855880411
80	80	0.5532241077899841	0.4981841115114337
81	81	0.5771738248745294	0.4981465764149152
82	82	0.6230025939890221	0.4992248787059312
83	83	0.6378916841626796	0.4866685107723069
84	84	0.5215490822453471	0.4920074351066381
85	85	0.6326784771240415	0.5023420216199267
86	86	0.5623054406005985	0.4957719665945183
87	87	0.6197785170380196	0.5000929311454264
