# Supplementary material for: EEG decoders track memory dynamics
Source: Nat Commun. 2024 Apr 6;15:2981. doi: 10.1038/s41467-024-46926-0 (PMC10998865; doi:10.1038/s41467-024-46926-0)
Supplement: Supplementary file 3 — Source Data [file 41467_2024_46926_MOESM3_ESM.zip › fig4a_heatmap.csv]

ROI	frequency	subj_0	subj_1	subj_2	subj_3	subj_4	subj_5	subj_6	subj_7	subj_8	subj_9	subj_10	subj_11	subj_12	subj_13	subj_14	subj_15	subj_16	subj_17	subj_18	subj_19	subj_20	subj_21	subj_22	subj_23	subj_24	subj_25	subj_26	subj_27	subj_28	subj_29	subj_30	subj_31	subj_32	subj_33	subj_34	subj_35	subj_36	subj_37	subj_38	subj_39	subj_40	subj_41	subj_42	subj_43	subj_44	subj_45	subj_46	subj_47
LAS	4.0	1.8954490907690205	-0.4136048139561027	-2.0949927423354295	-2.9894186117954624	-2.6622073739222474	2.207769964703535	-1.3747273812870568	0.7366827790041626	-0.19850930713431825	-0.2614192608031729	0.16397427430238842	0.5587454439828689	0.730171886276332	0.21741592821877664	2.2346655640198163	-0.9175951427919274	-1.5579453069867637	-0.47954849949128137	-1.1688899973909836	2.0564409429307737	0.7396551731878479	1.1861847661010627	0.8175259683255449	1.6810666037906061	-1.1574575163789913	0.16944433737755266	0.9181393249698772	0.05634455493204149	-0.44454104624108437	-1.7111150340676022	-0.760353381932736	0.7048003970867567	0.3741719818291764	-0.5782918059356622	0.8286364407683574	1.5788554152631715	-2.18238162360029	-1.2377976951331224	1.3014787314708691	-0.8717102773715871	1.3603058718249221	0.15944743686046012	0.6082040902039196	-1.6427084801408445	0.24052636975588695	-0.016470389846101514	-0.2630895631075637	-0.4306265260287211
LAS	6.0	1.9525982385717806	-0.48907274164454445	-2.3784741881094393	-3.1639910016568478	-2.945619953223036	2.1722186530145735	-1.5754087578300808	0.6860124493167395	-0.35550813366949735	-0.46855574546203876	0.1394029346360868	0.40095227402064026	0.6010779318117212	0.05784786110364239	2.201328241040693	-1.025272180664821	-1.7274942606602384	-0.4804488167638975	-1.3427868816276187	2.051289084974324	0.5945062365373044	1.1101739359602576	0.7519973002783683	1.6065927495861578	-1.1993059535629311	0.04075330840017834	0.9309157586323966	-0.03334322046421103	-0.6479316659656703	-1.9107662881614462	-0.8245725494318047	0.6730519884595825	0.24671658459304596	-0.5810923039815858	0.7642948152528346	1.5938210635890528	-2.419060126945439	-1.3699047004175373	1.249271555205128	-0.9699194883452152	1.1267472900935531	-0.005269586679198198	0.534965546549752	-1.7667539064085485	0.1640409840013494	-0.06955445754194832	-0.4143112152969722	-0.6258634198385841
LAS	8.0	1.9788689314194408	-0.55209169764109	-2.537400419109384	-3.229590245828273	-3.1347807277474287	2.1609803605041638	-1.6945535898101927	0.6520545581392181	-0.43961423381925707	-0.5314861257776128	0.10662171474599529	0.3286326417180025	0.5164430102814562	-0.05074154356145931	2.174892090393277	-1.0664993998668193	-1.8137727559567867	-0.48984898112536995	-1.4553630054026314	2.011247042671583	0.4820806643896453	1.0697655188803554	0.6815433211449837	1.5767417292522183	-1.2234671155827723	-0.025114052931495427	0.9805232190000682	-0.1087503650781807	-0.7779473365887227	-2.069978324958623	-0.8567709802028506	0.6445635254174463	0.16090064403464663	-0.5737636132342582	0.7127069382603172	1.5934297077340625	-2.533284163236693	-1.4595238504371282	1.2074042049659564	-1.0207396559244677	0.9827553962602378	-0.1300973502624029	0.49986772938616164	-1.8320662667346048	0.09809177954957357	-0.12101547642246105	-0.4924119349095938	-0.7606177023489756
LAS	10.0	1.8617752604809172	-0.9202708417698696	-2.9950565883994256	-3.1298490698486074	-3.954692243222559	1.6512165359310582	-2.1104365533667813	0.19774266773692875	-1.026731940061901	-0.7535349137687106	-0.020161779387033153	-0.16783642604434806	-0.010576929620983765	-0.8013875063956449	1.7527729568023969	-1.2857436985689306	-2.1720676411455817	-0.48467314292170327	-1.6611095130405538	1.4127856824027696	-0.5274124551526167	0.5909567250624453	-0.1709797899582854	1.0048411728419167	-1.1864325711831822	-0.28019014855750585	1.100218649803989	-0.7170090037228276	-1.4598750374918048	-2.540040003270718	-0.9270411328783107	0.4494346227470055	-0.5095235178503433	-0.3402797921837233	0.21981984781771752	1.2940343668686167	-2.9183424699570106	-1.9581294737092423	0.7784571181579214	-1.2652717388104702	-0.10983192614508498	-0.9831379573634014	0.17836983160090505	-2.0895546386657875	-0.25795012021178615	-0.5330721657870048	-1.0931338929309742	-1.6404796313585936
LAS	12.0	1.579107131956492	-1.2565113934753032	-3.1603842272711185	-3.009716237545645	-4.310570098007658	1.2369396226738532	-2.1815762292527987	-0.08542755015675706	-1.30432775055967	-0.8279635497038929	-0.29766720137769465	-0.7993038491977458	-0.21654718316309918	-1.1124433014160964	1.39293768560625	-1.5451967689602897	-2.3392847698963815	-0.4289118929814954	-1.6922339505395012	1.1314415400797029	-0.8946712605062984	0.24643012821817378	-0.46797965358572347	0.5546461430360414	-1.1288093047301706	-0.7880750124338822	0.9590322473782804	-1.0021722771877555	-2.0965071858699633	-2.803904394160541	-1.2394281000906755	-0.0321547271426101	-0.7845529010008073	-0.08284709667051127	-0.1629691638238105	1.0845581269784408	-3.1260088487991924	-2.1939500577628896	0.4191259587234858	-1.6225524053342253	-0.8060635316034485	-1.3989542642516783	-0.22510501645868697	-2.2690199294596156	-0.5068145395403313	-0.7611082851239521	-1.6600839944685304	-2.1415177381342274
LAS	14.0	1.2771917527423067	-1.7231932885130206	-3.2566052719043777	-2.8346067914930955	-4.414329769312744	1.0215923889980476	-2.281561040641353	-0.2600459857483047	-1.4257860210763675	-0.9527498793148849	-0.5329416394192599	-1.2953129694680356	-0.40998916152306003	-1.2281883465217456	1.1821398199849333	-1.559530096203062	-2.4725279620936313	-0.504004691420141	-1.6674488731432295	0.9457244041750761	-0.9948414638810485	-0.017945099330419618	-0.6094742546312479	0.23144905437867808	-1.0905046998931123	-1.378394043118648	0.7951505941057118	-1.185597198725312	-2.467778916708508	-2.9845246183283076	-1.476989571957483	-0.7319733951149069	-0.8563073843866881	0.26242597603838247	-0.3575718474008206	0.9242944586292404	-3.196108913251344	-2.2676423814269038	0.08967896052769739	-1.9238917436369587	-1.1902382634720294	-1.677559970569795	-0.6824970013227218	-2.3681117756981087	-1.1344297115851336	-0.7914477253235989	-2.0820684233267532	-2.390994346518721
LAS	16.0	0.8439206970785941	-1.9043643964685288	-3.3356146255974983	-2.6608648681439755	-4.181283054868397	1.1750070915705257	-2.1120072404348784	-0.19612609964187994	-1.42890263678366	-1.1215178171685622	-0.7057580714282622	-1.661492390511866	-0.3980582267660691	-1.1192891035058579	1.1041058095365686	-1.2444478156932814	-2.4118162761505486	-0.6665694508141964	-1.5776319006037745	0.7745003355711978	-0.7902239937860747	-0.1874705829346121	-0.6449784342450734	0.11670894181117954	-1.095594990190663	-1.7303718778152941	0.7015167764159858	-1.2167822464254827	-2.645237640949983	-3.1212241716080333	-1.5545648012411521	-1.2488204175595246	-0.7113231814276096	0.5230712153853782	-0.25738389956522106	0.8968546273746083	-3.064230647124757	-2.26517611460812	-0.10574304014773449	-2.0522593707095456	-0.8848848564027151	-1.8412874214747856	-1.032606073079228	-2.2916938563358156	-1.3158479567420547	-0.6669907000146706	-2.3025240631700425	-2.2631976447075486
LAS	18.0	0.5958855877623874	-1.9607650708062094	-3.34625121511641	-2.3079279906208856	-3.842567631156545	1.414032980624285	-1.6581636097716854	-0.009956136912963627	-1.122989640683327	-1.3005327932837418	-0.8464990385511386	-1.7718096126226555	-0.21709359490543473	-0.49589684429295006	1.0946785772679388	-0.9621166134344462	-1.9174473566537784	-0.7656847859133971	-1.5588287835785457	0.6438781425245294	0.7891995578802213	-0.15464426836612175	-0.19863453839880468	0.2526064054108864	-1.262257099268309	-1.746263184749693	0.8573154097252145	-0.9691871633321743	-2.6868261865052685	-3.0522328897930286	-1.3782446273822722	-1.5931533423266016	-0.06772670990740971	0.7660332204349538	-0.08638071712028313	0.947855730311235	-2.5252123943979554	-2.165144751825833	-0.10369191875753124	-1.9640622665592833	1.0861927841400971	-1.8150603710031135	-0.8102876454887292	-2.0334564111413393	-1.013507695541195	-0.40027473130004515	-1.8234760118828361	-1.5189021338418216
LAS	20.0	0.2873171684450126	-2.0196974666980116	-3.2601050072942295	-1.2368288063255934	-3.686805905138088	1.4396794999608917	-1.4473666323211898	-0.03220130129965472	-0.4949394805957458	-0.6883616812026554	-0.8588264612335438	-1.5708351058249643	-0.4210372437992568	-0.28870154773241125	1.0484443913303463	-0.6881639066966462	-1.606866809179113	-0.9246034301779286	-1.4145474012748227	0.5369524054962963	0.962148443703917	0.3839191091961593	-0.050350181651254246	0.7091557887959417	-1.34201673611283	-1.4836498776307785	0.9250159919062849	-1.1276755167194505	-2.613064445539579	-2.9572318233507944	-1.2656893715117081	-1.8330372019192496	-0.10810365888311342	0.9644930282451024	0.013126965642258024	0.9341133871186065	-2.2301961129550913	-1.9679362673717233	-0.01530869297212098	-1.7795373320612506	1.6926134282285104	-2.0049238565202456	-0.4980822644723705	-1.8093711129433008	-0.8117631973522971	-0.22751474501444818	-1.3378392835722457	-1.3356185112354086
LAS	22.0	0.02086323187390284	-2.060900543151623	-3.151058008505241	-0.9978048439844774	-3.5545491794345536	1.4193931093477161	-1.3278575957767134	-0.15055442055904683	-0.37545132524260844	-0.6630920115092407	-0.8518461969767033	-1.6202001947944498	-0.6467104090331329	-0.23683906827643092	0.9775254851390281	-0.5223008992622095	-1.5089161589345945	-1.0859509741964115	-1.2513833161187182	0.4715850643011293	0.9935203983182481	0.48946526229988	-0.18445783348045516	0.8025747862343816	-1.348963216015793	-1.1888317488697893	0.7531260200762455	-1.2654902330004716	-2.514973004356924	-2.77512194640597	-1.2403733130122947	-1.9807010757102355	-0.0796462041290249	1.136449790136978	0.1153973954709728	0.9256019406060275	-2.12321563332026	-1.8895573542037876	-0.12840883007613632	-1.5444654025509619	1.9117805141352855	-2.194867262235394	-0.4376274440162295	-1.658089081868988	-0.6661957176907966	-0.09370764472664993	-1.2907043791164272	-1.2980111079699677
LAS	24.0	-0.31134973213339556	-2.061878550802235	-3.058712344063108	-0.7637477918399835	-3.3650652075375733	1.4163875437861078	-1.144568102908287	-0.22886924531394978	-0.277596079345867	-0.6818449282572875	-0.8131951002796558	-1.5942348851633243	-0.8023517315023366	-0.14233488262587038	0.9655938111958224	-0.3169297997324971	-1.341960097122828	-1.20940421607836	-1.1328194677735317	0.4450146229981355	1.0071516366451352	0.48649970492765593	-0.3905125918182205	0.8519215540621105	-1.3704924373551821	-0.9759435810091969	0.45038021078503754	-1.2958006948885856	-2.4091548284227846	-2.571733439731509	-1.2415495237210668	-2.0603771735886505	-0.022656076438222424	1.3239544440590214	0.2636467875173226	0.9214446397654675	-1.8918885295667849	-1.8316947908999868	-0.14662719178235448	-1.3985615269730116	2.1567788213301045	-2.3378063765826265	-0.41917009415349266	-1.5156265450095228	-0.47783438232515246	0.025741095191127376	-1.2474364095397277	-1.2240256888086318
LAS	26.0	-0.5379347105081924	-2.0345486319607304	-2.9510212671685814	-0.5216043727325177	-3.070891196103653	1.4374150720469128	-0.9358749873056892	-0.18948416930469864	-0.18248661930844864	-0.7283394584974577	-0.7303653741288626	-1.5096245488416289	-0.8130211009471024	0.0947746771172207	1.0228901116461089	-0.11508645727909575	-1.1836455968366422	-1.3167806646283722	-1.015924277800262	0.4621927436889434	1.077227195330422	0.4950164311960169	-0.5417809314043888	0.9200185597914785	-1.4234308151212738	-0.7279696651930688	-0.0468529213632506	-1.172670351165458	-2.2796464066989888	-2.4420633364136224	-1.196251377013255	-2.06105256258286	0.07371835790267263	1.4953858666157451	0.41619285485391533	0.9749569493436174	-1.515193643701784	-1.7484294235900713	-0.11604954448669594	-1.323534201973924	2.3871451680551345	-2.426368830125437	-0.3759231465890286	-1.3385054275824029	-0.3628890519879834	0.15519811403356215	-1.179562792952043	-1.094883474153655
LAS	32.0	-0.8547359706734153	-1.7949494249863591	-2.8279563242696537	-0.15372643064054053	-2.072551965917538	1.4068639538118395	-0.5272035132530909	-0.16353479791080358	0.0015218170735671293	-0.37569370792495205	-0.5229810764186454	-1.2027186865479902	-0.8651408429032219	0.5315869923011106	1.3275372206697218	0.6478238341546999	-0.8627861523638684	-1.528070683275063	-0.41046670843804883	0.6312561861059743	1.216193305387112	0.5464436276784411	-0.821026469417003	1.1811964778960697	-1.542875353231034	-0.30063698517233467	-0.4907119018889658	-0.7239740520671587	-1.6748121193321808	-2.3364118916634533	-1.038954889149391	-1.593544416334843	0.2658581261350395	1.8327911525547638	0.3868034600315241	1.0830202974007546	-0.7721810549221637	-1.4294300849321675	0.11772901739492656	-1.2807028089276042	2.964748209159731	-2.6044061792031337	-0.21599198406684078	-0.4722330558706798	-0.10783447596221886	0.417805442147624	-0.7635672847039672	-0.7723783807676623
LAS	38.0	-1.0307668426328092	-1.5283120424478631	-2.667683906063044	-0.07279119008565409	-1.6312644051186251	1.31803720011213	-0.039359956251076154	-0.1339973501428889	0.07640535238874012	-0.15684249672465564	-0.4287976803170374	-1.0182413560927202	-0.7226272105552044	0.6901188797295557	1.6354638328568174	1.1776693621228504	-0.62560044125858	-1.472734895354712	-0.24682397314500193	0.8794676752894003	1.4319288935990182	0.48271718005889896	-0.9205103734365597	1.2817286822852776	-1.5521196520170866	-0.04442332943360855	-0.4075769797645511	-0.35100748650305896	-1.4279391072842849	-2.3226133114623835	-1.2999305025537755	-0.9585060134027303	0.4002892276875625	2.0642253915565236	0.17674624544199208	1.1580635727260447	-0.42136905201919067	-1.0987238723457982	0.5938457130274823	-1.2872318251463102	3.199436802127309	-2.624297563785004	-0.14243037255447083	-0.13143726673790784	0.016433396677563654	0.5109173916413436	-0.5865990304243933	-0.6424114874710043
LAS	44.0	-1.0970739187110898	-1.4286360717258926	-2.4618789245697745	-0.026048123336743383	-1.3944008500237424	1.2195180890836954	0.3220652556241545	-0.161089131623792	0.098465681003836	-0.0006406322811200163	-0.3687138982610666	-0.8916812671575263	-0.6020257620922972	0.7552597122528172	1.8268509965582798	1.3817206249851637	-0.4906634050393047	-1.4664244712403	-0.08489966217399474	0.9092741526591438	1.8038790612675408	0.4702078564828986	-0.950845354607148	1.2313602652334228	-1.521890638439732	0.10612737127167433	0.41082007392059366	-0.18259842633250717	-1.3057470878051949	-2.321537856488761	-1.3392260822458315	-0.7947310586882779	0.46496741735209085	2.2376792739335136	0.18203374723500512	1.1503437179100584	-0.31055747683412205	-0.8399099314285868	0.7718340074603464	-1.3078628907646883	3.3039802739851845	-2.6479239174947176	-0.14124907102472067	0.10399348481898266	0.05601995243005275	0.5759807574447107	-0.523696786364268	-0.5818809167548078
LAS	50.0	-1.1747640687470096	-1.3448430329503396	-2.264913375228054	0.010899657075762403	-1.2734270006142097	1.174313923458343	0.4592766094056773	-0.17705064925022493	0.1225737219718184	0.015459197859007968	-0.3166976892965028	-0.8011490507566308	-0.5697680171141711	0.7798096469991712	1.8484879579612037	1.5070647988284727	-0.4270331405907219	-1.475289719389885	0.12699858660197058	0.8713853680764494	1.8620211491648173	0.45656838009787915	-0.9505915047312029	1.1843671593082838	-1.4782418963227528	0.20667298987403582	0.45460374493953976	-0.06331173863496777	-1.2038757094564068	-2.3058428894121703	-1.3339782513623077	-0.5616127794772104	0.49648515283131756	2.3705595190068243	0.30105787836182024	1.1097292562403247	-0.30193234963032883	-0.6948938069742695	0.849010879679646	-1.3237226817226058	3.3882852294558132	-2.729506408126137	-0.14794372808589243	0.35907981504145914	0.0647260415921852	0.6220650591101938	-0.48354509034572724	-0.5327118869734144
LAS	56.0	-1.1903579887224538	-1.182203831487785	-2.085137133480615	0.00810324276429118	-1.1977308711223944	1.1698575720660347	0.4911382519711073	-0.15050044398870915	0.13526479994033452	0.029964226006847745	-0.2673203649365563	-0.7462655302060456	-0.4717416711586437	0.7850074192898553	1.856054433705328	1.5166707757373898	-0.38285826868351097	-1.4034966821697445	0.2187395296388335	0.9020049297264937	1.8573557727483354	0.4551622210503007	-0.8957013127483522	1.1679736251208686	-1.4332856720633966	0.2408648818054877	0.46743041197008006	0.056173869961739516	-1.1340110299217112	-2.288454023317992	-1.3038536875196165	-0.38489444275044443	0.5161043387723447	2.384645742166594	0.4195108549126614	1.0720094248285528	-0.298083986711044	-0.6180651645496041	0.9032148858714878	-1.3212620386593745	3.4282730914293396	-2.707511396640154	-0.11013756782257503	0.43576484287386574	0.07039422007851068	0.6435289572943023	-0.43056704466395923	-0.4926474999277327
LAS	62.0	-1.212505061461118	-0.9926517627536979	-1.9695550242268667	0.11749333562176298	-1.107636226721618	1.0849243959066024	0.537907852217047	-0.09650687228581198	0.14816257639280314	0.05062123138354779	-0.18188027409417445	-0.698570627812959	-0.3218524063392033	0.777513255668335	1.9660135073994813	1.574089227178879	-0.2995952772243836	-1.4080262156617078	0.2304211480142393	0.8992149717308306	1.8675795384306324	0.41152459328092955	-0.864115517643583	1.1265625133650101	-1.4092093358632756	0.24640116456339806	0.5167393714109465	0.23486250978437223	-1.0692638404599868	-2.2853272225756207	-1.3649688003306577	-0.26970296569175467	0.5422496870217416	2.477421841038077	0.46046140650104705	1.0392888202425952	-0.2142493938552387	-0.4571199135929849	0.9671245441276152	-1.337098807853613	3.4920325032308877	-2.6574930247924877	-0.08914784365489256	0.48301084874103445	0.056410590008112736	0.6813416140898203	-0.363216493632652	-0.4486968291339654
LAS	68.0	-1.2888559719385493	-0.922760014756486	-1.9594961327762008	0.20720532878990497	-1.072950116581625	0.9733779998799194	0.5756557426281912	-0.0796151564941665	0.14331220927136276	0.05718538702122773	-0.1317727185215653	-0.681999745641526	-0.34125827756293503	0.7595292465356398	2.0334846724987843	1.6408486538033011	-0.23693384216265004	-1.4420608695319916	0.20208114064017726	0.8636063459577767	1.8744093173204495	0.3680659054156892	-0.8789979951455275	1.0687272810379358	-1.4022225145039617	0.2711399592362943	0.5271534547915611	0.28225773132433163	-1.0271068676617878	-2.306718262594639	-1.4179321387434078	-0.30166241394102583	0.5540858346270248	2.5781854029020237	0.39499310464160775	0.995914415145555	-0.18602032620792336	-0.27136740564221784	0.98333421296405	-1.3530066270157282	3.4975542509565956	-2.6688510296961865	-0.11818366035562174	0.5674999985556083	0.03874111967613537	0.6987689126540163	-0.3270178271199632	-0.43291089134338384
LAS	74.0	-1.3438798095577782	-0.8849789352473527	-1.9423256121745698	0.2651622463555071	-1.0484276593190034	0.8886098050683806	0.6041927393046942	-0.0738118353837406	0.1387065828349781	0.05765821745197958	-0.10514315683000777	-0.6920999912547773	-0.41353782082131046	0.755015785042578	2.062454896775876	1.6903767104782792	-0.21863890159206692	-1.4592959746552923	0.16809534937996198	0.8297564920358094	1.8771425936693031	0.34085973948655107	-0.884689286023759	1.017899360921653	-1.3971882073076602	0.30621645297926126	0.5287791755480294	0.3034939128946001	-0.9931497805988917	-2.3356968224211516	-1.461999507793086	-0.35190331261885843	0.5646398401262666	2.6264281714752165	0.29581099794259913	0.9482078828981356	-0.15049333375060897	-0.1069184071145356	0.9890532155051032	-1.3729862851316097	3.4858473874112694	-2.6735244776095777	-0.14399573429316476	0.6194298016394129	0.024851496523963186	0.7166009716472844	-0.3099057074273435	-0.42466885506929825
LAS	80.0	-1.3753981681785201	-0.8107138506272263	-1.9065156809499837	0.2965927175858622	-1.0334237657263998	0.8046891952176719	0.6231665000057134	-0.058823614072163855	0.13946937713030452	0.06578427179006133	-0.07991840720006603	-0.6874520585199386	-0.4770792117240252	0.7443333364059433	2.1115396499777845	1.722586487458378	-0.21842603069692154	-1.4612671785360682	0.10438713586413874	0.8093261301193653	1.8689001578050828	0.320530091112997	-0.8753446696434047	0.9842449356859326	-1.3746512500388344	0.28820725829631694	0.5314264799315319	0.33144969105391947	-0.9643262645239693	-2.349270918012522	-1.4904397115980783	-0.39872397032999357	0.5655382588611274	2.6551962314424182	0.25027052162369035	0.9155692132640543	-0.15064567854554362	0.0030576243204811205	0.9979616809272388	-1.3866686972499322	3.4828113663456866	-2.6587391974249734	-0.15900377801126467	0.634567662989589	0.007751411194931141	0.7364708630416931	-0.29422215685638625	-0.41466819103837255
LAS	86.0	-1.3862893637286053	-0.7261291682645127	-1.8991908949203327	0.3366200660720254	-1.0072015746190999	0.7465632038396297	0.6356299692027116	-0.03630056372297371	0.1382575773313632	0.06959937840638711	-0.05138363973009602	-0.6746962385042803	-0.5132209805529276	0.7390432845083342	2.1530925150754343	1.7563502296658204	-0.20420928324346257	-1.440303959392852	0.06819150073677953	0.7872671973513411	1.8558640325888873	0.31120438351234997	-0.8595720000902843	0.963305666164099	-1.3517695185013454	0.2930331663786842	0.5338769141349686	0.36799903179594057	-0.9524351020021813	-2.3526708393755356	-1.509038351444675	-0.41811236284889963	0.5694162302267453	2.689357953624937	0.24287124125762855	0.8912458558824942	-0.07200708745506122	0.07166649194428272	1.0170291320851927	-1.4002387682655564	3.4741627393330115	-2.654715446840991	-0.1856182674335849	0.6563178685463872	-0.0063918277049466055	0.7483617009539493	-0.2730549603743189	-0.4028035237560435
LAS	92.0	-1.39576762257585	-0.6438167728578861	-1.901537853150385	0.3723872110118106	-0.998671336280699	0.7021990763983543	0.64639732288703	-0.014382954647910479	0.14200780671525234	0.07659171996332292	-0.0348309644407676	-0.6533981927612417	-0.5233756278722755	0.7305625257735885	2.1764607381359617	1.7699074901678156	-0.19504633438635527	-1.4333911052648616	0.0449543783835732	0.7750305539236736	1.8381885720519147	0.304441954592916	-0.8345341457369314	0.9457339269826941	-1.3283826157686958	0.2484646730838323	0.5377740857653464	0.3844456090197916	-0.9554066977663009	-2.363901585043162	-1.518100362427005	-0.4391386203628961	0.5814456214447067	2.7144201681912543	0.3247037722500968	0.8644957571947972	0.00402992909775707	0.10716530968131834	1.041905683321588	-1.4097925054455944	3.4670941184072808	-2.64237980339052	-0.20366930016157417	0.6670437977115363	-0.02384040100275884	0.7585491351652939	-0.26499780924518535	-0.38795327376679384
LAS	98.0	-1.4139261014201683	-0.6086371420828167	-1.8914418994294682	0.38700769428806076	-0.9914676799285168	0.6720654689419591	0.6639137256112057	0.0026364519046996843	0.1407912604721484	0.07175893975408358	-0.020657345418722994	-0.629318202064289	-0.5072762440171241	0.7222647349293237	2.1996193724602544	1.770440001891276	-0.1775389224685401	-1.4383346914495199	0.022791627599560778	0.7608933254456826	1.8241561078757924	0.3039787668034766	-0.7991790549462238	0.9239784652483338	-1.3052228947129862	0.1486818235043533	0.5442032345917776	0.402148534686464	-0.9573793741196704	-2.3719563039927967	-1.5128281282876679	-0.45487401539895567	0.5864668845936436	2.7338697137320978	0.42377431241151414	0.8395769824749802	0.033905352297685605	0.17841472881446194	1.0854890203893068	-1.4245091651945783	3.4440067522019686	-2.6261183947611904	-0.2028957236608657	0.6639389309929516	-0.03337119515355304	0.7687810751656166	-0.2575910313163649	-0.38041853713906265
LAS	104.0	-1.4417979512535954	-0.5681126945340489	-1.8822948244061348	0.40472479794245747	-0.9610420739701302	0.6460866448791328	0.6790383399066092	0.019951261070475266	0.13916371632121943	0.07751629780259126	-0.004824804352825886	-0.5782478793483026	-0.48891608260201014	0.7165349811332424	2.217276653927515	1.7695342479972178	-0.16666640020413825	-1.4397146719693181	0.010045850865463921	0.7507454534363506	1.8194866710332438	0.3065665268521622	-0.7582641585611081	0.9109535886221599	-1.2895790837682701	0.08546408720956251	0.5501894772452457	0.45587852978867177	-0.939710290156006	-2.369625760448475	-1.4779751031331168	-0.4613403534196749	0.5846712316720307	2.748094166349204	0.7429621327713226	0.8327552032246531	0.02559039014052372	0.27866436440895354	1.164797639486024	-1.430966614278878	3.4384261174247572	-2.587158275504819	-0.20147135026987048	0.6481313693599022	-0.04375294734470744	0.7778318235171545	-0.2412885488652609	-0.3714542232672721
LAS	110.0	-1.452436747603141	-0.5021346796254853	-1.8737223259629665	0.4159005568469261	-0.9303654933452616	0.6445508601893917	0.6829984187012901	0.04220118225174812	0.13656187187753144	0.07549713622823842	0.007188782143350876	-0.41773464087981743	-0.4854797512080686	0.7141369842671722	2.27544772551708	1.763824998819436	-0.16022267171031904	-1.4302311056673864	-0.013336206424901517	0.7619522219299381	1.8078103933656244	0.3003385614940855	-0.7373627318616475	0.9031801583732093	-1.2830871249920346	0.07508093170786594	0.5533970328904257	0.8530355675673305	-0.9499001393536278	-2.31610395078134	-1.3458236216389374	-0.4838084710848518	0.5908608792698875	2.750826346013202	1.5091416794857107	0.8387841286080185	0.07097050947740609	0.5116537760157187	1.3019747364679775	-1.4338318544206956	3.4144589373344325	-2.384334676559821	-0.2334242080911276	0.6773030911027847	-0.04796214419776558	0.7881641626056559	-0.20213312526565413	-0.36164375462237197
LAS	116.0	-1.1961132838337547	0.13198191083058392	-1.248630377701144	0.41416220522525354	-0.7483226291448181	0.7080992720729756	0.6537839275373879	0.08376927969035153	0.09318069111588548	0.0661587532739197	0.30186943709433806	1.072322926164871	-0.4663206792058454	0.7157045494360741	1.981662725723054	1.4522100909103786	-0.030945327152153097	-1.0044116190607755	-0.2073344192437195	1.0991621906257063	1.787261270563667	0.2104752179434455	-0.7485405421754698	0.6993796061033805	-1.1023622093704044	0.3297804539481231	0.6254468980359641	1.6607396667398848	-0.3125615211639762	-1.51786813476915	0.05821867402211054	-0.43631401776539974	0.698101367991846	2.280406961913402	1.9131171932152071	0.8929085033521763	-0.08029929423475213	0.49395838287832045	1.1103125633242847	-1.357935168583508	2.425306624022251	-0.8714832985399108	-0.30672588120489847	1.7627296980902976	0.14945535097419965	0.8996158177677139	0.10084880868254863	-0.4119942436482615
LAS	122.0	-1.185645685577857	0.1514868697144029	-1.2226278518025653	0.4233644575798599	-0.7451480540128967	0.6872258517418617	0.6584058007563998	0.10674828935784207	0.09209079621330529	0.061473671449364865	0.32017019145577924	1.0905721456921011	-0.4493969743447797	0.7124920082273517	1.978560078307313	1.4525283774790376	-0.043002919273477616	-0.9777309321018776	-0.19162982456261296	1.1029368767319023	1.7758895330372224	0.21981906897264866	-0.7094550960715196	0.686476596954081	-1.0697947594423973	0.34354473251052287	0.62829496156364	1.6661050314349437	-0.29749316640273704	-1.5272700148785654	0.0675842054165572	-0.4420234761072899	0.6972727119444482	2.2923189812167855	1.912965989517805	0.8945192140097841	-0.08145442359429884	0.49499603277997783	1.1200281535972805	-1.3644844583425795	2.4311193128466124	-0.8439712716254303	-0.33570465111389897	1.7641288810539872	0.15014883363366613	0.9054452679393046	0.10732565937357084	-0.4081953395585018
LAS	128.0	-1.3675860269699383	-0.29157682423276116	-1.516016763005687	0.43662831235940264	-0.8405073341433148	0.6606787389821845	0.6928406024663197	0.13475387973354816	0.1166854453514097	0.06435444952701637	0.13513388236259435	0.45103212260737774	-0.42135872438105376	0.7043385574919663	2.3034921921592746	1.669578873109319	-0.1834161337307259	-1.20839773377862	-0.03760310805763086	0.9441990430418449	1.7749498190755728	0.30229162016354966	-0.645948442658826	0.8373865592750294	-1.1879913127184434	0.14943700624837816	0.5724481535989415	1.5665326063921654	-0.7253376188002788	-2.004790545609883	-0.7776132227281444	-0.49089423078330274	0.6468164071696973	2.65338325941378	1.8295417536880514	0.8717283369837565	-0.007505007515439215	0.5934777694037331	1.2951626214969425	-1.455953287434171	3.0625272715608185	-1.6004933444788296	-0.38639171101329295	1.1351481878588714	0.0072672583254593465	0.8484750115495014	-0.03812832609957513	-0.3576982699384428
LAI	4.0	2.129624071287459	-0.4968620343004308	-1.7464965701679105	-2.645527127582948	-2.1484744631491965	2.082276363522187	-0.6468747347509932	0.9616720441866649	-0.028581421562194953	0.22313191965623805	0.391598116830315	0.6115510684287874	0.77391475190706	0.37400756130923324	2.3304247711236323	-0.5279604844080622	-1.5504514158894465	-0.4558138281525087	-0.8628390755107175	2.076252732609269	1.0096875358162622	1.220498399648045	1.0224939175949885	1.7428367951982857	-1.2164000216524549	0.09750962813348796	1.0322005052629974	0.34696045131872777	-0.4943054298841974	-1.6501417348570409	-0.3504535982650686	0.5183267458462478	0.5721006357410535	0.16824629800482724	0.8377903671921173	1.8751429812253921	-1.9426113278262591	-1.0081690189609331	1.4115052936772554	-1.0890890126561756	1.9060871545695868	0.5973998893712947	0.7159387320773636	-1.4947871899481286	0.28074714897848463	0.1637158299517642	-0.01823573122587125	0.09390160746225713
LAI	6.0	2.185035060774537	-0.5693163619299855	-1.9425052685074733	-2.781401038651976	-2.409525062508449	2.046170635907192	-0.8435857893849145	0.9506184442253155	-0.14579241457603992	0.07888922099987515	0.38087173629082594	0.47225324464245727	0.6623531531321353	0.22949849814258633	2.306759602191498	-0.5849485573117812	-1.7349916734518145	-0.4592080697951585	-1.0004102136051822	2.075550969120143	0.916369008982884	1.1664775442103477	0.9684742697894437	1.6982976604766973	-1.2897790677570184	-0.03447402537935845	1.0437613355643263	0.2687616663708709	-0.6559638070458796	-1.8167827699987917	-0.35559318391671374	0.5183469818905428	0.5072037168477881	0.16680889759368275	0.8028718489090103	1.9008656687439838	-2.1792721257338155	-1.0953454884316045	1.3720261308622967	-1.1706882963894263	1.733698783658246	0.4484486629358189	0.6595650128775371	-1.5945980307158454	0.22640789873246633	0.11523748312762738	-0.16151871264772952	-0.012843589932052027
LAI	8.0	2.1997701831212537	-0.6440593823610371	-2.050542725070957	-2.8595239609632763	-2.6039281791301803	2.0402275528076528	-0.9735605482626949	0.9472557139689626	-0.20619434861516428	0.03972120882292311	0.36929391323345906	0.3947156090282329	0.5979078203561393	0.137760152975335	2.2922797749034345	-0.5741417677457453	-1.8274149482439264	-0.4728358398604845	-1.0850136237559609	2.057307006780263	0.865398112470668	1.1378199479000155	0.8981343636831117	1.6900961673746482	-1.3450945858213654	-0.10555485031985008	1.0958485598667984	0.21039112416035402	-0.7657392199563186	-1.9373961910930884	-0.36502893329932246	0.5185022068755707	0.4717164341746045	0.18533695021937005	0.7874796377912722	1.9199745997604871	-2.294603623745927	-1.152690347957711	1.3428607119748084	-1.2142702954444236	1.6131824960300924	0.34469427428205573	0.6319105037952818	-1.6433619918182738	0.18251996481419883	0.07670227278150088	-0.2355338368905183	-0.08907195177565616
LAI	10.0	2.1774743243936427	-1.0489535007238193	-2.409271233463118	-3.1647412849689363	-3.685659402286202	1.6445820610091333	-1.7431019766976408	0.7484137634713329	-0.7027391054693908	-0.18313438575643057	0.3404629083891049	-0.12542045221308423	0.10905270463419452	-0.6065156033176804	2.027061031714262	-0.4922989641976783	-2.2316690671421524	-0.5056464961460483	-1.388333102670138	1.654581852311734	0.17978973975499318	0.7126028834797405	0.02514023830434981	1.3200796172461673	-1.4431129592962442	-0.4916637083523457	1.2392577272595187	-0.34527199365413325	-1.386658260961143	-2.4690272859247195	-0.34952547751657337	0.5453085403151494	-0.03836033819369206	0.35475093646255923	0.5342953284078074	1.780730597144134	-2.738914510704181	-1.4717432495270217	1.0065053627951124	-1.4640805853536674	0.5514216130672948	-0.5862402708891906	0.3330558052624357	-1.8591701134361944	-0.16110994817682528	-0.23820894907280016	-0.8602837072071765	-0.64691787866775
LAI	12.0	1.9119283762540664	-1.4738290851420721	-2.52845766324027	-3.1418702386555095	-4.136614127163576	1.25557058477839	-1.9343624120981588	0.5221698483579903	-0.9607567772491633	-0.2773640508848042	0.09934062880733215	-0.7152456327035738	-0.10927759112700985	-0.9129801982530282	1.7314141811334651	-0.5441937477194992	-2.4140623346864394	-0.502796643651341	-1.4414746234932643	1.3634509506302366	-0.09357210706034683	0.37677472457888656	-0.3897241510201085	0.9394905107463906	-1.4340009439609374	-0.9314573373950773	1.060326720106289	-0.6388805237234695	-1.984857003808519	-2.763994424535581	-0.4890061523784781	0.29214655738736794	-0.2855780003832442	0.584514116695355	0.17415974212142618	1.6061585104976321	-2.9621124721710372	-1.6644849201753424	0.7175756844571591	-1.8386358039542412	-0.16387300182273762	-1.2332780146658027	-0.0218451273480583	-1.9753078455766748	-0.4156875914712731	-0.4755434771107912	-1.4961853920812564	-1.1391924010448924
LAI	14.0	1.653635634864779	-1.8173389468997543	-2.5809625669253298	-2.991382098329042	-4.2342014004658735	1.0230189323211512	-1.9365435383156964	0.31201838153244027	-1.0614777626683907	-0.3531907011434902	-0.13127415835406492	-1.1656375303980588	-0.25583964236042517	-1.0037415180727132	1.489894764212842	-0.501427726913872	-2.5243198695592532	-0.632940766596949	-1.4016850495049906	1.1468875365369633	-0.15471461857554147	0.11604441906226515	-0.718156568285041	0.6847647033477909	-1.4204281589737353	-1.2808768468835379	0.8660801419103318	-0.8159091794602953	-2.347886102234734	-2.9392581351800335	-0.6383036798634921	-0.12082073376871172	-0.3111759212042898	0.9191342594719176	0.03664347299934216	1.4582811219750056	-3.0225819043275997	-1.7211764979621853	0.4626612082198485	-2.1415817475304157	-0.56940933806363	-1.6261085336734722	-0.38251330302491937	-1.9812947347936913	-0.720936279114304	-0.5394767764811993	-1.8456029913081387	-1.4535683804219985
LAI	16.0	1.3345220487448075	-1.9752429725347251	-2.7362925985699604	-2.7383392864709	-3.898550375924917	1.0984176680637736	-1.695565295064127	0.2397441717048272	-1.0070584382963945	-0.4633315677398705	-0.33289755903958046	-1.4546199815427947	-0.2501202141931153	-0.850700482166536	1.2992230021208144	-0.27994614981305965	-2.412333054465241	-0.851618498327872	-1.233725320197297	0.9484756995861486	0.02989182699583644	-0.04492209703820778	-1.0214207928453134	0.5740748847017174	-1.4208174352922824	-1.4426597021329093	0.7499154573640077	-0.7888224827300467	-2.538466858630239	-3.0736242002564538	-0.7136023817398159	-0.46003466269982185	-0.1313819370821741	1.2078475129754256	0.09381924399084264	1.3712530077401472	-2.864019701396336	-1.71043384560792	0.29638375580520016	-2.28604347189464	-0.30476396812264767	-1.851377418201172	-0.6150803840642762	-1.8867403543322803	-0.7676206041408655	-0.4832789336961903	-2.0024766587960823	-1.4866756794853961
LAI	18.0	0.7933146456196057	-2.0263463027598427	-2.87353109191497	-2.2067596240832876	-3.31049994677842	1.2745854235709249	-0.8952086704791463	0.2261694143598518	-0.672056843015209	-0.7803036836993915	-0.5675141571039574	-1.4767069553861467	-0.014413308198523527	-0.021289963856385968	1.1825918692268027	-0.09663555120644349	-1.6342587534741926	-1.0118034845581536	-1.1864976630445114	0.7958820190739198	1.205282106886532	-0.043823801807291875	-1.0070602578406087	0.64786029257101	-1.5359153615091443	-1.3769929740452755	0.8198643151957629	-0.4828371164628292	-2.5037593242247245	-3.0148089583622992	-0.7581151112469585	-0.887512702850253	0.4737317202923726	1.4864150529414017	0.22630884753099126	1.3134833945149833	-2.322954499428004	-1.5617351332969973	0.31344453981227155	-2.1726741800368874	1.4494442462144104	-1.8371905256078305	-0.40411016957934354	-1.4745580769294013	-0.519199604959004	-0.32392726913607583	-1.4605415884480835	-0.9180009186958679
LAI	20.0	0.09512254475329272	-2.0328662927156116	-2.8412457820573302	-1.2743535561035344	-3.021817980799483	1.2692568117142398	-0.6405947930238557	0.13218344689845832	-0.19112202175599527	-0.18347006993448853	-0.690517563247784	-1.294307761262751	-0.38131920849320994	0.1674227553822145	1.069555641742374	0.10162513420863324	-1.3106713940702654	-1.217167997545696	-1.0417218190810964	0.6793810205013452	1.3990508094187726	0.28995904714515464	-1.3001679662348102	0.9847637938009024	-1.6184728739429317	-0.9954150773631223	0.7557129946133962	-0.6351003285489314	-2.3694872200460386	-2.8470779922610445	-0.9306653447376859	-1.1302127131643804	0.39213482818386813	1.7307604409910442	0.29336663787530626	1.213099645054698	-2.0012427196160805	-1.3767480146777513	0.4062661578676993	-2.0061811395302698	1.9820729117401203	-2.0699681826248346	-0.18442813748001705	-1.1366170487553142	-0.36501245960619727	-0.22707979380293716	-0.9329342093756524	-0.7979699305175797
LAI	22.0	-0.2734036404488529	-2.0389444291954435	-2.7858757029955155	-0.9984440597643948	-2.8352075209669296	1.2190203184846684	-0.5119192151477234	-0.01891331553006525	-0.11919140684987327	-0.22837139301333445	-0.7390394480765677	-1.2960692626592398	-0.6489308483661932	0.2062002018619036	0.9733037638394221	0.20484101665009988	-1.2090422758633363	-1.4121420141556478	-0.8840757021984386	0.5963280730694295	1.4336739521586708	0.32998618339256364	-1.6284651938536743	1.0166417198745143	-1.6280882554199962	-0.6799708535526978	0.5305767399759174	-0.7648690692694851	-2.265908818018878	-2.7131639496054154	-1.0575744144931294	-1.2644978651327936	0.3655953390807996	1.8942002983925492	0.36270720038706833	1.146654058409426	-1.864046200394128	-1.2998242432285998	0.3334632230962659	-1.8543741602765818	2.1994436350530697	-2.273662226465025	-0.21670440666250976	-0.9093527936637188	-0.28084963984375005	-0.15045230634054998	-0.9054025567378918	-0.7831971080890211
LAI	24.0	-0.552595475628718	-2.0216414291281413	-2.7403286130509907	-0.7422707643845505	-2.6127437777952855	1.172541328313341	-0.3620133807660499	-0.14075964773671182	-0.06151340604163478	-0.2716684880255985	-0.7240316960762577	-1.288814589366104	-0.7998929500816921	0.27706744798961247	0.9275344006369144	0.3155398794271835	-1.0381490944295348	-1.539640423760929	-0.7616724354279304	0.5402692621301598	1.4501750045323392	0.31677435922403585	-1.8873133460516833	1.0524589468552012	-1.6318215824029403	-0.45864046876302667	0.3016892837617971	-0.7633847983205664	-2.154327516062201	-2.570216379749383	-1.1790481691662653	-1.320327112905305	0.3771074885708831	2.038992361780039	0.45231697258774045	1.1173449515806995	-1.6084395951800834	-1.2511380124056957	0.33358392174888246	-1.7748665159461179	2.444396306136962	-2.4211749210352833	-0.25037051788548803	-0.7167422634908698	-0.20385446367800975	-0.0924693652444919	-0.8511915358319149	-0.7432470029788444
LAI	26.0	-0.7351391904147937	-1.9898223407406002	-2.676435150972656	-0.522111689515239	-2.315102084219357	1.154151953700056	-0.22097765195860425	-0.18725628093125815	-0.000664482287065314	-0.3383406649435753	-0.6737530339690914	-1.2448795037522353	-0.8102345796666782	0.421256480819311	0.9278482978074047	0.4239424177962636	-0.9058049787224348	-1.6357267771814819	-0.6390761650957505	0.5174273039825714	1.491631896725334	0.3088667069667556	-2.0605811382290233	1.101739684097186	-1.6376392755339173	-0.2792818395614683	-0.00028265790682743423	-0.6663683249918303	-2.0283428947922486	-2.4697445402317126	-1.2221673394248262	-1.3042145839648887	0.40955483170339535	2.1590432866464564	0.531710296842059	1.1248548127133318	-1.2446013420367255	-1.2107958465444375	0.3689195250707831	-1.7443473348985759	2.6665364729507712	-2.5170868474149652	-0.26122541391683435	-0.5343535795028976	-0.14812596667817748	-0.03632265863836743	-0.7948751591286253	-0.6698738830166808
LAI	32.0	-1.0362480390030835	-1.8952234393196423	-2.5268363194139534	-0.3226924414025994	-1.6652702577923788	1.069958734293451	0.025354354855592627	-0.19892007702342993	0.09776628139832162	-0.09482480653014849	-0.5752106093502284	-1.1056627046401324	-0.7371691537770416	0.6437774778619261	1.0799856878651244	0.8719260638884447	-0.7347718940434387	-1.7917364448103659	-0.09951395813670885	0.48593235404963725	1.5803582946751926	0.2800060157591861	-2.258958859650954	1.2409204338146975	-1.6839765270052651	-0.06070569375842765	-0.22516497550809203	-0.4597866237286577	-1.3940832128991545	-2.3695628518178373	-1.2503344280119226	-0.8478766132342771	0.4643793440223169	2.397358896452931	0.48095161466162406	1.1738463307189182	-0.5800629009904286	-1.1147709042066511	0.564173006283242	-1.7224161902767179	3.128828357483099	-2.7015378948427466	-0.23154569766097183	0.06611757576676743	-0.006222246965126353	0.08204352694471705	-0.4813797425093983	-0.4759187469429355
LAI	38.0	-1.112394659588885	-1.8312120623272128	-2.3492605485219245	-0.203382372759326	-1.3972258945273988	0.9453823738603132	0.21191560448488403	-0.17107293746701	0.13739566080999935	0.04436758540548342	-0.5184975691851694	-0.9715365446996647	-0.6861501620161433	0.7099995188933949	1.2121079283125122	1.1948936667797931	-0.6239480226865277	-1.768610150448583	0.1363469040483519	0.47396741331295705	1.6798106845686323	0.21662513772405528	-2.2485591854983653	1.2222959281239931	-1.6713612258475998	0.07019207257122324	-0.15268909324726626	-0.2527000170565429	-1.0637809172454162	-2.3616018996500756	-1.3462900494240453	-0.506224011661933	0.4979994874638183	2.572857190843444	0.341803158331905	1.2599239120743726	-0.3596127387793984	-0.9616679740345095	0.8924227327562239	-1.7283416868491488	3.291601570011585	-2.665973084689962	-0.20452444874774933	0.25100729345843115	0.06085231649958195	0.15072816331979677	-0.3767265297770985	-0.38911636356172485
LAI	44.0	-1.1550800809932191	-1.7946372850169738	-2.181370641526859	-0.11568126813425161	-1.278060770345127	0.8547873786818039	0.2935534647138814	-0.2283538538765579	0.142369484374176	0.10300710294412477	-0.5093416503070965	-0.8743656907192383	-0.6898275945419993	0.7242253632968053	1.2300314591039887	1.298384219582882	-0.5666985378504027	-1.7919045794382182	0.2834647500624918	0.4461420171853647	1.7825242343963101	0.212935904583012	-2.2443646901825582	1.1535579070489415	-1.6570670581862021	0.17313136671600673	0.2727866601476995	-0.1632224488189342	-0.9857859421758236	-2.375170703664346	-1.383677285327661	-0.4676430348593787	0.5170953007600791	2.7060111320674105	0.3149216213884714	1.2579691079119433	-0.30834959765585696	-0.7950868980560031	0.9616783897543578	-1.7452942383821881	3.386489058129823	-2.631376662624423	-0.2132374061871755	0.36311194654454315	0.07292298016067812	0.18679449138771467	-0.34325859457601454	-0.3590030056558073
LAI	50.0	-1.2228111302654667	-1.760122983848164	-2.067005936432455	-0.04970099552288953	-1.2350794487788732	0.8172588146816927	0.36028307614115	-0.28330200113110093	0.1507672371601704	0.10555275253891185	-0.5041933817956182	-0.834869477992602	-0.722904413356277	0.7144838389998326	1.20283935943276	1.3631282161037415	-0.5636424543929472	-1.82100159617954	0.40389097014912023	0.4078342095130836	1.785333100261188	0.2073583300932755	-2.246422082888429	1.1053335903205554	-1.6421024658432735	0.20381480338892777	0.28537542465982924	-0.08721299751915963	-0.9618503423481839	-2.3742607721656195	-1.4138800342594653	-0.4248036650422381	0.5334348448731743	2.7979683574697676	0.3680365808552667	1.1996796832915149	-0.32160265024150786	-0.7108535717570639	0.999007391519842	-1.7506741973851985	3.479636130256966	-2.689967891769313	-0.2368781914961829	0.4588685584530513	0.07656966031264623	0.2135626896274632	-0.3143580693090855	-0.33280924592039
LAI	56.0	-1.232348882387432	-1.6892780887819128	-1.9465104997693938	-0.038651685285294286	-1.2050971201646146	0.8135059883481907	0.3862513680704727	-0.27419269564586285	0.16358829516771897	0.10625764713156419	-0.48007155789314865	-0.8073623865833485	-0.701636456486254	0.7059563676192189	1.2188542006130068	1.3564488668376848	-0.5648570633483819	-1.7757948443916616	0.46095542019968033	0.42365427245041903	1.7784712746891518	0.2101854467115296	-2.178700600487847	1.0872520447238008	-1.6206986570958697	0.22103064148015433	0.2941254059732311	-0.016279665171724144	-0.9592020800877498	-2.364900781456524	-1.3950968541636137	-0.39564262745881396	0.5495236745888937	2.8150044116554596	0.42692938634932603	1.168498588804994	-0.3273665882696119	-0.6657367675924364	1.0291567205311212	-1.739777473949927	3.5239488387298716	-2.6809557179948165	-0.23067371436111045	0.4768426689619066	0.07389727893511402	0.23437595447920184	-0.28602744506864847	-0.30916042597069077
LAI	62.0	-1.2633140794252793	-1.6171415534545166	-1.8146861285381715	0.06448032756311263	-1.1399275279519223	0.7761498079233359	0.4297250145758102	-0.2730830027652499	0.17029304579646243	0.10852065285940947	-0.4325930757360137	-0.806808565775487	-0.6933359912054228	0.6940797861364072	1.2850041906506082	1.4265984911648089	-0.5764877661738561	-1.7912603892608174	0.5110556738111234	0.40643515483532305	1.7757975360930192	0.17282540288368867	-2.127495066951005	1.0452774093377486	-1.6129500688309437	0.25931475913105245	0.3023158666304302	0.08481151809611973	-0.9369832893155902	-2.3748579883230576	-1.430491605498665	-0.38337868724099167	0.562552819330657	2.8789575332151514	0.4386949793589908	1.1398625443827621	-0.29231984209236755	-0.6016297493085013	1.0645790341746186	-1.7589124298512757	3.575403011722304	-2.6678919364938594	-0.2396900442308691	0.49443828202370615	0.050967132734919554	0.2737901977041505	-0.2758791844335274	-0.3086754879490816
LAI	68.0	-1.312820030880232	-1.5744178379297418	-1.7718270105636413	0.1565883773693181	-1.1256658399300314	0.7184616643531408	0.45753633457125903	-0.2871970970384176	0.1622782121311273	0.10946622021618564	-0.4022700499334557	-0.8186433599916786	-0.714395645375831	0.6788090169243465	1.3116818857281076	1.5046017274199284	-0.5556336482868974	-1.8239581393590005	0.5015658719696073	0.35896285933911354	1.772621653798694	0.14059905161822575	-2.114291219091221	1.0067285485592408	-1.6154667255696944	0.25760963539110865	0.30329822002427825	0.11365150346964258	-0.8990792387912272	-2.3926295987626998	-1.466903244551268	-0.40862306904593904	0.5698493211188828	2.9354821824928616	0.3945573026881993	1.110277338867517	-0.25811182563508217	-0.5102236639747952	1.0731288210588832	-1.7649895611775468	3.584659349171528	-2.6732495691626723	-0.2691278199083245	0.5256198688835034	0.027070098250854647	0.2926668459847999	-0.2670771663105818	-0.3105486904553531
LAI	74.0	-1.3561359809355802	-1.5487896782236104	-1.7241898988734439	0.22127949723540663	-1.1229152666806947	0.670335520404762	0.493361141186673	-0.29435165975193556	0.1587609629165208	0.10168900158770544	-0.3802395898561536	-0.8287100748092449	-0.7298404043415411	0.6702699397573382	1.3152195220341665	1.5614852151388467	-0.5430612489108796	-1.8359033942627228	0.4600855893727213	0.3239329248009436	1.7707029045854488	0.12042400696181603	-2.102695408882123	0.970734342775463	-1.616743697309381	0.24533006430027957	0.30075397333516524	0.12398692410616907	-0.856333818553576	-2.4136314609771388	-1.4878816943976154	-0.4282777577195513	0.5802789558009908	2.9686509395962344	0.33891005847662364	1.0771445860343627	-0.23102743721520308	-0.4159577164852267	1.0826278816309907	-1.7680299671334414	3.5835622539521848	-2.6795275837645725	-0.2862449313647761	0.5426850090614918	0.0072738051434701545	0.310845010151512	-0.2575837780830417	-0.31138761548836547
LAI	80.0	-1.3828589539073397	-1.4948757798788914	-1.6626358586556582	0.2583010725257073	-1.1144911338149182	0.6156527560456206	0.5231364383790635	-0.29584871513840233	0.1565778142599963	0.09771214953233108	-0.35549023999897983	-0.8259019616364455	-0.7352825062626591	0.6597731068194274	1.3377813548788333	1.6058211528290276	-0.5567079972603074	-1.829596636572419	0.38800107179033955	0.3067711750961502	1.764041372477178	0.10792032193296922	-2.0591547451464938	0.9433143660683585	-1.6095901809699866	0.21813433147693992	0.2956326134956326	0.15295648169000545	-0.8424698922987579	-2.4290974907721066	-1.5061102038730154	-0.4492103783895593	0.5969898220841182	2.986286300725042	0.3097174905581476	1.0445508452436072	-0.23014983885997695	-0.3531582708804869	1.0911152951539085	-1.7664612319019872	3.580976569781687	-2.6776490696395645	-0.2931695717563349	0.5437019819317027	-0.0179524096408818	0.335298188959274	-0.24418304402909977	-0.3084508437764962
LAI	86.0	-1.3984652874628078	-1.436812965009175	-1.6187337860021398	0.2972694224292301	-1.1038457518089755	0.5797239639202497	0.5424633418442897	-0.2883141402134221	0.1501523425323748	0.10270712389994349	-0.33228212806031576	-0.8489557656686649	-0.7251409845064869	0.65577527914612	1.3642144379772534	1.6455671945595005	-0.5567770307463127	-1.8153714398912115	0.3212352368873755	0.29150903460127786	1.7554026291358376	0.09862816222945778	-2.0159979284605316	0.92114976374507	-1.597508580572732	0.2155680352699389	0.29602949156425346	0.18724447564337163	-0.836269646528298	-2.4355982567278778	-1.520814663313859	-0.4672430937220554	0.6093464296394284	3.0038605137712713	0.3040808288188345	1.0087925644044846	-0.16428681319868454	-0.3141307397430667	1.1059163180709795	-1.7787121177739817	3.576744865131856	-2.6783326876212343	-0.2820849193092663	0.5523538325766231	-0.03671394640471109	0.357220751297394	-0.22435543945794276	-0.3048480654698111
LAI	92.0	-1.4118695085021773	-1.3742192913539708	-1.5828370706108035	0.33341717838160495	-1.0927967360623565	0.5525982826787346	0.5624850419388429	-0.27664999566543835	0.14236767285806465	0.10362844174033266	-0.31512390554216113	-0.8514440352764037	-0.7065205455404399	0.652362045408639	1.3953655622307792	1.661703399182544	-0.5589871087546624	-1.8104023314865585	0.27337688772168867	0.28279203607575554	1.7444125438007685	0.09235359890091888	-1.9670081769535492	0.9059761681656232	-1.5854538771211375	0.19489283900091012	0.3009464535916327	0.21667219285472764	-0.8309643081019279	-2.443238796838559	-1.5232222604638757	-0.4955411569288747	0.6225824605535839	3.0181855535837294	0.35304031638584193	0.9735180994537638	-0.06578794262978709	-0.29042473696003335	1.1283450200556278	-1.7863125264383517	3.570391444463186	-2.68427713344947	-0.2708336899322032	0.5615327757041576	-0.05348097207914211	0.37972519159515356	-0.215829411274962	-0.2950005073377104
LAI	98.0	-1.4228829366066467	-1.3254547438771862	-1.5465707683640049	0.3554903652812091	-1.0844231657948484	0.5292273201056928	0.5883598032280758	-0.2626687321711915	0.14098143424075169	0.10708882586130611	-0.2994779957759873	-0.8422171855200071	-0.6890062143989548	0.6424852273200198	1.4179492322963634	1.6646135606020884	-0.5543952435788454	-1.805825035824863	0.24966589520901908	0.2733218648951885	1.7350829600102942	0.08303719300940642	-1.9169142352602913	0.8872808474273352	-1.5719395328268138	0.11210993628488361	0.31229018066796405	0.22914683791222806	-0.8224639966939105	-2.444849025342941	-1.5250390668254492	-0.5282344461029168	0.6298646172154406	3.029704037870364	0.3867360725313951	0.9433116173355784	-0.03325794411209296	-0.2429234193830899	1.1721496823942474	-1.7928006835125445	3.561560374003918	-2.6905809672889283	-0.260860846979333	0.5505949080473312	-0.06486524292812511	0.3999198260557148	-0.21078782990252917	-0.28239647219734465
LAI	104.0	-1.4417280320729564	-1.2769757734934752	-1.5091770779667986	0.38113687561141524	-1.068631231124661	0.5156433649267983	0.6137882164632309	-0.2522816671229888	0.14372526307373357	0.1097053222265763	-0.27865879943306193	-0.8013313961092707	-0.6846543027449201	0.6362435714528407	1.4398465243627776	1.6593376274360028	-0.5672602828671961	-1.8007023731262917	0.23737703812883654	0.2716793250143804	1.7277904711028176	0.0827368899394312	-1.8642894376396482	0.8776767168227736	-1.5625745121112167	0.026713247188370665	0.32465047082902604	0.25567217525967195	-0.8118824628878664	-2.443202769778877	-1.5212951647988011	-0.557310033496088	0.6321602555753107	3.0360457976181143	0.5271139599533521	0.9236982712930194	-0.05928312773792523	-0.15508942245072968	1.2362697503940108	-1.7976400005934203	3.5613569215903254	-2.686636083524598	-0.25323736837378824	0.5314054576592184	-0.07637335461072338	0.4217464650101362	-0.20634577741390783	-0.2734484028947041
LAI	110.0	-1.4544416149716135	-1.2316000889427485	-1.48045466679052	0.40311176119889053	-1.0480220932680218	0.5162712903436062	0.6261135199722735	-0.23423902026941237	0.14319159575995893	0.10649519940537631	-0.251934595533124	-0.731053178269568	-0.6719601732116739	0.6367530353264794	1.4758639795008126	1.6620381310700718	-0.5754866665963181	-1.7821367406917485	0.21525273453854216	0.2809445890657403	1.7193947006072856	0.07375673926037211	-1.8139840747246052	0.8687316552746399	-1.5599496035746678	-0.0142063044094833	0.3335993241683017	0.547755436764413	-0.8293659594702492	-2.4277628437817853	-1.4947209929767642	-0.5963836685377092	0.6359597926592108	3.039194002086809	1.2828505795645069	0.9113490686242949	0.027583249633802147	0.10424757591388888	1.3721030442965376	-1.793532115286936	3.5583131460343655	-2.6428643771915667	-0.27890364701636466	0.5157622686294766	-0.08427637431683407	0.437023840697619	-0.18953047135695544	-0.26868108945567254
LAI	116.0	-1.3351703229578746	-0.837935621939419	-1.054275093258919	0.4000124957172743	-0.9428170755972279	0.6381837709982203	0.6338749578796207	-0.18895393653197876	0.12526842453539797	0.09914958322143799	-0.03856156154261766	0.6608915272467637	-0.6449831250169048	0.6631395134895567	1.8504410589069238	1.534697861582982	-0.5406644801264727	-1.4960366665976077	0.06768131108534554	0.6242245618810791	1.7121162763603457	0.05551302985055455	-1.7703696182467146	0.7356267695242578	-1.4994599870946081	0.11244075285373234	0.38104058572331173	1.7678765071506592	-0.5035437402631647	-1.7565058786361885	-0.3281252614097147	-0.6022794265067655	0.7381401955453397	2.856775413971211	1.9350100652469757	0.9674090229242858	-0.0805055614088452	0.42833045660385133	1.265493229561292	-1.7561179163053744	2.5751636277113783	-1.6141685146876583	-0.3567583305713458	1.1234288110089592	0.02797036350979173	0.5090114467985173	0.07781671599348741	-0.34262738866642656
LAI	122.0	-1.3271112544412786	-0.7844450268628594	-1.0272020001545046	0.41487225389381616	-0.9448046133075948	0.6272722349430822	0.6458712014525239	-0.16443363258373453	0.1290246184980904	0.09584953520056701	-0.013251352896930437	0.6909378836624375	-0.6189614085666661	0.6626251168651583	1.881097086539541	1.5348381302329623	-0.568262589987358	-1.4678358128408615	0.07828315141033193	0.6376462559147231	1.7070272113921399	0.05705653972597445	-1.7033322129701998	0.7268051299006935	-1.4823073204438304	0.07926767475750886	0.38436717885305993	1.7801053498362323	-0.48641679191248255	-1.7668353049890266	-0.3038216556442143	-0.6153432913955942	0.7451760625553945	2.8678844655148255	1.9403623200133526	0.9550199341511707	-0.08030773917046159	0.44164583611910047	1.272055931800353	-1.7562249219963948	2.5801390001546602	-1.5833761200829415	-0.41422695557578837	1.119032526051779	0.02526387343054909	0.5275437843321866	0.09358023072029724	-0.34372851892254974
LAI	128.0	-1.4222455375409198	-1.072290557419766	-1.1960980613431276	0.43680469742941924	-1.0038103627099813	0.556436315137863	0.6606471413487007	-0.13818851982496505	0.149905275066368	0.09435702651840645	-0.13204182578350215	-0.07679779958221995	-0.605745459456746	0.6496438172606435	1.794491773157272	1.6408252539325272	-0.6463437368814794	-1.6282944966425446	0.19865760440369087	0.4242710639863529	1.7036561792595157	0.07549461774699369	-1.6308132564334752	0.8376902356611406	-1.5237996167193426	-0.08824544961595923	0.3514059550124152	1.5340293688847002	-0.7708826486803648	-2.2085696653601437	-1.1658077244550051	-0.6408659254056303	0.6784931416978396	3.039180538940989	1.8379286656427674	0.9057980978555211	-0.022058025605326454	0.4181710170572371	1.443694814877644	-1.8024121758386802	3.2415353935472515	-2.276706955961663	-0.4516218507486789	0.6505441265069053	-0.06788271198627831	0.5006925890209103	-0.05569334589942115	-0.29094893170802294
LPS	4.0	1.6218702749978173	-0.4013957203192492	-2.4130019387821933	-3.198389503838239	-2.2145026956200033	1.5370752955033906	-1.9889208558111948	0.34778270374987696	-0.4741644319963941	-0.021004961618004653	0.26791540042754514	-0.04141398789372258	-0.3052890984342881	-1.027061585607473	2.2523428747237335	-1.0521166392475896	-1.9417332234327829	-0.683557465437856	-1.1325389595230912	1.9758261598410731	0.5670752808948006	1.1596626855737566	0.944369569545857	0.6896820532093786	-1.2088502804378052	0.08037092370689594	0.25365510857360307	-0.4212893392885685	-0.8277048208467903	-1.7205819496676624	-0.33115548829665675	0.261277531574532	-0.7218684417032379	-0.2661109638784703	0.8769259394433082	1.4908460342378198	-1.9955569725664397	-1.0203836063457896	0.8108571938695519	-1.2706681373037554	1.2900021428805093	-0.4802681204475857	0.1058039215348588	-1.6851152517209285	-0.2513468784978574	-0.1653830994284577	-0.6085315302697334	-0.7268845411366468
LPS	6.0	1.656942177900112	-0.5035676010529481	-2.71795175912129	-3.2099581933313006	-2.4585283036026824	1.4640257070301914	-2.086761964289019	0.24109971843732567	-0.663436960376081	-0.2035933049377129	0.2048515008530539	-0.24154906610904028	-0.40473376518669124	-1.2631251022313064	2.214846754043451	-1.265030129575821	-2.0281398293075523	-0.6877930242804954	-1.1856593857848399	1.9696007000186555	0.4197951024414814	1.035536840734124	0.8660595989548971	0.4293763783268654	-1.228052419761624	-0.1830835760948944	0.16518930363172113	-0.5604693181722854	-1.012535163423955	-1.9750353363968913	-0.4647958915332108	0.18647385138684067	-0.9028114455005404	-0.18850426815781837	0.7940198836936876	1.4687073678769333	-2.1304394426322477	-1.1626022219304144	0.6987827013427345	-1.433843905290184	1.058277129217686	-0.5718102656451659	-0.07458103520982189	-1.8005883813592518	-0.3496496555804991	-0.22938090495323188	-0.8327666058645216	-0.8967342864835011
LPS	8.0	1.654468919873785	-0.5749135980279044	-2.872815885674336	-3.216634278611098	-2.6087975977222775	1.4396837550393837	-2.130483014875932	0.17221029941821775	-0.7577242497390072	-0.2319091195658272	0.1632354848753992	-0.3655273516169621	-0.4615234046996378	-1.4052280607500638	2.184203050087852	-1.331089490705456	-2.066582460823131	-0.695578459198372	-1.215115159083977	1.9280690801846112	0.30949822257821824	0.9547649591257887	0.7785091825069378	0.30942266553141284	-1.2360911633876526	-0.30226545614948946	0.15574497231583065	-0.6619145327854901	-1.1240584551737647	-2.140522272981646	-0.5296005465843012	0.13912505814180062	-1.0256035887143262	-0.14673632348286006	0.7624052288952609	1.4499506456716171	-2.1899964076844	-1.2525619927956797	0.63795485178466	-1.5180369339156743	0.9156251221607504	-0.6301542280313531	-0.15222574130127592	-1.8511017943347718	-0.40026343183678453	-0.2881220120393272	-0.9445898057448426	-1.0045188951464283
LPS	10.0	1.5088375645502297	-0.9316235589528139	-3.2207173570006837	-2.897746268770519	-3.2721058605476	0.9591438629136207	-2.205796099090464	-0.3646232393749714	-1.3137923454973863	-0.2960867109459179	-0.0601612978278249	-0.9728200605320797	-0.7227739319142025	-2.0333657683539137	1.7488089347766251	-1.7523415378109273	-2.153514684808903	-0.6924972561308247	-1.2192618123538792	1.4330040012796974	-0.5914668476324929	0.302443906157217	-0.18729736674890524	-0.6169452593299688	-1.170030312683333	-0.923108450783545	-0.14380896097317558	-1.2948740537505554	-1.5733126469787788	-2.724687989729322	-0.8750539130799755	-0.134350408371071	-1.5573311693553953	0.24477516185805387	0.2920325360636415	1.082084400467273	-2.351699249542503	-1.649594427900171	0.14424953962366643	-2.0134690739194334	-0.1381356251543269	-0.8643221848133364	-0.6451888541244886	-2.008929196537515	-0.7190893521280832	-0.7603092194809065	-1.6905940602563905	-1.5720073938683736
LPS	12.0	1.2473248488249413	-1.3549885098464909	-3.3396898405189295	-2.7508861272986542	-3.5209910474982564	0.6031019024362616	-2.1997347610179636	-0.5822935322882546	-1.5089465716626245	-0.31658998783961706	-0.46319438592515993	-1.4439560464239773	-0.8065932583623044	-2.160330887848066	1.3502154339647494	-1.9237807380255112	-2.187222701098336	-0.6577701382612382	-1.1636815158964986	1.239172257757301	-0.8108823194693883	0.0041334586003704266	-0.47228628316315174	-1.035192831358024	-1.0947134870098265	-1.6995375462450075	-0.42197518440774207	-1.5152560184996557	-1.8883812655209933	-3.0065248909943256	-1.3368569417479035	-0.5560296347626851	-1.6540448253981073	0.5197474218402123	-0.14440543258419267	0.6631724173658379	-2.427794615605483	-1.7650083100660912	-0.2658524211833988	-2.4615328262586225	-0.8133058971455027	-0.9303767193018558	-1.0007739863373704	-2.05340689624435	-0.9500728850697756	-1.0504223082765536	-2.1098381005161086	-1.8770449658025041
LPS	14.0	1.0383376533222408	-1.6329859776569493	-3.3298358672815076	-2.6292406937167874	-3.553013922251092	0.45788106191690053	-2.157585346647316	-0.6823619401268832	-1.5804204119794307	-0.33317631109618945	-0.7463601905178004	-1.690928577997207	-0.8422825855449547	-2.1919788121068793	1.101050425221289	-1.7800818116986947	-2.206858865971794	-0.6484500416118267	-1.1082298920376916	1.1018075550180042	-0.8302898483848714	-0.17065514436551493	-0.5899389708160948	-1.2498516818336232	-1.0306590200897503	-2.2921184962751857	-0.5514926334351044	-1.593840626301523	-2.02352230234681	-3.1314854989294783	-1.5673368032927855	-0.9006403034401419	-1.628996371561815	0.7526954912243256	-0.2434166435937902	0.37971230973703357	-2.406444294783916	-1.7786891062335453	-0.5996507970710142	-2.710094044401558	-1.199052023895103	-0.9877861390576317	-1.2365618352936134	-1.9964203341341793	-1.136416561687301	-1.2053225710155868	-2.28511449753567	-1.9811941168831735
LPS	16.0	0.8361807033262059	-1.728884720494294	-3.314627371683212	-2.4672555516928525	-3.3711648965872447	0.6065841555798305	-2.05111200345554	-0.6336007039446249	-1.5769687701721884	-0.40512358191843856	-0.9108171040953217	-1.7786419843722647	-0.7461873269602493	-2.149967637053209	0.9676287685784557	-1.1431720824383216	-2.0949063107256456	-0.6402598510130231	-0.9589528565366479	0.9696393267518105	-0.6658638778439607	-0.27014119423117827	-0.5884613043182466	-1.3513319446961056	-0.9728219236997484	-2.5539709308303538	-0.568004171149844	-1.4735432961604142	-2.0812415694472057	-3.2229283947243963	-1.5951155241678616	-1.1355441910572126	-1.5014884213265411	0.9093687850028667	-0.06412145337691895	0.20695011945799804	-2.2387228374014767	-1.7290984722421918	-0.717271599349974	-2.802229687860678	-1.0664086020793138	-1.5257964598872906	-1.3618798936465875	-1.8336077174250103	-1.0879169708246075	-1.2023791225879865	-2.379337722156008	-1.8891991358825482
LPS	18.0	0.534663675211553	-1.7435319102434053	-3.2607928702629034	-1.8884932911589551	-3.0840622906957096	0.9343126086133149	-1.5953427813856627	-0.3263159489037932	-1.2875009347366329	-0.6268709582045006	-1.0374571104264143	-1.632387294967127	-0.3896400591793934	-1.1145572603609673	1.039336425737241	-0.8189887617194531	-1.9279208443740983	-0.6152776764796998	-1.2355411392380147	0.8586275198065368	0.5521782338347921	-0.22974373588813585	0.04072335220905903	-1.2284654016076613	-0.8395960388101295	-2.5820858779018	-0.07522407899782976	-0.8845814353138193	-2.1306200295700823	-3.161536682358167	-1.485403126954859	-1.4137518768809583	-0.43139560081359274	1.0470140747993228	0.24425687701875284	0.1894201735298529	-2.0223999961477857	-1.6000546846588963	-0.6342833501544611	-2.680113160968354	0.3747387135579405	-1.3408129459340086	-1.1221424310756685	-1.549166292514745	-0.7682299166120885	-0.9631763956253673	-2.0373125462099333	-1.4538277834129463
LPS	20.0	0.20670841734324466	-1.6506818693660983	-3.0795481543500824	-1.2938465373400316	-2.945831959277858	1.0983319431497078	-1.6509066229246856	-0.24169768528892246	-0.5886731216779651	-0.28410754375388164	-1.0329269273823753	-1.560121840975081	-0.6549639093240656	-0.5561746932713098	1.0915562904227207	-0.2853878591785469	-1.746706043663903	-0.6280974624687118	-1.1771016397803211	0.774387513720774	1.029947861711161	0.189048308433365	0.2165829313955654	-0.30532812379025337	-0.9527165844716208	-2.0361737669850326	0.2673440443182337	-0.9658573020002166	-2.2448667509451847	-3.0411255115963427	-1.3878102106860037	-1.709678092559389	-0.36937337230683936	1.0578563809536659	0.364742280997174	0.12735513532671608	-2.1313300793495586	-1.398255893526694	-0.4151626705001265	-2.46193699642437	1.0338079917435987	-1.3226294420640492	-0.6223906762187348	-1.3014399588270018	-0.5143010139604811	-0.775202140636436	-1.6629882487096312	-1.2038061457610072
LPS	22.0	0.16738828653570678	-1.565152839587396	-2.86779560641535	-1.1951171482841045	-2.8191506403351774	1.1372156480466449	-1.5295459027356255	-0.2808024115139064	-0.44090137977637095	-0.22192403577520523	-0.9970927824738999	-1.677337396952835	-0.7722035640844057	-0.47608017129982555	1.095723757153254	-0.042533682041140906	-1.6361774052673004	-0.6866302779879119	-1.085371388504557	0.7081001667301852	1.0894366885323008	0.4137093824677901	0.13235401453911863	-0.08212246137096847	-0.9554425063620446	-1.587759742165107	0.18589888475192032	-1.043104660883716	-2.2788141534969344	-2.8632478353228614	-1.3306423241426164	-1.893067403087238	-0.2784683508794638	1.0430461011560423	0.448093479547598	0.08572867810966368	-2.028093810564754	-1.2577918894655273	-0.38801240839689505	-2.187982569095132	1.231610599559095	-1.4142721079569491	-0.5179551113631821	-1.1371392814947476	-0.39399549276908746	-0.6081064204637411	-1.6809360832718439	-1.0987878153791837
LPS	24.0	-0.03841948210641448	-1.4830325907634219	-2.6762936475783787	-1.067998205618056	-2.6284803290929175	1.1742292117519544	-1.3853613662699995	-0.28901699562776534	-0.25587352849219513	-0.2045913063715121	-0.94182570590653	-1.662810096528416	-0.7998412152311467	-0.36839826143254356	1.1877949575611744	0.2283634724181689	-1.3891364134605673	-0.7432163122976785	-1.0302704900142334	0.652171491776212	1.1459186590328483	0.47617347844832597	0.0411153531414083	0.04002974854464457	-0.9693961423753885	-1.2780028951374724	0.10919862557223166	-0.9702624433434613	-2.270727355385673	-2.6897818137796308	-1.3018838353252886	-1.9865996999620015	-0.0990623819243579	1.1884860667232353	0.582163082943665	0.07113146360626289	-1.8358347369018921	-1.1090396857334908	-0.3648437395544689	-2.007981935296098	1.506007509874632	-1.5178249209567365	-0.44788434044733266	-0.9653242916235184	-0.2763649430743903	-0.45020555177310595	-1.6204857615948975	-0.9787450793345974
LPS	26.0	-0.15804819896416844	-1.388025254695922	-2.518766192379552	-0.9709115093097579	-2.3591507556844236	1.2284887348730102	-1.158379867262187	-0.1308875949430469	0.011369818695744854	-0.2403785901278293	-0.8136414374684239	-1.5144487845579533	-0.5884979622549371	-0.1216392597012145	1.3544795414246373	0.43837038291897656	-1.2349183722599897	-0.7984731542625509	-0.9786660275972459	0.6277904538771478	1.264426448481714	0.5345366179418569	0.035832619674652406	0.19585730713703148	-1.0784969133768803	-0.9521294097779754	0.002731038597572661	-0.7197122995372549	-2.2094034441993124	-2.507666895372562	-1.2488337534377878	-1.984214923561358	0.14881231141686985	1.3145722953210421	0.7835910742512572	0.18491075933863232	-1.6105793674402507	-0.9434892525849113	-0.28310242920178086	-1.8833545451340385	1.7924118875244746	-1.4904350922283316	-0.3396361386985192	-0.8197798798198036	-0.16823821465244698	-0.28337966784020663	-1.5706464620577447	-0.8292540625960171
LPS	32.0	-0.44902748782688456	-1.034710719282275	-2.2131671995419775	-0.8617803104302314	-1.8825883099716545	1.3105582678273533	-0.7121489318006043	0.12993282034396222	0.4476191603956431	-0.1885235976910944	-0.4553630207880172	-0.9280758321489095	-0.14105079942833373	0.46582961954547136	1.7849219169674218	1.0659965735096353	-0.9142411680878385	-0.9476668794781851	-0.4510124896519545	0.6545626768393168	1.4470179096494795	0.7260591618033085	0.06186707862787444	0.8114261707991505	-1.3226249015257963	-0.36499744999544154	0.035278785708285305	-0.26004949363365737	-1.7251810720326084	-2.3271335112234266	-0.9715967728809346	-1.439799344756368	0.3727891071107972	1.5820293128632403	0.6735864758062977	0.7242875845713481	-1.0416630092478498	-0.6320003403048642	0.3433086423196513	-1.7002810555695007	2.487253876326243	-1.332957997495798	0.06284492875822313	-0.1786357458026047	0.0849230175304813	0.056942931087203365	-0.9226605721536062	-0.44279270483775196
LPS	38.0	-0.6387534140970808	-0.8972988484047105	-1.8281287823179881	-0.8518660932688518	-1.5146566898102891	1.373154682218844	0.026296769262060184	0.27270424753571104	0.5453471349562149	0.02240475146180162	-0.3108043839932882	-0.6198416438109324	0.2914214635506495	0.6743727173529477	1.9877484968779597	1.4135486421515744	-0.6395915461149422	-0.9369707959289048	-0.27238999149328913	0.7063719791263632	1.5864636929559524	0.7395509503385915	0.06720113185194009	1.0237962789805528	-1.396322918926442	0.019921542716205047	0.1335636665890536	0.3124623890139206	-1.3137762571273248	-2.2551430719480283	-1.0965628342371472	-0.7898491063318503	0.4848743863639434	1.8171887727655478	0.38091591013601167	0.7529315278922926	-0.6553887225117242	-0.3009584877573346	0.9541334256084486	-1.6607631722189038	2.82305781270232	-1.1562385221010627	0.20661972930924452	0.39370321815907705	0.23794592759907696	0.1519279321635951	-0.6261931745704196	-0.22326975247134984
LPS	44.0	-0.6513723150846704	-0.8099093459020396	-1.5619503554040726	-0.7866544110478478	-1.2686438818809727	1.317258822127145	0.4342575454972223	0.2912433313287785	0.6143898749438174	0.17528477415162066	-0.23892272560891317	-0.3837658336461439	0.6288125779272384	0.7859265669766176	2.121239806670917	1.5321881991896455	-0.42056642637529257	-0.9452019308430799	-0.058632806799843215	0.6959048936651365	1.697987212563908	0.7721207259743493	0.06449634398733893	1.0242936974306343	-1.4054425086477325	0.24360182873337907	0.5186220011575124	0.6769748274073927	-1.1624336512457896	-2.2322421253194618	-1.0608565627559507	-0.6795574430393158	0.5493652094442031	2.041812509723001	0.4520325312909668	0.8416305569869392	-0.45837567531572165	-0.016343317563723463	1.253836820197829	-1.648061614537318	3.056133739519131	-1.1459685875419583	0.23509976459065451	0.56438361091297	0.2917729174530493	0.23802184791679024	-0.45555008820808945	-0.11020455779675266
LPS	50.0	-0.7065013300257464	-0.71139984667765	-1.3068786002988	-0.6570927251591109	-1.1590809073348807	1.2892110095292122	0.646122789081514	0.28157441956258183	0.650519670268287	0.24077880460467327	-0.1827464429977535	-0.2914085786738611	0.7147315061494897	0.8215624265525211	2.1806135150154375	1.601642395976802	-0.33714300963875343	-0.9340416936679363	0.19611492845497103	0.6528635462471606	1.6968916993203786	0.7762658252725055	0.045167260782154765	1.001886504897176	-1.3905361172398603	0.4029741523189213	0.5932300783726981	0.905992701809018	-1.087593489404058	-2.2154464065538257	-1.011977118900981	-0.47629669950381487	0.582009032752751	2.238327659427194	0.5965896220556558	0.8450001218072324	-0.3954673595886854	0.12923146970048835	1.3618429596142505	-1.6343117727234078	3.210198681399367	-1.1835234356454396	0.2265750845686564	0.7756541964794252	0.3139699707484122	0.31978547311075783	-0.366145049415163	-0.03965934481044769
LPS	56.0	-0.7179549632906438	-0.629106079978061	-1.14149252034508	-0.5910927055101264	-1.1165858307624406	1.2627643898047505	0.6854820425588187	0.2850232063908275	0.6347184820805649	0.2461289979249285	-0.13469535571069777	-0.23309695056555688	0.7302530905209892	0.8135517636107529	2.1693625959986402	1.6061808446869852	-0.27934878612835706	-0.8926177237486462	0.32643257944377657	0.659536075994767	1.681439187399988	0.765570959002614	0.07104420978741859	0.9660817554866747	-1.3571408257969355	0.48042107441424237	0.6206488461480515	0.9777278773662427	-1.0677359831545243	-2.193734259403552	-0.9461463301588113	-0.27246144986673243	0.5884186517317038	2.28897153856547	0.6751019963543541	0.8240601180775965	-0.3624105694060603	0.18787856460289604	1.3766458501829812	-1.6087528933611508	3.2638525957221063	-1.1173915225983349	0.21279379760268455	0.8780350771936718	0.301918321291065	0.35159469850739894	-0.31611312342675885	-0.006942791481566085
LPS	62.0	-0.8107948053125853	-0.5334214723962798	-1.0010876386258056	-0.49654000924397146	-1.0184733121474696	1.218019443129529	0.734183621405508	0.26845400238067485	0.602350289757546	0.2544116490942133	-0.04858200087690253	-0.21965616315553885	0.8506839331045419	0.8082349366565525	2.22985266460008	1.6875490295124178	-0.19899820762595774	-0.9061409135664606	0.4521247331868153	0.647160187557151	1.6811160250680888	0.7310775633222047	0.0728924487915339	0.9508174222049126	-1.3889236591276553	0.5509206521248419	0.6595593630927273	1.0872694096474593	-1.0284482702169486	-2.204255286336846	-1.0377104073834669	-0.07321943178487973	0.6126499895181602	2.4350090865375686	0.7359386090369051	0.746504341487805	-0.2686404721385862	0.2693609008988725	1.4344102899097388	-1.6186996482751763	3.3804604517568255	-1.0928619531599355	0.17537278257630798	1.0248283030450565	0.2659344390176997	0.390587001580832	-0.24467502127589197	0.02090873356575263
LPS	68.0	-0.8727874128134212	-0.5483438100784592	-0.9790784417479925	-0.38929767830459877	-0.9986818948912859	1.1405226881822386	0.7861013169690672	0.24394016401354116	0.580982061119404	0.26421035817514976	0.01628922138384943	-0.30553294266225167	0.912450195529962	0.7947560143989297	2.276403343810613	1.742561005576945	-0.13800030338284822	-0.9364132850596835	0.43586751414980285	0.6187663497326277	1.6746452083271028	0.6905436028246265	0.06112754492264356	0.9198124898747426	-1.41332984741597	0.49908942666694756	0.684819960310109	1.119862018749014	-1.0016805759365546	-2.2546348436480246	-1.1083628889063102	-0.08626540498632942	0.633510452950922	2.5354448888069956	0.7289843635050438	0.6943379121886928	-0.22880678019432824	0.3739109892838192	1.509524183848303	-1.6518551430140496	3.4674066543721267	-1.1170706278538316	0.13388953082730867	1.12834247049178	0.22602924584332337	0.40420486150793694	-0.21800136013210786	0.027360622787055873
LPS	74.0	-0.9158307068691195	-0.6076590304794939	-0.9829492024998662	-0.3095759987804233	-0.9871567899677665	1.0467249562082106	0.832303197300401	0.21745021699137781	0.5687968743223365	0.2660450871878151	0.07190461492997367	-0.37938276474743493	0.9106643966059426	0.7793892806406051	2.294350398521415	1.7938903904897323	-0.11978986767249847	-0.9688167216567685	0.3664201891051739	0.5733294772381549	1.664113027266999	0.646141773261156	0.049201239572506154	0.8951479523401751	-1.4223787917158643	0.4558563564638427	0.6992746968080217	1.1109794300629052	-0.988664485166459	-2.30925516676347	-1.1575174613061845	-0.13046246226770705	0.6369053201837442	2.5752030126054004	0.5630889946784802	0.6436794086264374	-0.21420084501379935	0.45612392884880626	1.551876698573836	-1.6807935805230385	3.522409710879081	-1.1615097834377102	0.11346182098038539	1.1751215125323202	0.1993805925674895	0.41962685212237094	-0.2057090769869619	0.017069004789444973
LPS	80.0	-0.9376351022767786	-0.6358213537391926	-1.0095139535882631	-0.24384658223925942	-0.9642434631711637	0.9425937222997892	0.845724782016972	0.19294913473253678	0.5514361340248596	0.26480501844633586	0.11312424849052295	-0.47587118977431636	0.8349970902844495	0.7565048822212954	2.29827368866109	1.8339160187725105	-0.09393450508689154	-0.9874389639701132	0.23436677175183968	0.5479654969990203	1.6448255915333525	0.6197378993498832	0.054519379375846756	0.8586183111932024	-1.411323469465783	0.43778390464554046	0.7032470645502885	1.103461782778681	-0.9923002914335134	-2.3617588649098233	-1.216569391090301	-0.15741808735242965	0.6481858046189997	2.60852348107819	0.4748905944567178	0.6019545565540705	-0.1948685745238439	0.49377768987714354	1.551892765839487	-1.7065184348365192	3.539768010263866	-1.2001429266180497	0.09541337338685432	1.1986904144346504	0.15289988083085979	0.4378438799025744	-0.18646288511803752	-0.0077227673680840755
LPS	86.0	-0.9933118636306045	-0.588049005856259	-1.0476443919131335	-0.18194567509643328	-0.9418901473174225	0.8364345022507106	0.8433661326501188	0.17335701766164324	0.5413913715488727	0.26361306950096375	0.14753819041783395	-0.5864661774488071	0.7611606902327985	0.7475817605241949	2.2903337955850236	1.8698958451812182	-0.05163761986242544	-0.9790105284579426	0.11398347821571676	0.5325052420519325	1.623361186237078	0.6034662229573016	0.05488152652804016	0.8250265207774709	-1.4019179427155226	0.4355219366722555	0.6928213724227114	1.1060632170981013	-1.00716934858897	-2.3927378566257715	-1.25845812699624	-0.16204118913179286	0.6593670197338918	2.672276356511432	0.4580201401260063	0.5647499339239523	-0.15354944580043903	0.5110695252757426	1.5321054554865765	-1.718770998784485	3.563382354663759	-1.232037315178816	0.09096620572723611	1.233976247978936	0.11122035198786588	0.46283332312500175	-0.1737356538974189	-0.019761484538752486
LPS	92.0	-1.046819811690753	-0.5191506946661981	-1.0664613499493727	-0.11998520835413419	-0.9335498537450683	0.7652397755280154	0.8395323987245888	0.16767054685065239	0.5231118430790157	0.27114168346711376	0.17290144522914422	-0.7348395418640358	0.7225921142519961	0.7297399335987634	2.2810901044222645	1.877836988668724	0.0011250938997330556	-0.9751348595920223	0.02033254570003325	0.5143841856638599	1.6043255468541644	0.5957792776277555	0.05622017996951036	0.8103371047230398	-1.3981445802273247	0.41743570202339736	0.6916208798119828	1.0981582052615637	-1.0302356729950823	-2.41436648524408	-1.2775687584348883	-0.1916657198750808	0.6781517580845456	2.7311728664781154	0.6026966315239175	0.5325238574305492	-0.03742285329995117	0.48117372117985013	1.5387305433564518	-1.7397803733739838	3.5988646506938275	-1.2418610572598754	0.10886345394441735	1.266616787379228	0.07849147124277703	0.48511463763765184	-0.15990600640994687	-0.00848542207560003
LPS	98.0	-1.0975856559118253	-0.5051966685773713	-1.055440434522879	-0.08603447393814631	-0.9284223685897078	0.7074101110047258	0.866432130105065	0.14935589177498532	0.4949728259254692	0.2689739551136085	0.18939653083610275	-0.795055790659401	0.7031283935897863	0.7182719912758337	2.2700059749458306	1.8766463364832522	0.016492016261689883	-0.9938907331151098	-0.05285712169141083	0.506285182065563	1.5809856577850838	0.5878066766021013	0.04942548718625963	0.7870077747735158	-1.418439039677202	0.30616603711339035	0.696950042672962	1.0712835422986877	-1.024920884095541	-2.412974545036634	-1.2621314736082803	-0.23028770274546934	0.6808969040404981	2.7574661706376666	0.676448924224124	0.503371456973887	-0.008331793513908434	0.4793947914642187	1.5541882008431411	-1.761743955606894	3.5926333803653363	-1.2457403837683934	0.10133955447411137	1.2716403507490386	0.04802037527776245	0.4972475982826096	-0.14709306760753685	-0.0018373844385778848
LPS	104.0	-1.1341048178377011	-0.5080821130681322	-1.0518642739230788	-0.04800646923791235	-0.924609274849335	0.673171075600804	0.8852911024149409	0.12910446015591093	0.4667685343923426	0.25789363586732356	0.19741367525375159	-0.7807399236478966	0.6666729335319125	0.7200588836929419	2.2612961478047504	1.8708645776074118	0.026070742951915533	-1.0088446054005755	-0.09308752782858092	0.5433326152097223	1.5586422461220688	0.5770091399431411	0.05180650812456311	0.7406305717491868	-1.4404327568403434	0.21410861015894023	0.6979271694227941	1.0575469008631089	-1.0041238950786628	-2.389667889816632	-1.2027500467234382	-0.2839045011801279	0.6799321925490404	2.7768874384594757	0.9307650843953758	0.5008167724653617	-0.0006868255970458434	0.5305675848406725	1.5529796614962657	-1.7953914728168414	3.5515780119828078	-1.2661477849593106	0.05508786349862498	1.2672050145868903	0.017034526732944744	0.5229744148025403	-0.14062660821239387	-0.027183499476555295
LPS	110.0	-1.1275840061615987	-0.4876355328247521	-1.0927052489614992	-0.011263273411430868	-0.8878193363393735	0.6490062546254565	0.8676115876788512	0.1200395276449989	0.44334554211774596	0.24742881248858908	0.19412825100224987	-0.6147998338852082	0.6371318689809564	0.7265266542417994	2.2779585229394033	1.8375786210978835	0.04792695593789815	-1.0083198699005642	-0.13164758626878934	0.7250883147045498	1.542954119994442	0.5194812583137826	0.05452958774525637	0.625171871959407	-1.4555533051567804	0.18078187113715374	0.7128334986324008	1.3015530604708325	-0.8768270969627083	-2.259525412231222	-0.9398409698743404	-0.28592958572436616	0.7077057018112258	2.7011599136177638	1.520952428999301	0.5119042531539818	-0.036493482768643046	0.6502815035075782	1.510634094022899	-1.812523973413681	3.2801283679263915	-1.0928416744339267	-0.055385606701009636	1.3126079019661585	0.00966797458813328	0.6674656835778003	-0.08720935119889542	-0.11156571051333868
LPS	116.0	-0.8402934554235725	0.03881088706402706	-1.1401932427521306	0.03656187698124592	-0.6521631083005245	0.5434212435977049	0.7588175040329569	0.17802036830613974	0.3603550238486655	0.2197193578457122	0.49400026083907406	0.39430999797270916	0.600273346871537	0.7477886659614318	1.8613116883104688	1.4376418191934082	0.19221797660323794	-0.6963163985681737	-0.315558643394709	1.0004523354736263	1.503849357811445	0.2817326219110832	0.007604993452982649	0.2638281775281953	-1.2893590395053727	0.33646675461008485	0.694322348774362	1.5796740573542276	-0.20331847009977358	-1.409608575336944	0.19834603216711502	-0.1560614083471908	0.8105520055842643	2.122517284931392	1.6832231433774982	0.5116010415234705	-0.2373924808333446	0.44015745585995786	0.8078710366711058	-1.5993935557566665	1.6166195766187144	-0.16141510054097644	-0.2224527079724353	2.0053579016976695	0.2839446094851135	1.2305985962602202	0.2583407361552114	-0.2890942081395602
LPS	122.0	-0.8360514885875219	0.04277072341517047	-1.1441783810294608	0.0488360287261549	-0.65926969018962	0.5269864483925094	0.7449370812885442	0.19795752609900297	0.35438902912989356	0.21601035279875652	0.5040494888812057	0.4101190674687666	0.5732442139758691	0.7422795087126585	1.8559542574587125	1.4299455469614946	0.19233367796402406	-0.6802661205125339	-0.3087434945294564	1.0018959908555327	1.4952049837224435	0.28175043208120026	0.011247411328592815	0.25678084744724605	-1.2754265610601314	0.328635823555484	0.6863660526823839	1.5776805328432686	-0.1953047256498078	-1.413290386596595	0.21549091065288997	-0.16498674599395233	0.8068844232625209	2.1374716680931014	1.6827808168616922	0.5083015888860991	-0.2435133173565997	0.4386783731154528	0.8043580332267435	-1.5932920222016993	1.6241430727270678	-0.15892625741376462	-0.29828008448748655	2.0120509407841425	0.27998281571008427	1.238874442595131	0.2652273189631424	-0.29766928878904425
LPS	128.0	-1.0113498038685476	-0.2953868664632696	-1.1658368118086722	0.042628391479555716	-0.7758061628732628	0.5889790262967242	0.79291239613599	0.21762076735964733	0.4103325480697658	0.23164724073797913	0.31140134229334954	-0.031718034880387	0.5681896137626093	0.7300962346978276	2.180118561206275	1.678324122311403	0.06157389830531944	-0.8439834786507935	-0.18242036627745448	0.9435141400199064	1.510456831593179	0.39368393999276335	0.048912922585758224	0.36947759257018625	-1.4052223843530842	0.18586910538921828	0.6915919851092404	1.6225977224818071	-0.4729558958824666	-1.8626458024438592	-0.32842422735418514	-0.24989588981506206	0.7611602437868992	2.5125798821070604	1.645129013292186	0.5006249629903169	-0.2062125273911657	0.5708494003599948	1.1888819992793842	-1.7564169231736906	2.470502679918611	-0.5342653177053655	-0.3895521955801084	1.6897868684095936	0.10432627178389664	1.0424828097619192	0.1320739164792432	-0.2477548168986007
LPI	4.0	1.5423742626071049	-0.3955099007463244	-2.2733541718646224	-3.003602094732679	-2.1863636569105274	1.763557643746782	-1.9220451832829055	0.6070588006885259	-0.3240992165826597	-0.8490071558488316	0.03639548608700656	-0.40917186268839767	0.5744493305101084	-0.45881413807330346	2.199027381164441	-0.5116741575009286	-1.2540915263296397	-0.5182939688075864	-0.9571328323792928	1.840857606080753	0.8242067698460654	1.113958810416814	0.9457174503692859	1.1851214824057994	-1.177174743092969	-0.348110906536061	0.44859760850543823	0.12844185134132294	-0.2914037986119799	-1.4226073711993372	-0.802829779536881	0.12774155309529886	-0.7188034853195359	-0.3456083271311422	1.024149920503537	1.507467100695626	-2.012456872255785	-0.7346787105489297	0.843164306095748	-1.001020194250313	0.8700165325585653	-0.9794143166488459	0.30946601924893635	-1.554295467879774	-0.07395171191376274	-0.5088262160438365	-0.7162883927232828	-0.6317664274221498
LPI	6.0	1.6175088034414589	-0.5184461885254108	-2.5503478330907856	-3.130429559552337	-2.4792354240283188	1.7408977444220768	-2.081621507801844	0.5529307299862739	-0.48006038774205056	-1.0218006716296164	-0.005782924028355098	-0.6135770240449977	0.46034781943527225	-0.65632117181891	2.1716755506350975	-0.600809854220052	-1.3918744483265406	-0.5203216465927197	-1.0397222864838167	1.8145373239980909	0.7386336200595048	0.9782356917192201	0.8979279958726141	1.021964063180668	-1.2172227919119034	-0.56961116028045	0.40895362820286085	0.03119991516147667	-0.4745405946881172	-1.6268845471349158	-0.8787685188966536	0.10624831532816723	-0.8850684754801483	-0.3094024877152834	0.9375102909337993	1.4994265785584437	-2.165585506587249	-0.8363365866561729	0.7637448720945156	-1.157589475040593	0.6029372884832548	-1.1313462960576188	0.1745316249590768	-1.6496626096219542	-0.1634548832932134	-0.5969154926554002	-0.9511310307264734	-0.8034544263292552
LPI	8.0	1.6565998583347938	-0.614548955572367	-2.716367738427885	-3.2098683757487407	-2.6904524174206723	1.7513698982035628	-2.1845661472774944	0.5174327258950827	-0.5595241941213044	-1.0779942744627034	-0.05235366593038234	-0.7306534421397408	0.3919590645860293	-0.7961692479933618	2.1485994421590795	-0.624016254373035	-1.4807662144480889	-0.5268901320564658	-1.0914978139241496	1.7693058662628904	0.6696291449083838	0.9124349486424564	0.8334900398723359	0.9377654257396058	-1.2540539626533207	-0.7139564216015912	0.42517180439780455	-0.037666688119311065	-0.5777396378626216	-1.774287404425067	-0.913931113999111	0.08523987770764688	-1.0206155543907245	-0.2905398800958236	0.9116228100279761	1.4838543475395434	-2.2348697388120895	-0.9088904675121662	0.7279266878661892	-1.2484773672841174	0.4414748265309113	-1.2266820541270178	0.10059447313285072	-1.6799111612858713	-0.2140868489272308	-0.6819023832851983	-1.0723749776668	-0.9102589714265467
LPI	10.0	1.6938937675671093	-1.1505790857024465	-3.120280951914834	-3.289426341372193	-3.7473651573610103	1.4759719317034705	-2.5162563893133885	0.11646943422991114	-1.1290184556249767	-1.2535898154879639	-0.24505475171443833	-1.2406998067271016	-0.01105418185440965	-1.5989428785532398	1.8579349931941718	-0.7863312536102443	-1.7871265526646398	-0.5487082191529251	-1.1968687548059376	1.2578222899187188	-0.0397112925753086	0.28937496080419683	0.13235039634522022	0.2167686927532551	-1.3445888768690408	-1.4184033490684922	0.3110714240385821	-0.5904352513605673	-1.2128846969621017	-2.304708405674208	-1.0243427045027043	-0.013949236638061493	-1.8226630327702615	-0.03795839741047162	0.48000585449410454	1.1931715333014767	-2.454943169821074	-1.2984947696901672	0.3609820313520333	-1.7278731054102676	-0.7352846714570639	-1.5939854706204157	-0.37532920408681847	-1.7629254695318202	-0.4854627376175073	-1.2904445489148006	-1.9278890799164146	-1.5020319598282998
LPI	12.0	1.5188334490163309	-1.5724525241672782	-3.214529405143995	-3.193170486655452	-4.124832230348693	1.1793884221581112	-2.5450280752072674	-0.13763073665583803	-1.3621406791644632	-1.29061132990948	-0.5543436266394774	-1.663619081986592	-0.14827515641843517	-1.815396254163015	1.565726051806033	-1.2143226076163633	-1.8765042417802869	-0.5180356957152744	-1.176841070128658	0.9142596063555113	-0.2965390049680513	-0.03788708103448505	-0.11342134823451933	-0.2814466368348833	-1.2913965225767428	-2.0511873055857843	0.050998376567221816	-0.888143663120137	-1.8929125293333935	-2.5798160475742615	-1.265058540466715	-0.24289336166103218	-2.0068972890769907	0.1690616676288014	0.030827740244894958	0.9487926503387268	-2.58205758419236	-1.455697689438741	0.05781972793148869	-2.170266939198586	-1.46946229607164	-1.7112077569171957	-0.8193120762375546	-1.8585340719842336	-0.6500311794611106	-1.6175748531794605	-2.3879115406270506	-1.8213437157373973
LPI	14.0	1.3197858850063433	-1.8373777339290032	-3.193287202640893	-3.0699151728792224	-4.21931095205744	1.0522850656751148	-2.4930042315825864	-0.2838200333663694	-1.4391914316551444	-1.3399356899401211	-0.8073227575736922	-1.9121501422798315	-0.23029718637919758	-1.8915795527303279	1.3639496254527024	-1.3114002514751644	-1.9331631405361915	-0.5152223971964852	-1.1144773660368352	0.6609989804195104	-0.3582235724214297	-0.19465769472568542	-0.24978395598521977	-0.5161393939248132	-1.2290058097364958	-2.5889586666934212	-0.11619048786113084	-1.0208929080742166	-2.234581875518625	-2.739245344716257	-1.4101068541412418	-0.4683862713957833	-2.0350915373991745	0.3740575530757167	-0.08926445621474441	0.7828825968222126	-2.5782929453416195	-1.502988533581769	-0.1683527206041656	-2.477951169765498	-1.903865664301702	-1.7812703777007617	-1.1775314297053272	-1.7979026280097887	-0.8311687683128796	-1.7715793723638982	-2.567536382209597	-1.9231920494842043
LPI	16.0	1.1149592795882541	-1.9110346191656302	-3.148449242058956	-2.92760008008042	-4.047877925245067	1.2302782963492027	-2.257275960157694	-0.22953082525513344	-1.3864451440206211	-1.4062325502559307	-0.9704195494213392	-2.05594477357904	-0.1898909154522028	-1.833456012799503	1.2465713630038926	-1.0998931939654975	-1.8736937865800267	-0.48774508057871824	-0.9359780667920988	0.4466154724981613	-0.2074049968190612	-0.24875210071068232	-0.2516086563812338	-0.5930790552772408	-1.1367905598935852	-2.8069886812978564	-0.18836096205848604	-0.8959363530853567	-2.383188534403534	-2.851899385881612	-1.3889909862691137	-0.6910095370195902	-1.8744786645769125	0.5000620798097043	0.04622630293447433	0.6566527419332343	-2.3896570961755748	-1.4826076658944731	-0.22987718855634962	-2.6114244445726675	-1.8164963522310293	-1.8586839665209585	-1.3654839201609061	-1.5681495563132954	-0.7748759689727321	-1.8084154571132274	-2.60454141271718	-1.796119098701757
LPI	18.0	0.9080487969782395	-1.8897795966038058	-3.1165867924540542	-2.3376382734161525	-3.677294881340418	1.5675648154514648	-1.7746058813755086	-0.025826530607109488	-1.0110324100584864	-1.4362926649485537	-1.1092037196286861	-1.9325220953309157	0.37456990947411395	-0.7070335591667838	1.299299895398691	-0.8260620002121869	-1.8326360957100827	-0.4623491566942017	-0.9598730529792096	0.2869007474884695	0.821878629125238	-0.13013781591862783	0.13971507958216026	-0.4273716309374575	-1.0328713726846972	-2.776409828791672	0.13498691120376066	-0.33338357673712743	-2.3645350769025373	-2.8533027440484875	-1.2316297510635905	-0.8841811362682263	-0.8435873785644024	0.5699753066376495	0.3044609809764189	0.6796304144035109	-2.081770906560639	-1.3499861918874423	-0.08033471478362877	-2.568344761915584	0.07889964745691073	-1.6452937260194405	-1.1891048021871793	-1.1711610637353673	-0.48220847590007176	-1.6610142288778273	-2.2172825093345745	-1.1908346364363578
LPI	20.0	0.6068390827206885	-1.7734096514061903	-2.926829442933408	-1.6525777451388548	-3.4166655187373136	1.6884238366132547	-1.8343384314179816	0.01723493126063903	-0.2917857097565695	-1.1391762479968794	-1.128273275094482	-1.675041276387882	0.37398082031663993	-0.35417653151982076	1.2955362921437488	-0.49913544485826605	-1.6727343417064213	-0.47487096228071035	-0.8904641934043874	0.19652348753061058	1.1115628247824643	0.5066483749005266	0.2314494367007974	0.26732257406673926	-1.152033093944021	-2.264582284832589	0.38879305545143206	-0.34678288103867905	-2.2667808587084437	-2.803140452705585	-1.1019607489998582	-1.0946233022735654	-0.6963229250990964	0.5770530015140288	0.42382170770550776	0.6862649977474466	-1.984966221567588	-1.0992937692193998	0.22737249779674457	-2.422411668051228	0.7787035386269022	-1.5499565483022377	-0.7756405746114824	-0.8106113753026373	-0.2809615229553777	-1.535573799188159	-1.8136439049073607	-0.9755308331733887
LPI	22.0	0.4520663664959766	-1.6646687069846047	-2.744944222373921	-1.5075788687409355	-3.280446031103789	1.7346901809506952	-1.7448435143875964	-0.03629188472876802	-0.1255327824568056	-1.090141876572565	-1.0786308613888465	-1.6919130778783955	0.2878898709155838	-0.25755369740536393	1.2849304525153948	-0.3713169811349383	-1.543533013756497	-0.5188446600249766	-0.7850039327408372	0.12289511950567167	1.142083181377857	0.7637058137004936	0.1750719143324392	0.5630620283306691	-1.1655704911820715	-1.823994313906155	0.3526910215089405	-0.3726924746756994	-2.2163834225640255	-2.6555439956062346	-1.0476083369130198	-1.2206599070710813	-0.5482335028124646	0.6070677210844913	0.48612096562052554	0.710450481736516	-1.8732644477813876	-0.9367903191875805	0.251351198575431	-2.1912813755364295	1.0113251141628647	-1.512472392345453	-0.6523331005875662	-0.5712714890291736	-0.16565789233254827	-1.4044741026355092	-1.7385105134957828	-0.866341265568846
LPI	24.0	0.2264849902537185	-1.5615599741154331	-2.56828886675776	-1.3597661725943184	-3.051755185506036	1.758946771589332	-1.5558279924613558	-0.07244310474890756	0.030646589347597702	-1.0447420255226347	-0.9791065934817859	-1.6767592680410128	0.2755793721055234	-0.12965846454167126	1.3349547298085658	-0.24183911302933261	-1.2907134983495505	-0.561341962613712	-0.7146129358997767	0.06604236365853214	1.168056850418924	0.8498272146127179	0.11038961417465713	0.7643696322755236	-1.1776885363269878	-1.4736238694807509	0.2631990582695841	-0.2783845673897714	-2.1478609185949185	-2.5203867431556835	-1.0317682928851735	-1.2569290165659919	-0.36555670067290935	0.7071153554135334	0.5885298927382893	0.7531721639538116	-1.691956789263101	-0.7652790274782415	0.27079282222165096	-2.0157426463110673	1.3285991029538293	-1.4330187427474266	-0.5866301514108857	-0.3351312346529979	-0.07933469771741188	-1.282448882377801	-1.631078856797957	-0.7354915847732839
LPI	26.0	0.10991818599925929	-1.4516729502070043	-2.422936274283064	-1.26082590280301	-2.6838208815397095	1.7896543863319665	-1.2745937059665795	-0.05266224801793175	0.18201952986955333	-0.9876444284997572	-0.8109805344735438	-1.620003556368037	0.3597529872969076	0.09823421272147674	1.4158595684371504	-0.12801789737350103	-1.1256448806978032	-0.6064534312389344	-0.6204975820490473	0.0362777723211048	1.240848816364143	0.9252740776015028	0.0848840343341786	0.9330857469459521	-1.2190458147448215	-1.0917526598435445	0.10023370606929757	-0.07539059220443127	-2.0399394576016263	-2.36958145876307	-0.9775718775469896	-1.20216718960788	-0.11521255007030198	0.7957404138671433	0.6705364849778259	0.8404893414243289	-1.4498083713735925	-0.5892328717360836	0.3517350172559	-1.936451820563747	1.6454268126427178	-1.3346832840832301	-0.531517296204732	-0.14813645749224938	-0.008901671487329928	-1.1481313213047029	-1.5280855261319766	-0.5706357195733315
LPI	32.0	-0.17171530655909245	-1.083585519074026	-2.047525943942805	-1.0083155122988647	-1.8029558284818512	1.8410101740445808	-0.6727450582245066	-0.012127996741207958	0.46340971662415287	-0.4001787768853956	-0.4597126784915814	-1.400112000322436	0.5292313572542721	0.5631393613542942	1.562028766167537	0.2997461934056061	-0.7040023527819035	-0.672503145398253	-0.093856295018432	0.06948311473860722	1.3780686816160297	1.1853716091303432	0.04760772689296095	1.4370390163742832	-1.3413711685556637	-0.44219806492974395	0.07895846939220337	0.29633225758438403	-1.3732279310530906	-2.1797551040451593	-0.7926651738633385	-0.7391935369628007	0.13253232186111355	0.9798023390346886	0.4027561502745637	0.9690021642487967	-0.7235094604446891	-0.16682229698749737	0.738461847773815	-1.8665940420950806	2.522269503190858	-1.1085459817510221	-0.32879748673001147	0.43132869253173695	0.140657715415785	-0.8524095282779606	-0.8519686512939123	-0.06905855643317545
LPI	38.0	-0.3285798121252686	-0.88625703632905	-1.6906489799310624	-0.9791066093819168	-1.331089639579872	1.880934977261364	0.013211562129670285	0.01471127045312258	0.522167443321543	-0.09056656956117957	-0.32494017707119527	-1.2859682272213309	0.6349364842669877	0.7101627582873123	1.635867000820061	0.5802328081004192	-0.4197571687137045	-0.6499670034913722	0.09887001513735208	0.09733099327661611	1.5139580402238126	1.2695264628984293	0.044376028942822665	1.5855879480274304	-1.3679906995824245	-0.16816981357691632	0.18598291325641972	0.6327231676648415	-0.994097122102754	-2.085121603531531	-1.064783949061628	-0.3301497575214937	0.22700174297225145	1.0961130894136089	0.15063443802810128	0.890545318122135	-0.3304767426259203	0.0718664128405502	1.0770208541370416	-1.8669627337278054	2.9537650234498867	-1.0046025652896886	-0.2698503480103072	0.781264554779992	0.2532165371874107	-0.7738811334090282	-0.5954538075065289	0.16658789007637903
LPI	44.0	-0.3190514953721521	-0.8247800109527507	-1.3657521527345577	-0.957699017191037	-1.079170193839205	1.8816937207118183	0.43345865504787373	0.02655674979078781	0.5658086189276536	0.06766156559163179	-0.2450117422068573	-1.152091831787406	0.710102974192215	0.78349712417225	1.6742261075568279	0.6653454973204268	-0.2506149315087699	-0.6439898015453254	0.28822353397460126	0.09546438662941648	1.634788398660333	1.3275602251660739	0.041320930819270164	1.5935435323767861	-1.3665936890133519	-0.019240986788635468	0.5575859290210603	0.8754111975508835	-0.9073379754482548	-2.045048501502752	-1.0789964565197911	-0.22029761640889323	0.2690014315442252	1.2218730352681866	0.14663929755159266	0.8654381414167418	-0.16430981910723205	0.22453272886764322	1.2266659911786195	-1.8783287885813862	3.2208633633149697	-0.9993884225661889	-0.2620696268664961	0.921424594329517	0.2944588465455147	-0.7137619427188927	-0.4819619394247813	0.2828944732076538
LPI	50.0	-0.3541500076315643	-0.771476146286542	-1.0256153844986555	-0.9113488876128878	-0.9797379876568858	1.854071900665249	0.6182251557101172	0.018611971281482627	0.5803411036603688	0.10351390870303112	-0.18067872790157716	-1.1192356202791651	0.7113151085203343	0.8009078336941464	1.6742219512204746	0.7425551955425597	-0.19128074198607653	-0.6416871055056476	0.44953980902717655	0.061353454068368195	1.6452394386975606	1.3582366035241589	0.01583128834351723	1.5778430645831087	-1.3407979931372438	0.07226098917069103	0.6358842931661692	1.0257496598857363	-0.8624580078243227	-2.0409722874396334	-1.0592656726952128	-0.11504606342611105	0.3092177795020285	1.3652418139279576	0.16693043881995154	0.8388534746651362	-0.13136552874397006	0.2841099041975002	1.3025661488424052	-1.8948045877551885	3.3810053500003363	-1.0299791540005472	-0.28272934403376804	1.0353299967778382	0.3226681803501893	-0.6595261757675396	-0.4379247832701775	0.3244794675228058
LPI	56.0	-0.3688363610473168	-0.7281976941106475	-0.809630529919742	-0.903531619568377	-0.9471970698584105	1.8260254960432862	0.6433559528391152	0.02628144179372153	0.5543271792553395	0.10918801450053035	-0.12930818365610203	-1.0678314651736913	0.7035072427583865	0.7949826670168048	1.6628305014318365	0.7750259355507734	-0.15073556444775402	-0.6318141372975699	0.5221928281543612	0.07683877644510526	1.64088679468716	1.357704831951237	0.01637825266984674	1.5474727216378272	-1.2989385074725017	0.10946148290620046	0.6736603814728717	1.0669826790729469	-0.8696340495148512	-2.0327936088641385	-1.0131168659085497	-0.06627834079877862	0.3239536817031358	1.4455841339550684	0.20958995923159748	0.8055322699920964	-0.12953583712532374	0.3078127518372721	1.306671959500306	-1.880731589121801	3.4265454663198556	-0.9980454270426903	-0.27780553622618404	1.0521584750023816	0.30988968678727613	-0.6207415586059231	-0.41934017695033654	0.3335577630123963
LPI	62.0	-0.4416831648333011	-0.662377205423786	-0.6395741369258481	-0.8613314556980821	-0.8731398708747818	1.762388633473065	0.6977879758792189	0.03456888546026494	0.5325914481068788	0.12404791530907347	-0.05787878217716559	-1.072438923440785	0.7315515430851518	0.7886395047452198	1.67606280664169	0.8860814353917539	-0.054393473179625666	-0.6297736983029851	0.6057305542910258	0.12113522816332654	1.664385566568946	1.3638910518558436	0.02136829605639031	1.5145707938993032	-1.289797333926246	0.16866815885207603	0.7142708476404235	1.1368773422573974	-0.8348025603216954	-2.0606627813383356	-1.0784652469003568	0.018684793760195294	0.35711939616697974	1.573482750916203	0.25170595857894656	0.7506461358305868	-0.057111861308951815	0.329875762011954	1.3141296665518538	-1.8981970240415869	3.5415796629296206	-0.9968857274297386	-0.32778678943206213	1.1012361092194438	0.27713076363928923	-0.5997515545459935	-0.37958320966605885	0.3475545384706127
LPI	68.0	-0.48447964116184655	-0.6716876464317121	-0.588217530547979	-0.7804845481833891	-0.8602187940986376	1.6648035017133156	0.7417918650389735	0.03908829164702516	0.5217321721904745	0.14079899611848412	-0.011309942322550766	-1.1080213433149617	0.7458868442218736	0.7748155296093654	1.6791644546981892	0.9646300816758359	0.011912836255413476	-0.645151122500413	0.5983156310619276	0.15237122767319125	1.668368641725331	1.3644132356886394	0.019762866994322798	1.4941649722948953	-1.3066605580078983	0.13215296139271462	0.7341901405731894	1.1449160281097384	-0.7906578632123529	-2.1108892200772043	-1.1365040268601379	0.04336920995492979	0.37785924747904603	1.652721787785754	0.23758329427665553	0.7030481077086808	-0.019482189397796675	0.37358707095584615	1.350153777077084	-1.9355324196981767	3.630225418384222	-1.0214516225672532	-0.3803721947224898	1.1630110096297095	0.2489912187554825	-0.599352954261046	-0.36554619390557036	0.3580367993949472
LPI	74.0	-0.5049325204178173	-0.7015584355023041	-0.5791349784958434	-0.7207242206138033	-0.8463775453819025	1.5817325382142564	0.780266402705422	0.04674814939547954	0.5166926363192058	0.15273305729789474	0.030469919789821536	-1.136111200068035	0.744768707481376	0.7576743648492753	1.6742150898514594	1.033454165864228	0.04296779939418608	-0.6610965254482205	0.5597596004122548	0.17073072948956836	1.66305866459603	1.369095630549561	0.013764191084248787	1.4763135667931981	-1.310013999860755	0.10858027049233598	0.7437678880615218	1.124916596244582	-0.7494617820372271	-2.168365195811935	-1.1551757035124994	0.04168313888291427	0.3949499556595473	1.680885749480852	0.14823860942218878	0.6713754294633973	0.031213182236328248	0.40710298071323153	1.3631684025797235	-1.974307182694672	3.6805503069660843	-1.0606604133336894	-0.41268527159575585	1.193954946884404	0.22500246432695697	-0.5779023546319303	-0.3648081167098695	0.3605598223155063
LPI	80.0	-0.5358430501729338	-0.7237375982006883	-0.5962994365337284	-0.6933300468819159	-0.81877119980544	1.4876471475534743	0.7934544658196765	0.0688878862034457	0.5067845895834618	0.1600372182138253	0.06410876221202737	-1.1843525231785013	0.7029970396198374	0.7358537931259966	1.673276684628861	1.0829390786342739	0.06011488121619267	-0.6824357237643419	0.4740782190683087	0.18678522813005527	1.6572298537230439	1.3749765928192463	0.010248411580358833	1.4346445423491538	-1.3043559772154716	0.08486570748591964	0.7563001913626165	1.1029336502581246	-0.7425117911034647	-2.227347036201806	-1.18097388420756	0.057986840894402314	0.41222786552961344	1.707890456162275	0.06815665867812551	0.647643477369377	0.04509042615511156	0.41044002072374236	1.3396981099470826	-2.000720720315262	3.69391103238032	-1.1041041267447065	-0.42980373875944294	1.1931072117424524	0.19063301330863397	-0.5757122586752341	-0.36029088400309606	0.3524483106129751
LPI	86.0	-0.5848562634006225	-0.7032304905856549	-0.5982705848993887	-0.6519064132451976	-0.8062325238787863	1.388732041382717	0.7973052538233157	0.08665452931445673	0.5069282807511175	0.16017983354998516	0.09197429312744954	-1.2561263471952757	0.6613878496206117	0.7323339825154822	1.6536027036458747	1.1256690137974337	0.07828980139145301	-0.6771281372962165	0.4159084228160948	0.20717380230378613	1.6515321403179681	1.3802811669513522	0.021379647317866533	1.3931083401564994	-1.2934505793445532	0.10197104845395707	0.7657857649539811	1.0856258244405321	-0.7443586484948364	-2.278030636911522	-1.1992391603301547	0.06360145571559261	0.41402256629459927	1.7506051891181065	0.029095723571778587	0.6333559506978518	0.0825399520735545	0.41040673054853005	1.3090942325896064	-2.0344735093319635	3.717024870252281	-1.1517780817076173	-0.4458085418318528	1.1941503046876911	0.16040927769991128	-0.5691182520083803	-0.3482203024441464	0.33670993435628155
LPI	92.0	-0.6447048809236282	-0.6796383821225024	-0.5915341806877485	-0.6152742122014248	-0.8074461868615577	1.2996519449019706	0.8027629209102617	0.1112880107825576	0.5050077490981807	0.17106493500094125	0.10645651210842628	-1.3486893068152614	0.645390742177115	0.7238715376126342	1.636048315397092	1.1717042874907746	0.09885284798984663	-0.6747613103592195	0.38491535836543095	0.21717064623099377	1.640495354078878	1.3833883019391986	0.039717293015777595	1.3796902788519871	-1.2871216538201635	0.13500441541115113	0.7785776727814022	1.0675259693056403	-0.7570698107806972	-2.309746346088104	-1.1998195249006354	0.04644983752616559	0.43106379116214216	1.796886170873305	0.015019507051038118	0.6042461486369624	0.11976388602508097	0.391401091024386	1.330359277369515	-2.080186482574888	3.7544308916256823	-1.1762091609726482	-0.4579120201121717	1.187970094058617	0.11855730791736611	-0.5549074141680088	-0.3482239956150889	0.33981681524658264
LPI	98.0	-0.6907329842891121	-0.68036141572356	-0.5695284821991231	-0.5987858249672698	-0.8116996480987211	1.2413941713773624	0.8056077693368919	0.12696066986749005	0.4866295375385434	0.17126220862117553	0.10350815933468552	-1.3805777735087905	0.6434264478159172	0.7175507299599817	1.6218809600515567	1.2084031109632758	0.10434844365018262	-0.6882140374572894	0.37295352081808664	0.23065522696775664	1.6238589513544055	1.3959871223726066	0.03316264272101677	1.3491618244674655	-1.2889742639795008	0.0945536862488987	0.7891008299976285	1.0362771270897557	-0.7625342960943051	-2.3213590988543737	-1.1952167013633705	0.031972120540570255	0.44008958342614485	1.8250857446256883	0.03964450783241476	0.5756678959153475	0.15441165418176026	0.4106170625219976	1.3528799484165508	-2.105619364270146	3.75327453057453	-1.199937522427616	-0.47871789000273346	1.1878771405882742	0.08519065313506344	-0.5652384966984766	-0.34289553211684515	0.3330543322804048
LPI	104.0	-0.7242713084893408	-0.6747569738280669	-0.5550173436882231	-0.5757660372564306	-0.8062771554247226	1.2112320961746632	0.7993215857157133	0.14506192532933052	0.47404859320106435	0.16821578651639513	0.09447858552393083	-1.3780904938942518	0.6169290148775334	0.7257656992628494	1.6087546807365616	1.2519714497736023	0.11202829955298077	-0.7059149813975196	0.3714946249090349	0.2536896383154316	1.614735191696442	1.4087463494317365	0.028064478147591294	1.3139779014742063	-1.2991109421721785	0.06486256944438716	0.7974857504226032	1.0068733982946199	-0.7617308807146455	-2.323164789234216	-1.172132472197166	0.0365118723073145	0.4429563540565154	1.8592697962096687	0.247643763006149	0.5583709610069593	0.1759592419421953	0.46901466498444855	1.3911828717227865	-2.135566696401774	3.719428288730871	-1.2465361649725113	-0.501965450353332	1.1977010905515981	0.049405203951257914	-0.5645794383104973	-0.3384001108604476	0.31749961849917174
LPI	110.0	-0.7558100039178495	-0.6728080893490357	-0.5679260800587171	-0.5582692073251865	-0.7768300196892739	1.193096624816752	0.7975379430755242	0.1476789694168781	0.4572129365310618	0.17354573833583328	0.08087535730512752	-1.3067471480387582	0.6059706709842111	0.7329514066072095	1.6243566047805176	1.293406150673679	0.13648649728475012	-0.7072052358511518	0.35984209982816456	0.26737092939246293	1.6035790199708706	1.41174285079509	0.02001709742618491	1.2654540273647417	-1.3087197031914362	0.046358147870591906	0.7974690209119883	1.2137340470465958	-0.7870234985406827	-2.2640772366123127	-1.143576085169599	0.03582366450869133	0.45292893027544706	1.8877446342273905	1.2002150953036832	0.5566737196160679	0.14375081927430058	0.6881338670261672	1.4009556221337884	-2.1564328088079123	3.5113359670962607	-1.201115795019209	-0.5468529928952385	1.204938242255859	0.02976305551941574	-0.5640559897679243	-0.3113248588494249	0.285130390003273
LPI	116.0	-0.5907189032295314	-0.4057974403700499	-0.7290500101905805	-0.548107175450996	-0.6529848281792094	1.1027840645111155	0.7687328623354864	0.16922236800002338	0.43308758038075296	0.179715598819814	0.26460166474675106	-0.09222043477515508	0.5919110445301191	0.7663863937081109	1.7596158756087956	1.1118039842596832	0.2125605705534706	-0.5235936866599185	0.26369313633203234	0.6027193406626289	1.594911298160064	1.2955440811537013	-0.051907504262606104	0.9027596279946242	-1.282075016263841	0.1335757648529555	0.8417656112681866	1.77002571748682	-0.3635259305382252	-1.3199686068577015	0.12443469854762024	0.01997222357824718	0.5465638877062184	1.7657548595354995	1.7428800382561882	0.6113118390693012	-0.0569015890536941	0.7077721810262522	1.032936372816694	-2.059120474593335	1.8999695848826899	-0.5583313310699897	-0.6051859484762482	1.5795450033550598	0.13534893620917918	-0.26830714507424863	0.0647646318818335	0.029631273650650564
LPI	122.0	-0.6015543337330598	-0.39610650218704235	-0.7306277884095375	-0.5397054118216082	-0.6520442461647475	1.099558820218513	0.7567940646998427	0.18055064699113746	0.4326188498318402	0.18079778713237923	0.2730131074061535	-0.06019237431887763	0.5792545765106654	0.7607824664433406	1.7662217574735402	1.1311925189049918	0.20348007549263575	-0.5150598250678164	0.27579133760919045	0.6273391073592062	1.5891850312612608	1.2915945887149665	-0.048602552992758764	0.88410886044928	-1.2724115433160232	0.12297876951323741	0.8378483900447035	1.7674643008470226	-0.351555659119045	-1.3228136653053373	0.14764022915244185	0.018464597655134467	0.5440133722542511	1.7869403571998514	1.752087908811048	0.6069237910527067	-0.06035359590121468	0.7153096232974863	1.0447185920257571	-2.04289472904824	1.9011153413611395	-0.556544754297357	-0.6400799302782766	1.5878747851988624	0.12219238586119893	-0.2651875056466063	0.0805887665477476	0.015562098839714354
LPI	128.0	-0.7526302444115412	-0.6231870559327174	-0.666986129181555	-0.5146630965716431	-0.735739034824867	1.156680404058705	0.7532730130419559	0.1963268110878367	0.45292668749667436	0.18408222850398978	0.15487655719325602	-0.7373885316041271	0.5831606184233118	0.7422346207980608	1.7806320984628583	1.3031589835997	0.11913577848704772	-0.604365354819668	0.36080866121355804	0.43362028751013554	1.5923922683396128	1.4004155673572556	-0.0015771470554758946	1.131825991651037	-1.300672609862374	0.026685258046217037	0.7949740726691781	1.6937942347126678	-0.6930988476660864	-1.8692328562094034	-0.689757239881762	0.04412246376653516	0.4905077492115626	1.9652716030064357	1.6687782953686003	0.5736353105109835	0.0030925593738087326	0.8210791379857474	1.2779529395705498	-2.131241065349613	2.7926365752147073	-0.9794797714609633	-0.6705583514241376	1.3828803130446627	0.0033017416879289733	-0.45583623549705266	-0.11806615940852543	0.1459143497957447
RAS	4.0	1.9518786883294525	-0.5656856725319184	-2.0338429432097533	-2.830769516250001	-2.5614143210052083	1.3141092208963838	-1.4398998525193853	0.4944923265050715	-0.20774314567620067	-0.29313150051473713	0.25620317552789806	0.2576204021238561	0.6450453876573005	0.19888526236626086	2.42115301846189	-0.7834026847833844	-1.1666251138573789	-0.5393375970201489	-0.8348081162438491	1.9603007353907138	0.7182732883027757	1.307262397451413	0.8078877119805051	1.4897082287334722	-1.1157265753264236	-0.03840392520436186	0.7488503082580166	-0.015630343688174085	-0.5558722109821441	-1.5234890671799497	-0.5230930183355614	0.5121928547478707	0.24317023361633133	0.07639825875993785	1.05595039307364	1.4708735012170067	-1.9669798953675512	-1.24259182267127	1.0567066146404878	-0.7958762282994686	1.6797241900367061	0.352040474605744	0.7335965285557331	-1.4318099997469553	0.08641025852156062	-0.20180460217063118	-0.25965507788725606	-0.09023376629163117
RAS	6.0	2.0410164803459354	-0.6565698947026772	-2.2813149041763228	-2.982550128220381	-2.861067585115156	1.239586130943453	-1.653732980100425	0.4362454444277213	-0.3797803917173491	-0.4765821533313849	0.24420535566724497	0.11125903526057278	0.5089748346629607	0.03893383289334813	2.3969510997474552	-0.8758770361994073	-1.307948993305032	-0.5436777974616429	-0.9636254104456139	1.9577355419591314	0.5815184349158304	1.2264568725866616	0.7458610851940836	1.4099610463786039	-1.1601961515805783	-0.19431133249473406	0.7539742057868272	-0.09748742820893595	-0.7967084731506598	-1.7121083044046819	-0.590638226199112	0.4894997857879491	0.1186724839955766	0.09323238629294091	0.9925549464715429	1.4826664668963545	-2.166526009109801	-1.3881019684490188	0.9789436418094223	-0.8848194592663287	1.4872262244887764	0.20060398723804543	0.6707076673962556	-1.53752798436436	0.010000120529682703	-0.268994578430416	-0.43397716768186284	-0.25705234947082817
RAS	8.0	2.0756715320698538	-0.7390148292150643	-2.406699746267865	-3.044489106718356	-3.072541740382623	1.1935880144434565	-1.7689260907438389	0.395464672265331	-0.47258610043909177	-0.5324780827810198	0.21969989807496743	0.0159845657240559	0.4219899179033034	-0.07011004219113076	2.3795998803666842	-0.9051033731738419	-1.3812368815603822	-0.550595920125143	-1.0542869951104425	1.9155616769706498	0.4755748842998361	1.1786652596217446	0.66169662106128	1.3600630751210132	-1.1850679077291648	-0.2974778356051274	0.7964022340503647	-0.16856951933653735	-0.9461500564790338	-1.8712897631629832	-0.6331941997113041	0.4581908152816462	0.033678616887033726	0.10088396461700692	0.9601122006875019	1.475666805565154	-2.264409900745268	-1.4921313027029761	0.9219856207082892	-0.9280611410357297	1.3710456762608734	0.067426114453593	0.6377925267145156	-1.5924827630939284	-0.05742821719175874	-0.34813681082943193	-0.5203653281449357	-0.3767488927922576
RAS	10.0	2.010999227359929	-1.1746458158122806	-2.7143735738078902	-2.961371507826043	-4.043434661047411	0.6382511067861009	-2.1176270484659296	-0.053148569959407956	-1.0985788866909678	-0.7351924744853395	0.13688998502128769	-0.5545727183722565	-0.07142009490738545	-0.919219747487576	1.9837976017764656	-1.0875590726139321	-1.659957602391017	-0.5174998682022603	-1.265977673191571	1.2931116318149039	-0.5063163998849598	0.6512479292450816	-0.22207665449305466	0.7159524112141699	-1.154340810047739	-0.6691224836706846	0.8181555324371171	-0.7025620632314882	-1.6944847762288948	-2.3600895737127483	-0.8179481208342885	0.2930592876996463	-0.6489218732996579	0.2631788417652812	0.45959774476295256	1.1214244122993973	-2.5518581323657017	-2.016200192507502	0.42405835745576265	-1.1553539212801966	0.41383892896392516	-0.8852662816054256	0.3021528033366145	-1.7851470717957447	-0.3535875981351394	-0.949939869830744	-1.2157767292694341	-1.1421673750395602
RAS	12.0	1.7361727664841666	-1.6107718668353626	-2.768585474998361	-2.8145017115448034	-4.4111028159348615	0.29527856584157713	-2.174530063864446	-0.2880230398707947	-1.353415258308927	-0.8006299400162662	-0.1321016218116351	-1.036195118274975	-0.2427314499126936	-1.2180287729778136	1.6108186141882435	-1.1683514667520176	-1.7657225635285687	-0.514277204586186	-1.251248822549208	1.0213469772419574	-0.8071790031435432	0.2615699642820649	-0.5299864446093193	0.2095487696641468	-1.082856743402718	-1.1705052109869396	0.6652239822609446	-0.9381735914125707	-2.3118917210461882	-2.61631942188125	-1.1756149033518588	-0.051013089857378284	-0.8992490907843926	0.5066640849375934	-0.028373351702523763	0.960875623158225	-2.7188031854653225	-2.246376518594413	0.0040391546569783585	-1.4702026112188515	-0.15486359136761085	-1.3156653095332937	-0.10922851922836196	-1.9218552216086024	-0.570243364998492	-1.372633623763157	-1.8669918196765327	-1.5979997352457056
RAS	14.0	1.4486374193831093	-2.144308479944783	-2.7880288937378213	-2.667201388394127	-4.509790561879223	0.10891640237177426	-2.259695803808825	-0.4208027275424465	-1.4597057500133193	-0.9188875501215057	-0.3598323342925775	-1.4166784667366947	-0.4341966539422208	-1.3066287628001656	1.3714240510198576	-0.997717503533445	-1.8153183742040064	-0.6097951977978829	-1.219868511574769	0.8449251598651983	-0.8584007683510537	-0.0017710861591863224	-0.7208249677079132	-0.11088077529484401	-1.0347241094138115	-2.0551919567183647	0.5413642460183896	-1.0631843007772288	-2.6582287666449695	-2.79730564052005	-1.3905254953052224	-0.6398381687824884	-0.9628371376302393	0.7846150352928012	-0.20842867706255958	0.8677953161114734	-2.783658810215303	-2.3113855758976993	-0.39046063047926055	-1.703730300199545	-0.38365943817493253	-1.5967941577486455	-0.5437675925318547	-2.1292990437061454	-1.2150597825196294	-1.5984845985897973	-2.3079194827581904	-1.885049563762919
RAS	16.0	1.054750093312735	-2.415809996974108	-2.8047541025670033	-2.5096366458359114	-4.320035201133232	0.1156563597530843	-2.1721040007163452	-0.3344508841871495	-1.4423020223656595	-1.0565842352052868	-0.539564274093042	-1.6782560761345615	-0.44599716711090903	-1.193652049140008	1.2700931819767274	-0.5806142702429934	-1.7502493898937332	-0.8214510381096304	-1.078128413348253	0.7227014893539601	-0.6175165590815218	-0.16177347065983297	-0.8195141988995285	-0.23190736778849547	-0.9936660893046546	-2.561076741186099	0.46180504360577623	-1.010914704044567	-2.8167399191127354	-2.91932618153627	-1.3745573773879582	-1.1114534728097554	-0.8146432433378081	0.9937928751289012	-0.0901553172517966	0.8634649171917018	-2.727177964297301	-2.3119107806278936	-0.5643752163397062	-1.787179363033779	0.010772680598809117	-1.771511782308737	-0.8346255878706638	-2.123381250829412	-1.4886927385100182	-1.6300135706887668	-2.5313870564642076	-1.8499859642155483
RAS	18.0	0.7640635848472818	-2.5746419266076814	-2.8090665655352463	-1.99774189959049	-4.004376356922488	0.3539127363920261	-1.737850569844499	-0.09172494862150327	-1.1077957587553366	-1.17424171512606	-0.7160078393712201	-1.6518162215073626	-0.19191251152314445	-0.1786310385726732	1.2586636286445805	-0.230093504225912	-1.6279476112292144	-0.9351414643737925	-1.090123041772505	0.6357658425409258	0.938313458684547	-0.14600933460991786	-0.5748371284849304	-0.14672682264670553	-1.0508313578718393	-2.557626007529463	0.6211647843089398	-0.7228907508276119	-2.8752062554954434	-2.852472624659711	-1.1657645042386755	-1.449243077068127	-0.13288057343731827	1.1824709536367888	0.1321602554206958	0.9192649033270784	-2.4072727550346116	-2.25173882775459	-0.546741060712124	-1.7043197111110637	1.6699798170315379	-1.720174096518179	-0.6414249768530056	-1.9194101368567302	-1.3504157123343907	-1.4487450758131604	-1.9370248013302584	-1.3124880462445925
RAS	20.0	0.3293153043796981	-2.6696660640646614	-2.659826009324458	-1.0357242031618703	-3.786627731434815	0.3543019352610929	-1.5544004657019717	-0.12165977994133269	-0.42409847531080896	-0.5364358554710933	-0.760289726563888	-1.4879057628722132	-0.3292844832023631	0.05618132652837527	1.195122081352498	0.0783845050082514	-1.3846391549104273	-1.0734556980292458	-0.96377624472565	0.5746703769239445	1.0941236240205299	0.3193674248203086	-0.5215011960406651	0.15224858357468665	-1.0684798816445957	-2.1051418874600296	0.6846254030262461	-0.8169181373120151	-2.8130729153485623	-2.789261651550299	-0.9954681600514306	-1.7085182747527201	-0.17010785714763285	1.3559754677616858	0.24769672042873087	0.9238266305217058	-2.2658662420513322	-2.0696708949410243	-0.4425615947422079	-1.5292269469626238	2.15590565123214	-1.8153279864047014	-0.4133745045675399	-1.7845572944138144	-1.2662349857915056	-1.324975308430518	-1.3807991555675034	-1.2032717290687243
RAS	22.0	0.019605087686930513	-2.7233763408397067	-2.5327289473828887	-0.8786951224192412	-3.641063329724731	0.31729523008800486	-1.4754433640430424	-0.21458027323879877	-0.30354688377230193	-0.5317506830414191	-0.7486388769260703	-1.5320074709596108	-0.5355741345283257	0.09429664128546149	1.1375671053898981	0.2207606727817444	-1.2912182228314069	-1.2176021193605575	-0.8128783442282126	0.5424160254819316	1.122201431760222	0.40480903354122627	-0.6679573129204109	0.1849457556853936	-1.0414367377008962	-1.73118849413525	0.5176175396774082	-0.8853237075203094	-2.73478246856104	-2.683019846842487	-0.9183132962739885	-1.8824926341705732	-0.16509256907333267	1.4676726842003125	0.3294208121908691	0.9268600855776844	-2.260987554093377	-1.9962904406558082	-0.5272001637572991	-1.305984785225938	2.3423317595313913	-1.942567971801596	-0.3965777149867513	-1.7430512821908124	-1.1729028998380764	-1.2133851182016018	-1.326222646515993	-1.2376245592346284
RAS	24.0	-0.32184459622160644	-2.742648896405096	-2.4797825539834895	-0.7225622431609711	-3.4123980883592147	0.30054113527907994	-1.3655933736207486	-0.2639976508522676	-0.19469332613209783	-0.5402533046835535	-0.7051703591242796	-1.5332118253107574	-0.7525232022219308	0.15937008981810813	1.1537907865062882	0.38481390329650217	-1.0770429995127737	-1.334577889962326	-0.7118160206766465	0.5444261588307422	1.1403120536093583	0.4073361399961111	-0.8789022325363882	0.21914321117355712	-1.0422221662656617	-1.4710851059538232	0.3028348080679307	-0.8457585793251088	-2.6312151308549048	-2.567699448756993	-0.8631065063835528	-1.9849419692070707	-0.14224161713078506	1.6012620050201651	0.4509379840771386	0.9588636555050679	-2.1536925944619365	-1.936175436820919	-0.5390321471835908	-1.145873011910252	2.531013534143209	-2.0177602298762456	-0.39888753222423395	-1.7117253689628122	-0.9902358510185196	-1.0897163792889037	-1.243242872321217	-1.2242779485035709
RAS	26.0	-0.5488457853943637	-2.7437981144278814	-2.483025568434184	-0.6476452589321552	-3.04741988338554	0.3016327941172423	-1.2296162940602213	-0.2315247579743372	-0.09690932599435473	-0.552303720380601	-0.6100215294824686	-1.5045076756645803	-0.875150673177999	0.32306127250513356	1.2820750879905378	0.5434321298117832	-0.8889436851302825	-1.4253340082280952	-0.6422367010442122	0.5798967640507249	1.2100259401494788	0.413990852992684	-1.0170253881457005	0.2555583612648001	-1.10843473453169	-1.1664169762383505	-0.07659931807623688	-0.6511448127615428	-2.4964353502161196	-2.454013034311665	-0.7479492954810641	-2.0087101296118384	-0.09484663192683622	1.711940519333945	0.5749354741089545	1.0372952806119282	-1.8912363034063682	-1.8588552566873278	-0.5083439488299877	-1.043886519919519	2.7127496353563854	-2.0618899444048053	-0.36862693077045483	-1.6334387328711153	-0.8437099968667708	-0.9427367519057476	-1.1551024444555722	-1.1669066918174449
RAS	32.0	-0.9434466518516912	-2.58203647007674	-2.434641531112625	-0.6503798893207208	-1.9983063886528216	0.24810618990493422	-0.957540875181372	-0.22363500324265942	0.08373499998774482	-0.2019527547876632	-0.37980468906861603	-1.4004894266870989	-1.0950175549441556	0.5763460809712597	1.6092482022853467	1.051080686414754	-0.4965504405997742	-1.553074856831408	-0.13606398397397973	0.7529069705960996	1.301213405844862	0.4409089663128821	-1.1846327580498544	0.4470728230006607	-1.249136084430488	-0.6819662475039466	-0.48606780082883233	-0.30102742767433704	-1.8863172585506844	-2.3076198632116567	-0.6100456828762978	-1.6167493562761237	-0.008532224341828976	1.9243791395069558	0.4234287299025364	1.2053545014045477	-1.4319695124485137	-1.5714296183388794	-0.3080734427111019	-0.9849231632936943	3.0777111526360565	-2.154992049715981	-0.21562453474736867	-1.0814487588596582	-0.4421021085792142	-0.5828513865264581	-0.7010445915036119	-0.9347333947800731
RAS	38.0	-1.09193997056037	-2.3692934187247725	-2.1927532452201732	-0.7191352298941259	-1.5245823279011437	0.3304152370724533	-0.3964804695222239	-0.16045457409399214	0.1324849358880241	-0.013683155232439468	-0.2683144873068755	-1.3522259891904531	-0.9558283448724177	0.6246867866444384	1.859069197678556	1.471252358473103	-0.20783007201150855	-1.465079187523721	-0.13717153271651472	0.867372022351267	1.4450449474907245	0.3858514389926865	-1.203955219095289	0.5331495446400851	-1.2514885694063609	-0.49460758708327673	-0.4377712176035061	0.07604267493485352	-1.5184334803795305	-2.230470489945372	-1.3253376908634122	-0.9959779242900899	0.083077352137049	2.0611373694612367	0.15143473226858606	1.3746113350663403	-1.0945858410680869	-1.31930836739656	0.022199328121249456	-0.9909292969352312	3.2062339844784042	-2.1453718134844597	-0.1713981679877012	-0.854618095521783	-0.15456942805575338	-0.4497938050332957	-0.5401147402182941	-0.8111308054817182
RAS	44.0	-1.1455272015528013	-2.2470721878701148	-1.9525235897934148	-0.7393618883329552	-1.2802738307203398	0.3328575443655354	0.05823215501265574	-0.15827194561348407	0.15413846636751422	0.1054574548983181	-0.1791354250168377	-1.3135503666628705	-0.7806159702949584	0.653790048989394	1.9868565213075466	1.6415299840332607	-0.05758061795939608	-1.3756657933653214	-0.018028064960426953	0.8637452058588648	1.6425861161255642	0.36037138420384	-1.2147494206902996	0.5132171431298517	-1.2086977134696806	-0.34594434777549193	0.2325916148809702	0.3144888306902675	-1.3583822914555046	-2.1915878816020133	-1.4430330729846095	-0.853156619201371	0.10974507364798435	2.185525118289683	0.14287712799486701	1.3787230597589382	-0.9525861270265114	-1.1082173215068447	0.19359295684521535	-1.0143831207350382	3.2834454620581885	-2.141724547462588	-0.1909570761640497	-0.7957654306330006	-0.07500152511902558	-0.36203494594656316	-0.4625738591719018	-0.7645539475510141
RAS	50.0	-1.2028983174328316	-2.182837064435421	-1.70431164866648	-0.7431290183879139	-1.1670791445140734	0.3357599680521974	0.2184257859684287	-0.16534020205539607	0.17435344987075424	0.11791654565611177	-0.12232378323898517	-1.273688067425871	-0.7132153385134204	0.6640239298972092	2.0039417438042664	1.7316337576004703	0.008769627142463267	-1.2869395371016012	0.13869178637376883	0.8212041839913679	1.641800086682531	0.33389478070635076	-1.2438104298871984	0.48136269109929664	-1.1508056040309178	-0.275014215867107	0.2716749650486832	0.448201378672942	-1.2667879107530733	-2.1664075703696417	-1.4781877177637566	-0.6975101124426332	0.12331057021016832	2.2856761762550883	0.24746304467109148	1.3503058662161178	-0.87112426153184	-0.9817957042124364	0.26420281438071747	-1.0193491169937805	3.34244083778504	-2.1882411686985037	-0.20306402756524564	-0.6865931484364182	-0.03115403392311719	-0.31268880969480495	-0.4289869577380973	-0.7365961924652603
RAS	56.0	-1.2041034168175524	-2.008382743136726	-1.4918370915197863	-0.7388187074932776	-1.113551485113247	0.38825010280204847	0.2716117610269161	-0.1460399706698842	0.18829198978054995	0.12294605452588128	-0.07076417545603705	-1.2321210704488108	-0.589918621067243	0.6646105450329836	2.0018148885377083	1.7327201017154665	0.016504151255838064	-1.1788688227368707	0.214926827904362	0.8190171439703647	1.6277809820705014	0.3291250930018234	-1.1945069150463425	0.47694390679531923	-1.0974209082517565	-0.1842237921104979	0.29701589657604893	0.5368491302316727	-1.1841435403230556	-2.1416488825997884	-1.4352594082445465	-0.566057537626774	0.14766119173518905	2.30943035506477	0.3464505441103016	1.321383905419738	-0.8055252789098122	-0.8876584347320767	0.31971269684038195	-1.0211011786002158	3.3568998124457323	-2.1523264659319503	-0.16951167787679805	-0.6474611516639699	-0.024787000829898702	-0.27526210440169446	-0.3895497179489742	-0.7083176214159417
RAS	62.0	-1.2186945561616065	-1.8092270548142722	-1.332324385157084	-0.7130368961669269	-1.04354294362016	0.3671789455421864	0.34450645468163377	-0.09140455000616853	0.17774577474691872	0.13463796742841622	0.019851527727475036	-1.2993723020475068	-0.491205442661946	0.6603022651623053	2.0699942827634623	1.788020047721416	0.08558956855818976	-1.0996907499830104	0.25574452289552135	0.7729723820817187	1.6166169044344874	0.28194255230710336	-1.1640623474825316	0.47239139641730604	-1.0560781828033763	-0.10525340898063233	0.3413490261395008	0.6351068194130173	-1.1050247314552417	-2.112180975533183	-1.4974967930124825	-0.47613745937315155	0.16667759198252793	2.3846439259023717	0.42620851779913477	1.3148237603606516	-0.688867467561371	-0.772772815992795	0.36635352801782783	-1.0263705518787958	3.3559905365377696	-2.094183810810349	-0.16469873506694185	-0.651692776451525	-0.047147826155938787	-0.21455932443761228	-0.3471005166620868	-0.682879826976319
RAS	68.0	-1.2659346087822263	-1.73371575461583	-1.2840468762201034	-0.7028778321597102	-1.0249664391893722	0.30120990196520875	0.3774186433033357	-0.07772463712799114	0.17251824091975831	0.14279890627859967	0.0633314702072996	-1.3610297834895289	-0.5279139919089385	0.6460759931201322	2.1349211514169717	1.8402264761228437	0.1313519408390478	-1.0523966161584575	0.2547725161679239	0.7411401316436913	1.60258141712596	0.2291733040845056	-1.1753049864570542	0.4423149227508203	-1.0517430855162684	-0.14964664426730884	0.3621323615641062	0.6902485648927271	-1.0468026278710219	-2.107357173074365	-1.5679050128004306	-0.508779085816651	0.1562416894101283	2.4421817975500817	0.38944035821068856	1.279905559826234	-0.6312717038237757	-0.6601587061175984	0.36580212466056494	-1.0393230138940037	3.344453052002445	-2.0723879162145487	-0.20804542726988093	-0.6510347830181037	-0.07593383202883468	-0.1815555429437885	-0.32134583163703584	-0.6850385907475841
RAS	74.0	-1.3207950692108903	-1.689021523595567	-1.2883190008027952	-0.685264990912369	-1.004090973956144	0.23410965054752825	0.4002656799071383	-0.06646882514288179	0.16611304135347008	0.14875746961097552	0.08584509083452019	-1.3888365950359687	-0.592217283321857	0.6357107888348903	2.162969175730067	1.8692990152030886	0.17838226195660328	-1.0298260731969477	0.22383219732984233	0.6949051172491395	1.5839900598540055	0.19767921450780931	-1.1917739724869985	0.4078086403165007	-1.0450120022742921	-0.2635985687454138	0.3710325754318588	0.7150125915918258	-0.9897882034947919	-2.1085906348400445	-1.6012494721575654	-0.5614279275971489	0.1528371599537918	2.4658837205114437	0.23865022795621063	1.2391574026817307	-0.590153591936207	-0.5526007175124025	0.3694371643226967	-1.0582219471879104	3.3231980951692184	-2.04655206094117	-0.2357413503822902	-0.6253185796310279	-0.09950783789866949	-0.15388649892544295	-0.3083196106544099	-0.7001172449625181
RAS	80.0	-1.338650876082862	-1.58490309958153	-1.2871637108651	-0.6603266567001441	-0.9790019580019776	0.16871229235566615	0.4327889255630981	-0.051910325663008426	0.16893837666799327	0.15285473341161285	0.11309211027269146	-1.3931358162862535	-0.6621152880678423	0.6198576774798225	2.1941420844068045	1.8857607209266527	0.20426527675314893	-1.0126076264753234	0.15761399797781708	0.6642945850315053	1.5638555314040945	0.17948378133084741	-1.1909041272200225	0.37875248981086546	-1.012268489264638	-0.32660863996947953	0.37627880462228436	0.7382848197565878	-0.9659954677787643	-2.1046358012834343	-1.607695593955014	-0.5998776638496871	0.1643006609408442	2.483652685647876	0.1409873238842057	1.20511590306107	-0.5465785183794794	-0.47432178467961034	0.37981751627626287	-1.0715847654601605	3.2952145300652886	-2.0322254036158722	-0.25010729222710787	-0.5970989067812903	-0.11954333107314141	-0.12366719124759992	-0.30411120173411593	-0.7046609837529024
RAS	86.0	-1.3486123102501606	-1.4890319328891966	-1.2833554145026334	-0.6218823585428428	-0.9495671261003434	0.10763227641725222	0.4545214212600994	-0.02930401954868305	0.16902860459576402	0.1516741142874179	0.13667122637285536	-1.4323720586645465	-0.6923596969502768	0.609286633320876	2.210974298746462	1.9057707505277863	0.1979417089121385	-0.9818560536707103	0.1099641977009915	0.6362275158327533	1.5423815964959353	0.1671471578305105	-1.1777275559279086	0.3630569302372768	-0.983687617167257	-0.3229893581025479	0.3868862645821206	0.7575528385920995	-0.9453338230961655	-2.0949184282526496	-1.6246433339115551	-0.6100825315216734	0.16805140786867503	2.5032111905742496	0.09974638255586399	1.1704190732815152	-0.4733945428826685	-0.4171105510332942	0.39423612517035905	-1.0852478788724016	3.280071632479671	-2.019735519886713	-0.26236460573281395	-0.5669483159722148	-0.15562326733971557	-0.11011699612800367	-0.2922893111922649	-0.7020761063378259
RAS	92.0	-1.3483836099793762	-1.389584432177472	-1.282430509468215	-0.6013122190506273	-0.9263208443255405	0.07799082313700463	0.4646673204104827	-0.007485568035233188	0.16760316129884267	0.1475266287638875	0.16055284357600672	-1.447242485864632	-0.7011591593948087	0.6025465270782767	2.2281697998414027	1.921711396742216	0.19453978359187937	-0.9595487583630378	0.09322523801632603	0.6255208344167611	1.5263180004535388	0.14987410628978565	-1.1582011912261418	0.3561115689948329	-0.9554307356524191	-0.2988721243764983	0.40012868098310095	0.7703975894643806	-0.9364986839531432	-2.0953661342010457	-1.654781931902329	-0.6292583968021203	0.17914827607795875	2.5183433132870996	0.17560830938427313	1.1281199609536239	-0.38879934832309776	-0.3938676441425343	0.4092812315932767	-1.1000031013799265	3.2685368292920742	-2.0132146347381368	-0.2581072588018761	-0.5302891224448796	-0.1994702736033887	-0.09403717033549094	-0.28923298901674405	-0.6946177580376683
RAS	98.0	-1.3655202176184245	-1.3146056182116477	-1.2678789172480471	-0.5814930308181403	-0.9156725424758249	0.05687733102218908	0.47910473383060065	0.01270598914901747	0.15970688429895702	0.1408014298698157	0.17385622879188176	-1.4611252161652057	-0.7029929018994855	0.5961048024927623	2.2374708440184263	1.9203423863990774	0.20326392552327383	-0.957139975348543	0.09221170568275716	0.6051037087108397	1.5081955781688716	0.13611904230997038	-1.130473065422441	0.34363892654848843	-0.9441023381538015	-0.3075470386761389	0.4137693956357355	0.7837572375760775	-0.9349884014031186	-2.0908747942120525	-1.6662177718715694	-0.6465046736351363	0.18060869080549988	2.5260727117533217	0.2615902739282825	1.0985744121875618	-0.3527324368816437	-0.3335657387039988	0.4398322750890456	-1.1156172262209731	3.2614233231000336	-2.001210172634974	-0.24446915271481148	-0.4958001134483164	-0.22771165483568256	-0.06959611485826753	-0.26788791654455013	-0.6929000032399946
RAS	104.0	-1.3907291783982016	-1.2565732371392075	-1.2692051688574748	-0.5746493772088066	-0.9008009136539499	0.04885361707633807	0.47568004437353234	0.021428329321349995	0.15850363214303184	0.13963860958754806	0.18304975932272485	-1.4468461962337524	-0.7085022924743767	0.5854761612270354	2.2379131263396266	1.913919648187351	0.2156473010652536	-0.944898316066816	0.08055358136023008	0.5886403534333977	1.4965324309083048	0.13365060680430343	-1.1213837844188987	0.3275290369105427	-0.9525705561831102	-0.33003121310368194	0.4189325930731886	0.8117564287555802	-0.9348083897042397	-2.0796452324581987	-1.6537241736962027	-0.6561664540704031	0.1738145826779686	2.5247270620311855	0.5865824977197194	1.0976442652755398	-0.2729373059351977	-0.22897397070243247	0.5016181100636892	-1.1053552089105974	3.2562551608324233	-1.9886999228833464	-0.2294244682408457	-0.4842880188485466	-0.25870939672659726	-0.055395522956327284	-0.25125147341525084	-0.7053426889180782
RAS	110.0	-1.4090004567820156	-1.2119462161303738	-1.2727834625694487	-0.578692841496424	-0.8728302226256888	0.05076269881006919	0.4789653680518319	0.030787261633703537	0.1521286842066007	0.14287858627887187	0.18367478844786253	-1.3223443570149134	-0.7004677359383411	0.583288475006803	2.2860715692042883	1.9022730718920253	0.23670602269884755	-0.9284785321391344	0.0578868399647916	0.598730050373841	1.4827413192643222	0.13099231519026375	-1.1158358774746193	0.2957078730400657	-0.9454042264459142	-0.29933591138230625	0.4270148150390005	1.1145061331245434	-0.9763513309379791	-2.0642554664459074	-1.5666529986263291	-0.6647399738517882	0.18942661400415212	2.5128879834770714	1.2695267026806951	1.1156518535902131	-0.14650042317927398	0.09176702142486366	0.6802852515732509	-1.1020953040706905	3.2415003960079263	-1.8775092982085213	-0.2555253397862395	-0.4139678050388808	-0.26769284496545254	-0.048199910044734486	-0.19896574630976266	-0.7293777184470029
RAS	116.0	-1.2063977428823132	-0.4557324335319937	-1.0568709567116235	-0.5521754669723684	-0.692477453237346	0.21540457492573967	0.4708790801249147	0.0687944416242887	0.11449667539114895	0.1407744356448562	0.4609802466049985	0.3685366812331118	-0.6682610205526792	0.5994042074770985	2.2050815906538332	1.7077681726103986	0.3805648022899078	-0.6791583203219582	-0.13942420908972783	1.0823795585550227	1.4668019233994019	0.0880628169721601	-1.1136009902310346	0.14196954977173962	-0.7526323682730045	0.03545263576548242	0.4834769509052347	1.7172006431351619	-0.4533594554836576	-1.5273564562539939	-0.10118978000639205	-0.642580172628067	0.46616186662677295	2.0572726404500195	1.7990694605337347	1.1001590307943379	-0.19508187287815332	0.3173890186960408	0.7394006659417842	-1.0046598740597439	2.5113419985020764	-0.6974667749524047	-0.3188532047798267	0.9880196349353152	0.003785010136219652	0.09016624394421156	0.1006351516894356	-0.8432210880077919
RAS	122.0	-1.202000171390571	-0.3982659640010181	-1.0438682049666	-0.530486545740663	-0.6847869628164379	0.20991239754591812	0.4764282704839661	0.08222128198249183	0.11242106053122188	0.14120289617662457	0.4755725853032712	0.37762732714919656	-0.664322686703276	0.5929642739425118	2.2044908909883136	1.7064215275750303	0.3769131137372749	-0.6634496128766505	-0.1265433520617492	1.0751584869202633	1.4590963437957403	0.08811431811527413	-1.0890318433706632	0.13124120406354606	-0.7287333848361828	0.005404969831486798	0.4897968650480205	1.7192957552955541	-0.43270014406419316	-1.5284385694250966	-0.07874560499205877	-0.6626283981364409	0.4720995981581789	2.068090638882918	1.796265560074415	1.0878188403634284	-0.1923021668044453	0.3270985088779565	0.7551990987776266	-1.0163931986593722	2.512252603878808	-0.6648258970673709	-0.3450187210099963	1.0132637388942318	-0.0010806783367261544	0.10585584627249145	0.10791554723250131	-0.8530858929626576
RAS	128.0	-1.3587025572333162	-0.8898326993850538	-1.1191360150614347	-0.5252843737785519	-0.7818923935533171	0.12708213524340709	0.4963703651359455	0.09789496750646014	0.14636270677627403	0.1366226218005566	0.2885838031603895	-0.5178938492186121	-0.6577969824957205	0.5790989347014133	2.438969350269857	1.8419743543818214	0.24791859976561523	-0.75185762476847	0.03153995190921495	0.8206179890237646	1.4600686454571228	0.1319034659572153	-1.0635535045735713	0.1929364972939583	-0.8665024895799321	-0.2990323667681271	0.4458235968478458	1.6895378392814726	-0.8273745015167787	-1.9162038440241134	-0.9330916148226331	-0.6908518293073769	0.3146151523988348	2.40397136132382	1.676020391743858	1.1236524628904736	-0.17550768182805507	0.3329540162211036	0.8116403894130205	-1.0985049203607629	3.006740253589467	-1.235200059066015	-0.3609701963557338	0.1988673937834696	-0.19825451840320302	0.010544066066685374	-0.022792539074696697	-0.8145378848336758
RAI	4.0	2.0444877448338983	-0.5523273704348888	-1.8361880758481155	-2.2346009717783777	-2.1048197468558905	1.4288454211479673	-0.7708913034467122	0.7926296026846679	0.043166272067766805	0.39213169659746455	0.37144394145218235	0.9279822837306575	0.6958093819531312	0.13281423024784486	2.4750557240061073	-0.44927940106520986	-1.215173918307438	-0.36191886249226884	-0.8416031845129807	2.059739798791033	1.0528813851552106	1.322334662452914	1.0799121938088567	1.196035063018191	-1.135129359315968	0.5462847109304657	0.7176923908508626	0.26132965605239383	-0.6075162814458407	-1.2030448564967569	-0.34665655063927886	0.5316412361149038	0.428240660118946	0.42857799561546034	0.8097080927298027	1.9269612058166914	-1.616397974494708	-0.9821738674053728	1.3497644051485131	-0.9962709418031418	2.2196227197164964	0.9583400203385486	0.654061194864865	-1.2670472104590116	0.24732097565470887	-0.11534201603050127	-0.10348746809142084	0.1982023345720249
RAI	6.0	2.124667295041257	-0.6279763548578391	-2.041374105594286	-2.3396462647911442	-2.365069817697728	1.3787789921097804	-0.9782120039585315	0.7687232275618655	-0.07914545500513621	0.27810504273952175	0.36723196154285837	0.8333709210833922	0.5767528952912133	-0.037084539294029085	2.4617508706240914	-0.49768202364114345	-1.3473937570705015	-0.36436917470984415	-0.9689896118669739	2.0588486876691063	0.9789682840181266	1.2684016547033383	1.0376543786366026	1.1419583808547387	-1.185647381922738	0.4014012085512187	0.7141776994532478	0.18394324684249236	-0.7763235241881973	-1.3431053237060782	-0.36309130787179805	0.5217351957136894	0.37124661035629697	0.43599905374519116	0.7456408520321692	1.960917851077902	-1.81017296429389	-1.0860387083464658	1.305717555225264	-1.0667001179314042	2.0796839276973533	0.862297313055997	0.5951310302764454	-1.339517193792799	0.18722139116022138	-0.17665789585863242	-0.2536649072877488	0.09207058044415155
RAI	8.0	2.1463844425385608	-0.7049405314354965	-2.1457139260691074	-2.390294319394402	-2.5579910717509704	1.3596646232068061	-1.1041033343397255	0.7547956161639454	-0.14360449023904914	0.24678777445933342	0.3608428808661709	0.7654925004814849	0.5147229412360118	-0.14534833410258696	2.4622457763650623	-0.46861157305051665	-1.4109122140437778	-0.3726668131173242	-1.0526754513308532	2.04115957890379	0.9414739849204216	1.2284850089704111	0.9635804409060428	1.103630613875811	-1.2211971472176972	0.32379013152720765	0.7633235810098041	0.13098859676586624	-0.8940816863337896	-1.449034872556979	-0.38170524651815757	0.5126921697232294	0.33345331864627237	0.4413562906609347	0.7118258530531884	1.9848250871801412	-1.9056788080048996	-1.1628585525939745	1.2679383872303553	-1.10176366813192	1.9824699169297566	0.7812003738790976	0.5658615179085772	-1.3756789301884111	0.13902800635525164	-0.24003228238500415	-0.33132916299402343	0.015598018409228306
RAI	10.0	2.143959289597967	-1.1312953510562325	-2.4839994133756345	-2.512795985921201	-3.6609567566978365	0.9548711551699066	-1.7688210501626518	0.46037350302972424	-0.7001379531505343	0.04454855951843108	0.3688404997094451	0.28606003356443294	0.0176322812146523	-1.0662961478892479	2.281885324101985	-0.29951953429246464	-1.6584351103290966	-0.3774319838604048	-1.3387157486454837	1.6661990131747966	0.31602719610412994	0.7448049078781411	0.10570622037398257	0.6861324880610901	-1.253224183377522	-0.1536929638590395	0.8722676044509169	-0.37915272294628405	-1.5326539004611772	-1.9020061048027255	-0.4538667017921673	0.4918139337016649	-0.1729218726592142	0.5296303335809166	0.2940354970987498	1.8276133240153247	-2.249019331801755	-1.5451358831248019	0.9031565002763327	-1.3070552345115831	1.0248865943014012	0.0022506807286520126	0.24293791568657586	-1.5127745972335662	-0.2200464415505403	-0.7179585918018174	-1.0054108161490751	-0.5170472874004999
RAI	12.0	1.9062617326179196	-1.6153987317953402	-2.5354927249036274	-2.46314594763039	-4.10306808619094	0.5765966495321697	-1.9345800318447515	0.19502460816435385	-0.9792928720430937	-0.040136251655582926	0.1134719924295878	-0.21343731637793462	-0.22198337612241634	-1.3816474537724948	2.0214340965356006	-0.22300858107565016	-1.7438705346343262	-0.4041506551854755	-1.3455863523023068	1.4549163389491604	0.07745013375122183	0.37842771057996616	-0.3152500092098577	0.2845307512854349	-1.218609060900366	-0.7972322238063242	0.6515757913973051	-0.6509101864592084	-2.0809600685815286	-2.206163264125416	-0.6085162065919237	0.18104922415624222	-0.4136114413101328	0.7756081981720845	-0.19511397911161782	1.6411263011690462	-2.465195882978546	-1.722093641869533	0.5519463047741964	-1.6270323567549039	0.41871757796224696	-0.5690721526109933	-0.1127390799873765	-1.644069712913986	-0.47617437550392705	-1.0712121259141048	-1.6867137117283935	-1.0385204551650056
RAI	14.0	1.6248948419534783	-2.0151473055909714	-2.532790607839208	-2.3654686693583824	-4.228391975483366	0.3390906589394203	-1.9820850100510101	-0.030712054054052855	-1.0925030585894848	-0.10693128083166413	-0.09199596284891144	-0.6036740711085297	-0.3847375958184359	-1.4451131289499257	1.8064258945630935	-0.05882099140621296	-1.7599110892625125	-0.5330858279733685	-1.2995435156114372	1.3085133090382546	0.03482439300517726	0.1318225123132046	-0.70220601054623	0.030154788731561973	-1.1770057986539963	-1.4614194997534131	0.4652616389474775	-0.7585409121073746	-2.418722759947559	-2.400438684208288	-0.7760172827141549	-0.2491103570447138	-0.45270575281104863	1.0647209982146315	-0.4323453804510411	1.498940210709137	-2.530488486652493	-1.7814736565348626	0.2104696320409656	-1.8721081560103088	0.1671119063853727	-1.0045581410470739	-0.4146731123422582	-1.801009824370956	-0.8266852480413783	-1.2567387408365271	-2.1122514281928	-1.3795324534226363
RAI	16.0	1.3185815327768624	-2.235600489449287	-2.5426944042880257	-2.1942844663356094	-3.941033337985168	0.37766881153667614	-1.876161622349924	-0.0779934983549621	-1.0266684236512573	-0.19772413530216187	-0.2743348636186878	-0.841502760401604	-0.38761264715070365	-1.2571168089615357	1.6587501368528996	0.294310419356295	-1.524787547972368	-0.6886194555895762	-1.1225484349734516	1.194837735340416	0.23889705987706428	-0.016652094899172125	-1.0426160003848017	-0.08906312407965448	-1.1178316796511625	-1.8257242660476436	0.34925298393154713	-0.635746561256412	-2.596449109473334	-2.529025626068664	-0.8319741083027473	-0.6261113577434487	-0.3014768823050299	1.2966182629288596	-0.3971205318323454	1.3865681625420743	-2.4504700786051368	-1.770140160786213	0.017922385549475426	-1.98491444757814	0.4813792158944876	-1.2675739826738053	-0.5895115913939527	-1.8265494922906846	-0.9519435872163162	-1.3019927630964554	-2.3173188118623433	-1.4431329906156223
RAI	18.0	0.79291939649012	-2.3645688061229118	-2.5919384177504816	-1.8535958683098734	-3.455406503067382	0.6955350160743607	-1.181828259240877	-0.04834029338504608	-0.6380104675709183	-0.44570325401221467	-0.47907939715010883	-0.8186775362378749	-0.0776291846945107	-0.05642637431751291	1.582512070020653	0.5417432005852447	-1.1232780616058642	-0.7780537807704081	-1.098799498088566	1.0971605321923719	1.2852513710707463	-0.03681702582801283	-1.1469011217658502	-0.06274274625127471	-1.1912471431294593	-1.855490158026857	0.45813461057892685	-0.20500578685272636	-2.6158594325891937	-2.5262817643395716	-0.8248293113763435	-0.9682869763012656	0.21065072009161628	1.4795609832377	-0.25581318633265504	1.3145633088953852	-2.13515072445299	-1.6540620482964656	0.007075398224398621	-1.9102256700155222	2.0006586404734352	-1.2878847139210856	-0.33171439085204024	-1.6597712850202555	-0.786901282802	-1.1877908179504464	-1.6228007108546312	-0.9613601138098099
RAI	20.0	0.19419593995961573	-2.414749809483877	-2.4621212533805137	-1.1143870400570675	-3.1211821585630704	0.6813827560166033	-0.8872502991163815	-0.12790069920679703	-0.06901066146276341	0.11424575364908149	-0.5763146162297981	-0.7480745694447225	-0.35426509252413896	0.24068679198351578	1.4925973127263803	0.7755822332230631	-0.8700800621706535	-0.8948410302150638	-0.9718696975742962	1.0382414683672312	1.4176259107142732	0.17733268522167864	-1.4571031982214453	0.1751342912804275	-1.2625591863576733	-1.393891706888278	0.43950551374424834	-0.2854455831868519	-2.506201108681101	-2.4644289263418506	-0.8799703244964148	-1.2070298074439252	0.09643349813697896	1.6242061371590073	-0.16949675129677194	1.209352586724323	-1.95273935961338	-1.4733747948154505	0.08423699176822437	-1.748065227027468	2.4161232342389027	-1.515651848607145	-0.09966576353214295	-1.5585078961953707	-0.6875800077497617	-1.1050167990387056	-1.0053034584288978	-0.921225750021517
RAI	22.0	-0.11879347665065179	-2.429479860081814	-2.3689583230242186	-0.9686610107873749	-2.921920045226403	0.6302775203805396	-0.7984419030756131	-0.24705578721356786	0.013174507409250786	0.07391643802494523	-0.6002052363007824	-0.8280752646630901	-0.627254595627166	0.2707249779665707	1.415373445081448	0.873787979940963	-0.7632494999573313	-1.011264028840867	-0.8347128250276826	0.9904058917677109	1.4366016567220485	0.19887551754852772	-1.7697232493405113	0.17940377774028635	-1.2623771600893356	-1.0416642598715011	0.24047748115974188	-0.3662422937261673	-2.426527232043561	-2.398199181966983	-0.9594043321821869	-1.345122787881556	0.04083240460013899	1.7326323953597018	-0.10674875780228951	1.1324696975262094	-1.9093834002798633	-1.3791820934175045	0.014496046267915326	-1.6021135182918405	2.5916911086577668	-1.7222057267747777	-0.10759827775695398	-1.555661761343178	-0.6222259951530805	-1.031241586358956	-0.959662775420853	-0.9712718716049981
RAI	24.0	-0.3593232276988087	-2.426066759621036	-2.3027817814403972	-0.8616735683004606	-2.65860889103111	0.6040603441742445	-0.6788613895812823	-0.32573775098185714	0.08246869661557842	0.03338523979963053	-0.5646606670925064	-0.8848328447622915	-0.817993845620976	0.32075664226745826	1.38363599054906	0.965367138921911	-0.5578011870233609	-1.1016341872889404	-0.7348177352745838	0.9575509640796932	1.4487426422770535	0.1884155353785432	-1.9997178192706548	0.19036473651256786	-1.2632829258296963	-0.8152471453376535	0.06865635285148343	-0.3135941563420512	-2.335125323235173	-2.3283611384324723	-1.0262944340634947	-1.408751119456996	0.02192496037584865	1.833382796183191	-0.01892814656402843	1.104749065381836	-1.757360574786826	-1.3043840278732362	0.0032387068169424105	-1.5266874673821305	2.77347941126825	-1.8582029656667476	-0.11911491044950462	-1.5641629743935115	-0.5307451008945989	-0.9623568772810502	-0.8689053049428586	-0.9682583301213252
RAI	26.0	-0.5339541989558638	-2.40228725272923	-2.2565324913369555	-0.8165169525961388	-2.3396408227404515	0.6007773423148991	-0.5250285999380576	-0.3334243848524645	0.14810102762464133	-0.023149525194706092	-0.4970979458324201	-0.9018164860922055	-0.8346694544319385	0.432346995819405	1.4005284464822394	1.0481597083224488	-0.4265780106734561	-1.1683919920153012	-0.6527142332525465	0.9467927644430739	1.481231352383498	0.17889530902547565	-2.1360531752681973	0.2134401314966918	-1.291763694709014	-0.610211633431427	-0.13297351232718949	-0.13362681905208934	-2.1991523056569124	-2.2580501342319494	-1.0500874086535763	-1.4145694032908194	0.026571946066377545	1.9122986312825336	0.06414604554321694	1.122353494527537	-1.5214325399070916	-1.2370772903784133	0.03155647725813343	-1.483005830182847	2.942828613784676	-1.955896841143027	-0.11411142068054247	-1.5378650380019427	-0.4455252743474176	-0.8889392236405962	-0.795778197200536	-0.9332826119222796
RAI	32.0	-0.8985646357829357	-2.2579001790448134	-2.165556191006507	-0.8882737737687461	-1.6849983286670374	0.5513702741906685	-0.24699274323142148	-0.3084122596321581	0.25188215141822473	0.10535899034382963	-0.34495783756942017	-0.8779421349071345	-0.8273630519921233	0.5552008864922637	1.4957007813576868	1.3647921229265716	-0.15246090856848366	-1.2539983361746614	-0.19016198638563506	0.9052390186400922	1.5125562937121957	0.1298520903210876	-2.2947391854103927	0.3625236467662202	-1.3739698034480896	-0.44402110444311793	-0.29547713580986057	0.10682129572908716	-1.5267191193512182	-2.18556033264492	-1.1335459097185372	-1.0765579785543964	0.037932484150738244	2.060538500082392	0.03345231815226768	1.1989891460548496	-1.0682716020933867	-1.0803471711456154	0.15868428315104757	-1.4246973290961598	3.2559148346534856	-2.107061248861249	-0.09530823430174955	-1.3271198745647819	-0.2012323301273902	-0.7180500683481563	-0.4632196676605697	-0.785829987809077
RAI	38.0	-1.0046619035348423	-2.170518598099934	-1.9101326222745512	-0.9038365219088169	-1.426602810283742	0.4950451882413846	0.02258779149963644	-0.2879101430192025	0.260442856879562	0.1923401172484904	-0.25481168148616234	-0.8505892118647278	-0.7236160776417184	0.5765406749425536	1.5917696768698186	1.5918652876790185	0.006700757151520391	-1.1984393013362837	-0.02154019542434943	0.8517923160340489	1.5683483437678567	0.05726607417670155	-2.2951165288761723	0.41156627546541946	-1.358524982636854	-0.3514810640736808	-0.21277974999515306	0.3268893744882783	-1.031550400286026	-2.1512034047672617	-1.318799473231168	-0.7946950553688742	0.0765739309113863	2.1773259833248795	-0.14660215048216957	1.2880682328203972	-0.830374248895973	-0.9450219801516467	0.3093216492697875	-1.4286907898253862	3.380641918014787	-2.038071064444607	-0.0866019414230526	-1.3275558552915787	-0.00915595412789145	-0.6333583126157086	-0.3601785318218132	-0.6928070438533306
RAI	44.0	-1.0503560379237942	-2.1529009534728787	-1.6369521930573072	-0.9021973271362667	-1.2976343707712812	0.3740525776772103	0.15059127008599835	-0.32431428273229457	0.2657054206560707	0.2193146465602698	-0.23084031389485732	-0.8616984231098913	-0.7113179441012945	0.5749035642160927	1.604132713870691	1.6777926020024705	0.05734488876483241	-1.1392478434822328	0.14170277030225042	0.8209135037573408	1.6218360328245218	0.028659136863114516	-2.315953881051718	0.36746615853012876	-1.329297148212875	-0.24050063376166017	0.09731111597127459	0.43028772836751444	-0.9088891338640747	-2.135363621044871	-1.3634911925152766	-0.7758641577519939	0.08457704697342948	2.285086096681709	-0.16298872225941433	1.3083406615526811	-0.7415691162091271	-0.8261288605866851	0.3660261454644252	-1.4391633837572577	3.4458334933247774	-1.991536313434514	-0.10104187278430601	-1.4205300129410154	0.04246297988884762	-0.5954674539515745	-0.3318799573707631	-0.6791039310936522
RAI	50.0	-1.0877408052564197	-2.1286645437519063	-1.3819249914722949	-0.8716721470044987	-1.257632735025813	0.32455057933049686	0.2326769347918088	-0.3515787983572717	0.27583650121832887	0.2238711217914729	-0.20717351933252412	-0.8674518216928373	-0.7467738339333463	0.566307189020022	1.5787766655456914	1.7257733154579182	0.07601255737080866	-1.0949992402099062	0.2870846374004385	0.7774543938172493	1.6052113000791255	0.0037354088249344974	-2.3520931839142625	0.33041988389526916	-1.308614878477243	-0.19287988734723044	0.11190635653777169	0.5163779861421787	-0.8802568086107768	-2.124034179958788	-1.3936216848996952	-0.7329773165250153	0.07959320018439271	2.3637272176370865	-0.09164040842124752	1.2872887000961928	-0.7386370517630568	-0.7467958457866926	0.3863367195310052	-1.4301099484438755	3.494972047066562	-2.034790165093355	-0.11459522707515056	-1.4235977681966412	0.05894074288630653	-0.5803099340440317	-0.3222810603003177	-0.6747945686976766
RAI	56.0	-1.0873098771726009	-2.029302888627394	-1.1979245617273857	-0.8519331532329382	-1.2440722565194169	0.3383506395189309	0.2729534514767854	-0.3367818006532035	0.2819613864170362	0.2257029117171479	-0.17238959806461635	-0.8596878149018254	-0.7051008645406085	0.5614896012813666	1.5716326052259721	1.7283412604858186	0.07679841364388675	-1.042521929405342	0.3638489918346071	0.7690627836756386	1.5940132025070137	0.005991232309810595	-2.2953591954002377	0.33388711166706087	-1.285930701729137	-0.1496621271965852	0.12301895148427458	0.57255376736412	-0.8719550111802807	-2.110856542306795	-1.3846494398399287	-0.6777380480416777	0.0912151249667883	2.3865483760099444	-0.01609976933442692	1.2664944612731763	-0.7181950138696704	-0.7006192340797639	0.4194387559891168	-1.4133940261936941	3.5156029207039574	-2.0250336818854167	-0.09772818110337449	-1.4085431153548222	0.044474173449410674	-0.554525871258065	-0.2984872532349957	-0.6745087282036074
RAI	62.0	-1.138037620138967	-1.934990065692467	-0.9961018581127767	-0.8147839382203615	-1.175818813278621	0.27943478505208386	0.3001289512361153	-0.32671871894868243	0.26114412275613896	0.22168677219419478	-0.11228857967058202	-0.9802361450342172	-0.6758450796875689	0.5580789292800405	1.5965481148210259	1.779938422578917	0.0918211259496583	-0.9924019876919885	0.4423080021381399	0.7284511593582117	1.58359531586636	-0.024531092484921097	-2.250980499217203	0.31781809486308665	-1.2654688658826174	-0.12309014514903002	0.13300812236542106	0.6426516603368052	-0.837275892027235	-2.1049961830398627	-1.437488731243865	-0.6552655282514179	0.11073544847319516	2.440474429812595	0.023789578428490745	1.2663453412621049	-0.6327103089809812	-0.6489906587999483	0.4399833548030627	-1.4205027753589134	3.5306555079824338	-2.0403527487453776	-0.1188308503965579	-1.4639445070068653	0.004996420062534959	-0.5106910536124208	-0.27574864260039444	-0.698033402046348
RAI	68.0	-1.1871195768658573	-1.915915721160335	-0.9536847718531399	-0.7819387493883992	-1.155872519786953	0.22804659257913046	0.3130899413169721	-0.3258053250356034	0.24495772141394756	0.21793602360092373	-0.09203967987548171	-1.0760875822309075	-0.7035517147076246	0.5475247065894645	1.6165020258121603	1.8342147163825857	0.11027305109462696	-0.9635256141300665	0.45612268979906706	0.6858124007024828	1.5712200947900887	-0.060126465597086884	-2.248112490169688	0.2933215602362069	-1.2676288434250929	-0.21862880442386093	0.12883636297291753	0.6749457178932963	-0.7840500667402102	-2.1136235564484642	-1.5037481919214617	-0.6787837535631788	0.10317825004546509	2.467121302523863	-0.007054820595523438	1.2501974546971868	-0.5994042241122081	-0.5987202751109751	0.44792068621930786	-1.4154292903660222	3.533723449543477	-2.0659343245010424	-0.15236320749092178	-1.495382093868089	-0.041121210869603506	-0.49139899958991534	-0.26804667098245344	-0.7176526888368391
RAI	74.0	-1.2214950102924031	-1.9015445399693196	-0.942911381806003	-0.7519444157396539	-1.1452080118668382	0.1703135757347892	0.33000473965198	-0.3189263925987464	0.23574451365820184	0.2159378190290846	-0.07708607375131048	-1.1280016736382257	-0.7228980371934961	0.540000202358198	1.6223445205551263	1.868885457724407	0.1277518320915503	-0.9501288065749304	0.426475694756454	0.6452334377337495	1.5570885175829314	-0.08460298631180596	-2.2437485331375724	0.2685082460736589	-1.2653272994702598	-0.33452457781707096	0.13071792662798473	0.6855678198411228	-0.7361227802849616	-2.1261739058665206	-1.5247234712859297	-0.7052028780746883	0.09686923938214502	2.4720753248094054	-0.07887053464130314	1.2323056844897582	-0.5759243358602288	-0.5496503508932747	0.45358382757430726	-1.4215105918937219	3.5187492343668003	-2.0697312251561804	-0.1742312900438611	-1.5043320246520735	-0.08165638839206373	-0.46844133589207704	-0.2687958861304341	-0.7324578278270374
RAI	80.0	-1.243876745626421	-1.8451595061598505	-0.9465278775132362	-0.7254817217684203	-1.125199348956741	0.0967335936828785	0.35558438887852606	-0.3073867913228991	0.23235550126531956	0.21211431439102016	-0.053603150226670934	-1.1733619585225579	-0.7289928514066197	0.531761904010281	1.6374009061870627	1.8884236477231988	0.13114279753214753	-0.9364403924861325	0.3559230738994311	0.6126285318047199	1.5414806696881365	-0.09191505765142208	-2.2069328398497143	0.25438714621906505	-1.2475826103906107	-0.39696259828575703	0.13332778257715475	0.7050273663917505	-0.7321750267335811	-2.130139438953574	-1.5446106368220307	-0.7244348219816797	0.10448815754206654	2.4753005560609984	-0.12072708212350926	1.2178980706288622	-0.5494266878640198	-0.511506782581949	0.4669631189237869	-1.419627628245012	3.4981950108819384	-2.0747498154186927	-0.18242217089399726	-1.4984233893291043	-0.12473912802128018	-0.4457898185453623	-0.26329765204013383	-0.7449870142859167
RAI	86.0	-1.2733464346608423	-1.7966728804221839	-0.9769859535322587	-0.698233346581577	-1.103280712875628	0.01831023225156223	0.38106965935390275	-0.2910588584383661	0.2331242636465141	0.21046417419501953	-0.023673758081844378	-1.2300166939760764	-0.7188896208681861	0.5226554579790607	1.651796043221992	1.9104912232048237	0.126843386056572	-0.9121827869475324	0.2952004398662882	0.5904083378482365	1.524563340183438	-0.10009048136575036	-2.1634530740032973	0.2462844269298908	-1.2268205513556105	-0.41259997787167896	0.13240103539150255	0.7312262341068184	-0.7314278016638582	-2.1242502159304286	-1.5684553404992236	-0.7229499042719815	0.10799012505553361	2.482529933190901	-0.15049579814081734	1.2005280666923068	-0.5065648302959899	-0.4774213990688438	0.48795927101127895	-1.4265701089704392	3.4826525379372613	-2.0825051806238393	-0.18353450512988542	-1.4849684994752015	-0.1743976205478514	-0.4270612609469927	-0.252186384336258	-0.7560817270871858
RAI	92.0	-1.2875562889750927	-1.7443157617379466	-0.9780960668053488	-0.6764778193519712	-1.09017236119764	-0.014692155118663166	0.39799969604771945	-0.27030445034188527	0.23220042631442264	0.20988851457503843	-0.0022250452109826013	-1.285596958311649	-0.7170887063356896	0.5150392948542362	1.6720179739775491	1.9235772934547328	0.12310038242331278	-0.8893487281468084	0.2574241921301235	0.5791511595762887	1.5081770946595365	-0.1060269991441796	-2.120137902720731	0.2494738578379807	-1.2108312915790935	-0.41244409801441645	0.13809510166994526	0.7433107107604613	-0.7299445049940149	-2.1190096464754324	-1.577366641674984	-0.7335535373685496	0.11592558212565876	2.4933166365894084	-0.12992976070618686	1.1705559773751573	-0.4298172083292906	-0.4633391425073418	0.5072226691057196	-1.4317364656254163	3.4680791030374936	-2.087090281776157	-0.17118388921917976	-1.4553748399266753	-0.2173447494268801	-0.3993109318913156	-0.24774683236628306	-0.7561162867796416
RAI	98.0	-1.3050129044217431	-1.685282366059022	-0.957880411245028	-0.6542356262720882	-1.0867985562251972	-0.04502113953556348	0.4085186064369867	-0.24965350758811233	0.22574000650520532	0.20582748036177875	0.01056133883163753	-1.3361510457769843	-0.7100124171970867	0.513410793091701	1.6913721647332343	1.9242701927878143	0.12248125510231524	-0.8748254222188467	0.2371605285606002	0.5646084253280625	1.4917521404828065	-0.11304650936672789	-2.068907348953059	0.24393616892835562	-1.2035867903625057	-0.4488375110573667	0.14634340974803722	0.7454900468517963	-0.7182370346415162	-2.1134084899984855	-1.585326334248531	-0.7425323161345219	0.1157394308438308	2.4942635389461247	-0.06775179973155158	1.1411372130934359	-0.3931413716355138	-0.42766469080731007	0.5458617339011314	-1.431064791427003	3.458184203820738	-2.092823201247864	-0.1552013798398972	-1.4345026153545988	-0.2578161966165363	-0.3690017060227869	-0.23440421520676832	-0.7538943635765573
RAI	104.0	-1.3246126741544995	-1.6241639277528181	-0.9434126492385586	-0.6432243121838129	-1.0746193940010877	-0.06148781882205228	0.4066231186036178	-0.23341910961687448	0.2223167760090861	0.20248012577305755	0.022423788454059602	-1.3401335401499772	-0.7103034251083093	0.5124717722612754	1.703447366429017	1.9238148493105964	0.11871045554189849	-0.8596798818091627	0.2116082407990214	0.5487228434256027	1.4791195600638734	-0.11128619031694915	-2.018167580729183	0.23606031912942904	-1.2066390912551406	-0.5023055698952181	0.14806598680729716	0.7357263287337233	-0.6992543321187416	-2.1058515172003855	-1.5812625526696051	-0.7675185639879455	0.1166627552916295	2.489482805027669	0.19559472819773857	1.13497307659739	-0.3467160331272812	-0.3613432368355815	0.6026271000478909	-1.4227713930164592	3.446170386487212	-2.09352374261643	-0.15194751287355837	-1.441955845644329	-0.29901589709628035	-0.3460218912367368	-0.2212649857931743	-0.7593978492415074
RAI	110.0	-1.3323320502303282	-1.5864219751401372	-0.955926306729902	-0.637761024885202	-1.0460592087746847	-0.07391415836879363	0.41057878549833154	-0.21899436636474973	0.21989549496684355	0.19945620717890508	0.03671886798451399	-1.2554315993266232	-0.6888478335587702	0.513964627101553	1.7393696162447085	1.925521099486046	0.11757541360760346	-0.838863719278484	0.18274290201118912	0.5476539088044519	1.4677992052436597	-0.10875588661627995	-1.9795443552575889	0.220003144825045	-1.2012529478524097	-0.5302458429871002	0.15538673290815389	0.9355789082050697	-0.7093933458722436	-2.099905633434602	-1.576636449563572	-0.791319857591294	0.1267827203222987	2.484677454443856	1.126212887548686	1.127599435123108	-0.1956915552042422	-0.10205247751910208	0.7658313402969902	-1.4230008178590328	3.4214042873874937	-2.0444420440614985	-0.172935698690556	-1.4340191169684178	-0.3172092245529458	-0.31871858542481385	-0.19428981698856257	-0.7826491717865419
RAI	116.0	-1.2279762708966302	-1.0862240390515552	-0.9649540163834276	-0.6269674117782282	-0.9102555862498098	0.17174181103339833	0.433233441820343	-0.18469038092378623	0.19377947379562244	0.1963098365374974	0.2536633794846899	0.15994092501095045	-0.6536378552772543	0.5325178999954601	2.0518850633218837	1.7837441442904336	0.1855172181528342	-0.6179215315644976	0.025410048041905758	0.8698771886249508	1.4603404385588514	-0.11492100611200495	-1.9538333690547527	0.09449460791543221	-1.123187528439701	-0.29838061406922306	0.19502228061323218	1.9964469970391272	-0.39583479475253475	-1.5522154909358845	-0.5851606944314848	-0.81649878244855	0.24544218077622768	2.2928922660846576	1.9357430668519464	1.1038511974267962	-0.20873480904683545	0.3652282677399837	0.8906866351528532	-1.3742136324252805	2.6473606146279076	-1.125174926116568	-0.2307531218172838	-0.4993867515684408	-0.005302018890168062	-0.17137993343672814	0.04892766128553654	-0.8972650868762965
RAI	122.0	-1.2243676560811074	-1.0211119570511107	-0.9584636885862483	-0.6098132465546362	-0.9053101847548486	0.16912082892317862	0.4403635645574186	-0.16164395349827462	0.19926851513814972	0.19704872290803307	0.2732194567090161	0.16977996250525532	-0.6236287175294534	0.5285322108270654	2.0737801745383293	1.7833773550503882	0.17052277120459425	-0.593552049607597	0.040609431051759244	0.8753645691789834	1.4550993079446288	-0.11325798076318641	-1.912202088712731	0.0839821545087959	-1.1093186528747594	-0.33513718703110035	0.20375035860064242	2.001563394546335	-0.3814146672610681	-1.556044552052724	-0.5578090175494437	-0.8292420972545766	0.24995204495253293	2.2977253089113128	1.938455378283839	1.089012250982284	-0.20180700016020872	0.3795254100417456	0.9049217678096814	-1.368158371569675	2.6543806272187096	-1.0954643000275601	-0.27221431361098875	-0.475452255287021	-0.014656323793565438	-0.1487538079122439	0.05479906910322457	-0.9086859561226841
RAI	128.0	-1.312123076074407	-1.3663981627530462	-0.9559578741957667	-0.5934061443468815	-0.9850325435469083	0.02916721826328067	0.4422407820599505	-0.1404992839915205	0.2360866679319498	0.19462543881695682	0.13707351096908285	-0.6738268754860396	-0.6009740387005174	0.5171823132250958	2.053335047989344	1.8947171519764208	0.08670330505360682	-0.6940088266273409	0.1747017046846939	0.6835799202711088	1.4510217805744587	-0.1009186426002395	-1.8566591596068756	0.15690221010080982	-1.1681323828014183	-0.6143566731873686	0.17798926279724084	1.7510375015522317	-0.656150488264999	-1.9598463743870147	-1.3155544282192673	-0.8345362177810454	0.17176837915526197	2.462808915480767	1.778358526305716	1.1103992335752835	-0.19787525053420915	0.31480797177276837	0.9491589434213762	-1.4025323100699658	3.1803719857132036	-1.6587755830879836	-0.28982855208869307	-1.1507262899607122	-0.2668298248481951	-0.23140099152755803	-0.07823692240174791	-0.843303073503615
RPS	4.0	1.725353409306104	-0.4475982338398917	-2.067726987805692	-2.678556104179947	-2.801350254871378	1.5858107009279117	-1.4693456750966793	0.410234798922302	-0.4774352181125329	-0.23430578701736082	0.20899508562195798	-0.3633141454801955	-0.1541160005101872	-0.2702206313542624	2.3494914691728566	-0.983446361786165	-2.7840696525725357	-0.6463010816534848	-0.7345009092858399	1.6950910108228177	0.1291154009131276	1.0838926620102498	0.49359096385210577	0.625417574311255	-1.1015745390276626	0.25227297837163193	0.28860458693455326	-0.27626681942619535	-0.7460335134772629	-1.8088374950219033	-0.43641489679282525	0.2514053469412604	-0.6265354590708092	-0.20514042274942532	0.6876415074413119	1.4758841145577484	-2.3408093364192304	-1.0562825207614883	0.8809473057663266	-1.4646128833303955	0.8953231908680822	-0.5895448037410663	0.006127998391936844	-1.7967441637623707	-0.38609680957418996	-0.22845213531301992	-0.6131495111477437	-0.6986578318442783
RPS	6.0	1.7405506722644952	-0.5438498469996508	-2.3313937610309234	-2.6993567917248575	-3.004595865891439	1.4567922918993403	-1.5297879842055087	0.33105983754078316	-0.6870772100085535	-0.41981858736294886	0.13146929505351565	-0.574034897221696	-0.22218113630842942	-0.4409994363017061	2.3191068705583606	-1.1201490782376875	-2.9010312547784642	-0.646256543006189	-0.7974772616633751	1.6844064020869507	-0.061348775634736445	0.9230680786804476	0.3850057905224094	0.37138741827168525	-1.10267240521666	0.001997987344419789	0.1668051587150607	-0.3668681548604738	-0.9720663120771211	-2.070694198337305	-0.6029801668640485	0.19128805831636367	-0.7645663969543696	-0.10050031039911235	0.5935857972279254	1.4577177507293269	-2.503406749696058	-1.138721339272216	0.7966599137481962	-1.6375979901139897	0.6172002374869159	-0.7280473508951818	-0.19842916312929162	-1.9100931582581888	-0.4950362484034391	-0.31028256556833794	-0.849663246301351	-0.9001327596297823
RPS	8.0	1.7339171282428116	-0.6122780682360417	-2.47526792263442	-2.6877036720030287	-3.13394602286225	1.3863533118694467	-1.5670841058487803	0.27689538836836686	-0.7939243842551159	-0.45244906209947683	0.06953687908698844	-0.6802962542233538	-0.26581813838207485	-0.5455491900939416	2.2988310796642217	-1.1342668487738077	-2.9531158772869692	-0.6486968994123696	-0.8216174394288872	1.6427359001306894	-0.1900370761535737	0.83629754307473	0.26224601574707507	0.2355024204077815	-1.0992016803112727	-0.10852857273660603	0.13637789526406793	-0.4359812128816584	-1.110085275032158	-2.2485137539302618	-0.6772913069190302	0.15622012727920362	-0.8634395870232001	-0.06878694490464088	0.5392232806261731	1.4288406794671655	-2.5739558667604308	-1.1996715865660443	0.7433181380063091	-1.7270749447302507	0.45491630785273846	-0.7998897670827032	-0.2805668893395406	-1.960684100696928	-0.5512667324343329	-0.38952417750298995	-0.9685041461807465	-1.0215833471399214
RPS	10.0	1.5511209051043995	-0.964302885766504	-2.8108195070383553	-2.2940144525421067	-3.5703416424639167	0.6027888258850843	-1.648329477998431	-0.215268686512416	-1.4032003692588275	-0.5204761975010396	-0.22078997018263544	-1.2158761263221598	-0.46841170007862404	-1.0862307163913505	1.9398779520671723	-1.3055049432655441	-3.0452578945792466	-0.5955734461966987	-0.8534189222795862	1.0960252451020442	-1.122957780573343	0.15768527262868237	-0.8648137809875079	-0.8585951903275281	-1.0004860018045185	-0.6507250215118917	-0.2970965126323718	-0.9124130773319633	-1.817952646689789	-2.894335865572176	-1.0462784806357672	-0.10901950356732389	-1.254236422965267	0.3127474607619324	0.034237874612626604	0.9960389657812249	-2.7573439955679673	-1.4357538129904834	0.28705983843012284	-2.2350653294936684	-0.738698357317068	-1.1483481116039767	-0.769844348690797	-2.1171451790950218	-0.8660072846865464	-1.0332966006366067	-1.6583022460726278	-1.579951848415046
RPS	12.0	1.1841663509968008	-1.3394395837515796	-2.9562339232681984	-2.1401706001801526	-3.6702438295315227	0.13739197367249242	-1.6280301688877876	-0.4614714730535144	-1.627427714665227	-0.5392311878218917	-0.6904276222534655	-1.6446004777655787	-0.5256560402084306	-1.217268467849951	1.605135500409833	-1.307254636147028	-3.066426902175004	-0.5266555428863272	-0.8330642988184614	0.8348555367095313	-1.3023532937003768	-0.13637158696042062	-1.2172859138603935	-1.3274581303464876	-0.9153871639325318	-1.3223608437267136	-0.5873323968461436	-1.0778126771597896	-2.2959010840864766	-3.198812336931387	-1.5781225982534486	-0.4554939347754057	-1.3318931868671204	0.5904236272454542	-0.4340321193054844	0.5499358679775608	-2.836765775208284	-1.4398825475923007	-0.07406111990240669	-2.635406471503251	-1.485076484004157	-1.288787282806281	-1.1315073396623219	-2.157426800550952	-1.1333376691386607	-1.4295054602647208	-2.020524944948884	-1.8740311224849038
RPS	14.0	0.9453813569242203	-1.5408267971442182	-2.9771595224713248	-2.006371050432339	-3.614361394305114	-0.034292670765982185	-1.5592754779246865	-0.5674766981748023	-1.7146957573756438	-0.5540747047076112	-0.9891850005060423	-1.8800442868417522	-0.5427778411259748	-1.2356414927850443	1.3760103832047552	-1.07530549698496	-3.0925948441026647	-0.4927481550265801	-0.7750282498211136	0.6776338175608824	-1.296760115457729	-0.29140629529990336	-1.387012703776723	-1.5156963867315112	-0.8379427555982366	-1.8467499461877612	-0.6943162342890333	-1.1156866445095883	-2.486252428953999	-3.333110320775657	-1.7910760601317055	-0.750086726541778	-1.3227478135909825	0.8149715693415429	-0.5357755471922367	0.23321668566321627	-2.823452535537703	-1.3627561318012675	-0.3700537752424754	-2.8192280549815965	-1.8817570922057578	-1.3878982116685123	-1.3462748629128976	-2.083384205610119	-1.378530588598841	-1.6064266606506212	-2.1548263384339728	-1.973327876051839
RPS	16.0	0.6933107824733813	-1.5801204952166834	-3.03182611296021	-1.830093759850038	-3.3387146602278	0.1420057789772359	-1.4121953415764046	-0.5157739257363204	-1.7181417235697225	-0.6145891933611567	-1.176266339565341	-1.9532676098691397	-0.44807299370566506	-1.1197015952153493	1.28007858289624	-0.3601061345898634	-3.074103322996227	-0.4599045500488895	-0.5755757204682999	0.5621543032700609	-1.1340733348239225	-0.36040835040188013	-1.4393881416846077	-1.571926462371519	-0.6912308163372459	-2.0587609233115898	-0.6768525319761166	-0.9260074947523176	-2.547697891962145	-3.412477140753817	-1.8142419293067957	-0.9408455603172584	-1.2367966067035276	0.9544319560331755	-0.360260578053751	0.09396568376823232	-2.6058105673965835	-1.2737373614917955	-0.49327797207952884	-2.89285157184154	-1.6063164330678457	-1.6729017344059318	-1.453375085388402	-1.9439326561369863	-1.4222344026437843	-1.6004659732275488	-2.222818732211587	-1.9145169501538
RPS	18.0	0.30942763574067655	-1.5327740791760358	-3.0165717420926557	-1.699702111391929	-2.9203719976008076	0.44466403825508893	-0.9852203630255374	-0.24321806129198517	-1.4830214678924014	-0.7923255717221085	-1.3178138200065102	-1.861594348314767	0.0024512264522088783	-0.40049278132164373	1.324277499714921	0.020938450742776178	-2.7305515099296978	-0.4514735594886673	-0.6947990663415106	0.4934723712534858	0.2797115823017243	-0.2850788100006906	-0.706835401842799	-1.378058532961407	-0.5860144259957433	-2.0173966847139218	-0.12439139799210597	-0.3045107036370203	-2.566455735101664	-3.2093521910020106	-1.7186465302606015	-1.1836480505554656	-0.4028154258362488	1.0306488376162017	-0.06842516904182576	0.12091458534066064	-2.190283260976085	-1.1439447481418494	-0.41187026408622573	-2.6474904495824743	0.33877864046162937	-1.315411865307009	-1.191903446061692	-1.5928728316739582	-1.183310811459823	-1.3119230155433768	-1.997013596682228	-1.6031836616232027
RPS	20.0	-0.1246006631804523	-1.459556939769201	-2.913481480846469	-1.3012320274533207	-2.928937308773082	0.6935486968281309	-1.3685912998006453	-0.1731502484633388	-0.8432325669246925	-0.49225288778272297	-1.2868142188470755	-1.7484710826513452	-0.2681066886995547	0.029305032815286267	1.3633737946037314	0.45767275519332173	-2.4504829931588383	-0.45830333842559184	-0.6089127112816072	0.46997522521371027	0.7690655483912642	0.3037580638139064	-0.49525647209079116	-0.5310115115088615	-0.6817238492874053	-1.4515599468447749	0.26283470072014864	-0.37051652113746203	-2.5494916451178136	-2.986291291779538	-1.6253172266070146	-1.4334906368503912	-0.43872382034168583	0.8752611909743416	0.0690448077065988	0.08140752252391474	-2.256071460008308	-1.104411143628848	-0.21960941503496345	-2.3443285645202643	1.0728750276175028	-1.3293349364130196	-0.6410496431326045	-1.3120402970088683	-0.9601722141323596	-1.1018619985582419	-1.7194668546182377	-1.4440219394212086
RPS	22.0	-0.3342257047026541	-1.3870229610385303	-2.7379204482705215	-1.2457120878943038	-2.7362778853840184	0.7849974768617439	-1.2857648265913484	-0.20154082315505797	-0.6544817476212458	-0.41751265624745243	-1.2144576938376643	-1.8638571747129913	-0.38740057439940234	0.08353342227225416	1.376889614812725	0.6330656061859928	-2.3341909627640685	-0.48255325162828827	-0.4712464184509275	0.44055549944697775	0.8369453534260988	0.6123299278739427	-0.5752066063880876	-0.34312701805603985	-0.6552704459845141	-1.0176478502166817	0.2097844654180189	-0.45742061893226016	-2.5153572222352887	-2.788032134203206	-1.5609799285936237	-1.606645281654552	-0.401429850468159	0.7399621623186557	0.20963318768563463	0.055103799471004286	-2.152072057642912	-1.0075780936503684	-0.23299620383927952	-2.024300906454973	1.3194538207779527	-1.4252790089674732	-0.5091328391495576	-1.163007999678507	-0.8505001126894561	-0.9310443242854303	-1.7367275450155142	-1.373977345855604
RPS	24.0	-0.6165368014844433	-1.3218060805899332	-2.6421174226988042	-1.148628441818697	-2.5009075460716628	0.8896382758552747	-1.153839418054204	-0.19959246140093853	-0.4440039768464814	-0.3836358759166778	-1.0683496377964454	-1.966402666189685	-0.4105227041567637	0.15419418793552572	1.4682163249937936	0.8313782030652688	-2.0795056371168976	-0.5026117464970868	-0.4194853661807203	0.43700865545209544	0.9090016691822232	0.7177268126181382	-0.6452694939170437	-0.22053669956512253	-0.6224498895382594	-0.777784851720604	0.09773358252590035	-0.38933458547329186	-2.4624196525113553	-2.5444449950307586	-1.572806340500166	-1.7115179954628785	-0.281972745871052	0.8469317462565596	0.39317202528656287	0.09177047060024487	-1.9455646865613823	-0.9101238697486885	-0.24654791042630558	-1.8316864247496445	1.6483869555567168	-1.4712108509354291	-0.44097157939199566	-1.0367353786362679	-0.7333721491143621	-0.7379655796428859	-1.6717286419031792	-1.2621377792068973
RPS	26.0	-0.7992383362565797	-1.2462519261756901	-2.5468019290182298	-1.074353076464186	-2.1715754583775313	1.0497720036443217	-1.013049767134117	-0.06587345708449535	-0.1464555728332673	-0.37618664302637805	-0.8349140545633913	-1.9159938461212245	-0.24828256051876227	0.3166404400132628	1.6221485284754174	0.9709879823311444	-1.8123212488676708	-0.5570720665067779	-0.39032087183794595	0.4753932216011556	1.0746455338709036	0.7970099908392594	-0.6347381933666945	-0.08060318584381658	-0.6813725439281282	-0.4805861340612587	-0.0943782067591238	-0.1710961047331326	-2.368549025984092	-2.3112324730313	-1.5278919154051078	-1.7126099080681185	-0.09867059591645545	0.9224554861485833	0.6006058871166726	0.2797797491551747	-1.637506129829746	-0.8094353701196383	-0.19083517829051147	-1.6611005792150355	1.9666869344021194	-1.4539073057905119	-0.330838778291178	-0.9218893283595897	-0.617284269097208	-0.5451617094185404	-1.6423235632345972	-1.1148670909160638
RPS	32.0	-1.1647360830399396	-1.0441012599885744	-2.3662126214185135	-1.0559754359366749	-1.714601385347762	1.1412857562374867	-0.8675919610503436	0.2229531036131384	0.35016587448123787	-0.12227127243394177	-0.40694887179414835	-1.6123678241628248	-0.1092567739491668	0.5817449639202572	2.0460575764822635	1.431303519776151	-1.212981901561625	-0.6625486502936864	0.15466080580552483	0.6226839313746095	1.2722332914601004	1.0631561588159173	-0.5438024012282504	0.38003145476007133	-0.9794121881951178	0.036270461706547685	-0.11252347669486872	-0.021907080831040236	-1.7737080015175481	-2.0438740281488244	-1.1896280695264976	-1.1680890179908252	0.054534306993131006	1.0653886372133745	0.32378328267291934	0.8924281164264173	-0.9539104502279327	-0.6554043733790438	0.2738790573285274	-1.4377332920736736	2.6283541459235984	-1.4270494988369922	0.00558963284170097	-0.41705082698585755	-0.3016400460309004	-0.16747431076310207	-0.9964534300626432	-0.7434103110462804
RPS	38.0	-1.3152765624357294	-0.9974053280481673	-2.1645182807578505	-1.1075995282758322	-1.2953023019122742	1.2374983582973418	-0.21105580760832582	0.2563282387531714	0.46331355137811286	0.08425762141140011	-0.24951700916918815	-1.2597032577724243	0.2119396987484655	0.690479840892971	2.2320044856654397	1.6721294730593477	-0.7404231684364969	-0.6317452855687833	0.14208732699741766	0.6577289146840505	1.3684799058303088	1.1159582345531684	-0.5508465103716036	0.4600698878232655	-1.017504983312625	0.3329572630786521	0.028222206889770462	0.41738478848603144	-1.4133005592099255	-1.9765777864593037	-1.3063535326712175	-0.573618543637692	0.1177789127782444	1.1994256247979338	-0.15209565385108428	1.179717269932929	-0.5556687622039262	-0.24868818979860882	0.8000503612198733	-1.3531455991078492	2.958600262349648	-1.3342552775541352	0.10965286852818032	-0.21451990679818347	-0.08310620306255537	-0.051664268440123624	-0.6701237798961833	-0.5361241701740022
RPS	44.0	-1.3440486888083831	-0.877231376751712	-2.01382025670413	-1.1082097574080991	-1.0478046830748668	1.1666661793365545	0.1946444817323987	0.26167358472696406	0.5361662691943793	0.21090456889710646	-0.16650052648802607	-0.8030275973568812	0.41455673813230914	0.7704270973361612	2.343967789623678	1.7327204066394875	-0.4812005578252768	-0.5896659441398571	0.326740375382864	0.6446157162139651	1.4300208462765596	1.1542820098358904	-0.5661294029414036	0.4453217828057948	-0.9986983644041099	0.5586324868482025	0.594473370323349	0.802186362148951	-1.2797927073189894	-1.9380912738073302	-1.2356292078231264	-0.4897334120102005	0.14841831075738723	1.3564842156749457	-0.11574672080679084	1.370009969352901	-0.3909203881534741	0.06947506409589203	1.0467404429183462	-1.314213817192314	3.1435780758574032	-1.3323181859939754	0.1222311668168146	-0.12245030368404086	0.023804266541826467	0.03820002099484189	-0.469906290112482	-0.4405011880314896
RPS	50.0	-1.4023411964371297	-0.7272164325258145	-1.9029379173779695	-1.0653428673722565	-0.940834765508421	1.1352701001428458	0.36682916720922876	0.2765962134481492	0.5662827610485185	0.26310909452672554	-0.09356413381196922	-0.6882051744303112	0.48292696071355123	0.7787457670855183	2.403377660777332	1.7858741744103728	-0.35072948397781295	-0.5395708954696053	0.5240273939364043	0.5893041149685655	1.426906274229907	1.147499588777653	-0.5937566594962461	0.4128954903940496	-0.9666798141268149	0.7234824628735559	0.6513147599304469	1.0397013128133126	-1.212081272470964	-1.9107271651055886	-1.183830900350116	-0.35172169704140865	0.16731825775143302	1.488709659786936	0.20353154015856076	1.4229028106988337	-0.30217364109992845	0.25425999639817154	1.1500870414270188	-1.2851081798216553	3.2628274621182873	-1.3226182870984764	0.11660609021769551	0.04950794505907667	0.08938612802288258	0.11091400938392262	-0.36387428084514445	-0.3846799597463054
RPS	56.0	-1.4025020590103796	-0.5836841573856046	-1.7760715973519634	-1.0355800751248208	-0.8940153086742489	1.0881718521382133	0.39144391639792003	0.29050758595536685	0.5528305738080567	0.27084092863912557	-0.051275878191629896	-0.6723816071329051	0.5028923166762945	0.7647836634557439	2.407520809691595	1.7981712741493552	-0.2910143658543001	-0.4889177233406515	0.6273096390186181	0.5857518229133662	1.4160644078656885	1.1284173628266954	-0.5670899886107116	0.4009617435766989	-0.9315433274689232	0.7786222201578751	0.6654354240414907	1.1048729997851765	-1.1437696276093032	-1.8920087592634898	-1.1197001772352113	-0.19851643875613428	0.18940328485654018	1.5452365766337166	0.3273776959856368	1.3921745564539467	-0.2615794500987307	0.32043231487666246	1.1791099911082477	-1.2802228740307193	3.3131580350646552	-1.2358450980893756	0.10384990486190333	0.11258011006127182	0.09444254026247934	0.1346804118252979	-0.32484382973185505	-0.36054985561047587
RPS	62.0	-1.4268680293413316	-0.48704604179802896	-1.689210333739954	-1.0131070486205351	-0.8433518390936928	0.9837171685936251	0.4499554605172164	0.3184959472698556	0.5115413765058003	0.2887370753758708	0.04221450108107384	-0.7628051944117553	0.5302177427221487	0.744315177035313	2.4382117623242	1.8310580707759898	-0.21038146721888681	-0.45047891098087384	0.6867272478043694	0.5677594530119078	1.4012024801130794	1.0680077641724097	-0.5430452486511171	0.381293407091745	-0.9309731773831315	0.946848147697703	0.7067837751773801	1.2124980848851614	-1.0959201388047966	-1.9247220391603848	-1.1552941338115985	-0.020572006534180235	0.20259064160897083	1.6641665201216072	0.36640759299807707	1.32670320810535	-0.2014610915609421	0.4246997773183848	1.1848587563233859	-1.2666981579070309	3.39547312373179	-1.188686574617025	0.08995766465477266	0.18362243285851654	0.0735547832455848	0.17234861229797843	-0.29884583652869806	-0.356985818781605
RPS	68.0	-1.4815453357532233	-0.480157461295121	-1.667138444134297	-0.9607720517854198	-0.8200430348946607	0.8525164410005666	0.4845677307257309	0.33201685261591635	0.4925967105780528	0.2975428720497691	0.1138995746059258	-0.8763756889635662	0.5538024396993075	0.737331424070887	2.4639911718325593	1.8660212358067894	-0.14874415446574224	-0.4363510564166083	0.6292297547124793	0.532081320160799	1.3883137687567264	1.0174473575050602	-0.5550945968083268	0.3594167217438837	-0.9437955281967977	1.0491859601553932	0.7417586032260682	1.2445749772236254	-1.068372557935297	-1.9642179872058871	-1.2045679407088623	-0.006092594163218105	0.20133677193384666	1.7477219086042257	0.31681908857089486	1.2768457338151127	-0.14404803985519474	0.538869725188737	1.2037806586485167	-1.2630801964363232	3.4513194351073224	-1.2395669061559147	0.06193822771583563	0.23352620430341345	0.03920903172256808	0.1890655037092133	-0.26856056782736043	-0.3675948398875693
RPS	74.0	-1.539538869388601	-0.5134002630595691	-1.6545832423774447	-0.9019296848706978	-0.7887037220593064	0.723906683111229	0.5255615538126064	0.33468586265831884	0.47453921918768044	0.2999189724467129	0.15131573452352054	-0.9562740454402385	0.582603482915206	0.7301496710032731	2.4745493149907554	1.9001270495190634	-0.12048807433668227	-0.4366528123199481	0.5267556452212264	0.48675860973580937	1.3725851079235873	0.9735607654872044	-0.5748078051281603	0.3366499160573628	-0.961420017691	1.0513611562633005	0.7578738762008577	1.2402504234468223	-1.0601183150079645	-2.008600846616606	-1.2681825202916532	-0.0383718162090314	0.20450739379958663	1.7808071739953881	0.003255746046982839	1.2185989021169141	-0.130175525289934	0.655669997056596	1.2435930986285306	-1.2596452780754561	3.5005956934484885	-1.2965240205969253	0.042099269310992664	0.2443496215956346	-0.007776160140628636	0.20973329786888661	-0.24052920437608272	-0.3802869397814234
RPS	80.0	-1.5587193507738542	-0.5103116707995626	-1.6402569462646543	-0.8603903462637887	-0.7588364356509638	0.555073381533447	0.5395532352061891	0.3388190174922224	0.46139143266602123	0.29528515948312156	0.19061195625152622	-1.039747600627996	0.5374558734264544	0.7147347368141121	2.4820857236397913	1.926067723959158	-0.07700431468964165	-0.4418710194891377	0.3790950114386254	0.4474370657029123	1.346788766532589	0.9261303367316269	-0.5834609332988914	0.311466443522089	-0.9632579592726357	0.9652323529876555	0.7561159971228009	1.246395243871047	-1.0477290785481004	-2.0538909934238463	-1.3063060738134769	-0.059458757016411394	0.21952708315254288	1.8074897276837443	-0.04669647831886643	1.1582811769265118	-0.12203007774488153	0.6880367238280016	1.2418045196617928	-1.2749451873149695	3.516160846148574	-1.332708946986034	0.02675645488948467	0.24944407630026003	-0.06807702882671711	0.22238488022522887	-0.2166987524043829	-0.40009707646894616
RPS	86.0	-1.5756067376477458	-0.43598749207621684	-1.6740330092525988	-0.8242186855847057	-0.7487245305890874	0.41342649190206365	0.5308269114296772	0.36242209988874247	0.4369093045122126	0.2909979883528551	0.2144024886801432	-1.1589145394671192	0.48626749546032333	0.687860474089924	2.499053477175515	1.949668834768797	-0.0021459206189893515	-0.43744159588472337	0.23850037676062924	0.42130729624685986	1.3200907883047035	0.8888928703745297	-0.5951406470135023	0.2907382956360555	-0.9506856012954644	0.8734973767515072	0.7511454802293943	1.2663020217367706	-1.0558464744117153	-2.0864830428484806	-1.3435864966507032	-0.06710084186880179	0.22948419083150226	1.8380741728144305	-0.010171010888843366	1.1021335098035867	-0.05040269055282041	0.6815642335193995	1.2378886484409484	-1.304863843193992	3.538329458529499	-1.3585029456769233	0.036194015837273566	0.2822713059864695	-0.12696560648235056	0.2412043233363081	-0.1835601755203469	-0.41962113788444516
RPS	92.0	-1.5820221052363928	-0.33690944689819086	-1.7226947866466984	-0.8010142833996533	-0.743337035674083	0.3300216968744127	0.5242929788399703	0.3996626813337278	0.40815810941486136	0.29322371601616404	0.2366275327345611	-1.2694733678060186	0.45557831869662196	0.6815665627241346	2.512858810572076	1.9515334218866958	0.05404709234238307	-0.4205672167123996	0.11515659639560336	0.40856199708034296	1.3030811660857193	0.8573901026489251	-0.6036959090183294	0.2723315366690235	-0.9556351187252795	0.7580130609529244	0.7455975350695264	1.2850882922796438	-1.076429838826648	-2.108316376995269	-1.3641944835608888	-0.06753028015744596	0.2492579569763114	1.877779478988487	0.3873473794887721	1.0602823089450581	0.06953913389691625	0.6398710517094813	1.2338373184023825	-1.3213732408227459	3.557755898906523	-1.369363046225121	0.04889593528054698	0.31327694834869096	-0.1750217957423011	0.2545193913881869	-0.1936304772193196	-0.4185188892489399
RPS	98.0	-1.610648021867327	-0.29509835764666503	-1.7364881320168786	-0.7812381296878446	-0.7480796473249874	0.24862929816427637	0.5319974317596521	0.4202433419861351	0.3783777238001468	0.28692351279380873	0.24907191052691108	-1.3203071509298798	0.4578957374350236	0.6719362042112431	2.5130052034064683	1.9401255534426585	0.0933298976698659	-0.4219535791881298	0.024540435485799834	0.4059882851280882	1.2783611031171576	0.8219830249850435	-0.6100584052788388	0.2569848920648841	-0.9691284522948378	0.5905317323411128	0.7476187752501572	1.275711291246319	-1.081073260548729	-2.108266629291181	-1.352712438017523	-0.09598538227510459	0.25694696549348955	1.9006413053429778	0.5549407205911289	1.0156984484385998	0.10968091432333119	0.6269131464117628	1.23811373967342	-1.3367334975977883	3.5570570269901443	-1.3496913484330495	0.05543849237214676	0.31599940759624984	-0.20063685677837625	0.2637490184270901	-0.20565910694229364	-0.4194628036663625
RPS	104.0	-1.62507865367993	-0.28983327243398127	-1.7436053640965974	-0.7629618273023802	-0.7446968555073152	0.17992864376622303	0.5382269493012213	0.4261242697120883	0.3593191215596761	0.283474047685557	0.2453530945306144	-1.3048174144872982	0.4215686203394058	0.660948954041328	2.5058330077616304	1.924335845929632	0.07562278081755279	-0.42647916515441986	-0.024560556268165747	0.41651654987929504	1.2569120243152798	0.7960605056780758	-0.6228929555660916	0.23837728678489625	-0.992656752060917	0.40420908674995804	0.7479584413603131	1.2753791333957485	-1.0623252034436168	-2.079385236430377	-1.2664733561441657	-0.13444047444722643	0.277121002340915	1.8892216626929623	0.8095320385686707	0.9926487100999176	0.07601665274556134	0.6513394170750928	1.2363360064747242	-1.3494413338300786	3.531648164700073	-1.3289793863923307	0.0371040923352897	0.2991837933572826	-0.18545445765901875	0.2688465013751848	-0.19011215704904763	-0.4359496672114079
RPS	110.0	-1.6250163329593998	-0.26668897825164156	-1.711249864128694	-0.7595634069831123	-0.7091220156255218	0.16693828681343123	0.5369224080111387	0.4158878661727983	0.33353336682778906	0.280584181319364	0.23635318999336644	-1.0977170855185974	0.3842910358226436	0.6622100544637041	2.550476857069647	1.8818061968276616	0.07355975814773899	-0.4095677358128361	-0.05210338011917106	0.49984812348176366	1.2447395103608672	0.7581158508532846	-0.6554903983687336	0.20187981941332886	-1.0177012961615166	0.27594239578525775	0.7526500253147524	1.603201868081395	-1.0014763912173772	-1.9369691218553997	-0.9428128445415674	-0.15627712080583805	0.34098854605789336	1.82549205369355	1.2584567037199135	0.989159448507112	0.02629080993807652	0.7437801958774763	1.2543883083524991	-1.3476105445145083	3.3230633854305256	-1.1332062455136518	-0.02399507304287787	0.3090471055439809	-0.06216981744190331	0.2967967631413436	-0.0976745787112344	-0.4639619718488427
RPS	116.0	-1.3081952059816255	0.13004737467121658	-1.2871053994304766	-0.6418378063213758	-0.5225119929459094	0.2992431099430447	0.4771560036975777	0.4153677871012879	0.26913988475819167	0.27488370445666377	0.49346862605968184	0.5313258905158804	0.35342674174475863	0.6912981337488635	2.040794736958438	1.5006568534084808	0.24910548672941393	-0.22567735231713842	-0.12019993093483963	0.7734431841706927	1.2147370826933819	0.5553559898353125	-0.6849661560638302	0.03221630475786324	-0.8926613703165798	0.41321940389177314	0.7907931590775086	1.7317325063300317	-0.3143707598930253	-1.0781636749086632	0.18217156401867024	-0.031295194951320715	0.5076724649899915	1.3090038397866508	1.61210689928306	0.8570312915855227	-0.09321762415256829	0.47042991968436515	0.7941734744567225	-1.1654996548065804	1.776538101193604	-0.374667845643073	-0.1294236905386692	1.367144743452266	0.32773915829613287	0.6603307131887769	0.15484019962348658	-0.5760364985776286
RPS	122.0	-1.3016341139302912	0.12876752072726863	-1.28040437907177	-0.6340808722228799	-0.520958104737627	0.28156542854855277	0.463882213978375	0.41370757636515865	0.26348648137616754	0.26868591571408756	0.4999804688270356	0.5667097359389345	0.34562677200132386	0.6853423103360186	2.0356086041351262	1.496423808234353	0.24527495838992389	-0.2209429398353681	-0.11174337760384472	0.7838675588856765	1.2049912340813975	0.5457108890456005	-0.6840865354881845	0.016369516959286994	-0.8898262715341977	0.3878649885480853	0.7783577089872136	1.7246624145415974	-0.29946091772936534	-1.0800993201530318	0.19385665754029285	-0.06078145144654866	0.5124021245696225	1.3248264417922566	1.6134196662017506	0.851938333540418	-0.09595961059591042	0.46527302193510117	0.786000618652081	-1.1704602890247657	1.777624396491639	-0.3698366562575998	-0.17094975049369268	1.3892535794832708	0.3235142444395763	0.6715687884732573	0.1572131166636002	-0.5902206958212259
RPS	128.0	-1.513276397701152	-0.15200886150274157	-1.4663795330689624	-0.7075573407526455	-0.6160579489526182	0.22325254691260224	0.49530446566407854	0.41136377155661696	0.3038931373778735	0.26551704452008396	0.332474955397197	-0.15898417801865758	0.374438249021054	0.6653914017726628	2.4874658422146867	1.734437231685069	0.081491499490892	-0.2884345282687148	-0.04929577606413609	0.6801254960824837	1.2253508513361306	0.6491247327670301	-0.6958428011220538	0.07553730348705145	-0.9927504581931448	0.2195378909314665	0.719346191645277	1.8161693260332858	-0.6702297678783931	-1.5412334523566797	-0.32119779060915093	-0.1576319982581997	0.44103297048191814	1.6633840155867825	1.5294549702227258	0.9458992495607469	-0.08352519868203352	0.6305748199657487	1.0372132242547423	-1.30958733179854	2.5814853151963364	-0.6712633082502605	-0.21526554488226787	0.7330855242330928	0.1782289866374667	0.46645926835925977	0.06620699280328164	-0.5475837195222292
RPI	4.0	1.4959880087805468	-0.30936063622336446	-2.0250994636983495	-2.7835553401943898	-2.653460387776309	2.1207725424205415	-1.1988254851856273	0.5766136953184444	-0.35423536511896864	-0.8935390191105278	-0.00979191851181961	-0.12553812547815643	0.5368428227014591	0.21313658407853514	2.407948582345225	-0.5020344693135602	-2.3813738920677188	-0.6338564203521602	-0.8690045550098773	1.8736756313330185	-0.05362121281286097	1.1853641898352711	0.7220617186348198	1.289164202309974	-1.1126037119798453	-0.016678159902168015	0.5706102631508557	0.17387947744273197	-0.3171127280403523	-1.2616982807730521	-0.9550808005546978	0.26965195302038697	-0.5131655050868587	-0.4867293667193383	0.6809722289518867	1.4393928056393914	-2.415620478440693	-0.7688911263374818	1.0090402696660223	-1.194862995497454	0.6692299536570214	-0.9093460874538174	0.10851755244018314	-1.7247364291302703	-0.3562266272325497	-0.34323191392566493	-0.7147686765163526	-0.7099180476507765
RPI	6.0	1.4878989327885954	-0.3764945259244775	-2.2846817099659207	-2.8853821485404714	-2.8906970484721586	2.0855548517600755	-1.3190052143526436	0.5288171418084756	-0.539057228422281	-1.0946564584190255	-0.06749807899605581	-0.32302002842580496	0.4357703813328571	0.09864743855474714	2.393431202942566	-0.5712386113131196	-2.5637304090062303	-0.634076964788073	-0.9610729004613103	1.8481927251074366	-0.2409095744902115	1.0634385280950673	0.6442080093985929	1.1235430722018926	-1.1356742625560712	-0.18481101158216812	0.5237391893716328	0.12119511808026025	-0.5107317804951709	-1.4520147836653816	-1.0529995978728146	0.24620809494394078	-0.6513931798423779	-0.46519994560657024	0.5878623259646074	1.428989066846977	-2.5985352192579065	-0.8484143763785514	0.9488108351129394	-1.4030594336179938	0.3621743010674833	-1.0726736702816277	-0.06279936262321181	-1.8391891432277414	-0.5075673759361615	-0.43693685607867117	-0.9408585388313383	-0.8935429134338229
RPI	8.0	1.483830803580463	-0.43094021051554365	-2.447844192355202	-2.9233313914726033	-3.0669486958158894	2.0754998471748296	-1.41430281837398	0.5022296444744013	-0.6315834300929346	-1.1601382747310462	-0.13237299380248344	-0.41121566382797164	0.3713588788227865	0.019083151382676848	2.391538366007142	-0.5840579674943717	-2.6758933188571095	-0.636096016272978	-1.016494431145188	1.8041002178392602	-0.37923025968757995	1.0188766070294022	0.5636629616646002	1.0370542833175052	-1.1567780569719985	-0.28384181679549425	0.531452045400895	0.0881746848052667	-0.6254029055418938	-1.5975723040184928	-1.0910095272853992	0.2247191860748315	-0.767346703267911	-0.46845507549135496	0.526782885982159	1.416908316267557	-2.682112046815877	-0.9025421342697861	0.910124926974409	-1.518511468680989	0.17909229605339066	-1.1660618794152302	-0.14828981269444672	-1.8774193967485522	-0.5937697997553734	-0.5203677517421654	-1.057788075438673	-1.0126798182195054
RPI	10.0	1.3467318888906876	-0.7755029802904261	-2.9142583507997037	-2.7625288342730383	-3.8850329901693987	1.5973918915350964	-1.8089404630659305	0.14720907526224083	-1.255375823543044	-1.345969419907979	-0.4053765732974361	-0.825065918843996	-0.013163591300662457	-0.524840483385824	2.219403867074552	-0.6817217342708721	-3.0305466553883673	-0.6182242131389898	-1.1567644900206413	1.2959232167418047	-1.3219951849896217	0.529178336805879	-0.3294172344906043	0.20008331096776547	-1.1777224691544768	-0.7472153898754461	0.42823688394162807	-0.2529626698817479	-1.3844469602393237	-2.1639523271929053	-1.1891743077149346	0.11163577070824918	-1.3372788087157101	-0.31654327778588554	0.06299670239076702	1.1511679626332716	-2.946759055591879	-1.234414422008862	0.5186864299284618	-2.032534123601521	-1.1699720143227144	-1.6151990986814926	-0.6641680373950857	-2.04112896994699	-1.0081264533718932	-1.1835433846156662	-1.787245226915126	-1.6942052294941177
RPI	12.0	1.0101863566045854	-1.0727997867082246	-3.072108990244488	-2.6077337374945486	-4.132153211769084	1.1917067936277133	-1.8374310941397263	-0.0949221824771012	-1.5258653544939142	-1.39227496462896	-0.7717616422356359	-1.1980946781205564	-0.15354513854638915	-0.7112025466792715	2.003167745152386	-0.9725472380336979	-3.1261140434397148	-0.5620923281546674	-1.1469263977186144	0.9817097949103829	-1.5852603940054328	0.2940998105581856	-0.6634608533281285	-0.32435009712227664	-1.115643987917099	-1.24090397388408	0.15187994436829438	-0.48760632293465545	-2.1231567231368085	-2.4587933818605303	-1.4472631997104501	-0.17259095108242403	-1.4735080271441725	-0.16039495759874953	-0.3822078725691065	0.8624451830660933	-3.07549756888842	-1.3330248501822195	0.21843333127034634	-2.443801738702502	-2.007935426100838	-1.7743477384907236	-1.1101820792736716	-2.165769855649361	-1.2426683778928498	-1.556182738205983	-2.157349118075372	-1.9757507267628729
RPI	14.0	0.6868855303574231	-1.2726192120792301	-3.0936836351277757	-2.4432092592929098	-4.161007241183896	1.0256922168575957	-1.762481257581896	-0.2173916162938067	-1.6222300952354571	-1.4491995710902141	-1.0285448972582183	-1.4578380103441746	-0.23556454164465213	-0.7632302712242147	1.8442966245047976	-0.9653440533589824	-3.1900733830811743	-0.5485974177155868	-1.0609934308684554	0.7336476945652549	-1.6442824211198945	0.18820761043739181	-0.8056546237878264	-0.5704510791098906	-1.0534296847913085	-1.6782696299329776	-0.02972439736345409	-0.5754237529263388	-2.470161261858911	-2.6174103832249003	-1.549840354220253	-0.46004359118009486	-1.4731002549645547	-0.014672772689720639	-0.5196515607056839	0.650317972544344	-3.078843905818741	-1.301256546703452	-0.03668554552598134	-2.695746099521137	-2.4768558641361706	-1.8862197343037963	-1.447312325259478	-2.108300897174829	-1.4686939611452154	-1.7200744310900136	-2.278982405382023	-2.0473584554584785
RPI	16.0	0.2981393793752499	-1.2753848409969557	-3.1187850313623966	-2.253286414859883	-3.8949775358163756	1.2073066160893602	-1.4571597115478787	-0.14257712148200527	-1.578805953115492	-1.5170845880368102	-1.1988423660690857	-1.6186308662682798	-0.17362008630762585	-0.6068375861804058	1.7962006511792317	-0.6325091071563113	-3.0035700867087343	-0.5002108792620225	-0.8483533788670801	0.5382283609325377	-1.5191585452204066	0.17608886546561903	-0.783179836329824	-0.633933687701635	-0.9612259317044707	-1.8810771415900052	-0.0980082555325934	-0.420658600987606	-2.6340720109121207	-2.7176939358793035	-1.5384272090551951	-0.6711078515914305	-1.3719196471440018	0.07222762579456077	-0.4014310660837401	0.5874229999792734	-2.8639683433526884	-1.2405162433057575	-0.14973118470345273	-2.805405234700182	-2.2289009381197977	-2.0227156787279577	-1.6262914120863246	-1.9129916509927227	-1.44169067433394	-1.7297138509030898	-2.293187922567277	-1.8706471683453532
RPI	18.0	0.014381921527697406	-1.198820014585456	-3.1170588302788955	-2.1214708272371903	-3.555058083016978	1.4588198425422454	-1.1229690785193476	0.008109308083981895	-1.2379528097281178	-1.559976621363099	-1.3184797253226055	-1.6198289419171086	0.34639844034676764	0.008946396743166557	1.7965468616572615	-0.31367794310989344	-2.532617158485831	-0.48153725633580285	-0.7753250379000695	0.42347420445877004	0.39684881969871644	0.32690733798903493	-0.16641244076470432	-0.41323790546267686	-0.8925759806534493	-1.8460623492802117	0.21045096133115734	-0.01584098591942002	-2.5833321679311405	-2.538157905385629	-1.3576592251691648	-0.849243561970293	-0.747786803974415	0.11136313164752383	-0.1918377505755224	0.6793158559614302	-2.418922925728346	-1.0452592299920866	-0.053260550804239845	-2.676349414474416	-0.052348488777442755	-1.5964376845027783	-1.369897715769166	-1.4978678119258297	-1.1090697172664448	-1.4528209153096954	-2.0216218342187555	-1.1567637189712592
RPI	20.0	-0.3094510586743349	-1.0866452919322325	-3.0271578379159325	-1.4302045253038476	-3.425509597912241	1.5863181633851509	-1.3665435585796863	0.14497719050552602	-0.5049008173463082	-1.2729038213249009	-1.2966259552910415	-1.4028440414951788	0.26369225463438445	0.21312574154262326	1.7934949762522112	-0.024046779080426437	-2.2624472695344213	-0.5007646471798972	-0.655250770004362	0.3570730447613872	0.46390609153297263	1.0076142511054471	0.07499090291669372	0.29226147522529095	-0.9586088755698341	-1.4490612180870317	0.4916756885379615	-0.056693061255556905	-2.4291251706865706	-2.416310597303718	-1.206677312688361	-1.0345028248009955	-0.6742958655173183	0.0372714330121412	-0.09410981766216865	0.7152986801733132	-2.3486421627600964	-0.78264637062364	0.15134001130990618	-2.415975513560593	0.7463977983043151	-1.5535564549240746	-0.8653321289331893	-1.1343489837828866	-0.8268903891025937	-1.2138693700587602	-1.7532305449902557	-0.9607113763120393
RPI	22.0	-0.5760255087004128	-0.9921878155025796	-2.886098524311621	-1.3249398112932265	-3.241402279505518	1.6459306710963906	-1.2870566344524763	0.12692440857717271	-0.29172019703936686	-1.2005012227569936	-1.2187540545994666	-1.452831943951757	0.15444347357451213	0.2550432499466955	1.8003733938606639	0.12554690782613737	-2.0922595370575965	-0.5346529977056789	-0.5038761607071522	0.2913851737669087	0.4998644966506794	1.288721293454683	0.08695054129407176	0.5148214507296408	-0.9329920255285185	-1.1344730925850959	0.5427118381284443	-0.07562327203006258	-2.3412751526362134	-2.2215839472783303	-1.1251429381153328	-1.140750818453373	-0.5136575057096849	0.014127593368892565	0.019945751980821314	0.7639947534967436	-2.217039593408307	-0.6103945127889142	0.1484862744512913	-2.089154838931166	1.030576697528928	-1.6082304332497697	-0.7079484474551391	-0.9517868744604412	-0.6717503875748486	-1.039964453610487	-1.7448937943527412	-0.8479987705414445
RPI	24.0	-0.8304576669574976	-0.9105116669335995	-2.782900465313672	-1.2394711808885504	-2.9508239637558313	1.744481745539521	-1.1208098142990697	0.1210166892056072	-0.1328899976867007	-1.1526810904346583	-1.0548800340141575	-1.5195531768219137	0.1531957105782	0.3290542107825085	1.8444825122024984	0.2714353814862139	-1.8115141189031083	-0.5658647228609222	-0.4516745914438551	0.23719179597234802	0.5722215734148405	1.390147148487881	0.06548265931160305	0.6708843002199202	-0.9005862555628051	-0.902579372717449	0.4680107988888574	0.005154972650572921	-2.2510892765126167	-2.0134912970082763	-1.1171655272762067	-1.1891065884883911	-0.34124668637121874	0.08859830197942485	0.16112446629233265	0.8482755464289274	-1.9883328374854494	-0.490975167295124	0.13671915666252768	-1.8617233941393394	1.42189786076764	-1.5824271085977717	-0.6237475587821304	-0.811633874135909	-0.5411584089058993	-0.8890081080777523	-1.6657081789778212	-0.6941388844909638
RPI	26.0	-0.9904877388198088	-0.8188258283448023	-2.6641796810773686	-1.1804603738355446	-2.593220563701498	1.844172257094436	-0.9137821663326379	0.20589166727310101	0.027867964747488334	-1.1137413597214099	-0.7996938539738156	-1.5208124446826958	0.27852820445728327	0.48113305176066745	1.9091714452568738	0.3881189711812213	-1.571795390401127	-0.6133960633562657	-0.40669416609817954	0.2235554939924001	0.8933303002504279	1.4646503617583602	0.07924160232824284	0.8224382884630447	-0.8867291906157115	-0.5960952611019017	0.287858981441881	0.14343998996802648	-2.1358403029183273	-1.8130640162844383	-1.0618437770703653	-1.1610614177204497	-0.11986459126449667	0.1618007605249145	0.26245145274269854	1.0056435133577046	-1.6575544765627526	-0.3725661110722208	0.19020021847079957	-1.7194434573023962	1.7918248884296255	-1.510578939242271	-0.522713421724464	-0.6817385106360275	-0.4470113871722875	-0.7323672678368449	-1.602631397892767	-0.4982063353131501
RPI	32.0	-1.1956827957627816	-0.6267583129364901	-2.436833091136854	-1.0682687258520216	-1.7107336324571105	1.974820321822134	-0.5131859242830926	0.3061326821538074	0.31569216614844453	-0.5270190421569956	-0.4023235672481899	-1.374434507139629	0.4225543966779246	0.6697888069250367	2.058429702638141	0.8350121311606659	-1.0079408166493995	-0.6977960660682954	0.10363671545580559	0.24358172765617445	1.2263163427968091	1.7376989883372451	0.16272172116768652	1.1663794750504792	-0.9656520893378	-0.0940094316770906	0.2734990642186694	0.30713126238490024	-1.4425979971586165	-1.6082181520833625	-1.0136091188854857	-0.7659341113987682	0.08762030285623802	0.3295814138130189	-0.139225962621918	1.2448016239915103	-0.8263191508001625	0.0008338817741640985	0.5488926788516585	-1.5300539354457967	2.620101840765444	-1.410168384905115	-0.3114054645269673	-0.16587503521637423	-0.23098596623558482	-0.42705358340764316	-0.9450793939665224	-0.03886219526643273
RPI	38.0	-1.323134077780486	-0.5396838591628395	-2.2546969761404636	-1.0638490199072523	-1.233351802025642	2.029262900712523	0.07811186874138207	0.3150277095170271	0.362360335847919	-0.19515249534642462	-0.253843132873176	-1.222379330353004	0.4913010654293493	0.7421334738761131	2.132893069715959	1.1091945842345738	-0.6603531096986338	-0.6672891301267916	0.20659932181664323	0.20005243498789957	1.4212279987094998	1.845072888573365	0.194495220791762	1.2137136883746098	-0.9506158383320606	0.12824871545578323	0.3915949750054156	0.557725828639627	-1.0960080109656307	-1.611976969711129	-1.2264617004280585	-0.4437511103310104	0.20435309812010508	0.4443054383024648	-0.5224111468890082	1.2664879924457462	-0.37283512434573723	0.3240379442951685	0.9495893912111814	-1.4669168650795086	3.075332385386411	-1.3172186850440222	-0.23805628512038948	0.0013250428279719356	-0.1119757741273256	-0.3261753191943199	-0.6591000583554038	0.1664080388804622
RPI	44.0	-1.3573067998052533	-0.4588154827139073	-2.0596353616138887	-1.054787402196743	-0.9889747925292857	1.998020315365348	0.4322168806504119	0.3255907426931178	0.40001532594582295	-0.029061998047455236	-0.173461359096004	-0.9751161405762374	0.5095347698231374	0.8001591531286835	2.1867124496812305	1.1868440866488015	-0.5096836086985224	-0.637387346165892	0.3681922213007067	0.13721711523514282	1.5853873641617366	1.9155274906694975	0.18906664672920023	1.1849074872037646	-0.9052879314973665	0.2851995716462297	0.7824795313579387	0.8307500680263902	-0.9972497527316723	-1.6123438009601216	-1.1930671255032979	-0.3401005156408378	0.2556976626896051	0.5424458016683104	-0.5479604398527576	1.3191491604690408	-0.19768546045987248	0.5186551552832601	1.1218226201285244	-1.4617137050139049	3.303612097644602	-1.3211353517082767	-0.2212881469819053	0.12282617769316162	-0.06376164899335168	-0.26593968615159735	-0.48388052643641993	0.27139320626016455
RPI	50.0	-1.4151041454425335	-0.3839583671566711	-1.8526637782432005	-1.020440302875921	-0.8653150479274541	1.950152079734364	0.5754544843616011	0.33625652720610527	0.4059745234076826	0.01799372607440059	-0.10671396716261645	-0.8999379276080129	0.48814112493729894	0.8053938356682995	2.2138423647669176	1.2431113172446648	-0.4663261644764082	-0.6017431519621276	0.4985746741529609	0.06357890682999733	1.6268058804410077	1.9502215170428603	0.1619472779060517	1.1493666838110757	-0.8569868993063733	0.3787531976746831	0.8246712474292096	0.9902447495797544	-0.9642291142166606	-1.6415629556117004	-1.1553561353433703	-0.24374596666889384	0.28933443044307533	0.6701753555025086	-0.3703419267265549	1.3190774474556304	-0.14285258497440634	0.6253378626269771	1.196754675887524	-1.4647449618022	3.4539753976064085	-1.3210616208379362	-0.22380105305632428	0.23347687872815884	-0.03851231587343814	-0.20796106848680257	-0.39956769202369113	0.33043507171634606
RPI	56.0	-1.4232305278155397	-0.33190717170756573	-1.6419995029397243	-1.0035850205492065	-0.8088100758703559	1.890441995855909	0.5927052880749645	0.34389205274768286	0.39370198460816164	0.024509291027675715	-0.06318364211537252	-0.8725051780871673	0.464386069062598	0.7850646913553133	2.210071598370959	1.2504989241938493	-0.45924195051748196	-0.5774983019630913	0.5560283758508843	0.06414184156759435	1.6229859915102478	1.9507331785597015	0.15796506745039046	1.1239766572534102	-0.8165630468506014	0.41353786045313706	0.8410641088984132	1.032731273559429	-0.9462564310538862	-1.653969675225008	-1.1217015707643756	-0.18422068069687164	0.3015830423720555	0.7516779612275037	-0.2487961939190849	1.2941034990568843	-0.1259251017389768	0.653895287291502	1.2155420740916978	-1.4580598422985354	3.510208463310857	-1.2664977682482532	-0.2293239779263754	0.24100496874613292	-0.027361163987784688	-0.19123782800037406	-0.3774495310778744	0.33744828836179447
RPI	62.0	-1.427349248656025	-0.29115205009981293	-1.4497093631066345	-0.922616818764047	-0.7587853734143876	1.812246560041565	0.637900800126099	0.35442005989772607	0.3635039940998355	0.037344598031415	-0.002448609211810994	-0.8903333601338437	0.42403916346598347	0.7644828218295165	2.2341936428531644	1.3272769446155233	-0.3633194948964693	-0.5514263591493164	0.5721524956058951	0.07771030297442635	1.6404622690823234	1.9814170795812853	0.17479796556798663	1.0960197195142851	-0.7849563595096072	0.5382975383594408	0.8794979272648416	1.08197412629274	-0.9017683647659526	-1.709125487845223	-1.1635565019724319	-0.09706339641947084	0.3148629006242768	0.8937542422159563	-0.2007015453713846	1.2305721627092086	-0.04021956358117994	0.7064541788289768	1.2050708894353448	-1.4569502387627427	3.6121924109197923	-1.2964141185450224	-0.2285024951656363	0.2063139212978171	-0.047670480635185496	-0.1531142574942074	-0.3617343676701374	0.3380050751227394
RPI	68.0	-1.4710193951207615	-0.2629985267649895	-1.3897053475322203	-0.8615309611467697	-0.7261682025171041	1.707348325315572	0.6679364282374877	0.3668461796309102	0.36113741041714587	0.05183649271675007	0.04381581516575889	-0.9165879667408275	0.43295869285046623	0.7640376127533578	2.2480902800088804	1.382654163385811	-0.27387132245634777	-0.5397321850356217	0.5307255491948586	0.09539994116877497	1.6518477941250411	2.001028289734626	0.18327541993425545	1.0693844230204503	-0.7778233597667045	0.6130565762331673	0.8930802533469436	1.0881544916641537	-0.8500620638580216	-1.7744607454214527	-1.1986268559923334	-0.062459197229354786	0.32655005871683135	0.9637690384002873	-0.26021012386334447	1.2084754471799581	0.016246559255299473	0.769724468344091	1.2176015519491816	-1.45964123492992	3.6749062056970354	-1.3821590972107087	-0.2503153723486042	0.21438927888869116	-0.07962059677412751	-0.13652011071104547	-0.3410545421201804	0.3456548766356639
RPI	74.0	-1.5079034819108958	-0.2580104143545373	-1.3664607687449188	-0.8329391535732177	-0.6936479245816685	1.5931759906088356	0.6967729238454426	0.3746573344344703	0.34992661137404885	0.06920810970603848	0.07092722764781668	-0.9431769063112964	0.45436051771526237	0.7586041074951149	2.259066531254611	1.4169462962492019	-0.2483685452817112	-0.5463244408617492	0.46343799467396807	0.09721428908867481	1.6542466215428504	2.0101358187808747	0.1783636894772696	1.0365722736776397	-0.7831509842714753	0.6166023364151724	0.8947396221642956	1.0683494148197874	-0.8144037014237968	-1.8421965667737459	-1.2355904074840314	-0.045672864280752117	0.34237714449548545	1.000590354702898	-0.5058158667735974	1.1890983583971961	0.03891822830017345	0.8443229255175692	1.253629746771797	-1.476629556062139	3.710353689261276	-1.44142526364841	-0.2655693472907906	0.20232417326568294	-0.10702679602132613	-0.12300070159229906	-0.32205950395028743	0.3435688371740551
RPI	80.0	-1.5321110851189146	-0.24570732917123878	-1.3390937723915466	-0.8085806530174768	-0.6608180363698563	1.4513555337807027	0.699512372449906	0.379645666633123	0.3363494169968103	0.0717042005283346	0.0976073677288998	-0.9594110094228141	0.4456260048854116	0.7488807502975007	2.275711874561672	1.4491095172387776	-0.24568339826205768	-0.5464164408610167	0.3694403819823385	0.11048681221139732	1.6473109212249335	2.00972665574763	0.1652637253117016	0.9980829050043767	-0.7820661708463457	0.572228459761343	0.8933757960145696	1.04250392249116	-0.79473415736023	-1.8984478978340178	-1.2447402558515388	-0.044355098891612973	0.3632749117779875	1.0410272773578206	-0.5868608250044083	1.1841221848817223	0.04432104668308311	0.8681668111045504	1.258555084594121	-1.4964930852908875	3.724738165547898	-1.4831193842936885	-0.2755050774321908	0.19263674785625057	-0.15070380681937906	-0.12413251130824084	-0.3118822020695059	0.3381485475336797
RPI	86.0	-1.5542066850455456	-0.22819187012925995	-1.3827733854132347	-0.7885523382950065	-0.6412389446878771	1.3503515381466982	0.698299710491891	0.40117075531499385	0.32724024948803104	0.07611369608024281	0.11900753328743931	-0.9951278642071733	0.4095988380886767	0.7238487310432455	2.3011255384797216	1.467856593393702	-0.20672224987073393	-0.5403187844900899	0.2873592001974145	0.12209896537078768	1.6424498911657994	2.007202015133569	0.15238743878433186	0.9661513057916196	-0.7723975853129323	0.5221256470427219	0.8877424044565801	1.0355597135494485	-0.7846180727519464	-1.9405530734799423	-1.267559816835521	-0.03179515440980152	0.37093352650674455	1.0886518612250704	-0.5930638877159369	1.1628472518404627	0.11733701469457704	0.8623241465302381	1.251672858208538	-1.528980291700789	3.751210911179611	-1.509709786048136	-0.280512053413796	0.21350911805893746	-0.19120695567953896	-0.12358323565030593	-0.2939499698943183	0.3334945458808408
RPI	92.0	-1.5649684668586257	-0.18215065006634984	-1.412504993391509	-0.7737949251777403	-0.635054895675626	1.2704835938648524	0.6955871569806762	0.4198328132673131	0.31705840536477575	0.07748752468051974	0.13898188110973175	-1.0342768876872193	0.39292510051996254	0.718142169571941	2.318489530980667	1.4758089104838754	-0.17236064910043633	-0.5364394406805568	0.22483186807403727	0.13392583632170602	1.6271802035113805	2.0095871702850263	0.14019944238169693	0.94362035125744	-0.767156184173519	0.43932630218891905	0.8805439344243036	1.0225528497652112	-0.7895277937019067	-1.9845014350833796	-1.2816765148700031	-0.00825240863100565	0.3830633318707685	1.1311873256173235	-0.37633034349954897	1.1287055438407239	0.207314926267213	0.8418627079697031	1.2506638211732473	-1.5667019201205534	3.7655224135878176	-1.5321954856573161	-0.2802321200538687	0.20291631947077807	-0.2342982965113792	-0.12404406591458439	-0.29647748716236705	0.3420516145356231
RPI	98.0	-1.5681996548018515	-0.16362952063127104	-1.4190099829674143	-0.7817823805822118	-0.6274749429067247	1.1985781054218114	0.7003500758058785	0.4387025278512561	0.3109270454920622	0.07891338440608066	0.14837147586964264	-1.0470948210820035	0.3904709240076744	0.7071044312550973	2.3305761948526906	1.4796212703906444	-0.14828202218685224	-0.5508502863311694	0.18212094438855897	0.1458978330120929	1.6149372385110008	2.0032620742905083	0.14260355437124841	0.9129473295029186	-0.7541170394961235	0.31231597180983245	0.8918290885035164	1.000494243356633	-0.7857942199613671	-2.0139493011105984	-1.2930678490487233	0.0013362594316549165	0.3910816745829515	1.1796000631946135	-0.2565660986378572	1.1048664435828417	0.2412071473484841	0.8354354263358353	1.2633794437286965	-1.5873241679551877	3.7761841924733917	-1.5300986656023585	-0.2813150929071832	0.18873693852942042	-0.2612662384717906	-0.11520386184747532	-0.30705491488808173	0.3406299988323405
RPI	104.0	-1.57505567845943	-0.1399559766369229	-1.4096734916514788	-0.7738577492380989	-0.5965465301422174	1.1392181883980677	0.7140029875315071	0.45408373719822887	0.3081454181135476	0.08077291418831699	0.14405880680084676	-1.052745277758495	0.36935796102606827	0.7001009246241731	2.326367995570872	1.5023387626010798	-0.16266006487815718	-0.5534771012569656	0.1696470542490942	0.15988328045936312	1.6048564001853065	1.9917345724322684	0.1346688854827933	0.8942694944985587	-0.7528641892069918	0.2271445859935466	0.8904091608075432	0.9919072294266046	-0.7886694528182645	-2.0220627896284147	-1.2750919160876804	-0.004133567939381101	0.39468492454199156	1.2171777196222657	0.060203645825046816	1.0965393089827213	0.22306484298220505	0.8621420559843231	1.2748713982882887	-1.6114526548373944	3.7818756306711614	-1.5285823572181343	-0.28869231849275956	0.1625537676962352	-0.27848512767412176	-0.10973247138514781	-0.3002444924278788	0.3243784738489759
RPI	110.0	-1.594877333825753	-0.11224954778627594	-1.3786050603630196	-0.7598687527207663	-0.5776133196553224	1.1213841637364252	0.7094863899575106	0.4566113076261365	0.29969955833865497	0.08057894244226275	0.1329546621771189	-1.0029018876036533	0.33823140521277745	0.7068318101414606	2.3480529917316244	1.5216860248717077	-0.17862043139184416	-0.5531669438744501	0.15873036839479443	0.17308408356253582	1.5979473416915013	1.9813494881773934	0.1221728249987661	0.8776782748753583	-0.755292979786061	0.1619218831831441	0.8948495192588223	1.3656971285180772	-0.8392402186172089	-1.9538460748696884	-1.1923733353303259	-0.0049652897600759305	0.4063282922763315	1.2587572778315756	0.7716446854558221	1.1013271396409032	0.17366615435089655	0.9757929803304398	1.321422634806564	-1.6387677438617436	3.6742921866019307	-1.3933809409601061	-0.3271299703240568	0.14133152433772136	-0.2886619372198077	-0.12457954262832126	-0.2692641484275645	0.305216671624445
RPI	116.0	-1.3902371187612528	0.112325379067669	-1.238294855857371	-0.7631080088008071	-0.4209422054560287	1.1427780091512147	0.6500407668246476	0.4652428192158951	0.2706344714898722	0.08045359827155991	0.34681886219150737	0.14515253573860165	0.3085002486181252	0.7575551368365033	2.158182325468919	1.3314980017860714	-0.08356275030863032	-0.3860504968490943	0.10116262396941915	0.6199537550364221	1.5822233755673096	1.7940976195645855	0.028304713890652113	0.7442867965839799	-0.7314977363769203	0.24565367094904506	0.9503191034128688	1.7961737247614997	-0.2906898000489546	-0.8326014831861362	0.09918216331248261	-0.031532889070295576	0.5393491115376989	1.0318586434801245	1.5096303455440936	1.0875284823131204	0.01824833797402644	0.7826657912121423	0.9059119634412472	-1.5259886940045002	2.088885323447702	-0.7050971537440545	-0.42573861758512244	0.9704623161981581	-0.06842438404954679	0.06186211405731111	-0.08601273835197588	0.005625266219795073
RPI	122.0	-1.3863920206252391	0.12460183863140152	-1.227135936052056	-0.7664335324191697	-0.41355219484626937	1.1418432591665788	0.6354988570181686	0.47022467455727274	0.26753197000623846	0.0827952998297288	0.356507297424406	0.17987639382194814	0.3051275555405807	0.7533132703555543	2.1634148456366695	1.334229960335895	-0.07827920951732306	-0.37707304263461844	0.11900734559919487	0.6402467464460092	1.576670531876095	1.7774755097972865	0.02091837153016875	0.7107970922541462	-0.7314296103123435	0.2332906928306125	0.9382546124832081	1.7896692542237906	-0.26735176462448157	-0.8457373686737389	0.11739449528163605	-0.03810668173977666	0.5413567748709072	1.0695062836360891	1.5179020484640422	1.0849840123281158	0.010315810233661515	0.7755998370475375	0.89901735895741	-1.533512908755391	2.090150674535711	-0.7066280394721521	-0.4493387209383523	0.9724079413421993	-0.0697372199294186	0.07314339435465826	-0.0808109239291082	-0.011561522759837612
RPI	128.0	-1.5486636050228395	-0.029052076492742277	-1.255043290082856	-0.766258045370874	-0.5027871560030569	1.1586013803867288	0.6682817351217133	0.47374312236056315	0.29510274401570846	0.08109103994662765	0.2033526236311398	-0.47821595446316917	0.32224295976579115	0.7233696672372749	2.438595348699283	1.5162757257821486	-0.17074624737076	-0.42540489716785107	0.17490717992331423	0.35777919561805094	1.5800137585449847	1.9098049941842505	0.058773691541035226	0.7886655461309717	-0.7556035022922359	0.14028522805672317	0.8738355799763765	1.8185573554336474	-0.6804215020287326	-1.477987581995675	-0.6762919816289216	-0.02503540270126387	0.4679290994017578	1.3263863633142279	1.315758315043302	1.1232132611389702	0.07248711660006778	0.9351477855351604	1.1538061752858706	-1.6495742312435777	3.016477628851733	-1.099648524858971	-0.4476774298577789	0.3356331259592821	-0.23392192926204536	-0.07670519691957024	-0.19501398152932065	0.15419341651232082
[truncated: 39 more columns]
