# Supplementary material for: EEG decoders track memory dynamics
Source: Nat Commun. 2024 Apr 6;15:2981. doi: 10.1038/s41467-024-46926-0 (PMC10998865; doi:10.1038/s41467-024-46926-0)
Supplement: Supplementary file 3 — Source Data [file 41467_2024_46926_MOESM3_ESM.zip › fig4a_roc.csv]

	subject	roc_0	roc_1	roc_2	roc_3	roc_4	roc_5	roc_6	roc_7	roc_8	roc_9	roc_10	roc_11	roc_12	roc_13	roc_14	roc_15	roc_16	roc_17	roc_18	roc_19	roc_20	roc_21	roc_22	roc_23	roc_24	roc_25	roc_26	roc_27	roc_28	roc_29	roc_30	roc_31	roc_32	roc_33	roc_34	roc_35	roc_36	roc_37	roc_38	roc_39	roc_40	roc_41	roc_42	roc_43	roc_44	roc_45	roc_46	roc_47
0	0	0.00019619991738950847	0.003610020246719861	0.009003601755161593	0.014758327123708838	0.02083366716551225	0.027252604409905783	0.03358926672464623	0.03987364507063376	0.045628412142931736	0.051176547983849636	0.056810100775805214	0.061922773028020475	0.06759821362472164	0.0736771164787174	0.07986322381661062	0.08660748554374054	0.09327315705610527	0.09918827927327677	0.10621207273558246	0.11286794878979778	0.11974214318183235	0.1267340030387377	0.133543249774966	0.14027017055537908	0.14766867519478155	0.15480696857926873	0.1622961288612967	0.1688608478507089	0.17563779243179958	0.1829935682819992	0.18908812791236052	0.1954938381152631	0.2022895846633494	0.20847528974761906	0.2155225909251614	0.22190772364606212	0.2282465157779812	0.2340891629920417	0.2403070406021967	0.246585759930037	0.2529383063307332	0.258941769289792	0.2649723040370516	0.2708830725982937	0.27668729186144325	0.2831993857454961	0.2891927367112307	0.2958262638006618
1	1	0.00016225534935604904	0.01410092751558219	0.02375737576433017	0.03212671205128163	0.040287457977444235	0.048587510448840215	0.056059711565297016	0.06333747210174526	0.07090514177214027	0.0787998531344482	0.0865111991353176	0.09403893771667382	0.10115331754605092	0.10790282667775546	0.11469081030341848	0.12128429389621262	0.12721527727879842	0.13349011052626486	0.14037601725967494	0.1471058772210102	0.15405900815302553	0.16090292418044655	0.1674425137552686	0.173849396052364	0.18085955077078933	0.18842334326535828	0.1952747461065596	0.20214716978055272	0.20920287812995947	0.2158512876725173	0.22267323586801266	0.2294332426762145	0.23767776617597675	0.24459736569471424	0.25087049179575993	0.2580754523046222	0.2649940326314669	0.2717607873393265	0.27887862392787377	0.2851125875804333	0.29186522223394284	0.29804869342147305	0.3044715388115916	0.3104081617226516	0.3172430791349846	0.3230672681937219	0.3292794466195698	0.3356266679712322
2	2	0.00013209280955662762	0.00749602884627597	0.016677633515613858	0.02600084040695089	0.03419004625701444	0.04133846928185609	0.04904361862147866	0.05630528879176496	0.06283259855445386	0.07022948804825105	0.07754023967759774	0.08392343638708129	0.09067938811524508	0.09754527288406192	0.10477982896333264	0.11213320219290804	0.11955675074968995	0.1269162981228218	0.13387535541248624	0.1407083660895795	0.14746460112800774	0.15410316572524926	0.16064983486234302	0.1671927199555477	0.17314591758085934	0.17909125515009	0.18491667696011266	0.19123605911477906	0.19763528185378992	0.2029952109502255	0.20884834233192148	0.21459593799459045	0.22058815210904054	0.2259349354168037	0.2311166878500012	0.2363351114058692	0.2415234723275617	0.2462733204270837	0.25194975903716443	0.2576236627659316	0.2631214307235696	0.26809012517984665	0.2734819139344783	0.2787667230016381	0.2840254930175804	0.2892741764185042	0.2947460183604292	0.2998893646962125
3	3	0.0004935547555452328	0.009082866428297578	0.015368621063743978	0.02256887445005771	0.031053551931063964	0.039553390087510285	0.04665850446052118	0.05308587706853864	0.06085004436108461	0.0673265219956477	0.07470897338860136	0.08073382824002723	0.0874089313909773	0.09385570869094048	0.09995719024028901	0.1058790157188606	0.11187202707300296	0.11803792118958124	0.1245101266017308	0.1305115413711611	0.13677083594724287	0.1421866814815766	0.14768216493764452	0.1535035238905012	0.15897953554401512	0.1648788040772904	0.17025119500650393	0.17566626244682942	0.1815703716974529	0.1873679501521854	0.1928975822090361	0.1990162946501952	0.20488416417238905	0.21071051751616046	0.21620714768827293	0.2225545186156074	0.22797552874892016	0.2337651998232949	0.2391848891420288	0.2444583269383732	0.25028771484877643	0.2565169312283556	0.262463884280303	0.2681547286620848	0.27407565835992953	0.2795566741305335	0.2849325256328481	0.2906719610128217
4	4	0.0003124556170998438	0.007024975990114872	0.013872610698238572	0.021806572273382226	0.027837936308441787	0.03344857721357818	0.039838600112648254	0.04608926431618398	0.052941832440144165	0.05949971178621888	0.06629843069711779	0.07297156615820666	0.07923756927895649	0.08566568819099044	0.09215961571813046	0.09809116952465782	0.10435079697117412	0.11059912186982353	0.11649580613065486	0.12250056322420698	0.12826577854476187	0.1348361891833832	0.14068580308634976	0.14632003755462444	0.15256522160106978	0.15857606096096158	0.1652809352828623	0.17161925710548676	0.17742406464933666	0.18414499472698434	0.190562512296368	0.19687241538374065	0.20376930812277552	0.2101892813972813	0.21646948466709812	0.22281857376643194	0.2295585178650913	0.2361195267632009	0.2423318532321151	0.24822389892938634	0.25499349110272285	0.2608056021241463	0.26679043622696164	0.2726063209100465	0.27861838544614376	0.2847221383630741	0.2905057106805357	0.2955007247571475
5	5	0.0006085898104677448	0.010395512017864813	0.01804698447316853	0.025672124751736424	0.032703044580113784	0.03984168468011785	0.046967492653670034	0.05440705381658193	0.06233160382565461	0.06955633598934217	0.07696883755122917	0.08421783223969691	0.0912092558660689	0.0970461495007641	0.10392844067319733	0.11015630665936184	0.1163980330272472	0.12278757829355105	0.12930504111585575	0.1359119934571134	0.14208303729653346	0.14846662954337475	0.15523778983015699	0.16180260107702488	0.1688584026024751	0.1753871513715334	0.18159636937367526	0.1880986333660503	0.19381067538733804	0.2003122172037956	0.20701332038387027	0.21339019038856247	0.21973272545711234	0.22594093897296136	0.2319660427981375	0.23865596748595466	0.2449889676583396	0.25135171088153924	0.258097892522952	0.2643910014532952	0.27024372177603123	0.2762737774538956	0.2820710636006206	0.2878003771141211	0.2938006736839908	0.30013045142247485	0.3062495197834649	0.31266281852664474
6	6	0.00011438739196746315	0.011594257510225279	0.0222494441364592	0.031954923213764086	0.04132000240143265	0.05144313756547523	0.06169962888497736	0.0708511844087409	0.07914092790677671	0.08720820357506902	0.09443018771198816	0.10161752884061044	0.10899105551482206	0.11719203861197185	0.12439747032059124	0.13261380087183924	0.140657037730595	0.14793286782156848	0.15524981286708067	0.16246419672502488	0.1693954691266875	0.17610022553881086	0.18352958871633204	0.19083048695434465	0.19843829169572647	0.20679949804095893	0.2145266984813919	0.22207066460501115	0.2297946104441883	0.2375624468299811	0.2452003918933764	0.2521840157404545	0.2594181188096048	0.266492264746883	0.2736205493660473	0.2802904328454678	0.2874589089959201	0.29409036795569105	0.30117333298418875	0.3085672548047814	0.3159164424903709	0.3227443267673492	0.3294539630664763	0.33673409625657524	0.3437315900805502	0.34982122845203817	0.3562017318417201	0.36308055912506093
7	7	0.00042705842159207377	0.020661436953587	0.039545931742758784	0.055032135967389616	0.06863657199561178	0.08106011065462831	0.09440932598306416	0.1072142685869846	0.1204514629862671	0.132365005187651	0.14434262311606838	0.15598830332049726	0.1676665264190051	0.1799828461290623	0.1933344100233381	0.20498414518784566	0.2168486994246944	0.228808452637862	0.23894568217468165	0.24826382510433964	0.25755042150737745	0.2652383601185521	0.2744678980828296	0.2835681147043562	0.293410681696834	0.302204331482195	0.31118775953072997	0.3203576143688819	0.3296636639523777	0.3387567606853307	0.34800919241464123	0.3571861499731891	0.3670974248305644	0.37721233300500495	0.3876279758890111	0.3964790642656396	0.4058869037706469	0.4148263310059005	0.424695797773745	0.4339396869039424	0.4433442766159689	0.451601352739839	0.4610258157888863	0.46933671889798606	0.4764198321448184	0.4849992676211445	0.4930214562162825	0.5008085963736612
8	8	0.0	0.01338579293256951	0.02885619834436664	0.04500366224509361	0.061411658034886275	0.07507004998246765	0.08707505433806527	0.0982877217353483	0.1083282506755932	0.11733606947941748	0.12691571460511894	0.13669381737278666	0.14590898413344205	0.15569916809918788	0.16481245527825525	0.1733029922167074	0.18165681811795312	0.18990287719902704	0.1983181968496121	0.20666853180430364	0.21545904211062608	0.2240824133180334	0.23278821013650802	0.24118880215219396	0.25036655301312105	0.2586298645724192	0.2670184114248666	0.2753433950750127	0.283034061628346	0.29157583596318576	0.3001130622722169	0.30920185659637844	0.31708487777709704	0.32538300676454524	0.3338995121486352	0.34197496745750866	0.3501397757856405	0.3574079204766146	0.3650144718242319	0.37237057521988737	0.3797742480943497	0.38706436693557744	0.3941624047378477	0.4014233427042824	0.40798372873584815	0.4153086533445246	0.4217489366049795	0.4285080215593123
9	9	0.0	0.012212196526975192	0.02976920974334133	0.04381066290355888	0.05840558435854669	0.0712347561527899	0.08307718813451337	0.09389781243913116	0.10348236163997104	0.11228391718264474	0.12192338460863406	0.13074391423592366	0.14177147151281524	0.1511384427545079	0.15993236429685076	0.16966602720403262	0.17933300178407746	0.1888653924685742	0.1990215889589741	0.20803521105286105	0.21747338692179152	0.22685543494932	0.2352901377120028	0.24453757109669144	0.25254337054172565	0.26046407320704185	0.2686174635604009	0.2769362743956332	0.2853141096011177	0.2939523228978345	0.3019203579179241	0.31007929330192	0.317757183150276	0.3255438419222145	0.33391450815319884	0.34142440503003685	0.34899983701452064	0.3560595832442675	0.36256542419847226	0.3694705072381237	0.3765745710648895	0.3837202331351543	0.3908659540794577	0.39825911128582103	0.4049021619150788	0.4120409776817152	0.4186446305669177	0.4251625149902361
10	10	0.00013871374527112232	0.010794208537432877	0.02315714765504696	0.03489057942085369	0.044024598613073763	0.05468989863145066	0.0663891282811705	0.07627801681801191	0.08531800870683809	0.09428866192891236	0.10379113184368967	0.11269882409103105	0.12312503564480667	0.13331983683907228	0.14344201250050165	0.1532644834090587	0.1619479637875923	0.17018513799405968	0.17825575544811062	0.1855564539807064	0.19299213068283835	0.20079677813193755	0.20836880779927985	0.2162281272905088	0.22450886842788967	0.23294272891710904	0.240814808142677	0.2484840086458837	0.2566330315481811	0.2638615025238923	0.27071258351446176	0.2775985465368034	0.2853329619735419	0.29275347312434385	0.3006727283960787	0.3080863301374463	0.3146424382837375	0.3215709484792605	0.3282986242688854	0.3357257198138654	0.3427095650594291	0.3496224185238931	0.3566115589154967	0.3627806129120901	0.3701170668490876	0.3765528851794607	0.3831257707199301	0.3897611115235096
11	11	0.00016623129897886491	0.010894454859590449	0.018935401697794715	0.02664477099341398	0.034271929583801215	0.041948268414024534	0.04913955016115964	0.056218065909377515	0.06300513789560483	0.07018440377300098	0.0766530944916938	0.08335389844019432	0.0896804122229926	0.09600249824281698	0.10205889735227232	0.10837164330319372	0.1146398699744269	0.12032342707760282	0.12619356180888608	0.13194464664810635	0.13729626323655006	0.14262295905236627	0.14802914228786618	0.153893169639856	0.15974377348628682	0.16570641142067494	0.17164845839265191	0.1774955478731423	0.1832270471330769	0.18908730703306764	0.1952527320366576	0.2014890559422618	0.20781684137063056	0.21392003653985908	0.21980461557371272	0.2257485718786285	0.23208586270225506	0.23772887631381004	0.2431165798630497	0.2490008371231603	0.2550224654898016	0.2604634279208916	0.26583629081049986	0.27160210336889856	0.2774922413460479	0.2832276810912792	0.2891817046524477	0.294813739599605
12	12	0.00023929169657812882	0.007772733913645783	0.01595254929829811	0.02713742197467351	0.039383865967790616	0.049985715648514575	0.059212910688883534	0.06914972385257227	0.0788570905496614	0.08870484070668408	0.09955523008678233	0.10923605073705447	0.1183393186319249	0.1277820214977736	0.13638586567679262	0.14549372550717216	0.15466614800091225	0.16389639932132552	0.17219456038267425	0.18056617738128306	0.18828267323696726	0.19704668653148488	0.20530470761320369	0.21255176135924087	0.21916164334474475	0.2257703629417728	0.2323129466427616	0.2402215296992261	0.2465858846758319	0.2537783287098329	0.2610009697927301	0.26900018157309635	0.27621507172938964	0.2841702129535769	0.2912693542691522	0.29882900133193685	0.3063300018878792	0.313791107968654	0.32136343759156305	0.32819168828108003	0.3352342743870104	0.3423373447760457	0.3502818140715543	0.3564753655811962	0.3630441831876139	0.3704116719034271	0.3766404307571197	0.38265274987043374
13	13	0.0002872562674094708	0.008868741630622973	0.02248427023697872	0.03253641699677588	0.040919916392880944	0.05101976631066193	0.060987424646444875	0.06989861498474273	0.07859434270936852	0.0874582077926774	0.09651866356503966	0.10506086753404913	0.11381736911110805	0.12313374920680455	0.13165387347601515	0.1406900485773809	0.15004738758789302	0.15875600510094587	0.1685763135547748	0.17669843190340434	0.1854393594889489	0.19391010807869435	0.20294167929363627	0.2115254851905768	0.22004899584972207	0.2291085038703265	0.23718183973488616	0.245764278682176	0.25433122553342385	0.2622044410105975	0.2701377928990356	0.27858221513206705	0.2861210357731088	0.29252181075353995	0.2988751571809837	0.3053377779974617	0.3120329442885271	0.3181866651036053	0.32462776320670195	0.3311094484143092	0.3378167823798659	0.3441481731137115	0.3502505301577525	0.3570723642002958	0.3639079435594873	0.3706671195461989	0.3777229637043154	0.3844822563373974
14	14	0.0	0.006990180377109567	0.015905539460574557	0.022762314169914373	0.02899061738904465	0.035564704120345736	0.04279502899065505	0.04988418045612968	0.05779370889922274	0.06501701381901888	0.07167983514819176	0.07891069674575105	0.08489944982271021	0.0912087470401927	0.09725575273055716	0.10415188485855867	0.11039770151990264	0.11652365410890625	0.12323007587263934	0.12947676173097025	0.1353000703217434	0.14174599258602658	0.14817416317147214	0.15456725309211994	0.1601195816116604	0.16657672619818786	0.17270553776838113	0.17917589967705466	0.1851809159424581	0.19121576294344272	0.1975878822711105	0.2037795544825276	0.20967416700394192	0.2161075858355592	0.22184687213048293	0.227998430206853	0.2344651090439481	0.2406563450956425	0.24775782367680416	0.25484927933021045	0.2613646890995304	0.2676330247874957	0.27389169172797617	0.28017720826660264	0.2860428044671809	0.29278841677455364	0.29892093695783706	0.3044216350353006
15	15	0.00031601123595505616	0.006682281962245698	0.013053329616245996	0.01972393568968437	0.025880743840927468	0.032138383866900044	0.039182270199311184	0.04579759753825308	0.052605266501044516	0.05931625002352586	0.06559379881617827	0.07212817952120151	0.07813930372837975	0.08418335827075453	0.09027925794703856	0.09593249310692037	0.10218814578510532	0.1081635353734967	0.11458216645022867	0.12130449767564415	0.12780205804302408	0.1340031665819736	0.1410133356388685	0.14724669696798592	0.15381658644345322	0.16025398057704254	0.1675987721848945	0.17470332702840047	0.1812599337982045	0.18826772086085852	0.1951415282673399	0.2010732266199914	0.2073314665556246	0.21408364681553835	0.22086362288972952	0.22815784034874745	0.2347343811755406	0.241536253952346	0.2486254916906631	0.2552773725166765	0.2623304986341553	0.2701860249280109	0.2771380074529953	0.2853778489827413	0.2922322226770557	0.3008256521370899	0.30874528894472364	0.31616595971430184
16	16	0.00012423268050277696	0.005572453797501889	0.014860687168669938	0.023013274743590283	0.02975039287101001	0.037753511051310334	0.04606441795774715	0.053714523572050775	0.061762478882443614	0.06926777999908926	0.0767028522786816	0.08305258877452644	0.08950554254758154	0.0963582099819961	0.10362205649704233	0.11043169540580226	0.1176807090357762	0.1253342769826919	0.13303318086094507	0.13992810074928866	0.14744650980714738	0.15469752298469844	0.16166252802549236	0.16898172901925584	0.1762805183473638	0.18427919829097744	0.19092122774057368	0.1976692019975156	0.2045285009281034	0.2112695505198212	0.2178458133990619	0.22446590596948496	0.2306628142172423	0.2375651933911984	0.24363510404991925	0.2497243504447532	0.25599447471205783	0.2617623003696256	0.2683620222813375	0.2742771179535992	0.2812325541244453	0.2876787535553633	0.2937895410992407	0.3001555785112838	0.30663303852400464	0.3131323270841197	0.31963122944450395	0.3256081858849517
17	17	0.0004988056765491077	0.006192618283210362	0.013657397568141372	0.021722918371540133	0.030367583079558717	0.03870120472626822	0.0461062513636046	0.05353569872687877	0.061024067929926415	0.06857040577342237	0.07594469113870603	0.08324461518872524	0.09007687729076748	0.09706820011725527	0.10418083815169704	0.11019385653452432	0.11704142110016147	0.12381207239890145	0.13080767957897033	0.1376745619813742	0.1451971675152494	0.15181652431046616	0.15861510964498854	0.16604209751864565	0.17214796054178436	0.1790512442310847	0.18566240292370945	0.19322854848454252	0.2011511635268751	0.20779278399867826	0.2146632020224772	0.22156504816559344	0.2294490107791546	0.2359169742205477	0.2425578992098801	0.24937678415966305	0.25578611407465884	0.2620328140632911	0.2687507251964002	0.2748201701213669	0.2814376266540488	0.2878413953990834	0.2944808435178562	0.3008549609553081	0.3081010292434492	0.3143686090044621	0.32111585102224155	0.3280651183414614
18	18	0.0003708500117730163	0.01346441610769492	0.023664443006177475	0.03289717956393688	0.04268194634580957	0.0526827021261239	0.0644968130030894	0.07551082466724961	0.08651384719689799	0.09621926444087632	0.1056714780242946	0.11467256027409635	0.12363852067810994	0.1320014985452338	0.14009365266801788	0.14779772124100604	0.15597567343822166	0.1630664161794768	0.17105133626692445	0.17874698920392715	0.18634134884452871	0.19463999417856884	0.2026463452968476	0.2114232866711708	0.22010827230887972	0.228508210939321	0.2374553143040373	0.2458347482645155	0.254854786648098	0.2637615171454163	0.27190582898402216	0.2813224351093825	0.28966790628442424	0.2977513588269421	0.3052621093458817	0.31278786700948424	0.31964615677082536	0.3269319874626252	0.3342899747146374	0.34173976536398337	0.34881231563989	0.35595526786274195	0.3632696929826119	0.3698986825462369	0.376348572388668	0.3831935756011041	0.3897366956042279	0.3959881228605946
19	19	0.0	0.008084840660059333	0.016892724989949075	0.02589210395667112	0.034153439320869665	0.0413386617426021	0.0482718799708028	0.05490139497749972	0.06218151701693464	0.0687307922202673	0.07518072872056895	0.08235048669037885	0.09026654051111983	0.09717965351526728	0.10497408959153448	0.1127527857591906	0.12136475830031775	0.12941254692156562	0.13776865013564885	0.14559856376762062	0.15312761329738528	0.16138074925424772	0.16889887444499296	0.17654791027626232	0.18446831836203129	0.19134464654647426	0.1983062148132209	0.20552727252270309	0.2138840437845539	0.220941834838902	0.2280735612009108	0.2352370894494864	0.2415238816528768	0.2480916371670837	0.25557223565349835	0.26239103156420224	0.2696618377361197	0.2763415032059261	0.2826062449105308	0.28927916661392605	0.29580667471136823	0.30242818345857475	0.3095191321848538	0.31629460625264577	0.3234208300106748	0.33040829321530685	0.3363817295264455	0.3430654285983515
20	20	0.00037254901960784303	0.0072700116262673815	0.014307678096364134	0.023597909794850342	0.03303820573455511	0.042042902420599736	0.05036674678246511	0.05937433080434858	0.0689602741660087	0.07890879608124655	0.08902150481633189	0.09921145761487177	0.10966629717213523	0.12158688321783205	0.13317722904907353	0.14236232887551242	0.15249409840988326	0.16202340835831824	0.17092194633297206	0.18022248606868768	0.18913312500879748	0.19804346897888134	0.20751420501198808	0.21590426643019006	0.2242347292015633	0.2326397909247451	0.2414087889136083	0.2497341506786969	0.2575372888407177	0.26417305999580604	0.2710561127298491	0.27922588820513744	0.2863699620495881	0.2934096162873884	0.30071011922356883	0.3073643639187865	0.3141155532564785	0.3208224737131033	0.32769663759976353	0.3352420938620613	0.34228577557743656	0.34848014993266985	0.3547401968995304	0.36186672469099307	0.3686592779490355	0.3751535434525569	0.3809666934110328	0.3865707310318677
21	21	0.0007925072046109509	0.010583401517674836	0.01818635383932144	0.02679097066487228	0.03637257649274571	0.04404609996537575	0.051456335428687286	0.05894290307031245	0.065518556786609	0.07268832957615484	0.07978934809735519	0.0866930413353994	0.093496947326456	0.10125184075094493	0.10875758052993108	0.11627385396000176	0.12476045347414302	0.13245457583769732	0.13956293774986134	0.1467074609013229	0.15348874516644653	0.160525973673789	0.16712728493687504	0.17423656961518733	0.18118422511512894	0.188397883583038	0.19553362585128947	0.20239066283110355	0.20968736401921773	0.21694969159299995	0.2241614670718764	0.2313946692573844	0.23884734628623155	0.246646840787149	0.25389787565262145	0.2615976151679479	0.2689051344619351	0.27669181125884673	0.2843431554989162	0.2912803839799567	0.29782645516245976	0.3046250401829971	0.31153571557675785	0.3183115014140277	0.3242025205535707	0.3315912505611632	0.33864830436921123	0.3453712184843525
22	22	0.00010164077246987077	0.005164854328269799	0.011704558803893105	0.017346907690769776	0.022896181419449692	0.028073589962298792	0.03380677527320062	0.03962461501642088	0.045701153509671175	0.05215378292653918	0.05947677074205063	0.06634212882329464	0.07310213401842959	0.07875516929305543	0.08496787942422533	0.09025558312836143	0.0953902865407171	0.10071838063557224	0.10620005063797276	0.11112322113447057	0.11639196834636788	0.1209118136785277	0.12587022462878256	0.1304136966717329	0.1356142918746484	0.14024051577766866	0.14586468412436318	0.15076772043266526	0.15566597429471404	0.16097423616801393	0.16596865553263634	0.1720288801833085	0.17707016338650813	0.183061032012587	0.1881049553464043	0.19292131121704065	0.1990787683152221	0.2050974708010796	0.21140751796346816	0.2173287727539493	0.22314428064527667	0.22858598690174164	0.2340934866481869	0.2408000690252481	0.24642869434048906	0.25283501506370243	0.25878228930821284	0.26480369394525993
23	23	0.0001586139580283065	0.008661549368773308	0.016909038849690097	0.02462456170332115	0.03257119395111697	0.040442006886555776	0.04771266319629476	0.054402221547207134	0.061102093148351126	0.06898084422671118	0.07628418563336566	0.08499835735125931	0.09294855091301638	0.10196245175773118	0.11058631677175527	0.11913839335226102	0.12823728172612975	0.13654283277574514	0.1449224485858608	0.15407591070694288	0.1632124431448651	0.17209378760099972	0.18055035426032065	0.1893597287315052	0.1981639581100557	0.2073133787532097	0.21481394939208348	0.22264753182702188	0.2303057888395815	0.2368711215096141	0.24408832724827045	0.2507492695705631	0.25766191458349164	0.26478817955075523	0.2717859735475817	0.2778940119092289	0.285115878522268	0.2915812744787873	0.2982034228950729	0.3043101653478942	0.31050705577668725	0.3167796391495229	0.3227791786093545	0.32882950215531864	0.3346838759906109	0.3405277465086945	0.34647969594188605	0.3524608508460189
24	24	0.00032516548600627096	0.009680121662779118	0.01750890966270203	0.02869719635221745	0.037412838881824416	0.04371709027077088	0.04989845873193632	0.05598098980171638	0.06243169064071565	0.06828713011112933	0.07594818049524515	0.0840902485951999	0.09211409503679124	0.10050370888235156	0.10878819250123573	0.11768211338891647	0.12566704054083758	0.13402474280588872	0.142045036762024	0.1498389928973633	0.1580436343448361	0.16544385302815706	0.1726003094479871	0.18002497000933906	0.18789315874459972	0.1942625536228349	0.20108383632247875	0.20834553968308628	0.2161714973660545	0.2221583735878879	0.2291867682390585	0.2357252089036519	0.24209603311279096	0.2482288197461585	0.25548878698451033	0.2626107252089037	0.26892338244468184	0.27644651566585304	0.28261686437062794	0.2896369695417046	0.2970161164666673	0.303696671138762	0.3107528798718168	0.31720656178348483	0.3246093228889775	0.3315636946782454	0.33843071471630604	0.3452453933430556
25	25	0.0004444109671587826	0.008784753081466395	0.01613225815731259	0.023613538845174937	0.0319660722009162	0.03955020091418224	0.047853531491948036	0.05579624924865365	0.0636768758929729	0.07156161570128433	0.07863782606918293	0.08548415851477939	0.09273003311223188	0.10025213821442253	0.10647606914506244	0.11302995468454055	0.11979356711245293	0.12617895140057014	0.13246247873393274	0.13904395685366672	0.14593539594628765	0.15242818617542872	0.15973030008937933	0.16588423184517548	0.17232041244688842	0.17871020640008314	0.18559103138470293	0.19219697462909607	0.19867824862991265	0.20510824416491272	0.2117355129569712	0.21805067064760386	0.22444543572537792	0.2304902285859345	0.23630764386647216	0.24240566407915845	0.2487671336171237	0.2549815115801969	0.2610994802777572	0.2671444907827275	0.2724816053971056	0.27849929739757	0.2841828886105444	0.29059533885153394	0.2967532509316263	0.3033672267418961	0.3092489015581069	0.315164946167299
26	26	0.0	0.01534457361970916	0.02654759164126867	0.038761186929637384	0.04915585443322554	0.06139518578336685	0.07249888790168932	0.08302351653279526	0.09504478269019476	0.10506836556919648	0.11591630755783215	0.12589523614253564	0.13624290050626953	0.1457900013240693	0.15544597315496594	0.16367611826045728	0.1731924745416416	0.18187773924330725	0.1908150490154012	0.20017603334359368	0.20900354278465305	0.21748911982164856	0.2252720684069357	0.2339983471401388	0.2421127544786687	0.2495509603313633	0.25673515824084114	0.2647224550334589	0.27147227353062137	0.2786297465015365	0.2865594035446969	0.29468696380624937	0.3025568883749056	0.30991819654053065	0.3171514297279195	0.324965040844883	0.3323357057811812	0.3392086628304628	0.34671454527526224	0.3536201422886324	0.3600481079940384	0.367010088674648	0.3739511653950977	0.3808091377011519	0.3875899550493361	0.3945071860735315	0.4019562039098699	0.4086965803126825
27	27	0.00016705646508519874	0.0092600489920367	0.019166434410609636	0.028255044853401638	0.03725333287441773	0.04693646565604501	0.0566598514904403	0.06572098856013	0.07382917413104048	0.08277174938060386	0.09239595068560308	0.10118986177126864	0.11067522712123938	0.1193996628649428	0.12811789065608695	0.13666676880336642	0.1444926436391782	0.15226774953954544	0.16039030210636654	0.16802771094586413	0.17650308844590473	0.184396135650969	0.1932876880224712	0.20198550246499228	0.2098311260613122	0.21695865030688585	0.2246145738716973	0.2327323008292381	0.2406185307593765	0.2479857899268349	0.25484831720692785	0.2622588482562047	0.2690170545902471	0.27546069248122784	0.2820357705108681	0.2881779638251397	0.29466494745216704	0.3006873240240628	0.30657333610921284	0.31279593758971924	0.3185777282671292	0.32481617352829417	0.33102760433193923	0.3376521417086545	0.3437791334442565	0.3502491435907681	0.3564647042848724	0.3625760638586629
28	28	0.0	0.012562029191774885	0.02033459135891495	0.02762337736264305	0.035970699769198124	0.04518530111113437	0.05373131275460987	0.06309186583555162	0.07119942765702801	0.07879783240321256	0.08576889083813614	0.09358257509305963	0.1002712463346284	0.10698450760682117	0.1134533737728146	0.11971392433036608	0.1265809912239476	0.13359124443370454	0.14112512581841427	0.14772639862191178	0.1545366837976326	0.16139949558470126	0.16821355927688425	0.1753660626114289	0.18244605981440715	0.19012733426060002	0.19672480159220945	0.20306697249975744	0.2093827290153369	0.2164005967931288	0.22288399340602333	0.2288592188930685	0.23540079229924715	0.241295607391368	0.2477575117523392	0.2541558147293327	0.26020958567438834	0.2653958747358585	0.2711214268091327	0.27749864430063986	0.2830394438746807	0.28895961781223	0.2942794814664005	0.30010073321929603	0.306444063776447	0.3122094692100629	0.3179897261772703	0.32371669192775154
29	29	0.0	0.008392187981792231	0.016313707661207343	0.02258406316442957	0.02944875464734798	0.03663648198571877	0.04457341526296717	0.052385538554936405	0.06066460341379474	0.06873968164467982	0.07666337152693023	0.08439743228300192	0.09204754964916682	0.09919518276090973	0.10739407020782532	0.11487118705795216	0.1221020019137331	0.1285543073556226	0.1350338341045011	0.1410598167692138	0.14769162776300093	0.1537546263311539	0.1601625186937255	0.1663257673222018	0.1720229448311042	0.17740194669950093	0.18331046787295588	0.18902587337716248	0.1942431306719813	0.19964263871787685	0.2054247870469033	0.21078856709610067	0.2162970097845384	0.22211094307649856	0.22782040692799	0.2338343807223967	0.2395987066667679	0.2450588091119797	0.2507051411385661	0.2571061627469765	0.2628960569240591	0.26851698745865304	0.2740292569806244	0.2793696540298433	0.2854295507380963	0.29139428095847586	0.29688809104973996	0.3026722382300461
30	30	0.000382587995238905	0.010259899224057742	0.01889392265413671	0.02752475322255437	0.03813625316402335	0.04758471988040379	0.05725106787123855	0.06735527317968945	0.07584916306294832	0.08347166456325154	0.09219707333356687	0.10025666909810252	0.10761206987154784	0.11533593262463765	0.12282131695147505	0.1308885654253242	0.13902058205619885	0.1476710765754181	0.15556043551658422	0.1632913333885889	0.17179104586014587	0.17948607388242013	0.1873568517073836	0.19429459688626208	0.2019053352120234	0.2098062422866472	0.2170906338967654	0.22423495735829807	0.2315003715511183	0.2396828913028556	0.2472118869584561	0.2545494896405738	0.26218329361481785	0.26946005747150986	0.2766367944694282	0.28387495204299	0.2902809048928826	0.2971906747932259	0.3034726842282602	0.3099246857765561	0.31640404952268003	0.3221825950873224	0.32796382866551765	0.3339655797550354	0.3402310253301307	0.34623181799150504	0.3533104136564475	0.35908160082849205
31	31	0.0	0.008848847599036033	0.018516820857172742	0.027613174292132843	0.03591118356163765	0.04424379153931324	0.051696162517603485	0.05896677647417251	0.06697685252808172	0.07463085919094731	0.08132365152527628	0.08834981263555289	0.0953281158749502	0.10204564564782713	0.10910727388501147	0.11601697349535292	0.12310197324019598	0.1304903651854009	0.13788300832643433	0.14438516320305098	0.15113638764468748	0.15825916318678734	0.16481717253899902	0.1711339832721815	0.17742108010549967	0.18429648241206031	0.19089707836686312	0.19758142425345449	0.2033873048029368	0.21039096744641544	0.21702487119980346	0.22337086416473229	0.2296470758805472	0.2361082816558241	0.2432807056798376	0.2496569150615948	0.2558583322609089	0.2614755593050643	0.2685443098991052	0.2745740343249029	0.2811709916889593	0.28780587846868266	0.2940285090069066	0.2999069782716739	0.30644675792574433	0.3121757519678866	0.3181811566841887	0.3245838696293555
32	32	0.0	0.010658963721158446	0.021364539610043226	0.030690663740414976	0.03912752851893776	0.047366287683370575	0.05653339870272424	0.06396788457535177	0.07090425810812959	0.07842206966763507	0.08706274993375672	0.0955291526572681	0.105177071619822	0.1153050810851974	0.12533173132290856	0.1354555446008379	0.14510685063101986	0.15495831277373145	0.16532173709364156	0.17493971004017034	0.1847413221983109	0.194244372598974	0.20272486118562505	0.21107338599712425	0.2184915712654322	0.2269827602080959	0.2351422848179339	0.24337687443490355	0.251417652825334	0.2592207356888785	0.2677259114028624	0.2750103539247695	0.2835143748679427	0.2911277515145443	0.2986291231950073	0.30630540754202656	0.3140101788365465	0.3215500909928189	0.3298519209300336	0.3369643072826401	0.3445813375081643	0.3520245941214676	0.3597476185973031	0.3663303357667787	0.3732851564288655	0.3809344315671894	0.388503757218488	0.395461754614948
33	33	0.00044215180545320555	0.007938345533330407	0.015278307528800932	0.021336776523950392	0.026653636114036854	0.033965714984015766	0.041196313885107916	0.04789148659393401	0.05436964800843885	0.060667176814697764	0.06702131697544464	0.0736838339502545	0.08063565008958895	0.087839145723353	0.09493048990610486	0.10200903189492044	0.10928432826306496	0.11595646231296848	0.12218465031054138	0.12883413144255865	0.1347788526800758	0.14096217568877478	0.14691640378966106	0.15359912698206965	0.1600494665488018	0.16668102064168616	0.17317912596988522	0.17916089818499806	0.1857301077094776	0.19242251630824928	0.19966737219804329	0.20617524669351608	0.2133435891955832	0.2201195250562388	0.2259983066188929	0.233541814240166	0.2404949000185685	0.2465245746576868	0.2529254600193301	0.2590448293684444	0.26561228211803306	0.2721080884296557	0.2788822256349651	0.2852655476561669	0.29130345290688264	0.2976764811530016	0.3040201269533266	0.3095347513438336
34	34	0.0	0.0069438706965511045	0.016695361610649186	0.02682370920312756	0.035721706151090764	0.04404931804778354	0.05305759689016565	0.06154953376944215	0.06986448263491606	0.0772875951326852	0.08572309899959506	0.09330307341647846	0.10033233591791664	0.10655543016144356	0.1130761648063646	0.11962295364509587	0.1266830365999821	0.1337996023927099	0.14125126941721405	0.14834070976842026	0.15556053999037914	0.16252023027522688	0.1699220106753345	0.17625448655753978	0.18397179017495985	0.19070240217673912	0.19751195358439927	0.20404009863632205	0.21053397395305348	0.21713749758799405	0.2234021989340972	0.229450909677285	0.235974046136578	0.2422264445537585	0.2490141520202417	0.25497384389044553	0.2610668324949065	0.2676238310264138	0.2734035521487009	0.2797549979480964	0.2858052827233337	0.29236236618462785	0.2983300425871923	0.30412721055249203	0.3104866205010993	0.31684857494612056	0.3227318905914103	0.32874501292291625
35	35	0.0	0.008659466189796886	0.019475470765103	0.02713953398707087	0.037085974874983836	0.04778072251404385	0.05662452440010305	0.06554459668945145	0.07330562659846546	0.08212388254405978	0.09175859328510373	0.10044263281017016	0.10967698221958656	0.11922455126326895	0.1291819793972501	0.1385595160065337	0.14784180462659174	0.15721802900753926	0.166966118615533	0.17596329060354748	0.18482889343196315	0.19418642047161885	0.2039523980883592	0.21374339397837644	0.222859058414714	0.2325135867358489	0.2410197026155885	0.2501956714518886	0.25761869607257026	0.2661456717272882	0.2743385198042115	0.281472294183131	0.2892574464787007	0.296388586729272	0.3035998818865037	0.3111957179638297	0.3178595541340853	0.3254042143403134	0.3327741603523647	0.3392296829494693	0.3455742786518147	0.3538035106985771	0.3612082412165216	0.3678688436097788	0.3742311439289755	0.3813454505682544	0.3883497321851483	0.3951918168304126
36	36	0.001723321094397726	0.014045458251818152	0.0251118050277444	0.03690346100592578	0.046560961267310116	0.05545591870283551	0.06319737282488086	0.07163230876638316	0.08039786361234891	0.08845088087998124	0.09613067409771824	0.10351811120429022	0.11109305558944793	0.11886672644282645	0.12555799348910052	0.13273317612580252	0.13947132718351124	0.14744356231788658	0.1544260571085519	0.16112114324236762	0.16763166329099008	0.17451517923622614	0.18144303627577665	0.1881911531680273	0.19549195898557886	0.20184180208555907	0.2088216160751644	0.2155822342792965	0.22292908738092126	0.22979360956545536	0.2372990093584509	0.24401195840626805	0.2509038329453736	0.2573591981781067	0.26446104937415565	0.2714702108195841	0.2786505070657088	0.2852690730687668	0.2918505334124529	0.298280294639132	0.3046454835272338	0.31066919192670683	0.3168010935882778	0.32245325387250506	0.3281272375141132	0.3345233808507181	0.340539693611966	0.3467390200241208
37	37	0.0008066401683422961	0.007155639275012757	0.014015076747622344	0.02350336946990424	0.03235679508132197	0.04044045337747893	0.04728883682695295	0.0548749416946787	0.06260323126034657	0.0710808837265589	0.07923185015561793	0.08766615792703679	0.09627737412806377	0.10390109596380312	0.11194919829448854	0.1186104495668272	0.12552950631107368	0.13185040528807235	0.13829953191254374	0.1452163053988671	0.15256613419368684	0.15983212767132365	0.16671479474764522	0.17292626428064256	0.17923712260155109	0.18549710793857047	0.19225725893907225	0.19835156023277484	0.2050296280829647	0.2114194667907381	0.2183829432800352	0.2250401087739375	0.2320306230709309	0.23926603440395802	0.2454411994506081	0.25249442011710804	0.2592799601232725	0.2659298729443336	0.2727667720568394	0.2790477992017604	0.2854404514192817	0.291898717929136	0.2980019192290656	0.3048774530825743	0.3112911167559409	0.317863465386319	0.32505696885174057	0.3315108049404531
38	38	2.470050636038039e-05	0.008196187598897741	0.016531072471575238	0.026423428740590667	0.033743275887071926	0.041001092490570254	0.048520079711885364	0.05728024151882051	0.06588538902987208	0.07421313682156612	0.08276187036206101	0.09139875202450028	0.0999802954503281	0.10832546702885801	0.1161828811837376	0.12426858883772947	0.13195399158320936	0.13971453796502994	0.14717740859416256	0.15496517414787908	0.16275203205107916	0.17069566266141958	0.17937755965203314	0.1866690498310994	0.19386864233480602	0.2017733474088983	0.2093901229832833	0.2182026906174692	0.2258842895056568	0.23431998823312564	0.24194692121841765	0.24909759885839805	0.25642463376948144	0.26420123961787445	0.2712272355561513	0.2780420773332721	0.2850721796790135	0.2909760661609476	0.2974609100005813	0.3033611307122248	0.3089467344130806	0.3144794668248823	0.32008941934984697	0.3247465012270607	0.329548787534064	0.3355093155456588	0.34090370236593204	0.3467907546459812
39	39	0.0	0.00887429358631163	0.01642469356126424	0.02292155481457129	0.02927699243882965	0.03537043472815792	0.04161781910591378	0.04739506984559352	0.05389877972416599	0.06084801995439292	0.06886778649217007	0.07597601715743829	0.08370104937981708	0.09087668873964838	0.09818804040973296	0.1055959078883514	0.11258904334757902	0.12010583551193145	0.12670855836816478	0.1332593183988478	0.1403982268559829	0.1472980087352651	0.15337209933363602	0.1600365033892202	0.1665457009867614	0.1730509844132396	0.17911153378522934	0.18507882089575609	0.1909725366187113	0.1975948277211603	0.2031387362565684	0.2092964354482693	0.21593723550253868	0.22208526432786985	0.2282751451963869	0.2349983797492133	0.2417155215328981	0.2487205393530477	0.2553738735212928	0.26218321827204555	0.2689675010566853	0.2754687598353733	0.2811689444105262	0.2874058736047839	0.29360030683010063	0.2996891435369996	0.3058918658714131	0.31152796991931925
40	40	3.485130111524164e-05	0.008912695002717623	0.017181166053314843	0.02495130741999961	0.033052151481985065	0.040116852351241065	0.04654444533307805	0.053507050821019635	0.06048086720000249	0.06832239049180222	0.07571417729913507	0.08379029401966462	0.09110516903423116	0.09861140721419984	0.10606598025943237	0.11402681195631192	0.12297051202418535	0.1316668155290081	0.139840580107788	0.14794683026346106	0.1559812110428225	0.16378476859981445	0.17154090231205593	0.1792713451084418	0.1861692304347904	0.1933391992879516	0.19978781278604926	0.20608151931789176	0.212616904195922	0.21933614164711854	0.225900429871632	0.2327715288026253	0.2399661839245795	0.2461177377787029	0.2531501573187232	0.25951577707309786	0.2665439963136625	0.2730738711369736	0.2796563225825533	0.2872736436208303	0.29466675851375834	0.3010923956445798	0.30794488532345743	0.3143890814601419	0.3212133153708888	0.3281410959433682	0.3345096766359679	0.34099863717985834
41	41	0.0013717421124828533	0.014698865842702325	0.026960649153402915	0.03932939158526973	0.049422437978644936	0.05788645923566926	0.06722314705672855	0.07616633502828889	0.08431621412963305	0.0934123300927745	0.10135056474262794	0.1092362532828753	0.11742649097491728	0.1264349582847938	0.13481579709245814	0.14188842589720438	0.1488838080434178	0.1563990505798311	0.16432916181272156	0.1718074827728032	0.1792055987527946	0.1867060089925316	0.1935634103301142	0.2006842004183392	0.2072745462183651	0.21534379430301948	0.22243476182926525	0.2299523738950813	0.2370021307574298	0.24450131315011275	0.2520942762509392	0.25896641414663624	0.26531982615409005	0.2719307653187443	0.2793427729640429	0.285892755386443	0.2922957307686121	0.29923706897542124	0.30544423075597466	0.3117764893282139	0.31823234159672	0.3242684616498129	0.33063494675787103	0.33666051642146105	0.3430418840889404	0.3495145671965987	0.3557239644725686	0.3618335542979339
42	42	0.0	0.009672317850827429	0.01934878123213281	0.029057237097634032	0.039289478276323175	0.048338518082491184	0.057039152395036485	0.06544574267561201	0.07365169281356372	0.08251492600625142	0.09094442447475014	0.09987135931698822	0.10843095699331996	0.1169556224473302	0.12605772702526874	0.13571370749303135	0.14484298966657352	0.15342954370186673	0.16227540426568746	0.17166194631342016	0.180985563576748	0.1898789063967392	0.19877100939165346	0.20621663285221112	0.2140142586489359	0.22245836433614014	0.2300116491000369	0.2370585927543817	0.2441054453134612	0.25130401514245543	0.25830717903912426	0.2651569024913333	0.2721600682239812	0.2789288999807809	0.2861258344048616	0.29307480151598125	0.29957397907283256	0.3068662061306693	0.3141665856773983	0.3219584922532329	0.32867884226396066	0.33611723101826946	0.3436248091151871	0.3513162875622196	0.35904050750058275	0.3666941182951081	0.3736504071807269	0.3814460786087584
43	43	1.4386419220256077e-05	0.005764761080615293	0.012890279817058698	0.01923998619674884	0.02680382683570828	0.03392494168921623	0.040975235960168166	0.048471887563265925	0.05510170258572388	0.06235249401951491	0.06864396190900313	0.07535605483900584	0.08178153872995153	0.08870360650902329	0.09543981235482547	0.10178674145676833	0.10790329958669767	0.11417006265683187	0.1204903925468227	0.12659723592787706	0.13304058416091386	0.1392541352521009	0.1456947736813835	0.15178037962314328	0.15790983195567618	0.16392676469191975	0.17006928976634	0.17572232716837916	0.18151661414539247	0.1876100069802722	0.19345059168667386	0.19972427234720566	0.2057120205159496	0.21194295097990307	0.2174794933281475	0.2234448750731069	0.2290249622446862	0.2349335666040088	0.2408772751688236	0.2467717670498948	0.2523042880686461	0.2579364748019578	0.2637522480286148	0.26955632234929017	0.2754213558079565	0.2808145171259838	0.28678491724917204	0.2922849392987091
44	44	0.00044014084507042255	0.011572441874867324	0.023976921358553272	0.033932249274541686	0.04416485828707588	0.053049523586241064	0.06204146005113598	0.07111567133643573	0.08031214796104935	0.08863595596822138	0.0971367630774176	0.1050332630729941	0.11321434258819253	0.12122380824941265	0.13026050592710364	0.13849694021014694	0.14638834577818668	0.1534444541516267	0.16079875333976215	0.1676159137614633	0.17425379749181855	0.18128085102252264	0.1881231385644268	0.1953531881458348	0.2014438868344068	0.20855655091036168	0.21587806716239646	0.2225737641405384	0.22985492063211205	0.23608950802280185	0.2427106022335858	0.2495517312802047	0.2561306753839621	0.2635597588883383	0.2702133706236582	0.2770634773622893	0.2846079474912709	0.2916532525871309	0.2993477471297635	0.3065146927418784	0.3137437112204213	0.32106293430424826	0.32788640553538995	0.3345747609084153	0.3410886733335906	0.34758277646054997	0.35378131395681456	0.3599479227825266
45	45	0.0008528333803213983	0.00909537821614417	0.01880653620513052	0.026903996535633672	0.03600400862502531	0.04391155098866194	0.05307206316329323	0.06207904950936436	0.0713941134579957	0.0798397470861496	0.08747962394436233	0.09492328785171984	0.1022885017607538	0.11032973107242812	0.11813856780377778	0.1250683747182487	0.13162181077363136	0.13849559462434946	0.14492755573752605	0.15164983596679	0.15881399880711705	0.16584894446860748	0.17220673662457572	0.17829917692291655	0.18557394091498747	0.19190058340759336	0.19901812653153933	0.2060006562981244	0.21294474557733686	0.2198321073934658	0.22687864895381896	0.23340748711133905	0.24012078589073554	0.24663705946327816	0.25356182519589765	0.25994755045786205	0.2668551596437219	0.2736144069657564	0.2801351605112976	0.2867073420386398	0.2936134010905953	0.30043790987641905	0.30701386360427274	0.3136371949966919	0.32041832718710545	0.32697971166328776	0.3335179385792793	0.34097910022814004
46	46	0.0006499133448873483	0.006949895164731827	0.016738112682128096	0.027878928328819098	0.03779640729644757	0.046614218187993696	0.05450469145989915	0.06227263012056239	0.06990144613883978	0.07711594693571844	0.08507451414350785	0.09231948983435376	0.09945229559844286	0.10744588954303576	0.114544448756637	0.1217160461100999	0.12893713313099292	0.13643797591365264	0.1434500274335281	0.1514030017940656	0.15869829269832694	0.1659678374541686	0.17336669809184574	0.18055230931520688	0.18713144361321332	0.19384838058722265	0.2004865777109116	0.20734628878070308	0.21407160368567268	0.22087043754300087	0.2273957888808572	0.2339199064357025	0.24059530756033204	0.2467003017688093	0.25346732488990303	0.2603415419820071	0.2679520054779966	0.2747058334712268	0.28114776837683497	0.2885587763340097	0.2946555377624692	0.3006546579663192	0.3066641836783571	0.31310008121195226	0.3191111083290513	0.3252464889801404	0.3315549666660861	0.3380581533254288
47	47	0.0	0.01095741191997967	0.021678642133597548	0.031055107995698918	0.04102784145716616	0.050522672134140204	0.06023749404968572	0.0703557613074682	0.07964833475392491	0.08825722343433565	0.0970082581408719	0.10516670368490502	0.11320731630066724	0.12144978923659305	0.12908544370701974	0.13724468440815854	0.14507530973039764	0.1528910676193584	0.1605009757045426	0.16790673755993407	0.17578118572758478	0.18310067303701105	0.19138238263280666	0.19908853880593852	0.20666812735022386	0.21464373687489627	0.22179226941579872	0.22960554461045185	0.2369867287610864	0.244170088515018	0.25181968219450984	0.25784250423437866	0.2644054804098681	0.2711166932476328	0.2775802086331878	0.2838455117020033	0.2903209768591909	0.29600616774634303	0.3023157032970821	0.3084629573055427	0.3141285185033727	0.3196953332162648	0.3254078419023778	0.33090261347235544	0.3371229224683066	0.3430950909004893	0.3493546235741535	0.35521965847534576
48	48	6.020469596628538e-05	0.012723032178754538	0.02378920490471621	0.03286745285730271	0.04400818309891822	0.05533441842969615	0.06508094859204712	0.07298204599154716	0.08132493982771861	0.0890092621445578	0.09673907869671454	0.104862209905639	0.11227259995542634	0.11917639908687865	0.12610566377946322	0.1337866711643709	0.14119243787335906	0.1487065738754647	0.15602924566642154	0.16285677417121056	0.16946547911139076	0.17642371416249086	0.1831935700309024	0.1900794527188084	0.19674964561250294	0.20341792328422492	0.21060349745247747	0.21743585477054145	0.2240559359107397	0.2307755077481191	0.2369943696339749	0.24373148436678	0.2503180903610202	0.2565326991727205	0.26261687223998786	0.2685530596496928	0.274552614808031	0.2806036789741738	0.2862995390357365	0.2917258845184898	0.2974907861695502	0.3032041251813956	0.3090548400575357	0.3145227525681117	0.3200984671601604	0.32540308741513435	0.331163780555732	0.3363710989222653
49	49	0.00043244125326370736	0.00688746167740356	0.01278228747086168	0.0193771031740825	0.02644351134480056	0.033654281661790235	0.04004902941600957	0.04742409693156822	0.05515263163073851	0.06255584384061298	0.06983117146874493	0.07686625860950283	0.08405103602214731	0.09061901380269492	0.09722449893615157	0.10335796147841034	0.10992843711985892	0.11634777592269445	0.12247169471705785	0.12852170174195607	0.13490360992298306	0.14114259627663994	0.1469963845008332	0.15341553557605256	0.1603959336499731	0.16713546245150898	0.17357578730794965	0.1796644059888214	0.186275310134222	0.193249824514216	0.2001044065245724	0.2070117231063936	0.2134119862257327	0.21971674157808813	0.2255814115284033	0.2314296679218547	0.23751363978290066	0.24410126794922016	0.2507985013186034	0.2570112345069561	0.2630833617609369	0.26973235821186003	0.27545653638077244	0.28158199135910184	0.2874800815434877	0.2930389668643478	0.2991474413282376	0.30549811721794345
50	50	0.0008339194212800161	0.005435547071234803	0.013388310318126614	0.0215468480754016	0.02959555640151929	0.03636358472761679	0.043927476728563966	0.05116868376848577	0.0581041700010148	0.06421652453297667	0.07178153148945775	0.07790420251564263	0.08493271390611251	0.0916552772907035	0.0991801416405851	0.10596757019297233	0.11256652497895887	0.11875822016745036	0.12407662748586698	0.12988361883768282	0.1361281439852735	0.14211276668684528	0.1476404932327669	0.15312291892497748	0.15943921102548814	0.16536306065644202	0.1705689395098336	0.17661233930124856	0.1827392261215653	0.1883515841035783	0.1944423716088733	0.1999151413654225	0.20580974297792592	0.21194919303305096	0.21703308312889674	0.2233968496153025	0.2293540570328787	0.23589097401000786	0.2421146726297013	0.24781329030362306	0.2534202964990732	0.25990527337784075	0.26650357181264506	0.27229939257222513	0.2783841088290846	0.2843362547692749	0.2907231071463013	0.2969032089009299
51	51	0.0004917274094643064	0.008532204584184386	0.017151145832909366	0.025282875288936458	0.03368191762933607	0.044407113084803856	0.05363571589289734	0.06247691075997831	0.07175188100632743	0.08052140256994797	0.08858449658915891	0.09643956215184447	0.10441936436007804	0.11243052878647544	0.11946432381739773	0.12635308373019405	0.13271206780169506	0.13953540698982594	0.1462137425528661	0.15305478567196734	0.159897020681331	0.16665248026549506	0.17348531096998354	0.1809101477536938	0.18777204895238656	0.1949383327606446	0.20178681792626207	0.2089681554054356	0.21726501011362487	0.2245336365967289	0.23205625198769506	0.2388291635585464	0.2461402523435179	0.2538129877665546	0.26096170136811553	0.26825057254338336	0.2752229416200521	0.2815795220461907	0.2881973938883355	0.2949426933347753	0.3018529552386096	0.30893221458443443	0.3154039800607419	0.3219038906205213	0.32800161089298546	0.33403226069023817	0.3408014996886551	0.3475255195333372
52	52	0.00018891687657430725	0.005500201017080131	0.012191840364109094	0.02071239609345756	0.02940070690504217	0.038208848910499485	0.046610255306760516	0.054453800880376456	0.062089700632224284	0.06897471268420788	0.07573682554550368	0.08233799891866676	0.08946134504837973	0.09592261942433768	0.10251919155571547	0.110409992288246	0.11778434574214475	0.1250702204131403	0.13211305492919798	0.13939023111238089	0.1468159727594948	0.15399154748794952	0.16112957489202698	0.1683382350596254	0.17484030895752595	0.1818703539286935	0.18917639655636947	0.1955061833094946	0.2020535913946607	0.2089592897143921	0.21581804614368813	0.22196103312532434	0.2282404457042491	0.2346702988373557	0.24125268067206976	0.2481161655705661	0.2551752962364901	0.2615946832639869	0.2681140137535464	0.2750957041213424	0.28191311903164623	0.2880962062622094	0.2947796022513912	0.3016041524643729	0.3085440727687857	0.3146994224192468	0.32145251071581626	0.32746227517752924
53	53	0.00023521505376344093	0.004695257950445185	0.01354228580176862	0.025180916436273317	0.035269467296158194	0.044629608053709406	0.05395310445597164	0.06242131824744995	0.0699289176617856	0.07679956120206766	0.08425200318348011	0.09142450041425766	0.09910063590803483	0.10659557588570087	0.11438568852326145	0.12268251633766206	0.1305720283016036	0.1394432934160048	0.14687395872732836	0.15466303009221732	0.1620830969362944	0.1705101541909067	0.17834981358404933	0.18602225115271692	0.19397831075929228	0.20142726119396265	0.20945710575728108	0.21597331977990306	0.2226089705922083	0.2302890038228778	0.2374847186199817	0.2438021339898417	0.2502636765067873	0.25733375813774023	0.2638453045919561	0.2703925935681993	0.2772071017235221	0.2832457988869077	0.289178414286186	0.29604777921867403	0.302677724138164	0.30910449424542064	0.3155476925397597	0.32248563606563274	0.3289923135315165	0.33496813142774795	0.34114718417355594	0.3476317238072081
54	54	0.0006283422459893048	0.010760621288259487	0.019554994222449072	0.028549848171337943	0.036825319780721774	0.04505558093497791	0.05279386571896919	0.060103953927390964	0.06765510372719208	0.07525021497863649	0.08432076827990218	0.09466289782244557	0.10534132113329572	0.115599325728464	0.12575187098594576	0.1361989481722337	0.14592077029532693	0.15514036593394784	0.16422261709617605	0.172662269681742	0.18080259250799446	0.1903712748233144	0.19891383163589788	0.2068441052186064	0.2154430743288636	0.2244209124947376	0.2331872598285545	0.2425407731617087	0.2508644996372236	0.25892651201641004	0.2667636029971604	0.27510990222950754	0.282824684921936	0.29022960838058376	0.2984219168480549	0.30503975185323096	0.3128150948593233	0.32020483433208824	0.3277410224025653	0.3345307923306371	0.3415341524915129	0.3490384968514587	0.3555760867617947	0.362556213554403	0.3696319800876037	0.3768369420632575	0.3843134276552101	0.3914842942430513
55	55	0.0002029426686960933	0.0066324536803835975	0.01226549747602489	0.020094421881094945	0.026683391590117	0.0347022689551257	0.042372823777994624	0.05012549004110696	0.05676300175832651	0.06228069252910926	0.06733142091190898	0.07331627378393747	0.08029691929241048	0.0879219665042615	0.09590785248267863	0.1046217579526246	0.11364666113418435	0.1226962331529116	0.13079071686013352	0.13798204195338265	0.14518665541473647	0.1520974961298726	0.1595607413016376	0.1666903900527497	0.17373719073126495	0.18068160710051667	0.1883582352704792	0.19515460993450254	0.20308873557709056	0.21007476747568946	0.217693477410642	0.2245329790335068	0.23134171406669746	0.2383320235117749	0.2461370164708201	0.2529856835335139	0.260322445561139	0.2677968206498415	0.2753877464865337	0.2832062471795813	0.29047915809993896	0.2980089943315317	0.3051906903510814	0.3125467690218383	0.3195103090994745	0.3258187889671029	0.33257874014075106	0.3393304064009092
56	56	0.0	0.012202745498324992	0.024612221262562663	0.03622994529941363	0.04808523084170852	0.057898119690715476	0.06861520929299278	0.07755853649759217	0.08635498377926336	0.09741496701014997	0.1071793239407188	0.11800220721663875	0.1277182472693328	0.13656765925984082	0.1456316958054159	0.15419259616535055	0.16248253358433162	0.17101936549064772	0.17895830046188274	0.1868746739339056	0.19433258367731515	0.2028021809350572	0.21061201551740188	0.2182590191626535	0.2258656629501675	0.2333591394472362	0.2398743129711056	0.24724653268512706	0.2539916032917563	0.2616990857063093	0.26833595339046423	0.27474011535230713	0.2814736219072794	0.288266462520938	0.2956755544214125	0.303241628062186	0.3097440479306254	0.31699164348528364	0.32362561622285524	0.33054477309663394	0.3371939398962405	0.34411533034094083	0.3513289723356365	0.3573918738601919	0.3635747312953656	0.3705269897198044	0.3766012856891518	0.3832407399098669
57	57	0.00036748811067877215	0.007187816152386098	0.01292159470828426	0.01856330699952179	0.02487328558051824	0.03090583821736342	0.03638043945045881	0.04237422340119682	0.0483598687099329	0.0546946072052147	0.05992724828929195	0.06608955089131589	0.0723290577400622	0.07809819380806612	0.08346987857575815	0.0894037371817811	0.09550026215527847	0.1012331928102415	0.10682096601495801	0.11238756109412892	0.11767008651365587	0.12309854745215727	0.1289647063197044	0.13485969381904958	0.14062061641251367	0.14604641355405554	0.15150203508294224	0.1573499070507459	0.1629499674478459	0.16863768028305046	0.17459277219068395	0.17993607792529445	0.1853754387229969	0.19120357648264147	0.1966205420627662	0.202476203252898	0.2080571831632584	0.2142396845156754	0.21974036730223628	0.2253467115203244	0.23165822084916585	0.2369549264311663	0.2422564699195095	0.2477123512069644	0.2538384113245287	0.25970021731782866	0.26556570243389555	0.27168796617955515
58	58	8.701705534284718e-05	0.005540202462597253	0.009949042307099537	0.014135184566526784	0.01952976099898493	0.02473919176265751	0.029974300088445493	0.0365640322119551	0.04320829696690899	0.050026751306907716	0.05664823906825772	0.06390843493096843	0.07059396841110845	0.07718160648934425	0.08382197466817398	0.0911626090774093	0.09733282279440676	0.1045326751715028	0.11129511987364596	0.1181327267112528	0.12602166088204875	0.13274393586838162	0.13942631030388827	0.1461797326346315	0.15236199075588325	0.1591072555413491	0.1657688508287658	0.1722154785218975	0.17853073524018748	0.18441721311045306	0.19075428239546344	0.19675604693226745	0.20283795121331225	0.20892483067384726	0.21561038358828216	0.22181688113382786	0.2287238343941543	0.2353546943442121	0.24161943647152506	0.2478161002638593	0.25447533817130663	0.26141004943501595	0.2684315678636832	0.27564523316586803	0.28255140419582536	0.2898460279119229	0.2968378410208602	0.3043480250772368
59	59	0.00010638297872340424	0.0044201503973769676	0.012124098895509104	0.0189905345554335	0.02732727629119161	0.03562575530780919	0.04420208183776024	0.05273045595482249	0.0616048861327916	0.0703452708416356	0.07857205110011697	0.08648980476204361	0.09444281368156064	0.10227242271965883	0.11004021558469328	0.11786620562515995	0.12585786246790734	0.1330625240969516	0.1403633334305311	0.14828633658297935	0.15582287647133153	0.16296108200577356	0.17050823103266172	0.17838510041225736	0.1859904308777932	0.1928305453767872	0.20062776116929865	0.2066820331740679	0.21350305506111614	0.21981575106350576	0.2257531993114693	0.23155325513077035	0.2376985278700771	0.2437009650660349	0.2502605548697711	0.2565727331045945	0.26269280396178185	0.26860937370065463	0.2744078840365593	0.2803545694299997	0.28634014284834874	0.2927513777786417	0.2995632138541099	0.305199931220994	0.312726482995247	0.31936011062959635	0.3258925537854759	0.3324572873578541
60	60	0.00030001714383679065	0.012671571182387771	0.0208063547637036	0.029411443755149223	0.03939518008351373	0.048580744456036384	0.057516479149029034	0.06604652498448582	0.07424693758523453	0.08214520729253443	0.0890963726283282	0.09653656949815656	0.10370258774298947	0.11249625606746798	0.12066735758913427	0.12933842450724392	0.13667786185054082	0.14369267619312634	0.1512029258814789	0.15788879106085313	0.16513926998269246	0.17244872212367632	0.17980708527411698	0.18752826794696947	0.19560418527864185	0.20367986569799684	0.2112941055353917	0.21823585037594392	0.2251950865246858	0.2326920562007707	0.2392550284998339	0.2464235342214407	0.2527166907742898	0.2590424406161328	0.2657469371544849	0.27231864074932066	0.2788404319442806	0.28528385110879273	0.29225762649466536	0.2983966266639705	0.3047573070219949	0.31126892103812964	0.31774117889292164	0.3240296588376478	0.33009283947596724	0.33598665611371004	0.34202352122921026	0.3483291040895086
61	61	0.0001374255611543747	0.008383937553088406	0.016368249477652388	0.02457890882109429	0.033420329717759635	0.040013296556074	0.04848729254763665	0.05576692920243302	0.06334685336899795	0.07046052525568748	0.0765929131264814	0.08284907320232253	0.08930397521275643	0.09566654850063416	0.10262096959833523	0.108291740232695	0.11516192966665673	0.12164749441972422	0.12791863386254831	0.1343764746775563	0.1405228875711586	0.14642859472196834	0.1527137232198556	0.15890881485991565	0.16486331105826885	0.17049637790417965	0.1760967572631826	0.1816435302946248	0.1872172647479265	0.19304240654716545	0.1980944892810364	0.20366422124364386	0.20942048960637671	0.21495684637878654	0.22002539226902568	0.2254354447071209	0.23058711925024425	0.2357679444519897	0.2416626766447905	0.2472923912968415	0.252225203548664	0.2574150672050127	0.2628067688994675	0.26811325581181217	0.2735334511540754	0.2793700047995359	0.2847463861527826	0.29036546106621064
62	62	0.00023178807947019862	0.005409879141846102	0.011242179440247569	0.01705542059081277	0.021959604867605127	0.027269945200616773	0.03247905273238895	0.03818248250080425	0.04353510932144161	0.04875468678935517	0.0546643953764407	0.06091025399255291	0.06706762288262506	0.07318445150698302	0.07895074354744393	0.08456153560295962	0.0905444949175606	0.09649040825910274	0.10250923953838356	0.1085664525719103	0.11480354310182254	0.12077565439411925	0.12684019342481356	0.13302378337604132	0.13965112723292694	0.145253169822623	0.15157089254218112	0.1580191381854083	0.164547752559708	0.1711991293849675	0.17798975562137398	0.1847758568412334	0.1912261361997626	0.19791720745005376	0.20459660332567914	0.2112688303548648	0.21766879837006964	0.223804308518309	0.2297942249880749	0.2366610499147689	0.2420953072943821	0.2484951015193702	0.2541925965367677	0.2602031912690753	0.2662494730828536	0.2722659748336976	0.2789328263835736	0.2850494192818397
63	63	0.00024091919940696813	0.0071250712420516315	0.016327938901229695	0.02492880451181032	0.03307464703990979	0.041534721346386236	0.04999497114929728	0.05845962213491152	0.06603859759919897	0.07295244179526596	0.08030555389996685	0.08823687407882011	0.09557230039409516	0.1033380550064833	0.1107878998401943	0.11762522795387036	0.12521671552722846	0.13185559624164805	0.14013278072738644	0.14825047991377693	0.15567606731881126	0.16266112499736138	0.16997088543781427	0.17815593197729976	0.18527313214014413	0.192112221065084	0.1991252303317634	0.20566130442861025	0.21172300483526504	0.2182048684448517	0.22486505951393398	0.2309342788636962	0.2370156003537165	0.24264394220387125	0.2490377962142899	0.2556952743082847	0.26199594271379256	0.2681634464283719	0.2734615534596257	0.2797482264210317	0.28638342673957873	0.2925057096846827	0.29879367772709714	0.3043893438653609	0.3105321225234006	0.31627390411409656	0.3218421698128574	0.3280596877601226
64	64	0.00042036431574030825	0.01322434999221549	0.025148919124659504	0.03495715479937439	0.0455025057171268	0.05555447328499887	0.06523251474561037	0.07445513414808749	0.08449360886637765	0.09514482344776973	0.10556241288513696	0.11562202326699147	0.12432670318743025	0.13282782235950094	0.14228288364991698	0.15221269237359145	0.16203684687905773	0.17055300244019414	0.17846761442272854	0.18691311224613533	0.19608683011038372	0.2047326890451904	0.21339206639612512	0.22241345388784173	0.2315045490569773	0.2407246872724952	0.2484853972828937	0.2573551128346797	0.26570768449257554	0.2745631033495361	0.2823343715307035	0.2905936247483721	0.2997656721252221	0.3079820527129468	0.31565258567475396	0.32414680467348644	0.3317094926574555	0.34023303501784186	0.3474418977183911	0.35554551195439543	0.3634007506393872	0.3711327588041405	0.3795485582200274	0.3878507143376856	0.3962256987881961	0.4049796428820109	0.4139266086256703	0.4226727753667919
65	65	0.0	0.008119945032229556	0.023094716533614338	0.032793690352108135	0.044584145136652716	0.056381443719175264	0.0672720768772406	0.07692895079232913	0.0864513568227386	0.0962175173537314	0.10551305193406196	0.11364735169529712	0.12122224519015835	0.12896844043831873	0.13643635886968716	0.14376221780979054	0.15082738916676858	0.15822093812049826	0.16502879901909812	0.17191894971186564	0.17973784818258925	0.1883979194931785	0.1966002241245404	0.20404500292113328	0.21140293526064355	0.21946841197101769	0.2279797597489183	0.2358080669861474	0.24320226082129456	0.2508606405919128	0.2587311606312753	0.2663002148634249	0.2739218407603875	0.2814982114124115	0.2883299199039546	0.2959417209648086	0.3032871684749411	0.31098401819836924	0.3182139967896648	0.3249699651488141	0.3323644154669501	0.33983627979142345	0.3469096933101196	0.35433527865282377	0.36191201274817497	0.3687872294510933	0.37580197724815656	0.38284962859876825
66	66	0.0004017793083656192	0.005209272074246985	0.01028191250411907	0.015113575482520937	0.020020920597631088	0.02556142985939407	0.031165209868157462	0.036624271450522834	0.04220059077133405	0.04777627314839852	0.05363020079591528	0.05967566523967234	0.0649707979318797	0.07043241029368394	0.0764944502971162	0.08266821984798436	0.08841737024915076	0.09463693365185327	0.10033893218904584	0.1063508579391913	0.11269140059443275	0.11875561982678498	0.12467875458852733	0.13078167058567336	0.1372347243463695	0.14330031200629348	0.1495426263185637	0.15540067246838293	0.1616301241223095	0.1677859631058146	0.17354053096248792	0.17915811900176254	0.18512647359339388	0.19046533788183267	0.1962933839811772	0.2024703202240697	0.20902073384091746	0.2150405492810588	0.2207826422253324	0.2261919080262844	0.23130560789310295	0.2365357302608128	0.24195714906863205	0.2473024386773394	0.2530983635833541	0.25840926183507584	0.2638568343943856	0.2691157754621868
67	67	0.0	0.013152984265021156	0.025287835261511918	0.03869214379323209	0.053339683448908284	0.06733864341858978	0.08110724173544756	0.0941609168467554	0.10496090845708096	0.11631402551039595	0.12802617723042384	0.13965417762387067	0.15174119735117736	0.16260491143107586	0.17388805550079536	0.1840904493683153	0.19400212056251329	0.20404450432936128	0.2137742107196893	0.22392014042579045	0.2332385271203455	0.2423816911269069	0.25072130948351434	0.26053432100051205	0.2688592031834474	0.27798140312963776	0.28610912217969525	0.2944883687290801	0.3037685621544683	0.3128414525129967	0.3218381812632535	0.3297195902202021	0.3380990227475894	0.3457667873043976	0.3535311437729811	0.3612908743487154	0.3697577806996988	0.3775726140778736	0.3857172846095763	0.3941613160795341	0.40087294416816377	0.4084089199596138	0.4154967338129912	0.422732903868797	0.4300307886583175	0.4374454924304887	0.4445394665468968	0.4519820352482042
68	68	0.00028571428571428584	0.012904437151745144	0.02331246253945459	0.033627328088449995	0.04304996000706182	0.052613508016271834	0.06301406767323085	0.07363335547188489	0.08268837384199909	0.09197010733941816	0.1012438610284985	0.11025465237861916	0.1190839982224046	0.1281797980833874	0.13714427140561894	0.14576849820264853	0.15494562381066332	0.16348550689957728	0.17204319339430607	0.17990933514348548	0.1883083376063993	0.19733478772961904	0.20630399617133294	0.21460202776405213	0.22260612700691668	0.2308430611105413	0.23833093661808666	0.2457141952066781	0.254091423101904	0.26223343735196875	0.2708922817033011	0.2784255298194894	0.28644023518955325	0.29372253160946626	0.30124509954430984	0.3088017126448569	0.31679044143620594	0.3236783510419549	0.33166709967068897	0.3390144781539408	0.3463164940347998	0.3534607408823129	0.3605890677879192	0.3684914937499288	0.3758896361192639	0.3839146619882697	0.391415948791577	0.3986797342722684
69	69	0.0002464875523786048	0.005189399053438271	0.012553477889818776	0.020122983663696817	0.027600993320063456	0.03395886259000202	0.0401830397158746	0.047107611015392487	0.0537574720410036	0.06056292059261055	0.06779918304033519	0.07411674003490464	0.08008221103050378	0.08653372853917105	0.09298189400292067	0.0987451739842917	0.10497796475599594	0.11157838428028737	0.11712010105989645	0.12379792417844705	0.1303565626175409	0.13616429138544586	0.14256855512464967	0.14871427014292565	0.1552288029994686	0.16106146953649192	0.1672822146225334	0.17380981090647554	0.17996516040889685	0.18652668382583365	0.19295980766539128	0.19908555492110128	0.20559112318638634	0.21160156422569668	0.21721706263632684	0.22357889294471706	0.2293879738847057	0.2350791113566353	0.24085554508224305	0.2461461650541756	0.2521080620834845	0.2573980978345015	0.2636144891328716	0.26968607209079665	0.2749305798980937	0.2805195406413383	0.28667618038429765	0.29248378116034124
70	70	3.28515111695138e-05	0.0068976377884668325	0.019327981028979386	0.02980513783013055	0.03946677787756124	0.047955698307779	0.056328745166606464	0.06537718982560639	0.07387441753225167	0.08260587183618484	0.0923281842972135	0.10302359916093833	0.11273974174420065	0.12262587301377666	0.13212239864613096	0.14148833303618394	0.15005588517122034	0.1589542929276254	0.1675972114656255	0.17559306371668115	0.18445653402066545	0.1930196949308151	0.2013598615378375	0.20847888790572808	0.21702983819667768	0.22527685193745045	0.2343038131441053	0.2426887833825281	0.25036238139181605	0.25823893430504835	0.2658813753274539	0.27313268166437604	0.28055150506144394	0.2876972537111437	0.29522868118516354	0.30322676264590576	0.31170878070818403	0.31847687075408715	0.32602110283128305	0.33302856697919225	0.3401578358282873	0.34733751286074954	0.3541318797214385	0.3608501447410801	0.3684051548831108	0.37532564072953056	0.3826802651012399	0.3910501677518122
71	71	0.0	0.012392094806898265	0.027210047352210047	0.040418148394658016	0.05177146044167304	0.06380769312450764	0.0748541712385635	0.08591007125248573	0.09757591708458432	0.11028767175584096	0.12157874298034756	0.1324755696372788	0.14165042273822998	0.15146419104983552	0.15979785221134854	0.16806283439256872	0.17680751311396992	0.18578563138359	0.19506027993324104	0.2040345367408587	0.2126905827858012	0.2209664914092162	0.2292214577954507	0.2375922848966777	0.2459704034359765	0.2540616900157864	0.26229342189582106	0.27071161890488205	0.27797468031555544	0.2854106819062104	0.2927642227707937	0.3005857927188771	0.3080980829046285	0.3149251699975117	0.3226223564804829	0.3302094206863121	0.33774153857770783	0.3446166062080713	0.3513717165353162	0.3593532868609499	0.3663974834931347	0.3739572459037413	0.38128502578634105	0.3888163464400557	0.3954961029179349	0.4028366070643013	0.4093412364364252	0.4160728139253996
72	72	0.00023824855119124283	0.0052760637270922225	0.010731331202974646	0.016552981153891352	0.022945787102501117	0.029226563165688925	0.03563247661358954	0.0416710726847373	0.048086520820457716	0.054246425301006	0.06040204780071207	0.06667020442413832	0.07288466640996358	0.0801568855222668	0.08636770458862245	0.09277595586863273	0.0990567130565901	0.1051816994394596	0.11102892116733053	0.11706438395022978	0.12325086475519904	0.12918721100674005	0.13492278374363464	0.14046654715949353	0.14636464680129554	0.1521001336366313	0.15765288397341942	0.16315413728871878	0.1690199284682696	0.17507966965111027	0.1806444327238252	0.1859286235858408	0.19127274492229326	0.19653584514113812	0.2021636838409691	0.2070449802133656	0.21251862445949427	0.21769594107045204	0.2228165721287269	0.22852023586487924	0.23370756120158634	0.2387142246972144	0.24449181839655465	0.2494094684627257	0.25493112698068576	0.26026152440675154	0.2656069373482567	0.27092432272976824
73	73	0.00023078466787076056	0.0046575778080986344	0.012935967213147673	0.023894070661017952	0.030926165713845818	0.0391242620218626	0.04713029997132632	0.05507320156538935	0.06415431394715228	0.07296005665493835	0.08132821009955024	0.08926899195959731	0.09784203141602724	0.10596135235008404	0.11383062546662	0.1233088480733993	0.13142557391950052	0.1397748744390896	0.1481302912313927	0.15562588680912084	0.1631709403260869	0.17081330291836466	0.17838523677320314	0.18563338382325692	0.19285610438976605	0.2007040100495789	0.20779186131627148	0.2148910905837925	0.22194022658613824	0.2293789984295491	0.2362065330570938	0.24293732694511425	0.24989671904423266	0.2559797826849143	0.2623013219821765	0.2689127858840661	0.2757066068182911	0.2823896304733161	0.2891793824295737	0.29668099343462906	0.3030856923590458	0.3103447424761779	0.3173433110326639	0.3245122764131716	0.3311683397476602	0.3373395516279638	0.3438493825885253	0.35041617294446004
74	74	0.0012309039602996991	0.009779607387917508	0.016549070642694792	0.026510337031073423	0.03683900674922727	0.04842297993812597	0.05923132740671345	0.06927786250509142	0.07953267358491395	0.08910241584491492	0.09767469161186554	0.10588935237636074	0.11370519034796442	0.12154523224275506	0.12916254914741065	0.13594586160995373	0.14315447041571586	0.14967986644324086	0.15693056114473308	0.1636005878375041	0.17029137122803858	0.17663733631995074	0.1833827598633432	0.18957676384256594	0.19672335111384487	0.20383209225068613	0.21201455853755494	0.21994687687081246	0.22852928242783765	0.2373217283263647	0.2472033466935729	0.2570800631551256	0.2664905484902375	0.27638181175410953	0.2840254840417911	0.29154989292412564	0.2983981648047575	0.3053628314776177	0.3117434501494531	0.3184696959547176	0.32451578707001977	0.3313710471203932	0.33790193792744994	0.3437178228399954	0.3498933397485953	0.3571641779003022	0.3636090103138051	0.370383981794738
75	75	5.923585743903644e-05	0.0052014936961438715	0.0112940281424895	0.01692447577010333	0.02315267471725294	0.029985033519855167	0.037170736196532085	0.04408623728773197	0.05127342623539917	0.058154034066075264	0.06522500447741719	0.07254514749678892	0.07869834660517516	0.08471729761454125	0.09118273057174787	0.09786215938348404	0.10395751175001608	0.11048492040615754	0.11636636137544268	0.12235666187587158	0.1289444681200454	0.13505648987359542	0.1409752137129522	0.14691901604974225	0.15376182836054758	0.15897149137929753	0.1649436589602172	0.17058518478462015	0.1762146017380812	0.18259835062368807	0.188549470622934	0.19442066686478104	0.20008348336608509	0.20643738487084445	0.2122415562857232	0.21802777668908604	0.22381456348779136	0.2293775497092532	0.23482969608300824	0.2400970570097997	0.2447654445260825	0.2504234818082912	0.2554280435646492	0.26046199999900777	0.2658710796553604	0.2720290662513872	0.2775002013390743	0.28336855940279937
76	76	0.0005782918149466193	0.007416209718521448	0.015352321363639045	0.023115843340367297	0.031024282891324938	0.038095979228884636	0.04498170624027613	0.05096742889268408	0.0573821248889763	0.06345600751757005	0.06998464017149805	0.07612872525438581	0.08272817043402067	0.08989526144959666	0.0959272959734914	0.10166675235608648	0.1080248141657278	0.11393251846420716	0.11951573974930994	0.12521790027763371	0.1304573495815376	0.1362122696444858	0.14161169364393145	0.14654350582240974	0.15173814468248714	0.15687658991130027	0.1618696239203133	0.16761505760564388	0.1731688729829455	0.1789678392704924	0.1845269217528926	0.18994445369641805	0.19556912118421288	0.20117949809844	0.2065713027250725	0.211739622824979	0.2165749231030598	0.2219744556113903	0.22717043383435565	0.23280640859993915	0.2376402838257121	0.2427831578935604	0.24823877505856684	0.2537985188397503	0.25916684456535344	0.2646547210027003	0.2691638146992376	0.27403009822242885
77	77	0.0008704516938519447	0.016182806546324282	0.033900643430452036	0.0501777104888726	0.06255140586874144	0.07271145039290976	0.08449826046270667	0.09647763823599087	0.10779464882442323	0.1180375784978846	0.12813281038189694	0.13829827199569578	0.14852954389261236	0.15763581408191102	0.16626159998024415	0.1745993041588116	0.18341233036785765	0.19249597790289807	0.2011077481983317	0.20971090815852572	0.2176526682713021	0.2258066866116446	0.2335670536917125	0.242069914083172	0.24911383822079866	0.2573615739193668	0.2647917619930326	0.27205078613477257	0.2797789692134869	0.2869230300393645	0.2938458840627226	0.3011471777540988	0.3082264430160001	0.3159853918348989	0.32336621351739875	0.33056025588348825	0.337486426407445	0.3443594225834316	0.3505875650733801	0.3568243094543038	0.3632525472405944	0.3695438190534436	0.3752090715497184	0.3821697335485458	0.3887693578200496	0.3954973857682389	0.4021786840938276	0.4090612449007901
78	78	6.683598449405159e-06	0.010861368062072168	0.01828382320639415	0.02411524102265099	0.029940573069867426	0.03704003912088176	0.04309247413380229	0.04936291424596137	0.05544731410024322	0.06164154103852596	0.06840005288663162	0.07521836726742925	0.08159698035693776	0.08824469224883938	0.09534274657160503	0.10123204356676224	0.10730672925291253	0.11360946054964036	0.11930814344412875	0.125153265995799	0.13111396442176124	0.13741236033574278	0.14358603492891092	0.14969844880061314	0.1557803106787334	0.16146518975933896	0.16735503812337987	0.17368323594535529	0.1801829178866753	0.18679738531359288	0.1922995877663952	0.19837053198085064	0.20434170249724765	0.21010344575884807	0.21564180345652875	0.2216881202340178	0.2274213938291914	0.2333509435516933	0.239254845944735	0.2449067285364128	0.25051895846921635	0.25651276365788306	0.262443959090556	0.2686463496469112	0.2740007628482384	0.2795557489358301	0.28512868278029635	0.29078113465334965
79	79	1.452643811737362e-05	0.011448874724192344	0.02240445642895857	0.03354161861019212	0.04465536329721432	0.05625949571603902	0.06869747262223519	0.08096469661886815	0.09288075489462287	0.10529295835170424	0.11657635942641738	0.12751100380294436	0.13933368959431508	0.15001806680117608	0.16087842855571674	0.173581207064625	0.18579545509846346	0.19718936538201376	0.20718802501481146	0.2173021192540272	0.22702436578478635	0.2368057968517777	0.2462332958707189	0.2560593266244525	0.26398850367467785	0.27417418294260376	0.2833625023098392	0.29266463409504845	0.3011308929403944	0.3099826428356608	0.31867631653947026	0.326770474734704	0.3347210210131294	0.3427868748191581	0.3507755090255331	0.3591167086157107	0.3670228417898129	0.3746775118571747	0.3821344337901009	0.3896442129785086	0.3977529887477286	0.4048803146984751	0.4121396111227423	0.4197277592011891	0.42632084132652415	0.43337086523715496	0.4398409330693755	0.44635141132740985
80	80	0.0	0.008794128416033154	0.019521278221284244	0.028766631493670283	0.03650722055486842	0.043232306108857546	0.049258015551077235	0.05603410771585985	0.06236110270226634	0.06888701683979273	0.07511799531218917	0.08204712460754722	0.08883178184999252	0.09522308617095808	0.1024125360018682	0.1096312024840208	0.11601571252706447	0.12276836275467988	0.1304569793892007	0.13792062723254825	0.14440862825726036	0.15157496821456684	0.1590292901685709	0.1651623868049369	0.1728078689488752	0.17983480223838644	0.18670192244724976	0.1928463213946958	0.1988118302355149	0.20527657651424075	0.2108148598036744	0.21732513687196744	0.22341341371053186	0.2294157361679309	0.2350771355342403	0.2413030133043712	0.2477860823528621	0.25341540966450155	0.258813989626849	0.26431803163839845	0.270720033657345	0.2769537317217456	0.28273534914964965	0.2884568208224138	0.2938634534033993	0.29927063787917546	0.3055163062258263	0.31170582545544706
81	81	0.0	0.00603043414561636	0.014582791947964203	0.02256102400822057	0.03084418124055285	0.03891730590242837	0.0472683654849405	0.054917089170046895	0.06333414786210256	0.07125835575218313	0.07934949183742362	0.08693796118755565	0.09494456748522356	0.10243364976973963	0.10957836550989324	0.1167081434697072	0.12346188317269115	0.13041265061207302	0.13719452052059972	0.14327973217153364	0.15056511542603418	0.15729425408133907	0.1642975642916291	0.1713225369187265	0.17787493899945922	0.18500259152041684	0.1914437540258575	0.19805398382991074	0.20510774593689168	0.2130427034085088	0.21950863641111126	0.2263872030935696	0.2329890478853799	0.2398757460424061	0.2472846248693991	0.2544490978336387	0.26117483986069034	0.2691210921397286	0.2760190712273962	0.28301818466668305	0.2898324058042928	0.2970128583258208	0.30378354851508016	0.3105132952024892	0.3170924572734805	0.32307220467806863	0.32928862611785104	0.3355491900680442
82	82	0.0001668056713928273	0.009166277478229243	0.015934015187161636	0.024222615486849463	0.03308962335540177	0.04205536881888825	0.05102331926521684	0.06100352797254745	0.06986602725157884	0.07926114952678122	0.0899165703878488	0.1000497328020264	0.10891788662523072	0.11721606713020198	0.12610683735608816	0.13488323436689115	0.1427673466023473	0.151510412082654	0.15932336121005694	0.16801869136247452	0.17685208663091195	0.1843329554360628	0.19266229841237914	0.2014608325661297	0.2097456411424185	0.21797476284210413	0.2256897648016084	0.2337935367691949	0.2408594023363449	0.24891368519947185	0.2568105121101755	0.2645329246614342	0.27246995099675936	0.28039844013346843	0.28842976388444563	0.2971715987565879	0.3046547187797014	0.31165879156163145	0.3187171575140087	0.3253939375312294	0.33293872406234665	0.33942126268713346	0.3463983522867392	0.3536992283491406	0.36067951318919456	0.3681225490812417	0.3755580637276963	0.3827123386270561
83	83	0.0002371072910491997	0.017190219026370763	0.029259412057322694	0.039681996228921684	0.05100959748356482	0.06217039554619571	0.0733486341011519	0.08357585199262467	0.09447219797863053	0.10424201624601966	0.11310732679401753	0.12207572390702776	0.1315437739974324	0.14088992681248558	0.149717208846048	0.1583784959176439	0.1673705218445517	0.17507044707830793	0.1838473636707544	0.1922295830069137	0.19999829219204104	0.20822786626275028	0.21608131797100505	0.22365149199862186	0.2312349983468021	0.2388848063673435	0.24624962393473	0.2543238271976361	0.2618399247770168	0.2685743030505223	0.2762537544470028	0.2835809158418053	0.2906727273990978	0.29853683950278953	0.3060803027188897	0.31309855441999546	0.3204006438038841	0.3271138244075544	0.33376446051637354	0.3413349914957121	0.3479841014993957	0.35437728059384044	0.3609934378472087	0.3678436715289545	0.3748650186319861	0.3819327893170656	0.38818995689770747	0.394268492233942
84	84	6.2893081761006284e-06	0.00839722195885087	0.014366818368572391	0.020974305489712696	0.026956912444823698	0.03297889605258999	0.03879572916995884	0.04489483265383525	0.05072486647071837	0.05674098479820485	0.06332383616194179	0.06913957102072207	0.07529849456928248	0.08087124150251103	0.0865515833886413	0.0924270176880208	0.09883483981753632	0.1051042076209138	0.11067492599264664	0.11635317573190905	0.12172353907904301	0.1273894156316172	0.13272984418950098	0.1384956649073459	0.14387223855124676	0.1493892944807897	0.15475788533864288	0.16065357289592622	0.16630644311705273	0.17214727726683735	0.17766011662084005	0.18283252214953166	0.18811025357394945	0.1930147645986747	0.1988694794728359	0.20400287601529665	0.2095683185318627	0.2150737071099734	0.21983475553869972	0.22508557462364234	0.23019291425681865	0.2358797604374072	0.2412920788428516	0.24635310198792704	0.2520926724819064	0.2575171212456412	0.2627953788860445	0.26812825658691786
85	85	0.00040609137055837584	0.009470994755692378	0.01808948436485867	0.02664472349662255	0.034184487014882636	0.04206755081102069	0.05017617982750753	0.05877810189453436	0.06645896623152825	0.07419126390958904	0.08236969534644457	0.0904774942312886	0.09863942101936644	0.10701241685018434	0.1158588203283762	0.12408339437093613	0.1319290422269786	0.14120638287994106	0.14992712434139105	0.15825635408530844	0.16664674188766732	0.17499390636204146	0.18411021953697265	0.19281440015542	0.20261057505133206	0.21197941767495115	0.2211248742301468	0.22929755942714136	0.2383374996811469	0.24745963064542004	0.256267057226346	0.2645732979618907	0.2730220800238401	0.2818190288725069	0.2899230810258028	0.2984270223083835	0.30561772004888604	0.3144211539933168	0.3221871367811729	0.3302415348031755	0.3391325087554713	0.3471574773189127	0.35452435939949645	0.3620224415931887	0.3698855600620133	0.3773077233494804	0.384667585975968	0.3919307621015398
86	86	0.0	0.0054143893157614685	0.009815412308707774	0.01536218294478506	0.020917720516882114	0.02570895777960896	0.030613120215276082	0.03541896102366851	0.04122272544630447	0.04674976549179168	0.052225529223862865	0.05788058412775263	0.06285079179213061	0.06852208458621349	0.07457384598387537	0.08041744748106869	0.08722538867922525	0.09306586965542367	0.09900170401088199	0.10516546111034092	0.11092164188819746	0.11673030348024488	0.1228854771922442	0.1287408486675547	0.1351316025583737	0.14112316941098152	0.14784354778138464	0.15430286204396393	0.1603490155346587	0.1670361856896863	0.17430632718275593	0.1807750065268226	0.1870688303582048	0.19339828313485452	0.19973774253332666	0.20645686303899646	0.21282661381406404	0.21864367524501088	0.2252983279840363	0.23153022968551384	0.2380075938672028	0.2442707046880765	0.2509080821650145	0.25676566945931906	0.2631091495849222	0.2691300759973137	0.2758324953432617	0.2827034251686009
87	87	0.0	0.010978831285102724	0.01915114705934245	0.02787326301439615	0.038859200009561896	0.05044978179573173	0.06190893035406349	0.0723235532711045	0.08240461323168433	0.09211854028675136	0.10263792914054927	0.11295075018312767	0.1230440735012908	0.13198330698522784	0.14093153582419482	0.15072005314828762	0.15965077031517802	0.16873902716813854	0.1772384888538285	0.185429119205724	0.19393404662531896	0.20306670585157827	0.2112290971934084	0.2193272312527801	0.2275375307032061	0.2353263285808025	0.2429627568452427	0.2510737513595843	0.2590974426197944	0.26705906358158443	0.2753529633833293	0.2821335097023939	0.29010094376352913	0.2973656494676477	0.3034749585910002	0.3100653710277518	0.316833762785905	0.32328235511935616	0.32923160086307623	0.3358377433421358	0.3415833043128798	0.3470570066652736	0.3527148114567628	0.3587119684009203	0.36473478788209934	0.3709019699243756	0.3769455973473001	0.3829771016425427
[truncated: 152 more columns]
