# Supplementary material for: EEG decoders track memory dynamics
Source: Nat Commun. 2024 Apr 6;15:2981. doi: 10.1038/s41467-024-46926-0 (PMC10998865; doi:10.1038/s41467-024-46926-0)
Supplement: Supplementary file 3 — Source Data [file 41467_2024_46926_MOESM3_ESM.zip › fig4b_auc.csv]

	subject	ret_mean_observed_auc	ret_mean_null_auc
0	0	0.6057925791444457	0.5019607398161806
1	1	0.5877833786660359	0.5096349633396405
2	2	0.59812710752539	0.5002251442343001
3	3	0.5909370818282372	0.4935740971357409
4	4	0.6388417697012131	0.49155902407587154
5	5	0.587941789479346	0.49357246396299487
6	6	0.650977393333522	0.49407671546427323
7	7	0.5178491530840523	0.4989118634030794
8	8	0.5089023751578817	0.4895650472875143
9	9	0.4178329461866047	0.5095944638017808
10	10	0.5500544171517455	0.4980432606216533
11	11	0.4788981775710769	0.49942053003360054
12	12	0.5342550129899954	0.5141238212117297
13	13	0.5544478376327768	0.4961794764795143
14	14	0.5566525219694233	0.5003946562045153
15	15	0.6220633347225821	0.5038832505416192
16	16	0.5304816709528666	0.4858876867822462
17	17	0.6153015883560274	0.5021620505909873
18	18	0.48724732710355534	0.5018648625104286
19	19	0.4788134256719693	0.5113795255074053
20	20	0.5911560674673491	0.49230414998578015
21	21	0.5761158849504715	0.4965854654952399
22	22	0.5575304132144573	0.5114174509185879
23	23	0.6067739671474421	0.5016677838323779
24	24	0.50078290100005	0.5040706136175406
25	25	0.6033862015941842	0.5011325856995148
26	26	0.5612261790544989	0.5094211486727995
27	27	0.5627642609222163	0.5033690655887293
28	28	0.5389564527228978	0.4999555836862225
29	29	0.6421078824884044	0.49652189219724746
30	30	0.49896296857081157	0.5057386518170832
31	31	0.6224470217640321	0.5131094557595061
32	32	0.5344766512294631	0.5031458815745947
33	33	0.5114408720732949	0.505385604004072
34	34	0.5623474315431968	0.5026895964286797
35	35	0.4830781078497326	0.5122023156180292
36	36	0.6141623701098726	0.5151474364705648
37	37	0.5872345489920107	0.4918216941949194
38	38	0.59497644438734	0.5011903550473253
39	39	0.5136262794004318	0.5011000184515862
40	40	0.5926832786522992	0.5043603546645633
41	41	0.5920213609652087	0.5000692183680898
42	42	0.5675141586067627	0.5058448601347281
43	43	0.5684974886502235	0.4996364471811898
44	44	0.5521570739431434	0.501707652084254
45	45	0.5598651142075459	0.5025388423410718
46	46	0.658057371655019	0.4944357076946188
47	47	0.5095857745127041	0.4981590758668537
48	48	0.5695070479585224	0.49613640905163103
49	49	0.5786122080691845	0.5094772373062095
50	50	0.5168743766557966	0.5010645153422602
51	51	0.5430717126187777	0.4995878038494937
52	52	0.5680823371375031	0.4961717633512819
53	53	0.5259598562949078	0.49914215018034136
54	54	0.6304016304966886	0.50861318283151
55	55	0.5754951915568592	0.4937201600870054
56	56	0.5239664190418436	0.5054344299575501
57	57	0.6282413405308142	0.4995019343229869
58	58	0.553889419852448	0.5025174882629109
59	59	0.5857935713654961	0.5080559856356518
60	60	0.49169319821493723	0.4991334813073944
61	61	0.5919711566082178	0.5045286906932513
62	62	0.5535358553932486	0.5030707289596503
63	63	0.6721784969470245	0.48388678728070184
64	64	0.5756530384046273	0.4861653523226616
65	65	0.6856431000425229	0.4835451793378296
66	66	0.49652662037037043	0.5031882154882155
67	67	0.5662843252154701	0.5027476434271102
68	68	0.36568349582172693	0.4984533426183843
69	69	0.5854809990372883	0.5013204332762423
70	70	0.5566426004482893	0.5051117944538095
71	71	0.5955532660842113	0.5050861965708852
72	72	0.6866852550979715	0.5110537048360938
73	73	0.7177178211955768	0.4899298988110409
74	74	0.5853032038905901	0.48972589774235453
75	75	0.5370621062517809	0.5029712110179735
76	76	0.4656819572078022	0.5119745860501327
77	77	0.6132019456582877	0.4982507906259639
78	78	0.5218219453358216	0.5013921687097481
79	79	0.5706412002278806	0.5101923854825626
80	80	0.6913347590173007	0.4924047739358502
81	81	0.5681099187419605	0.5057420755991793
82	82	0.5595877955142452	0.496913806541004
83	83	0.5539667100724353	0.49488491581813393
84	84	0.6172025220728641	0.5037096553419168
85	85	0.5471581559067025	0.49279682824085547
86	86	0.5391393923093899	0.507186741421163
87	87	0.6462981380403089	0.48428321208276887
