# Supplementary material for: EEG decoders track memory dynamics
Source: Nat Commun. 2024 Apr 6;15:2981. doi: 10.1038/s41467-024-46926-0 (PMC10998865; doi:10.1038/s41467-024-46926-0)
Supplement: Supplementary file 3 — Source Data [file 41467_2024_46926_MOESM3_ESM.zip › fig4b_heatmap.csv]

ROI	frequency	subj_0	subj_1	subj_2	subj_3	subj_4	subj_5	subj_6	subj_7	subj_8	subj_9	subj_10	subj_11	subj_12	subj_13	subj_14	subj_15	subj_16	subj_17	subj_18	subj_19	subj_20	subj_21	subj_22	subj_23	subj_24	subj_25	subj_26	subj_27	subj_28	subj_29	subj_30	subj_31	subj_32	subj_33	subj_34	subj_35	subj_36	subj_37	subj_38	subj_39	subj_40	subj_41	subj_42	subj_43	subj_44	subj_45	subj_46	subj_47
LAS	4.0	1.266165256460781	0.06704617452162791	-0.8584112688496012	-0.590223235130612	1.4149242591695705	0.4219250391286421	-0.9822812453321647	1.6388496193550939	-0.11653691181331824	-0.7973081951158985	-1.881592251390338	-1.1514995719236205	-0.020556224569174365	0.4040736249550184	-1.0345053145692928	1.2201619674323363	0.33571613879884193	-0.6515054045481447	-0.4720867825809954	-0.16884396188873668	1.6090744871812626	-0.0924275050074326	0.37822681068778996	0.2833342434249512	0.43631374173799475	0.15089979482615085	0.36316511067360374	-1.5156152613022167	-0.5721073508752106	1.1825012659075531	0.254268172286227	-0.42243442848352597	-1.2336394832737887	-1.3767713170816687	-0.7971252697376601	-1.3739657232988844	0.1462140972605725	0.3206130380135859	0.8451008471097791	0.13752690789373037	-1.1646467363895256	0.8119185645383832	-1.5414053066272824	-0.8548518678231278	-0.4313386407087741	0.4978337401925548	-0.4817728197755715	-0.08796094466357635
LAS	6.0	1.3161732791885652	0.03284075172990863	-0.9597253420827718	-0.6711981618466754	1.4276154839865005	0.28870792373909226	-1.034950861959871	1.6709227253151	-0.16105954904460873	-0.793279505942146	-1.8093717934829083	-1.2134925649988897	-0.014292414348398078	0.3530996389119695	-1.085128071855357	1.218738234023284	0.32659638014992876	-0.6901636921298238	-0.46015092649731654	-0.1404941883675527	1.6087179660083915	-0.1177498515920774	0.43524075151013125	0.2591551887710072	0.43537969792343795	0.16617695419632955	0.36959823171989115	-1.5385965854590173	-0.5729699581434612	1.2348955771847452	0.12055356031902387	-0.5340140739430145	-1.2640570362603525	-1.5477241689035575	-0.8290211943398474	-1.4403808951250419	0.11913407747444474	0.35416012251973505	0.8832523975792954	0.12605993517394715	-1.1861080895910066	0.7720087437929142	-1.576836986224599	-0.7938363422887222	-0.39818239041150527	0.46667612061915154	-0.6917303404658691	-0.22443199386261958
LAS	8.0	1.3838673126259455	-0.0020402312260465144	-1.0157407243101388	-0.7512912530656023	1.4816266917039493	0.2101599532631531	-1.1066456407700058	1.7501386357551527	-0.20125542807144775	-0.8130828271855906	-1.791856402729031	-1.3312588578701434	-0.0181287658380194	0.3368324834593757	-1.1237881443676618	1.222783341653034	0.3212917717690932	-0.7318517009317839	-0.43465534366279	-0.10032639016440335	1.6560726947864253	-0.14778335582668684	0.5220190471611498	0.2464224776475968	0.44197107526919766	0.20419126280678218	0.39569254526437536	-1.6021598012593348	-0.5788810309983202	1.3014211718071265	0.0265519778192759	-0.6214781451232809	-1.3128261697827286	-1.6297711477298602	-0.8569916304924748	-1.5129454777942344	0.09589279722528528	0.391120137701873	0.9079590801630675	0.13877638063975728	-1.2294623664260156	0.747192154807882	-1.612047431568693	-0.7365399795041757	-0.38039634427581287	0.4593577587834331	-0.7886567499106943	-0.31679637697112645
LAS	10.0	1.4766968615037068	-0.2559977803214171	-1.169965946272631	-1.1470700085961532	1.4463260961792639	-0.30222566513011095	-1.3459473497069017	2.0143673026941906	-0.4897236025919978	-0.7681834044931746	-0.766110683273351	-1.457942869583491	0.030738986515290428	0.12529182556817223	-0.9477003798651557	1.0980258106830096	0.2120812112742923	-0.8893924618394327	-0.14364666797600664	0.23374122328437577	1.3850218464454593	-0.3179636527853979	1.0032005518684526	0.07321159587690532	0.4018625901295606	0.38579482511137975	0.37220441666407583	-1.3675476738857952	-0.4693213037499861	1.3152331522103762	-0.5800470031419012	-1.139839981862138	-1.0291100238517445	-1.6569343519181543	-0.7184244246032129	-1.5278657948407541	-0.11921811855350786	0.490941089486604	0.7638964753582276	0.22689244594968594	-1.1543214267410755	0.338469214527454	-1.3409619709551355	-0.07177033482709291	-0.13170475903333764	0.20987187273255153	-1.1990545792709026	-0.7081076179822657
LAS	12.0	1.4486520040528785	-0.44094002598985854	-1.3925530981081926	-1.4517522648903547	1.4009694364539165	-0.7200201499979156	-1.6034765091879712	2.1643070070845947	-0.7914932692532822	-0.6583414212014631	-0.07275377237846543	-1.7920848855690483	0.004211947128722822	-0.25254006106006477	-1.1628020220990962	1.0166245759130954	0.1162397784289929	-1.005900972802438	0.06407696743737142	0.41520960909091775	0.9390423858363214	-0.40886819092963095	1.2043706317625713	-0.02924459684080722	0.45036291609431384	0.4380895248037735	0.2645580973048833	-1.2504730829553485	-0.30155212827728645	1.26282632952243	-0.748136384699801	-1.2526566355831337	-0.7850171784114128	-1.878003895720952	-0.6632448985256797	-1.3374990882451376	-0.4232497664769123	0.6064141503780646	0.6677503016250617	0.15340229801952068	-1.041834802461334	0.06581928214968674	-1.2319616128065063	0.37294481734231066	0.1434832170734073	0.03423239661972968	-1.4476737996029538	-1.0706506142482697
LAS	14.0	1.5368988743142626	-0.4981152081526818	-1.5463780114845027	-1.7111016177979657	1.3279897693698364	-1.03772621374616	-1.7782394081217594	2.3048767190403714	-0.9437492627493888	-0.5779221183214095	0.22174529046532168	-1.978707821489873	-0.03748972605452875	-0.5652293185834946	-1.4598984662087937	1.0729445373724598	0.03273034899140897	-1.1626309602594012	0.19942335699569397	0.5130136358871508	0.5719514978375784	-0.5144434594447561	1.2829855819260518	-0.1040760858787005	0.5234734689633419	0.5836031688134823	0.14711042082833056	-1.3164089961321195	-0.07397962722068446	1.269138071572208	-0.8401808159158195	-1.2364116683081385	-0.8623917778779877	-2.0645999948184897	-0.7326378110546502	-1.1440696915678517	-0.6641689674920406	0.7491454453486621	0.6105817046307153	-0.032214996330548064	-0.9762131232507626	-0.11653269550682055	-1.1881220642156913	0.5725737382213236	0.32045537849624406	-0.19908243630580286	-1.6814463389690675	-1.324765665057884
LAS	16.0	1.4867494422572622	-0.5558900549294618	-1.527420362847314	-1.929115202549878	1.349390181785093	-1.2313406941965364	-1.9227216250962316	2.326393915698837	-0.8951167656268566	-0.7379550501584814	0.3472057994596053	-2.1768907915061915	-0.11206638949522911	-0.6114073389617233	-1.602734694182155	1.0996654047113277	-0.012629358144912492	-1.2971788875923298	0.21405770285781664	0.5035623001450397	0.37541022181252526	-0.6098392461402808	1.3655907952892636	-0.15639145829020823	0.5697356652466006	0.6339519190857429	0.10753668943223144	-1.463030589277205	0.22337542095986118	1.3306500574886748	-0.6792536753347833	-0.9616943272385061	-1.168996987892015	-2.1325785353031494	-0.8473946194578753	-0.8831496364474511	-0.8665319000103374	0.9540555285970289	0.5912448504849782	-0.19131698165838562	-0.9024123011239317	-0.03039038357150012	-1.1731788137330492	0.5791676328972515	0.43102493740095577	-0.3917567057454918	-1.6531653521063352	-1.422839594962214
LAS	18.0	1.1687928439234594	-0.6128315825359364	-1.3207927255709255	-2.026936265791216	1.2844500055213135	-1.0454388280831886	-1.9601469914629546	2.327710617191805	-0.8901883231042577	-0.5956370365184166	-1.0063570312971835	-2.21648090285175	-0.1980942177873976	-0.5651537093873735	-1.6381335968885475	1.087725255048361	0.05909095916817751	-1.3201289818982644	-0.06879873138836218	0.4544632676839659	0.39757674466847964	-0.5920248152483002	1.5156213353728887	-0.03425746467950017	0.6318546432897678	0.6288724403865421	0.2743335532957684	-1.6188283976609743	0.4002074632761878	1.3704446979239246	0.30523412697511487	-0.017928976557068446	-1.1521976349662741	-2.10815827739352	-1.0758042774733934	-0.42937217798881305	-0.8883359870484866	1.102492231460927	0.6406682649828118	-0.20134720674667056	-0.8031540453262336	-0.01639661509786209	-1.1273584358994329	0.19838446969057832	0.49825560478806125	-0.280073482983458	-1.6733817806450413	-1.3296142466086283
LAS	20.0	0.9658911985723554	-0.6166227718577332	-1.0288628403728295	-2.332395312553264	1.2283648722463398	-0.7511839278970248	-1.847146531182211	2.2760278909659024	-0.7225410030041433	-0.46340536933162463	-1.8121100744442877	-2.049466973565951	-0.19125490908181295	-0.5311803589878362	-1.5566153939995109	1.0928270513404794	0.11050418340135794	-1.3553511510062122	-0.3603072549640346	0.495754535536312	0.481804392122558	-0.499718397884794	1.6036852334224412	0.17428799622324043	0.6671460044951161	0.6281875075444191	0.36088929345201476	-1.9111007677053693	0.6001959375681021	1.270327244494005	0.5111267451459673	0.030964775064352013	-1.028103084932491	-1.6348998175525162	-1.126451538930196	-0.17192111156640308	-0.8814166415775223	1.2072328000109105	0.7113182689647066	-0.05582726599262682	-0.8028445050545735	0.11073460771020188	-1.0468930540872516	0.037820167924983925	0.5859519958335047	-0.18778412766101987	-2.1400487056721267	-1.117286629796207
LAS	22.0	0.8284087645237804	-0.6205349006592157	-1.010470669447005	-2.431930687183624	1.1299179567963957	-0.7912773118328451	-1.7415582087346149	2.300554147079332	-0.6494967204866325	-0.3377851014981114	-1.9522296066582885	-2.0483453922661568	-0.12175424374689578	-0.5396734371159547	-1.4663370866981478	1.1201456468339435	0.15646456376547518	-1.3847059203702468	-0.40368740690197696	0.506418701715311	0.5819730284400217	-0.39506480818696227	1.6560880813513663	0.2479778705656496	0.7074209212294569	0.5853176372145847	0.4331910383994479	-1.9748838703651055	0.7531162027428455	1.195102980912992	0.5275220506945149	0.11225542392329424	-0.8351556099746006	-1.289199998830831	-1.1263447946375298	-0.033530030278043306	-0.8979389137311139	1.2807666104848432	0.7015686944690754	0.024907268903558377	-0.7736383363710568	0.2639300896640805	-0.9736565267772876	-0.06842867194631713	0.583586259126402	-0.10691360047439141	-2.304908713934557	-1.0524691843037302
LAS	24.0	0.6593839700430495	-0.588592040649967	-0.9919307187973244	-2.4195360997583917	1.0265545541146506	-0.8138016766388034	-1.610509183865153	2.2693022970687693	-0.5024254128741262	-0.21893581830186767	-2.094500371687779	-2.0555083506541667	-0.05161808510027314	-0.5044436641156358	-1.299311655646038	1.1433686703259074	0.25699908495615525	-1.3778473678338992	-0.4587250687976547	0.48479672193072465	0.5472524776813291	-0.27384437647710747	1.7024998059801686	0.31323862413490317	0.7509825954582405	0.5818779160863509	0.5649167369233389	-2.0283293330021355	0.8052481789227584	1.188094918256955	0.5346953973192293	0.2532667074922421	-0.6356189480774671	-1.1126928291367033	-1.1225806223762855	0.047319865348997216	-0.9007394633720757	1.3501115120910578	0.7035011998566496	0.09879453467899449	-0.7337879247731147	0.373744890259805	-0.9970569948520622	-0.13734872913684082	0.6120070888163971	-0.0007058561293825658	-2.2198246649492344	-0.9030529938188545
LAS	26.0	0.4807641412667888	-0.5312564749991727	-0.8779968472247751	-2.3057969973416332	0.9473046776421857	-0.7214159298970507	-1.4631330047765985	2.224044119798131	-0.3197278932930706	-0.15788627789079304	-2.2771833444279737	-1.984024772479709	0.12067404988345617	-0.45286717027945933	-1.149137948928676	1.2061894634954347	0.3891005483922673	-1.3177339453311971	-0.4858394491150047	0.46867630519704745	0.5254036289210143	-0.19449136139997164	1.7368641109716407	0.3988105961457333	0.7861699629299678	0.6313829402810418	0.7726396289221323	-2.0703494739937303	0.8347881074707593	1.167621879517597	0.6523960372556883	0.4386884242612198	-0.3627885255450854	-0.8865370617766108	-1.0988963952371322	0.11640594398259074	-0.8614481255248639	1.4557830533247467	0.7432144731656107	0.19219414801851878	-0.6939950472921896	0.49057641266793195	-0.9215376006099735	-0.19314210828599576	0.6251793235841079	0.1239555745983203	-1.9521627269710695	-0.759040842460388
LAS	32.0	0.2934623618790092	-0.24028087503485016	-0.47826373579293796	-1.8708710639676933	0.9367684741907831	-0.34662472579309084	-1.1058681133650734	2.241896997066514	0.24463809588175017	0.05341345527817802	-3.1992347049514605	-1.9024114942921269	0.6188345345572989	-0.2144296736078779	-0.6668419464437548	1.4698366420930513	0.8216437489407458	-1.050376590318328	-0.5289868348226795	0.44199266963994077	0.7153266431490176	0.18170656529014326	1.7938740720128548	0.7095674355303289	0.832158653915994	0.7607075873645347	1.2399864330062829	-2.204980568009988	0.9571422626413723	1.1774346264077846	1.0153954676365233	0.8822634190101937	0.22120516432938667	-0.4560741326677277	-0.9855519378711315	0.21136343920143347	-0.4934583636054129	1.7130897750455316	0.9735696352652903	0.5463172599440602	-0.5621830869517784	0.7627821497921635	-0.7506546356985859	-0.17038605068767232	0.6933177051285346	0.528355669739671	-1.424576521888772	-0.09925755893622293
LAS	38.0	0.11762308225809417	-0.008190671198399344	-0.20176428566165802	-1.6426115167580357	0.9829422943861255	-0.14445139522360773	-0.9552086419452773	2.1983958552588128	0.5273589148623921	0.1259983197795277	-3.4246439471571484	-1.882559916294369	0.8777734770981559	-0.009699542676745545	-0.2787175954544845	1.638308312594485	1.0246537647560332	-0.7596661543413029	-0.4046702675969066	0.42986366770460194	1.0907221919211838	0.41568841867893364	1.8775516244729074	0.886010586976277	0.8897614690897566	0.9355869781518855	1.442353046922927	-2.2304647677657155	1.0435569532154814	1.2254632995419892	1.4981424153615925	1.1190799760017054	0.4691383577775749	-0.3138691571750887	-0.9165943830748523	0.22542185709390494	-0.18339801618291257	2.0306929804309357	1.0956282719098778	0.7103496125757434	-0.4731727314871932	0.8927368173932022	-0.6505027530167473	0.05647445487581823	0.8559615913850093	0.7922569845908529	-0.5384794500439587	0.08035045266751575
LAS	44.0	0.13101382042418536	0.21469443646804112	0.1724293479131043	-1.5864611520139373	0.919916249386541	-0.03727224592947306	-0.9062080622860353	2.2013128022821165	0.5988306559227644	0.21828474755823699	-3.4400441156751116	-1.8646067941560194	0.9520486517736827	0.032216922107275135	-0.29406635740020315	1.7417108395452712	1.1216129290589414	-0.6516127795361608	-0.22553560883180043	0.4111550784640258	1.384638260304193	0.48955402452948743	1.94683734318209	1.0171817730111767	1.0014852643207763	0.9433952129228106	1.6104602276632325	-2.2544326680566584	1.0578468717507377	1.280604488554441	1.6136242013993751	1.1801354203306353	0.5172745145746851	-0.2994306415297291	-0.9088657727711345	0.2880216479430257	0.012670604813396637	2.2141828484786226	1.1571347785158435	0.7689248984745085	-0.4135349534517401	0.9405405905477986	-0.6091582970587605	0.17685201486187063	0.9637190126587476	0.955023296513789	-0.20065532964211943	0.12155563611849934
LAS	50.0	-0.31442538594165226	0.4170368005585236	0.3254083613247928	-1.5156653602842127	0.8078990518552532	-0.025734094090016757	-0.8574126822869966	2.2233627645850444	0.6175864010468446	0.3239797581545126	-3.4660191275020105	-1.7672929917211053	0.980960534867725	0.06669131724380926	-0.14628224254362107	1.862921463757002	1.195603397087556	-0.6307100282533902	-0.016581593080859443	0.41640374200307884	1.5587361787598568	0.6685300837260428	1.9704805150334224	1.1089875897296941	1.0749624834780995	0.9794516782952368	1.7795463463405778	-2.2648948937763294	1.053838388789626	1.1852794704328977	1.597392233482209	1.1597776194078104	0.44248625268486214	-0.2374612781459168	-0.8916019422448981	0.34111139565905907	0.07669521217273775	2.244428287768635	1.2010127546331402	0.7728569586962528	-0.37165145081005946	0.9715519738296312	-0.5513349031598187	0.14514010102891764	0.9505846277087524	1.0662796231173794	-0.023863999841146052	0.19036872517506168
LAS	56.0	-0.2720431630227099	0.4487488257627662	0.2694243911791031	-1.3892572172778213	0.7939363587955416	0.0020986068191955237	-0.7442394915042778	2.1815253914755224	0.5977106333614752	0.384958979296529	-3.364763632333289	-1.7099245675092263	0.9641752237511388	0.09179099689349887	-0.04378449879109848	1.809601282331332	1.1849919346126028	-0.58017453057895	0.049923258012761026	0.39105740996888627	1.469983261095193	0.6878349807991949	1.9519815058689598	1.0918528464564825	1.0754573578726572	0.8717523218967372	1.7732427254434446	-2.2005129666616305	1.040433293457084	1.1652776367034774	1.438013944205116	1.128223500361731	0.3509409395955052	-0.161477110144987	-0.84893631192851	0.3506462971748584	0.07711010914512842	2.0696319853785634	1.1699304269827053	0.7589369833980324	-0.35216932959500163	0.9430026972749244	-0.5569217501534032	0.040692544175450526	0.8601699223711079	1.094893888894054	0.09206303738242656	0.2100282764851468
LAS	62.0	-0.24003176435472717	0.4964251824878441	0.31773840816624865	-1.4117816309960995	0.9982040978015253	-0.03320846495601705	-0.6364630292614025	2.2559480056944774	0.6575040357208394	0.5207907458197646	-3.405170871210661	-1.7735646034975763	1.147459198472711	0.08805112360934933	0.16107958466862257	1.8844000300918384	1.3584197014054809	-0.5374423140622545	0.18592091876993047	0.40646935244694726	1.4782833753399036	0.8615230922736682	1.8705926984196637	1.2230307318403857	1.2572945173073458	0.9238423882366501	1.9253930201312723	-2.229318931125535	1.1132347127803461	1.197215110675934	1.446461920726124	1.163287096172268	0.4567251526608083	-0.07760843545032953	-0.8433446995416939	0.31409878504379346	0.1052098118283116	2.1727956633036207	1.2260601948612426	0.8302980310337861	-0.3260236096746814	0.7959373084721675	-0.5429474824075876	0.05920037816241516	1.0140420762167328	1.237950946126164	0.2524270186895437	0.20996828069343906
LAS	68.0	-0.3429270709030007	0.5693213858939762	0.5786692283405795	-1.3699873028573213	1.0103285030513476	-0.0919980548546957	-0.6204187298554801	2.2417319118116006	0.6581388199355972	0.7885923197766324	-3.4146588596903524	-1.8805537635359288	1.2993789036090464	0.16184267839518815	0.19382967559696995	2.0750719022625796	1.3888529555310758	-0.4537522312811664	0.26635662290957346	0.49082081149882634	1.411643988058063	0.9846575310833056	1.8621925662313874	1.3083299218280438	1.3867083528600994	1.0919136435780048	2.0019301793456643	-2.2688152042891447	1.174540935160697	1.2634250111232133	1.5168419944817688	1.168701691410712	0.48977964373885174	0.022001619619548936	-0.8391012850895162	0.30417409349464863	0.18568507339515855	2.3351139028991033	1.2996909251858841	0.9676682930374457	-0.28387257161961943	0.7150263700508296	-0.5093336448063399	0.1809809308688712	1.1577603748473715	1.3247744947849889	0.3833647462938712	0.3008115983616483
LAS	74.0	-0.29177135744129096	0.654976058205282	0.7348208318201517	-1.357595236189907	0.883852844882364	-0.12024286518885645	-0.5266557947374358	2.2585889093943465	0.7054428529979223	0.9182354284322457	-3.351266204046112	-1.9331514241287888	1.3116728801852882	0.232567831347698	0.22944783175854103	2.114308594990182	1.3424251252157589	-0.3717894053066579	0.2502480850771084	0.5254142978500461	1.424381934038488	1.0593112973419627	1.877645683571762	1.3515227955599267	1.4314134532966978	1.134748486644371	2.039805771859248	-2.250806298833519	1.168025544415344	1.2623468175631076	1.5398373185589658	1.1208730436009149	0.6025341675886436	0.034034887827467296	-0.8147002344915555	0.2725449575678417	0.21827485535453675	2.379106752997906	1.3363214895941793	1.044379214313688	-0.28612791607369187	0.7105707813657555	-0.4309231243979541	0.3460628869501121	1.2330773524229048	1.3601996141905823	0.5010210873901945	0.3424810411092482
LAS	80.0	-0.31634366364672906	0.7356744259256575	0.8469162534163113	-1.3719157694110427	0.803678460761244	-0.17666826156635634	-0.4009762319139116	2.2485238865083965	0.7247762902791717	0.9313722231240301	-3.2305533390261263	-1.9485162236958558	1.2348564291655109	0.26733240681452347	0.22393128739462417	2.105208643661535	1.2439724245322188	-0.37101554574559875	0.1796354947614361	0.5129531957396758	1.5776688831205035	1.0858296768499494	1.8919724704000929	1.3833315057843731	1.4073051556667429	1.1035059962451503	2.037081328892879	-2.1640348645711596	1.1351597594156657	1.3031299651220174	1.519827044423039	1.092782752358025	0.6257183758511601	-0.007950707724559025	-0.8178031681391956	0.2030070474318958	0.2576242142728359	2.4167682085304576	1.365212198936454	1.0938174263189189	-0.26590002119044814	0.7242684482821051	-0.43303968937984055	0.6094361950332094	1.2296678898194133	1.3584881417478771	0.5357241923326374	0.42606182382536434
LAS	86.0	-0.4266616144576001	0.7981929299753642	0.8608460873379126	-1.3597503595546845	0.7937369809807145	-0.22944090653126498	-0.42723105562213537	2.180464334650233	0.7176505389158921	0.9863712412438209	-3.237684877163812	-1.8857888007441062	1.162668106451505	0.2812493347591437	0.18180921617596665	2.149668484986891	1.1827650118588735	-0.4122679224929107	0.27706175714718434	0.4828673031186076	1.6639774823683608	1.1519051891358991	1.893217171511561	1.4378315631135765	1.366661558822167	1.0407442901869952	2.043349222333077	-2.098160327562676	1.1415777756573873	1.2754048553730324	1.4881132254891294	1.022898303683061	0.5259764231013683	-0.020850115311698537	-0.8073092867068132	0.2639556224824829	0.2812958525543959	2.401564820491215	1.363563473471324	1.0697319631406752	-0.2328662966561364	0.7228079595729148	-0.4348628362357362	0.8168050301765006	1.1852566922781609	1.3799007841113458	0.5087677769227965	0.49342582993481
LAS	92.0	-0.635901138400692	0.859688214475762	0.8942769565879908	-1.2757595730953106	0.8123383693195981	-0.21498755754355328	-0.5461828982727145	2.1799157237917868	0.5899221691681477	0.9935120951464848	-3.2884925428744265	-1.7660773212183847	1.176770318577079	0.2631336039677787	0.18898751653718282	2.1582218578614563	1.188886145530306	-0.44225754144741586	0.4663471952915608	0.5166114314312925	1.692578985418852	1.2197937376685053	1.8187618856084644	1.445776137305286	1.3056298074296584	0.9647736714897307	2.0523288687930634	-2.0931254296497737	1.156435613273965	1.2459277232805857	1.5255232904096436	0.969133339439339	0.4373031796774947	0.017308728195311304	-0.7676105079764777	0.3724045031809095	0.29464413051393623	2.389943519761922	1.3447734972859244	1.0583175018082858	-0.1877642326652097	0.74071930159565	-0.4339376488947317	0.9680022167687163	1.1116110358191085	1.384589895334169	0.4587194944317595	0.5247202341051076
LAS	98.0	-0.6599829913354235	0.9365349181637936	0.9300747825440734	-1.1951796571427482	0.8831250258528758	-0.21658118965902068	-0.5610490552805399	2.271999247056589	0.5162580399020564	1.0761134160063386	-3.3442587567771733	-1.7077660393498106	1.2366139131687928	0.26686651256083416	0.2548991666746794	2.167262729514945	1.1662721888260428	-0.39057126012231563	0.5602310648712142	0.5549932441851044	1.59735631516589	1.229795715329865	1.7828852516253728	1.465298346622011	1.271956771702259	0.9175483209247987	2.04366606350151	-2.0655063841748484	1.1822941692860143	1.174490956014246	1.5336357831646281	0.9582642569094435	0.4494137550567737	0.09062161073561506	-0.7379283467000881	0.4302265826914133	0.33503306635129987	2.381730456881841	1.3355551523720977	1.07897780153103	-0.212286913354793	0.7891487563150046	-0.4640461962039859	1.0755039072056403	1.152673744152617	1.410843018689559	0.33749489040267794	0.4951863315922626
LAS	104.0	-0.5090736709208754	0.9513275440645014	0.926510001929451	-1.1499086103200755	0.8746049103351818	-0.24566757266521178	-0.5501566370604697	2.310462148224132	0.5060491325898019	1.1358396060837481	-3.208429486221456	-1.7742811557933282	1.3152628010801182	0.3002838134412983	0.3486294026796071	2.1334526115520323	1.1459665519220261	-0.3180964055418253	0.548164661706085	0.6262617907329541	1.546427857135506	1.2165024856195523	1.763631316587464	1.455492203660384	1.3422140392624187	0.9353361031347266	2.1058808208215583	-2.000743707066363	1.2066069273493305	1.2182116096948512	1.4915427562896577	0.9488374937409367	0.3212601317539022	0.12356047633416672	-0.7492373681751638	0.38636628319009464	0.31251628225234823	2.3577455184423135	1.3290074979019686	1.0845355220716257	-0.2493658925854071	0.8346993058440647	-0.49678557642504645	1.141749076317676	1.17405799573242	1.4367351303945828	0.37114002956435094	0.4761942371384383
LAS	110.0	-0.4113756376464049	0.9848523925271017	0.841994142004449	-1.0802279929586411	0.9182952922104225	-0.2935095065458606	-0.38595988878671733	2.3766435698104336	0.48373580044946324	1.1311793720892012	-3.1026757501220734	-1.7540614345296022	1.321219552575523	0.5528801307862683	0.38953470076324787	1.8822182839606494	1.018966240520239	-0.17585092880876976	0.5787103649092424	0.7346148383091036	1.5684446222539243	1.1013018671607597	1.748661095931439	1.414096650563842	1.6238791608158656	0.9258794319580131	2.0986491565609064	-1.975184872174097	1.2063806160738564	1.3131518158393116	1.3657888431214353	0.9087209210959762	0.2653063232312873	0.09681990152156428	-0.7320814003556703	0.3249872106888577	0.332133340483627	2.3971892153351475	1.327622615240961	1.0664024898031403	-0.25576196965285714	0.7917398083454361	-0.43653249158318297	1.1913930787033695	1.1665530305065555	1.4635169053790205	0.4437931443087911	0.4795614865263351
LAS	116.0	-0.5208240744155186	0.6837899287975914	0.6949884669942178	-0.8017147704029329	0.9160357821348012	-0.29861018028979547	0.9664360181249243	2.282606573599415	0.3555706487602895	1.1789581363612716	-3.175299148955198	-0.748700427681908	1.2381117724508635	1.078548404962738	0.3814757631712796	1.2246937848520074	0.6632987844724348	0.03600803245132896	0.7014573026251348	0.9635052063621415	1.4544112397420381	0.6303429987067897	1.441268771934956	0.9354840960878806	2.689494092664785	0.9198892875435155	2.1198615851318543	-2.0265905736586682	1.1465261607192414	1.332668462479214	1.336040455748796	0.8642995736479149	0.13980567283548712	0.0764808975196671	-0.7134758071269145	0.2696646249731539	0.3417485193410328	2.3628081737104067	1.3428232784955125	1.0645248154743785	-0.24240600005854204	0.7337241914014515	-0.395455737938277	1.2769767263968026	1.0555564372113784	1.4556066479152658	0.47495226352310177	0.4135694660218659
LAS	122.0	-0.5918362472776207	0.6480507844705087	0.6359630777498732	-0.7833270863079969	0.8853557155394893	-0.3048691695407628	1.0010283084689682	2.2835045212972385	0.3598195524442325	1.1791124909284334	-3.178473873616725	-0.7140399405262458	1.2078924112499048	1.071175170384899	0.40102530412130094	1.2266282786350036	0.648620966123917	0.032925277114779494	0.7037079627900751	0.9552233783296372	1.4260810849760346	0.6418607590588651	1.43053568786193	0.9174344179115087	2.682198505440322	0.9561030929920947	2.117165673922016	-2.0825508032081834	1.111974103174555	1.3129038271712035	1.3822342851541494	0.8162679753278494	0.03954881673064952	0.02647609580763265	-0.7542966566530126	0.26675666031202544	0.35710325892666206	2.341532410860803	1.3532397761412833	1.1073892640718948	-0.22768394386796523	0.62957523623711	-0.3693656872311847	1.4219268446128819	1.0201901744657544	1.442020252728821	0.5837072536754078	0.44143697719369696
LAS	128.0	-0.6945529219094271	0.829669751512444	0.6630154989347699	-0.9328996858413765	0.8969525506680275	-0.25899640415090536	0.2584062040491042	2.4905184763043238	0.4685763810056005	1.1129118765497874	-3.162443331186975	-1.4370158783557982	1.231841351346978	0.9329451227595223	0.5015537106702176	1.3780833906157621	0.7739340441100412	-0.020071243610955157	0.7337389778569482	0.8843453031376581	1.4710988340804096	1.0038718869704903	1.6503148066581999	1.1488384542068657	2.4639445955527117	0.9481088599143298	2.085266845858607	-2.1180418705885975	1.123314697429754	1.2699274506299227	1.3821346166224355	0.8205628787507717	0.010517806084268305	0.007003775929505282	-0.7727181585690902	0.27890821452115755	0.3651558713477405	2.290661493543856	1.3409293926930357	1.0888500468794957	-0.2146977750907874	0.5875687401164744	-0.36085745795975754	1.4444750528102757	1.0454776558053704	1.4366761231517533	0.6054512559135291	0.39951352034064846
LAI	4.0	0.9238733803467973	0.2017264516016747	-0.6788100195635041	-0.4853388704647474	1.3847162264883	0.6636272716743158	-0.4636664043186616	1.58622553548433	-0.04172583412743173	-0.9020607449256641	-2.2655387181629476	-1.2729516992274839	-0.03805509939815534	0.4418588750794005	-1.8717106254930767	1.4604228652975706	0.34465256876488554	-0.5785950637044411	-0.4619202486088811	-0.39434733202179845	1.3775450095058257	-0.029730606403041312	0.5334122040866451	0.38951066233549875	0.4566872667357767	0.1569714101298155	0.42362756138765906	-1.589473780377509	-0.7546200689435371	1.4439386186858303	0.63341056424977	-0.15086962390031347	-1.5035099147303348	-1.3828376099159154	-1.1030966479022462	-1.4500113677952788	0.46852517467015914	0.33352377416270235	0.9327899048186244	-0.19695857965874855	-1.212765706671759	1.0733074449135194	-1.7481719007401504	-1.204091022748551	-0.488861889742997	0.41480069832085636	0.4152979807933906	0.4322368862415989
LAI	6.0	0.9619660330117176	0.18276332541122717	-0.7775129233765598	-0.5357170204600419	1.3991559654930579	0.5733651547398848	-0.4899449798901904	1.5995080691518477	-0.0678881440007427	-0.90952823635599	-2.278525794522281	-1.3335695710417304	-0.03566126186040235	0.4004730559935351	-1.9068628256807805	1.4614067952006506	0.3400116794999532	-0.6122716440513958	-0.47602444797452786	-0.3677802650055302	1.3692146462190864	-0.049824407247680745	0.5578689831691092	0.3709185224590965	0.45927889120994597	0.1658094326280141	0.44400676362392577	-1.6315834877667341	-0.7525191846191535	1.4804380725221964	0.5255849193635264	-0.2406736426145592	-1.5416942114523775	-1.4873429065544645	-1.1163115807043917	-1.4998593630698358	0.45934534692368356	0.3572485185742415	0.9862794001041337	-0.21207127173578438	-1.2231825061417074	1.0495745724136811	-1.7789140476773007	-1.1753615383439562	-0.4843864190763239	0.40774967238047316	0.24762992142436002	0.33481929781513253
LAI	8.0	1.0266725525115457	0.15139093735800377	-0.8288366678640238	-0.5906583679417535	1.4468552037801992	0.5309667961133776	-0.5282869988386893	1.66313506596579	-0.09661391112813571	-0.9330929452148801	-2.3351612544023963	-1.4401531583541736	-0.03558855997031578	0.39742291551940284	-1.9743747441313408	1.4855914544974467	0.3410394962382096	-0.6531509878941074	-0.4588391942636801	-0.3358989388786329	1.3896409996859111	-0.07558864300955911	0.6173870081037524	0.3638027269650425	0.4706242195815275	0.19002536141816684	0.48257754813228493	-1.689134349634216	-0.7525261330974429	1.541360743319121	0.4593179710896291	-0.30769209514712514	-1.5853623603506892	-1.5394239634713978	-1.1450329189739754	-1.571563364266139	0.45434234914623517	0.3894199121446906	1.0258911399084887	-0.20605673823048706	-1.2673339008200821	1.0576227153855415	-1.8105361073798438	-1.1497236979614882	-0.4863266300592823	0.4113682034529155	0.1688360635252963	0.2918412197634743
LAI	10.0	1.3413290378631586	-0.08091442943401964	-1.0614100424215172	-0.8780268467268952	1.448617289749091	0.05839868565207308	-0.6645173364669301	1.8543065361517554	-0.32654723877126174	-0.9772649603711362	-1.9268519411746514	-1.6860432316658833	0.032555914082789704	0.28622775769450776	-1.915300270125978	1.4242419716945647	0.2673175476455646	-0.8180057090044001	-0.1932613331297072	0.029840585193427863	1.128789672924982	-0.23512570870464214	0.9141778931545953	0.1905123476038145	0.47732799406885207	0.33493543668992515	0.49828075264406396	-1.6949537554587961	-0.6099184738766829	1.6283085480411439	-0.3168412534228969	-0.8877328795541478	-1.5245380215180244	-1.5244351495214035	-1.0291166598009167	-1.740831681860841	0.32363971274748893	0.46756960398394415	0.9369100352837538	-0.07345227307543234	-1.2139640689004114	0.684598035814485	-1.6557528142224178	-0.637137966469883	-0.33767856592822393	0.30577372924711727	-0.324464671129936	-0.10230630985153387
LAI	12.0	1.2641317656490558	-0.18223182681497668	-1.2773955067215528	-1.1265110700006997	1.4183590129810018	-0.36867610576589366	-0.8573143969722173	2.003769481869957	-0.4816137875678745	-0.9264467747222368	-1.3811484251761015	-1.9434467836032667	0.058005640644141925	-0.06693135277565528	-1.9967979857079565	1.3760823058569014	0.1757929049332577	-0.9396027614037094	-0.08825463767485656	0.29983973374266765	0.9089726719327293	-0.31753115456279707	1.0641947225131332	0.08073817428094977	0.5411164587189498	0.38636162322890516	0.5468893306036484	-1.686552526199939	-0.3591955838314414	1.6366169480619948	-0.5865495937684998	-1.0957411583824181	-1.3031903607155317	-1.6074699477258	-0.8751048115687065	-1.5583539715999986	0.10671012943292808	0.6292429798963699	0.8137611731532646	-0.11860252967916594	-1.0605277144907297	0.4369513830678521	-1.556502310242881	-0.12702144612628927	-0.09408807974600832	0.2133002252268747	-0.7994663125569342	-0.567272564770145
LAI	14.0	1.2867227401137848	-0.19422601287978872	-1.4129732510591961	-1.4001642098047355	1.3684010109939264	-0.6854076730712265	-1.0727460338488977	2.185636919144956	-0.5397206470787521	-0.8654504668246131	-1.031801786279761	-2.2377116441198464	0.0807327998514781	-0.42937867374958	-2.003825477504765	1.4559393155642926	0.09564912779653587	-1.0752196886898076	-0.05928353993049703	0.46112116545018517	0.7203876147715346	-0.3799021995743305	1.1363825168108392	0.02639947793921704	0.6262752057314873	0.4693189022939886	0.5076933572877785	-1.7726492250835368	-0.017978797741176222	1.6680450611327104	-0.6968856451517578	-1.113749863010905	-1.201700970614118	-1.6983580331744617	-0.844069714652427	-1.3497274815975941	-0.10443434636853907	0.8345792274762976	0.7135711906006031	-0.15945876179186982	-0.8715834436351944	0.24196568490223017	-1.4874503968410901	0.21958892074618344	0.13378212008326437	0.06014351012930763	-1.1100742208580845	-0.8947695315458504
LAI	16.0	1.0446560511531402	-0.1932480118300366	-1.4439266449854682	-1.6259162087908028	1.3355810245289372	-0.8343153137630429	-1.2327998866957928	2.2548609796542527	-0.45877982719813665	-0.834760013358274	-0.8654786722671343	-2.288946735231776	0.03782760839994011	-0.5531397879340247	-1.9431517707276487	1.496741324735412	0.07605609015402894	-1.1746811229200709	-0.07921575187242477	0.4729069088603711	0.642508551777027	-0.4249481775459187	1.2175519775113401	0.012033227215980092	0.6953299953486299	0.48353195765875406	0.5435789186186978	-1.8344189346591697	0.31303881333379496	1.734067854016926	-0.39639637757296037	-0.7927086084410152	-1.2327718570400594	-1.718152004243347	-0.8894868655716985	-1.0791796908892688	-0.24685668819163303	1.1127378289221812	0.6996148194841939	-0.18618500497306187	-0.7496625152861285	0.30752072397841806	-1.3986827119096816	0.3026411161769035	0.2678501820875159	-0.024266567855456743	-1.1895551365371888	-1.0011174862553018
LAI	18.0	0.6041812825154639	-0.1954751004332302	-1.3118441802241363	-1.7066153462422489	1.2633396538135282	-0.5381310366760398	-1.3186776522498036	2.281391071931927	-0.3792234596392573	-0.6811292262307598	-2.0721009482478814	-2.2186293132317263	-0.00388004523135344	-0.3922992167735743	-1.8172031017343235	1.5254324124017418	0.18684038893059624	-1.180583093197015	-0.34323520959335474	0.3665944985838453	0.6849261250744328	-0.3772321410631007	1.3296444395184823	0.14012316705157393	0.7633994677326303	0.4985914950750127	0.8138643370723493	-1.9303903923491101	0.5404349568970672	1.7791075342365477	0.4502771510427597	0.0881827897840904	-1.0993928843085883	-1.6507758825197933	-1.0447265281009606	-0.6299463555360508	-0.2674017384726914	1.2866369891411342	0.7496008728216962	-0.10978896860968734	-0.646819449227691	0.43074984673772915	-1.3257576781952622	-0.2294672351326023	0.3777359374092324	0.12075096506989051	-1.4327028092050857	-0.7506134280305078
LAI	20.0	0.41553606778459323	-0.16574923032931813	-0.8493257374802635	-1.9786255430078497	1.194920732585495	-0.11056196921257848	-1.2441506180689654	2.2542091366127868	-0.2082359692358556	-0.5232111612539072	-2.6080018361174746	-2.065185851445039	0.018977791712884114	-0.3455540146387773	-1.62938201128887	1.5461220075780306	0.24850865670385686	-1.1928393258377332	-0.5791892577852122	0.4122641048269596	0.7634379582673615	-0.2703815162940967	1.385693281548521	0.34668380925692016	0.8076489786682383	0.5120658114334923	0.9722178400135357	-2.0659724883140056	0.7033632045532234	1.6942409453971163	0.5475094636855783	0.18401462673643643	-0.9283542178449717	-1.1749078187257547	-1.0607259920319223	-0.4133848564416593	-0.2542468972434279	1.4295405815133027	0.9147585515987144	0.0587068434765714	-0.6191738744897423	0.6228527901428246	-1.1961088325899567	-0.30597875941902464	0.4550279040881291	0.22997317629318798	-1.6367445252157455	-0.37709701378982874
LAI	22.0	0.24727986868102553	-0.10517189552670746	-0.8262048891747125	-2.097740915679116	1.12106293827791	-0.13060661664220294	-1.1311612001639124	2.279022928415302	-0.1591858207355025	-0.4157054172597805	-2.7458636911517003	-2.026108788603072	0.08164462695771178	-0.34504895510903155	-1.4865426542803328	1.5705509951260013	0.31282400679338096	-1.2199128201833174	-0.5921277018224448	0.42601283411730556	0.8549852234340293	-0.14695741690543582	1.4293877958524028	0.4191711211950658	0.8552082028503737	0.5061280469847377	1.0618908753494742	-2.112311401552601	0.7983712702225202	1.5958952826618602	0.5447577541008201	0.28082748087662907	-0.7813279090108944	-0.9000447523718201	-1.07174201500152	-0.30620062311624363	-0.2291532900068242	1.5157140909380244	0.9535087888829326	0.147905449885557	-0.5657842291317136	0.7346577205284576	-1.08387840439312	-0.30202541896292384	0.4856960904083619	0.31361921146718347	-1.735742718287537	-0.21424409019646526
LAI	24.0	0.06463389577464666	-0.014321157706140952	-0.7840685701804739	-2.118297352636127	1.0370987191777306	-0.12097717843998476	-1.057340113474045	2.2318183136621434	-0.09377546842349904	-0.2882423643784141	-2.9202939265612753	-2.004632946356039	0.16235298354553626	-0.3014730739990555	-1.2742251006325997	1.6007210943700214	0.4261091097210525	-1.2225106418341734	-0.6183096364023842	0.40908254268710287	0.846328608643562	-0.01796467678707858	1.4727088201082654	0.478837051384606	0.8961351805177579	0.5341582278628629	1.1506025670850781	-2.128393159758606	0.8688509145086867	1.5396683893364382	0.5254946584774323	0.4299690315565174	-0.6453308008207423	-0.791604077097228	-1.0788615775108576	-0.20767788593802403	-0.17978539721959505	1.5974259667811908	0.9796316944856784	0.2301253843499562	-0.510724561904539	0.7945660617194337	-1.0260595683755374	-0.2861701700877605	0.527044319917607	0.39219795272099994	-1.6223628881358345	-0.09232784813952133
LAI	26.0	-0.09688429300393096	0.031186788457314835	-0.6916706717923881	-2.027878948894439	0.9666895197410103	-0.0852603388315665	-0.9438749048715184	2.218085880277201	-0.012127321611240638	-0.19930889981999303	-3.060796127709078	-1.9528132686845574	0.29230139061913124	-0.22849488157316653	-1.0974264053689267	1.6376150662400157	0.5439922221701949	-1.1620254416038491	-0.6287430537857279	0.39460897113716425	0.841942530954552	0.056125841522219	1.5157002328835445	0.5481811688255525	0.9348396524315901	0.5966658612637362	1.2844447798723733	-2.148107432928605	0.8957133158675301	1.4874073998968507	0.6142131016056436	0.5968330661572382	-0.45808273565876967	-0.6600042028454015	-1.089142690307422	-0.15468261877259723	-0.12190122140316438	1.682722026156192	1.049562624176317	0.3080912991344099	-0.45736607897498766	0.8698616288786445	-0.9269687683604672	-0.27688313876401105	0.5344437155882636	0.4991877989792077	-1.4488082854159394	0.04685297708467489
LAI	32.0	-0.2507161832621179	0.25853287369313965	-0.21601450810368075	-1.7418329695866663	0.9213699569901456	0.07867183475201944	-0.6953093435989707	2.217544575062188	0.22561368481940663	0.009160656771387174	-3.436171449503277	-1.8439842661092496	0.5938125028412419	0.015210619793299764	-0.7312999604696181	1.7752184136882845	0.9069048986622822	-0.9174753663131598	-0.5355528413883159	0.3588140398275174	1.0640949795431087	0.3696642740368339	1.532290416441322	0.7335231149283813	0.9711294569692618	0.6906500366314919	1.5197345991338558	-2.2108736784929497	0.9670188046232556	1.4294233139467898	0.9719677698529102	0.7997160166183901	-0.10413906324248359	-0.39804169388704763	-1.0375012853753056	-0.08147157846458788	0.09702198212700601	1.8259685599219448	1.1720482174953692	0.5097470325830181	-0.36035892677712406	1.051546602360998	-0.7688896942029341	-0.027121640361426533	0.5618875291362778	0.7662852694981156	-0.770148678972425	0.4664299956719377
LAI	38.0	-0.3239691754213668	0.44624109192578204	0.024898402248220784	-1.6358234417673052	0.903784471742456	0.12609212492033695	-0.6616428001793359	2.1394956948457855	0.37381612677031756	0.06978912618423531	-3.5091678095971126	-1.8227263489467187	0.7480521515636261	0.11283994910910077	-0.5024184076407021	1.8814734618878302	1.0587906972180983	-0.6386472825316022	-0.3611843540865856	0.35486356428870763	1.2395391035748118	0.5198322104591547	1.5483839695980197	0.8331996733406143	1.0034857198049938	0.7962171269192808	1.569091835806898	-2.1867186394550133	0.9899286884529224	1.4068920201355513	1.4516025903246725	0.8923458601098765	0.050758384220416564	-0.3440267389732584	-0.988851561324119	-0.05508578879880826	0.20330112119435495	1.9806917233980137	1.2279941037271989	0.5995140061530314	-0.34474343785717526	1.1208757566450698	-0.6687446105372027	0.24291609953660778	0.6249838660411305	0.8266560986050875	-0.10967827208620758	0.5657184996232332
LAI	44.0	-0.32092914676823653	0.6426787834159916	0.20821893585435527	-1.667430582010735	0.8164426856227675	0.14368629871110325	-0.7185163937888345	2.0661414749984246	0.42443493838745466	0.15796942934543198	-3.5163915805450823	-1.8402921578871492	0.8058933674864469	0.11485552160863056	-0.43761212965293106	1.9312254384274101	1.1240382378741907	-0.5215909038877975	-0.19907499540471993	0.3281625369324783	1.348804439591103	0.5564478185107854	1.5644157814306403	0.9019146450866861	1.0979116921017062	0.861043374391446	1.6641552374532638	-2.188567661515244	1.0333629188046447	1.4168729159043145	1.4490395193429784	0.9270322370191811	0.056397293517506907	-0.3036902650402627	-0.977033157828761	-0.005121225646470241	0.22812095894938053	2.085749114672906	1.246318926978745	0.6197065122237356	-0.3127218195601275	1.1252074720442737	-0.5944168533901719	0.390481040177241	0.6524912475321825	0.8852193307047165	0.051954672896721475	0.6365412601484008
LAI	50.0	-0.5286049003022392	0.8176068270756952	0.34139950236223143	-1.6616801756667392	0.6998331120150247	0.15491755525348289	-0.7274911024571156	2.050117581628886	0.4356971795735867	0.29113671377150024	-3.4680953793422304	-1.7599741734884167	0.782297550479384	0.1323422284973664	-0.33287942679097643	1.9880681438060972	1.20535455389765	-0.491221382419695	-0.034414932069317894	0.3273865425581903	1.3752991140437243	0.6665968492408627	1.5741167908796807	0.9567978026347561	1.191515162544002	0.8922983729561962	1.7153486510976899	-2.2110891360338067	1.058032728426481	1.324332904735423	1.3401452953983344	0.8962291275293858	0.03484867349169975	-0.2585071250208813	-0.9906967888999747	0.03868067673373954	0.24302064834642728	2.108451051775185	1.2723509978137992	0.6259573623929706	-0.2750525859446774	1.1368993165969983	-0.5519587085501263	0.44691759080628957	0.6461586909946362	0.9914454547684624	0.1041932630703675	0.6897930991894411
LAI	56.0	-0.5564717863779779	0.8130723818872342	0.2992322990123686	-1.5958556302055265	0.731446819852626	0.148906600233847	-0.63519528741119	2.0061908351558726	0.4077495863947074	0.3556949527605937	-3.429433850451243	-1.694327366812825	0.7523884151622094	0.12149550528628708	-0.25378109996617004	1.9551286976973212	1.2061399720189225	-0.4621413644650277	-0.003146581741081828	0.2974366584050901	1.3204655320259444	0.6483588033167166	1.5582671986792096	0.9519093249203988	1.1761666369420762	0.8317556958620145	1.6572606334435158	-2.16743748773459	1.0154527739824997	1.3097815400789414	1.2629646934845817	0.8708242707782817	-0.025282726720408797	-0.22261322931177796	-0.9781844504118364	0.08757471476899115	0.23375919422704322	2.014277548805805	1.2269445369959018	0.618905429181065	-0.24890463415213063	1.110993693850665	-0.5547101259453654	0.43209255339121977	0.6186386026928412	1.03527903859536	0.1473888848111712	0.6676053318943754
LAI	62.0	-0.49258509524558647	0.7990387503662316	0.3470925012552793	-1.6145858019965578	0.8555881253243196	0.10326227920278609	-0.5954427093470359	2.0835181234447826	0.43417969254818106	0.4725566254122851	-3.5078669545352876	-1.7450759292865334	0.9078466122668599	0.09355825907591529	-0.14094293465845614	1.9809153010338996	1.3615439549227835	-0.43671315621792833	0.0933625599917987	0.2729715397731973	1.3230352047773892	0.7354420826259893	1.5249204381861543	1.0255681571219482	1.3198287326319638	0.8325771616656955	1.7367547842354905	-2.2111772115733404	1.021084033470586	1.330713650835664	1.3025031408229915	0.8541108005195507	-0.05108782330469278	-0.156752995860188	-1.0062095385665164	0.0496569005724536	0.2798581381441511	2.0566024577532107	1.2621334963675894	0.6929496910706874	-0.23120454109267538	1.0478871970889978	-0.5386061453959877	0.5361372330391059	0.6778482777035004	1.160101519946447	0.1810810046666874	0.6627732191874457
LAI	68.0	-0.47615245841826564	0.8710545113812463	0.49048972393427065	-1.6123627504354985	0.822437349673993	0.05182894010570793	-0.5816572539455466	2.103936517714745	0.4642465872864025	0.695930536293878	-3.590734510833553	-1.802414446785871	1.065773971148338	0.14325153411230854	-0.007364348280577328	2.1319510020579457	1.3859511502307096	-0.32159561179248036	0.1878435604432824	0.29715393032728976	1.3774909359606398	0.8325964962042463	1.546540603362786	1.0976476696077317	1.4397899314106353	0.929874374888846	1.7874530000917017	-2.283777801696428	1.1368821267767593	1.3273277848039338	1.3131418860048174	0.834609592276684	-0.016364005140676367	-0.0517033342890773	-1.0198419735266344	0.021316911260406794	0.309106866643137	2.1799322306174473	1.289798781866301	0.7936538491150295	-0.21894751664512327	0.9950510545077711	-0.5088393333543632	0.6734809506944887	0.7396176565124291	1.2256129706435692	0.29205607162837	0.71972935786677
LAI	74.0	-0.4934949034324237	0.9347409332860513	0.5884554167422559	-1.5805370448948328	0.7247226424962638	0.04165058443776394	-0.5114345909419331	2.087895218884729	0.5011338584652923	0.7758134648395372	-3.582070636836845	-1.8684651683910545	1.0621608380137715	0.2045312361917294	0.1395270057804772	2.1499337180194824	1.3464916533599276	-0.28185564263715085	0.23182457783386248	0.32434329761963676	1.3780800023515405	0.873983163674698	1.5840263343601346	1.132803590436981	1.4932051186822417	0.964971000384552	1.7949541797163726	-2.287835109354148	1.2048400450441263	1.304346433525621	1.2730863148447067	0.7959599538443343	0.045556636957304886	-0.05374179055870349	-1.010595023064045	0.030613498022605327	0.3409151371158346	2.207163331737887	1.3160355052825388	0.839165258459962	-0.2141601594486044	0.9784047940296573	-0.4501701340705132	0.8671849351610902	0.7687959552625536	1.2285408490717906	0.304173785956342	0.7349014682490977
LAI	80.0	-0.6198062133067274	0.9910409312780822	0.6366503024435375	-1.627226657653247	0.6699517062134375	0.02472393988980613	-0.4537241953884461	2.0320775672167146	0.5068805351000853	0.7688014550591336	-3.4340468820088517	-1.8276658111233768	0.9827513030540143	0.24973159635497236	0.1428466155507511	2.1387468025314296	1.2473707766844981	-0.28335515123347543	0.18096435662837324	0.3147536413926149	1.4430186160930327	0.8815642967435792	1.581061051457548	1.1491526485441494	1.4426659575871867	0.9333112312260086	1.7818338289827607	-2.2678964163653883	1.2115212469089425	1.3364280357243217	1.2784467130741592	0.7796314218962778	0.08270804249515272	-0.08027485048251237	-1.010862282104108	-0.019267336049381186	0.3515645670266537	2.211609702513557	1.3211921085404705	0.8659084961409361	-0.18914580160627886	0.9757410031708638	-0.43052872652208	1.1540230248435481	0.782456596691728	1.236187301761429	0.3224837193863924	0.7758348414607852
LAI	86.0	-0.7910501502292827	1.0031278888046058	0.6570134128513818	-1.6120974364868983	0.6689317793595124	0.011672140132258705	-0.5397422574230925	1.9679886582814163	0.48910922544098456	0.807242038065203	-3.40151086491294	-1.7289506222021314	0.9394964885137639	0.2628378538732333	0.08921835903964512	2.1408009585484957	1.202621992593002	-0.30785119810164424	0.19887100057124854	0.30894776088576653	1.4787131010035488	0.9296625829240526	1.5712858769780633	1.1900683039501903	1.3580908738022497	0.8932583994059512	1.7869668187253098	-2.24417763491141	1.1902215197283907	1.346482967189696	1.2758266621071885	0.7300288563261544	0.009283221960285712	-0.07388850261425164	-1.005433746403374	0.029260343100512794	0.37510593476091747	2.217180258499552	1.3141479596125392	0.8775698394988639	-0.15872174301922112	0.9467929100513534	-0.42320027347530464	1.3395359261237372	0.757582890532423	1.2896010011310588	0.32809045740103265	0.8303471240282958
LAI	92.0	-0.854256306345809	1.0203169039047546	0.6641047393943058	-1.5410252905899642	0.6812930916701934	-0.0006380673337198693	-0.6325896992764319	1.936620317621512	0.41261053752171667	0.797755591701913	-3.42931087678365	-1.6860255443595733	0.9832246872562536	0.2585587858303101	0.08523642031429168	2.156948355430336	1.1966297983898337	-0.33471518703229236	0.29812765035704014	0.3179780986572044	1.4987875709466234	0.9422872020703702	1.5357039435175002	1.1887713495002832	1.2779904747232416	0.8757517495044612	1.8089263106187263	-2.243058838931324	1.1934440098214112	1.3424905961127038	1.2769419191271651	0.6906909741061508	-0.02229809414913192	0.0002096671948798669	-1.002457405522086	0.10126944651872524	0.3765984269885841	2.22306339364118	1.2987861168016082	0.8790132957766003	-0.13581633285484315	0.9538082760854288	-0.4381515061618567	1.501765828766004	0.734056593376293	1.3247103208044249	0.2874119528111469	0.8849643250597949
LAI	98.0	-0.7366411483940635	1.052546700358307	0.7435161683118182	-1.477797622558333	0.7741050016731298	0.008938375144439443	-0.6332047977623111	1.9893371107331759	0.3798339009963601	0.8897431354562235	-3.4518575285444593	-1.6829808885624007	1.061554128803151	0.2545812219109424	0.14948591885222265	2.1724861561117135	1.1791645091315834	-0.27083054265239376	0.39688985896689477	0.3424686887977398	1.5136116581998709	0.9465088858847738	1.5214188077997872	1.1978903717815519	1.217665484277252	0.8511986941428328	1.8093721665263514	-2.2530821498559903	1.2132652136027626	1.2608797330136974	1.3135999130735279	0.6732880074746307	-0.035992735790830385	0.011117032343460984	-0.9945752801607727	0.16178010544488655	0.36766318385841273	2.235501438179874	1.291204477871963	0.9155558323198641	-0.14597601295999785	0.9699131023194374	-0.4678759297204658	1.606980160063633	0.7460158089795531	1.3499604135935075	0.24776515665945234	0.889587015525539
LAI	104.0	-0.704974031584379	1.0652659564895481	0.7517394687096411	-1.4240832470368847	0.7757651906183257	0.007466530518877039	-0.613949113693118	2.0274999158456706	0.3965779656907119	0.9441371851013715	-3.4219699072232546	-1.7173388915316685	1.0947148058848006	0.26900975146542533	0.28372948321841956	2.1624989962100303	1.1746711720740304	-0.2505952385463405	0.40967047740654694	0.3590294970990172	1.5025629527992592	0.9346519940865515	1.5443875432443437	1.2038456630133452	1.2719691920510614	0.8523540644549975	1.8323632625889417	-2.235465485347836	1.220281011645264	1.2990651549982906	1.3114171867364113	0.6523433599217628	-0.09226874178405534	0.04143838922769944	-0.9963889027558261	0.1642144567175629	0.3489624652088435	2.2379335660950312	1.2946885409765176	0.9156471675897515	-0.16619350526588686	0.9867266153191867	-0.48510230562769435	1.6732774557150225	0.7661792237629783	1.373225393846637	0.2947796148480507	0.8782904506301479
LAI	110.0	-0.7624850401437087	1.100093069897866	0.648019438821235	-1.384197195591563	0.8077631537244562	-0.006155348783623472	-0.4913905179383477	2.0902093300627134	0.4183726744257958	0.9598147195605948	-3.3672414505798374	-1.7251669876915947	1.0760972788986418	0.4382835146276437	0.39740037808879874	2.007835593771339	1.063064982391875	-0.12844986262443223	0.4616103118540966	0.4276557347728686	1.5580205708874584	0.8846171229875986	1.5686439521987965	1.1781948519706444	1.440303570721308	0.8419802727334098	1.8210944006909444	-2.2237097400513712	1.2315768314337838	1.3420306171436918	1.2274573713525776	0.6290248613185387	-0.1281182524659889	0.05025743174401574	-0.9869720115203725	0.12665038667077086	0.35373344944921303	2.2552863254572406	1.2949997042632053	0.9118484049903021	-0.16404499258502253	0.961044580806985	-0.4585180550157726	1.749699907199621	0.7663344778097633	1.3906730447517308	0.33584862035392155	0.8552366575250681
LAI	116.0	-0.8556317714982785	0.927256949307374	0.5603123778286805	-1.1542440332023176	0.8670775378686167	-0.03346723702052511	0.4189284260084053	2.281335960263284	0.4120381897550195	1.0124888504183822	-3.382718803370281	-1.0602777985177159	1.053989033209964	1.1090518033727121	0.42494215292287535	1.3321647708409448	0.7692747853649429	0.03637318303036704	0.7119224533793348	0.849797480617761	1.6033261992168533	0.6904282502153103	1.4571497836151488	0.9318914003751086	2.714254234719504	0.8342914373327658	1.8549317167756987	-2.2415551199545085	1.2244999155515839	1.3458399201866418	1.1937920857433482	0.5977655333860826	-0.22939946538627035	0.030879760380991685	-0.9874118242637422	0.10271162564253296	0.3859772785140357	2.2473110888124017	1.292751468971417	0.9261678520266831	-0.1661039419635788	0.9053995952762793	-0.4238142288692737	1.889933770871538	0.7525239601880945	1.4099659107391767	0.37346934894021466	0.8433725618927744
LAI	122.0	-0.7667791009580476	0.9082592660537345	0.5669109041156943	-1.1452402433300513	0.8658555687790087	-0.04657408582168803	0.478143581272774	2.2788017032802768	0.3936605852713502	1.001098304338568	-3.3801709751060094	-1.0195927297260121	1.0632102715602285	1.1181999872147304	0.4278613357233807	1.338001767735126	0.755506065765096	0.03804554221292311	0.7349358991835488	0.845562858276493	1.599448653750888	0.6911646336044511	1.4401981345712378	0.9192092220419761	2.7067787337453497	0.843445850175043	1.858032075068866	-2.2384830383112226	1.230999545055798	1.308342594120253	1.2105616729893955	0.5770189211068161	-0.3325811962707504	0.02505454368711343	-0.9987225875513774	0.1169137496279398	0.40510400839341754	2.236238835940745	1.287221362839599	0.9497401356898464	-0.14692221410330503	0.8647948962940067	-0.4100335204585997	2.002808000871515	0.7340908222222665	1.407649951247427	0.4064307447736756	0.8536265621468105
LAI	128.0	-0.7166655113860106	1.0716655962436041	0.5787105772583824	-1.2723973470046963	0.843297106942867	-0.030773726818722397	-0.17350701581801845	2.1712446941868415	0.3982362901672973	0.9181091875224566	-3.333730597447932	-1.6027027590051748	1.0766160974242391	0.9098920298015443	0.46329442564167517	1.5200573759029965	0.8519610678984171	0.00936512618621703	0.6640233137449757	0.6498536229392694	1.5288651682051995	0.8756959636834244	1.564928770479911	1.0649975042927509	2.2555091889295236	0.8087930455246214	1.8253473858531468	-2.2450308804352948	1.2256782718870656	1.2984737905969765	1.1714707425640207	0.5610533578316812	-0.34708454133001393	0.030075192352840237	-1.0031723978278275	0.11721530022715274	0.4092449541572495	2.2205739025694604	1.2723318992113164	0.9462742102250633	-0.1297806344722503	0.8379150739738838	-0.4204278244214413	2.0291095469315055	0.7355454349184791	1.417130690579576	0.43431991808449827	0.816623573947534
LPS	4.0	1.6787421653147028	0.17184171274421914	-1.0339353023559776	0.15245180256372579	1.8077423119188987	0.32144424972801505	0.07337992060061882	2.0848440815412346	-0.20698516229899241	-0.14278911742366657	-1.9339685781136213	-1.314883065627946	0.0032781777042401377	1.3252897003793593	-0.5028132455013814	1.2648376781505573	0.23861545706330775	-0.6578431213576902	0.2692977665112173	0.07056644617595065	1.516756160061084	-0.08103906024524844	0.8204883787726871	0.350392523575565	0.17930701733059842	0.4134898330556335	0.15839329093636847	-1.4991151635288618	-0.5793278535031037	1.1816474689547734	-0.07865459348386752	-0.5653268732686217	-2.2293019315762064	-1.4264779689147098	-1.2393232788557194	-1.6535221413699912	0.34562598688915813	0.2576726352254489	0.896287611089109	0.3267339856076196	-1.4604280156985536	0.5207390616741391	-1.660107091462036	-1.217257504131633	-0.8206552965491917	0.28487009061775687	0.30507077360053053	0.1883972970816306
LPS	6.0	1.705075984875327	0.12403439377945845	-1.2993317559521589	0.06953741574157603	1.8300380325415975	0.12830609645401583	0.036234160309942	2.137008087045514	-0.29851461403657226	-0.14546117491066307	-1.8402833700492114	-1.4790863082803116	0.003013202143154703	1.3023781436263129	-0.6116228546997473	1.2567732713999287	0.22909820542170398	-0.7171033721349921	0.27417446866291223	0.12216115964216921	1.4658033674203106	-0.12891401791153353	0.8557987015903379	0.31721077942169146	0.18462416669112475	0.4620100313628743	0.14195197008638857	-1.509477360554771	-0.5997939930726325	1.2149042141493862	-0.23872521755313908	-0.6919857547514864	-2.2734466951250014	-1.6010117906178665	-1.2561056487489066	-1.6679357779151496	0.3175415680789047	0.25195064381202253	0.9057931675147374	0.2835553394374473	-1.4849202947820395	0.4034350871082619	-1.7046522533086947	-1.2185159825259266	-0.8114858988347564	0.24779313624313262	0.051009553878222424	0.0436540469048098
LPS	8.0	1.8663102742304756	0.06421799925096332	-1.389435230308448	0.0004132788475138543	1.8782803672527029	0.034159083826002135	0.0032635755232319924	2.2162633942476755	-0.36114170484525293	-0.15957574889579967	-1.8111028832985319	-1.596243971696106	0.0057412670642071496	1.306056978531726	-0.6839312747209655	1.2589589905708816	0.2219967690560889	-0.7709938376231681	0.2970295863750319	0.15516543027483812	1.4806795983797822	-0.18054848819916638	0.8983446361159301	0.29250840956669055	0.18293819228881333	0.5024482693714604	0.12398896417093574	-1.5514722928697249	-0.6109669993358263	1.2785374349687761	-0.33787963025601264	-0.7942733312044196	-2.3157234001728075	-1.6940295920006054	-1.2716258155843099	-1.7122289328100522	0.3033897031159906	0.2721667733499313	0.9103863301983719	0.3069695651792225	-1.5127031087704665	0.3349893124454665	-1.7508535954632587	-1.2015954311128112	-0.80809689770052	0.2270946550369314	-0.09290939367389169	-0.0331137685803494
LPS	10.0	1.9373519028171649	-0.3250196704448567	-1.5247488020315203	-0.3934408481296191	1.7479622108572137	-0.5909074689328351	-0.375195968201495	2.337158821810989	-0.7529366838334814	-0.30131454588096673	-0.7793214690428382	-1.7426648405951572	0.0908283048126624	1.012223371451976	-0.9001361822386872	1.0513513033003932	0.14918510894919773	-0.9950515688995336	0.36041796690665295	0.36326978694273765	0.921875242577628	-0.44491851221587553	0.9360342542455234	0.04034787978019013	0.1758961442598537	0.6075047665522008	0.06499148387452792	-1.4829114327918151	-0.5945344707121049	1.3359273697858907	-0.7870100562232514	-1.3819609331904876	-1.9429305290126078	-1.6860192232064428	-1.1084951825019513	-1.6913515988987284	0.16873555385206024	0.2656335984337189	0.6870367933653755	0.31726624452311414	-1.4045617787522044	-0.19441553005288084	-1.4550062628071143	-0.7702749088648319	-0.5253416556491487	0.06025636946324434	-0.8028721667459793	-0.40655235161256736
LPS	12.0	1.8500376296404855	-0.5367500726737313	-1.5877413977788868	-0.7657985415848453	1.6285027387943174	-1.127102720233686	-0.687635470642366	2.47050971453391	-1.0210199610177024	-0.22967583630620525	-0.29739334690196756	-1.8993883579288806	0.09732299522632597	0.5114971520007271	-1.2855170136866065	0.8651305483628302	0.03538581038539221	-1.1605557563985587	0.4215962527275619	0.45176106440047964	0.4134057707564754	-0.6710829083380608	0.9954830512269522	-0.07536863719647104	0.2645230734757546	0.7384375470427699	-0.08568361036999748	-1.2557009300423185	-0.4300817249538172	1.218588277144562	-0.8965159016827987	-1.5509464028297297	-1.6303139320195377	-1.7244544031229463	-0.9026089185185002	-1.3712478119062081	-0.0917599319151757	0.29812490155179644	0.4801109632516947	0.01177161372749618	-1.2650455759410317	-0.4642104931857235	-1.3151090219699368	-0.4458472641398288	-0.20208413129185665	-0.16340665141491925	-1.3001425070802681	-0.9379504502434511
LPS	14.0	1.7405414495404503	-0.5821792781694315	-1.5790916145600133	-1.134715088326949	1.470516928332307	-1.4594536049033404	-1.0103111798939364	2.500385463632398	-1.1145007344347277	-0.19186013740889077	-0.05590477139938645	-2.01824229060414	0.0758177054678699	-0.097347994925685	-1.4283752501283302	0.9146596942112105	-0.048540766826515196	-1.2602495594937975	0.38411580743638535	0.48363448131535086	0.11250727167607069	-0.8137920187566534	1.0711077745446074	-0.12270729247060672	0.3907912121259741	0.73612905440996	-0.203284926688149	-1.120850912657292	-0.2860213122992236	1.039777681216748	-0.9539943892983908	-1.534209290993239	-1.6242330184278069	-1.8093995750254865	-0.7978937370736491	-1.036490147505885	-0.2512203630476308	0.3148713052907839	0.37218234090179303	-0.2379044974779922	-1.1075032361768338	-0.5577179741346031	-1.2950969581369698	-0.27227763089650553	-0.07592092849569658	-0.40760647097806	-1.4780774898292557	-1.2020403707017169
LPS	16.0	1.659688255065253	-0.6141780134753251	-1.5532448654505957	-1.4073719491213101	1.3964537076471288	-1.5989206821129778	-1.2282816976681004	2.486179667301737	-0.9472690463887329	-0.18727911180682413	0.005028374530527346	-2.1010452279160563	0.04424542638414223	-0.3224586508876303	-1.51464731216792	0.8904989191291613	-0.07747880251101538	-1.325671692065084	0.3386324385993604	0.5123391056355641	-0.022807646206756144	-0.8988645462866515	1.127136522340401	-0.12835616670685598	0.4722442322320627	0.7213660644715102	-0.24106088048270718	-1.0875302204573467	-0.21662835422508753	1.0050309961135409	-0.8557602985119834	-1.3230440658828242	-1.7062158296476977	-1.7782406142650427	-0.790558273861606	-0.7311213869267167	-0.3497682778351101	0.4075853023870067	0.34788001309594724	-0.4279099129691813	-0.9996555204313904	-0.4815820651068922	-1.214646487046418	-0.33547061627345925	-0.0066056546908188	-0.43810566923165506	-1.4677641092706786	-1.268089792590731
LPS	18.0	1.4023197732118058	-0.7000099137350161	-1.4597687306061309	-1.5220738490519226	1.3808927173197354	-1.475652827288998	-1.3393745485701807	2.4235196037846656	-0.8343452897497651	-0.07535188227279699	-0.6791107769964552	-2.0563203900190703	-0.01697053925060141	-0.31483615052257813	-1.5514929419645747	0.8632409625930214	-0.08068996124112572	-1.3252903080322533	0.1984267191552938	0.5313823906877551	0.07992674470870201	-0.87422786921582	1.301435293650423	-0.0055747795005979305	0.5193207386765487	0.6793550442261115	-0.15691274298807587	-1.0433977353190989	-0.1321480204409948	1.0543104384011883	-0.4468088310792534	-0.886542857224507	-1.6257390812965322	-1.7065137372352852	-0.9624067596710729	-0.442672014921279	-0.3217469629310527	0.5486183386521769	0.38241853580780033	-0.42631435339112345	-0.9575342832362311	-0.29274257319548286	-1.0902853609254552	-0.7635207287368696	0.02674413639754847	-0.1976976471889796	-1.273422986701224	-1.0901544470327793
LPS	20.0	1.5245171802344746	-0.6346092235534659	-1.1296067307002104	-1.7999202566488834	1.4227616827472407	-1.1930528440470742	-1.3284391021815696	2.4648147337876685	-0.5798326893516217	0.0015273583533048918	-1.7111499403900274	-1.937253439999996	-0.019834885674039817	-0.3103220190147116	-1.605593563834784	0.8674249173499844	-0.042823973366721314	-1.4143514523770062	0.10047434757608369	0.6456070815939361	0.39228425739250666	-0.7626890331868922	1.4167820292432622	0.2500644456117942	0.6227725025818426	0.6622739302025124	-0.1797738143201231	-1.1233744781341122	-0.015162034740061133	1.080120468277347	-0.33868818892042585	-0.8233019549078302	-1.4455560556276166	-1.4714455923863452	-1.0431069850849217	-0.31108564706990854	-0.2435423080166635	0.6870690717051176	0.5454926634173389	-0.25727699742261506	-0.987852632761306	-0.051635423492788615	-1.1266377052809078	-0.8254148431293665	0.0386370477087486	-0.10229657828984777	-1.1279285776364405	-0.9081080401640079
LPS	22.0	1.3826351180867893	-0.558187972998226	-1.2272359012936558	-1.922873571450793	1.3785829398972846	-1.2791478284744768	-1.2642160678694767	2.4791042223224258	-0.5119311242493959	0.09418760535127349	-1.8418345203771083	-1.975812634497045	0.07354592347565478	-0.3410779672472208	-1.5026277845949816	0.8686780911320098	0.0064783944341701965	-1.415576929445369	0.10938117206648199	0.6991369508023869	0.5109757832368984	-0.637889233390014	1.5016215155404484	0.36814785789878474	0.6803489291161549	0.7192071188136909	-0.09567251651426549	-1.1079553094996026	0.08592504172228117	1.0500968160774033	-0.2816144951464023	-0.6787736165580949	-1.1601602289555928	-1.0812430405093574	-1.0890128339125449	-0.24293026040498306	-0.1672936104127943	0.8436638322959699	0.5875103871627233	-0.15170240675316976	-0.998526568913934	0.16609195189387246	-1.0862526909150088	-0.8648587516305389	0.056717474963700845	-0.002915466920646164	-1.175852935788291	-0.7770842731284374
LPS	24.0	1.3682540091602902	-0.46649582263028366	-1.2500001490984245	-1.9592558325813696	1.3320594529990484	-1.312759597444476	-1.1555206599819468	2.5273558991858636	-0.38631113033639225	0.16929422342717043	-1.982776479337751	-1.9691533450442482	0.18609504056690382	-0.33322642362928645	-1.4347893128708307	0.8784537033238073	0.048515367322349054	-1.3708706707609672	0.1082953642145335	0.7314799773635985	0.5877404609801843	-0.42420355783805286	1.5718643651161386	0.44976123035124127	0.7239173572050701	0.8211828611013241	0.008230692346861301	-1.0339990882382006	0.11672123373235935	1.0091189357430537	-0.15554417660122624	-0.46998404199698235	-0.9358945850383104	-0.901287502670799	-1.088087457711716	-0.1713565240134261	-0.07522453959500676	0.9343821715881359	0.5817263366539824	-0.08695401650252142	-0.9547070309396861	0.3423740174682014	-1.0438482402947213	-0.8689657993702983	0.09579135748381139	0.14755100589364642	-1.1491265036530487	-0.6357928645506791
LPS	26.0	1.0563688391289017	-0.36020855279776276	-1.1832437951898735	-1.9356833048592086	1.2788767686138542	-1.2129083097488926	-1.0843061309057758	2.610958847554087	-0.23497086030394396	0.21975680757068017	-2.2391404890674105	-1.9654497447579544	0.31888335658787614	-0.32014905687852246	-1.3563953427744757	0.9249277637923052	0.16093327637889382	-1.2934852593370514	0.08224356940087044	0.748681031478503	0.6902603311799412	-0.2510252836136503	1.6634855614597226	0.5396857338762991	0.6999742232446378	0.867612605404258	0.2458939844557677	-1.0055935176389013	0.19173194881394665	1.0033187988147263	0.030944964040079976	-0.16523852459558255	-0.6132490447595842	-0.6224399865897345	-1.0720029563913973	-0.13312573909529588	0.016801694071695628	1.0693122168727431	0.6177131104389498	0.03692160327814453	-0.8743423885832422	0.574049579320339	-1.0391415016071575	-0.9191456134010618	0.12974474708301212	0.3344476938398411	-1.184361811206154	-0.4644150107371419
LPS	32.0	0.5872979134352968	0.015115585765151247	-0.5461862290255705	-1.4134925101712617	1.168819778888617	-0.7259192807261163	-0.8651970109436279	2.6136042847887024	0.12144081695246568	0.3004726773710182	-3.245330556304185	-1.6600333782501757	0.7617173665428781	-0.15007585542698257	-0.9547095113578024	1.3744462589703677	0.5049335074283855	-0.8077206717222808	0.12944206143887027	0.6949264447939915	1.0541782592425977	0.1993075602351646	1.782578395381946	0.7935929694146469	0.6761200211334419	0.9837862200330248	0.8397216559743842	-0.9991486401155586	0.3691534668066222	1.07711208573737	0.5240215295261689	0.3236593034351694	0.13456427285798941	-0.14032174588273125	-0.9360519343433353	-0.12930625522280578	0.3840390873261043	1.3812874944689253	0.902255828448314	0.41179428282837727	-0.662200987734497	1.1262242476699187	-0.8868308114565995	-0.8394612961178849	0.3493246727205312	0.803802864644725	-0.8076005298112268	0.10411297156905887
LPS	38.0	0.391168456534314	0.2951274261094022	-0.24922629133700122	-1.2302914212359506	1.1456070370103204	-0.43525017286292395	-0.634246387558336	2.591206859101996	0.38306376555414057	0.31716893842384425	-3.521516759371796	-1.6529385575341213	0.9160292391336149	0.03629675038050497	-0.6611669383804983	1.6330535725405178	0.7192919334468787	-0.4747032392115971	0.1953178593690832	0.6611204823074276	1.3441474157623996	0.6125440314754493	1.826076424974064	0.9515053924515653	0.7232269065690031	1.004273300872456	1.1171495513350371	-0.9785150208827648	0.47499300617721335	1.2866261669710615	1.0870334362089513	0.5467859247671015	0.43082733241280796	0.027312012862481323	-0.8211056411211483	-0.11782859994785991	0.7348748362312464	1.6363167063622848	1.0298299264633932	0.6085758929954003	-0.5268775692257854	1.498690179406008	-0.8264952737031515	-0.6517440388420394	0.6121878471671743	1.0128867321448782	-0.4080532655933279	0.4151877405406986
LPS	44.0	0.31754654539493504	0.553571706494673	0.027576171388843322	-1.2246520479473573	1.1392852237799613	-0.3180069028870049	-0.605547430395805	2.546310597604574	0.4914270867829999	0.39700447025845126	-3.7050629613967767	-1.6724129732658175	0.931323353731617	0.1645012122198053	-0.7266221819423215	1.7392486204861128	0.8526474975700633	-0.48312020266619715	0.4579905250736117	0.6481326574897793	1.484813901742473	0.739290232086663	1.7827581910293246	1.0901873501927302	0.8063885258130451	1.0568219087474071	1.2561482904186092	-0.9911744291103124	0.5576575899042646	1.3011030553280782	1.2902022321927775	0.6410200039385499	0.5585508417935483	0.1243874251715327	-0.7944393681180763	0.009254621929839243	0.9084421815030693	1.77666511314464	1.1604130292812151	0.5882315407518485	-0.37062683867346763	1.6822916842268134	-0.8586336896364309	-0.4936337345954166	0.6724511968661053	1.1066055851595022	0.045843517193208116	0.5973532738886728
LPS	50.0	0.2940938658567446	0.726669579632641	0.06250331767677961	-1.1853878167654575	1.0590962157061832	-0.2959064103861924	-0.5369987750783828	2.452939582301835	0.4731835132613766	0.5543801544913479	-3.7220807179879984	-1.5014919343096598	0.8764247838674247	0.24830438397772392	-0.724950026916966	1.7510880457517815	0.9544206652298263	-0.4569927245002316	0.6166618253075467	0.6513407987393639	1.660170035774301	0.8645780914726574	1.7432175261140102	1.1896665739545351	0.8211397861775085	1.0297320590332408	1.3677857022511297	-1.0462664870685097	0.6439761798018866	1.1952455887657603	1.3425046603335955	0.6851692217247791	0.623551372420004	0.15686608305661917	-0.8128941899113065	0.10529743085770069	0.9886970830305203	1.7995380351963168	1.2246582538017485	0.6012966969161513	-0.33714971596432525	1.7670944940048494	-0.8079993623513061	-0.38959086367016554	0.6488143891795721	1.2230079940662715	0.1292107233419122	0.7367855345791351
LPS	56.0	0.23801934055637078	0.753277696159841	0.05504534896595982	-1.0589814596141784	1.0104807885360392	-0.26440245881333097	-0.4111498445333435	2.3910296644032285	0.42549232961369926	0.6062257972256226	-3.6278926697325744	-1.333508693793741	0.8282826126418577	0.2640118735500933	-0.5648792173737002	1.717888000594808	0.9192485066126285	-0.43207374137615556	0.6215769645256107	0.6234293081834457	1.632796874971001	0.8977782704254238	1.711156889899455	1.1638179333735834	0.8079336960024684	0.9635813323893965	1.342882375002829	-1.0806477956969607	0.6316984992286488	1.1269207697904176	1.331048591193474	0.6469933069914379	0.5376806760392959	0.20503216226135973	-0.7968615770942826	0.1443572326163245	0.9418861569512195	1.687384220578569	1.1804674339420167	0.6322749883523677	-0.3328871862938215	1.7261883049778906	-0.7982259028054413	-0.3504805958474727	0.5913936131154329	1.2865679872871527	0.1534512931789606	0.7448444926052752
LPS	62.0	0.3888861129504541	0.7723646378421155	0.17198588342637625	-1.008083035378564	1.0785066718052065	-0.2318846718740176	-0.4755481748594365	2.445473048231694	0.49029836273653743	0.7855017941316859	-3.7479883516706782	-1.4190521488688075	1.1331343305862316	0.13941918902953065	-0.3386487029746714	1.7370288325103225	1.0481991856626542	-0.33663627637402627	0.6264426753237963	0.533649368859347	1.5588338936940482	1.036447784537486	1.755631619007573	1.2036962882590263	1.0245888314313896	1.0188780140697713	1.4065468489670574	-1.085772531034888	0.7306568307187968	1.154653109634443	1.3007788805061917	0.695117726775593	0.5612911541526618	0.4000766940226841	-0.8090979065467534	0.06926773953851213	1.0306210297572458	1.7111556063208984	1.2154638164245608	0.685475774491184	-0.258667274465347	1.7189439100636243	-0.7542016493033926	-0.14039912599149007	0.6797825242905714	1.374586270875074	0.18228417964092664	0.7895900741768266
LPS	68.0	0.2539685363883233	0.8939693877220664	0.4162626216925537	-0.9447745513829985	1.0156904892203644	-0.20911961956779904	-0.43744594846162294	2.51741932335159	0.5327054038354182	0.9733449796480628	-3.806594405052475	-1.5384960988511946	1.3104646304701877	0.13102594500047118	-0.17589528079053002	1.8979949672661858	1.1176233368368365	-0.1474816230093625	0.7555241827823128	0.5646937137647303	1.5292790615876366	1.1599318887140442	1.8008189758848159	1.2916565974248353	1.1518004107101805	1.1534732214582275	1.5370363899796629	-1.040370195458852	0.803596336529044	1.2348721975629646	1.3480257802175202	0.7138995385919159	0.5606840416055879	0.4439552181793603	-0.8054045606130547	0.04426846817578045	1.1852768564863791	1.8490845340004314	1.3064970987122586	0.8336196373783651	-0.22262179430718762	1.6999792408267729	-0.6945807437594889	-0.07838807907113855	0.863087580878939	1.5010183167512323	0.2892181453064074	0.8682155607025142
LPS	74.0	0.18792805433340765	0.9955832109735951	0.5024039553402584	-0.9092083533937146	0.9086919069697864	-0.15597591978592293	-0.33018543774962655	2.5088007572199293	0.5362199187400644	1.078403826242677	-3.78357155553842	-1.691672454343508	1.314758129584871	0.1613052710860246	-0.15154414086449722	1.9915676666649607	1.0840310728768014	0.013403187908411432	0.7366635127445421	0.6097201679792289	1.5162622828541166	1.2488933328323426	1.8340130513822135	1.3380510204245517	1.205712811011659	1.2403188259098918	1.6204920422547429	-1.0015118707452106	0.8513235879493865	1.3653574952191332	1.3717450265747824	0.6689512942589311	0.632838898702331	0.41182920960492536	-0.7716053314476135	0.06795245307765019	1.2967728467511628	1.9281347001801994	1.3557104770643298	0.9650623687662065	-0.1795940763903723	1.7354534350351545	-0.6547710892948064	0.03178596304302988	0.9917398209420457	1.5371949437972272	0.3865457960022522	0.9073816298832498
LPS	80.0	-0.0685775391133606	1.0920528235203244	0.559685981464735	-0.8928202346560429	0.8110136783384062	-0.15630241218366345	-0.19274131656521115	2.529034630243108	0.5034530875517277	1.121200158279782	-3.7204080224515943	-1.6807070583961508	1.2202618800851528	0.1727758054588177	-0.1581261477864764	2.050844526317157	1.0064667524298885	0.07187016533532531	0.7329672282255162	0.6684158530225968	1.5480904001393208	1.3342561857558661	1.8213317141647292	1.3687630915407687	1.223234034874808	1.2513500196635678	1.6360729492103598	-0.9802110217185573	0.9026387999327034	1.4315272059846138	1.2852108383563887	0.6265939619929011	0.6156161404534116	0.40704556002855635	-0.7618075024800535	0.037474376411649676	1.3317544802347303	1.992045164413695	1.3631625764715387	1.0113669890600554	-0.1052628356198843	1.6907222021188892	-0.6264093809527557	0.14037850094269208	1.078321844567019	1.580662891585991	0.45966384841054647	0.9739432920771665
LPS	86.0	-0.25832986328091473	1.2321235240015174	0.6611262255618745	-0.9058044998076838	0.8348691140346893	-0.14366023143018528	-0.20277337590235017	2.459763864840528	0.4516899695669472	1.1726556015311007	-3.653733204542099	-1.6439960265542246	1.1415052232270988	0.1833834743744675	-0.25003956885525025	2.047638602502999	0.9378461665382993	0.013084841547886151	0.8264792978105613	0.7000685761505295	1.557726645138557	1.3668033112173905	1.7742192144891094	1.4144412461102145	1.141606710380057	1.215452339148055	1.652002530859054	-0.9612841652992866	0.9513956212197172	1.437553995705928	1.2268002147856194	0.5525609722379298	0.5659258782566748	0.4596196631877162	-0.7525014794437289	0.0729590132171187	1.263659107071052	2.0100650523181067	1.3496384692598007	1.0078546700935973	-0.019515551973832406	1.683163458764734	-0.631055031391354	0.2964874977800049	1.0950383155660088	1.6177028755693421	0.35258908893888996	1.1006130492724129
LPS	92.0	-0.06497553198912408	1.3428735934458749	0.718733142191309	-0.8814331634210405	0.9274249007956791	-0.1702604033309019	-0.2638155966098343	2.4483083023345684	0.41740993906255774	1.23574711758237	-3.6391158203157583	-1.5824377753919365	1.1171471221000961	0.18885429269773008	-0.2934675673769299	2.057803047164668	0.9115468756930085	-0.06527404166901775	0.9484978514011634	0.7544501417384529	1.6318353005481074	1.3452484030262946	1.6800361351278608	1.4592456605621107	1.083620830676687	1.1991008646279224	1.6515478157092132	-0.9651853467177087	0.9354432493265108	1.364848657602869	1.2262449608022907	0.5326728333091534	0.5597697145756823	0.531026455075157	-0.7647170803174935	0.12011223094497595	1.2243563987923136	2.0300036197048015	1.3199389011471843	1.063632842651749	0.013821003861320196	1.714259788869064	-0.7295985523399502	0.5194195961449999	1.0604689246964525	1.6198500484182252	0.2697881265178154	1.1311196439161
LPS	98.0	-0.5189079716223317	1.3705801394592838	0.7322530217620796	-0.8823948024430752	1.0354112023735493	-0.1305104367214249	-0.29380484902227166	2.483597530355575	0.3850981908299284	1.2722724772031981	-3.6556447583657223	-1.5315946808466958	1.145358322634417	0.2407161698546884	-0.27014809384151534	2.0887501710025815	0.8860554809779501	-0.06375764505617579	1.029238228421356	0.8179650240785673	1.614992102177514	1.374492225331742	1.622140060027007	1.4542776425391257	1.0397850814844483	1.1518249728368328	1.7248237149405579	-0.906163469664458	0.9433496347298871	1.360499463842521	1.229136599098209	0.5202730479499869	0.6170010563168631	0.6431855841984632	-0.7630951770072052	0.13819130785432557	1.2217264749062995	2.006519980942423	1.3195196550740182	1.047807380054071	0.012486853749162483	1.7851941129329656	-0.8676955629739632	0.6993071403099445	1.0468408671264913	1.6378808192717798	0.26525879235755073	1.0905382097835543
LPS	104.0	-0.6030822250476391	1.2969882909156438	0.7545403201310641	-0.8835482587937445	0.9835269089682905	-0.0947136983528292	-0.28346665671334437	2.509568850499078	0.38094263336532397	1.3253314204714932	-3.6083771714108552	-1.4009330841451615	1.1728376744432445	0.2779031773937068	-0.10472225800875155	2.0622153247199995	0.8564471462140378	0.019345932880197564	1.0682882753030867	0.8828947385287403	1.6302662515558974	1.3958206050126734	1.6305340166163855	1.4375529652304266	1.061623097280283	1.1523554921982213	1.7799725673486948	-0.9091409290752733	0.9658482618930259	1.3746111764398186	1.1629019135852714	0.4885980600119904	0.5677980152495978	0.6366813865366986	-0.7279586111031977	0.11825905162206445	1.2692290504012131	2.02025748370123	1.3353295324882877	1.0506103414277568	-0.012847548377095477	1.826565184501597	-0.8761230014807718	0.8666259151572382	1.1481411108620736	1.6892011387943877	0.3784982884348641	1.042307639560408
LPS	110.0	-0.40651614922737134	1.2233861461858557	0.6531541587219298	-0.8534824944192156	0.9181050291038381	-0.10314469202907009	-0.15256219925340742	2.5872507867205745	0.35607069332086894	1.3436806770945986	-3.52397650048503	-0.9988991689138829	1.1107233941300692	0.4965907769646893	0.058864833260712554	1.7827774033313253	0.8071495061552248	0.1351573250270928	1.0273315938761	0.973765365530252	1.6301223494605417	1.3755840033863773	1.4417129361071215	1.3906217522111535	1.4207675674579332	1.1548467299848177	1.77955162896778	-0.8938464664129288	0.9632487172086963	1.4229898985848703	1.1544047520326735	0.46897552412754423	0.5243966284215331	0.653098981367415	-0.7097598564220411	0.04529693656718942	1.3350367263076124	2.07264617842717	1.3408108159377086	1.0733848735655847	-0.018455563433270965	1.7944527567711024	-0.7311756393722367	0.9937077804920449	1.1789552120048294	1.7037549813439596	0.49898697123611796	1.079926511310969
LPS	116.0	-0.15603693998022186	0.6667190755761584	0.5214910721382334	-0.5971544102805117	0.7675468393825612	-0.13109473150931075	1.0661898550117523	2.243313203916249	0.21889155844982228	1.3266795983869912	-3.3984206604072957	-0.17720752900175987	0.9879919275119852	0.9123656544953933	0.22089636296979184	1.0779490331956596	0.5346141722481966	0.05043370812978767	0.832188637513048	1.0168474468650834	1.3624325119625265	0.9353602579201573	0.3360834355594228	0.9351239620669948	2.5802275713452114	1.07240280177551	1.7787117271730009	-0.8831468515894131	0.9883427268898676	1.426156256199265	1.0596849544872828	0.4117673115228298	0.46394324285839295	0.6864210217305541	-0.6991134469850794	0.006139168414010331	1.3900536941500383	2.091351166087413	1.325083792671567	1.1041589028658727	-0.04917588718011595	1.803438028336571	-0.5003957912234703	1.1576886557288437	1.111267163477806	1.7040071510811778	0.5272559101474802	1.0670284292555416
LPS	122.0	-0.4027094199157351	0.6396765922066201	0.5204851296498354	-0.592662765295113	0.7585662800668719	-0.12408258197278486	1.0826537677099972	2.2206328806800357	0.22430470752363224	1.306971020543083	-3.395169772919554	-0.17606973866968828	0.9219982340304098	0.9176990777460766	0.29935859360094813	1.0807850811147113	0.5376013124678238	0.052074625449729184	0.8379024356545653	1.0106711958405374	1.3068948363041053	0.8904412607739562	0.31994570802154954	0.9230332638500122	2.581215022209238	1.0862769177129379	1.7309583527227705	-0.8520612564460385	1.0002822690358808	1.3757138589414153	1.059567428153093	0.4220548008457046	0.39944056986117743	0.7048393749291909	-0.7169537282205132	0.07730122347112504	1.412843198918339	2.0859447836944764	1.2980878911007625	1.1247863540704266	-0.04436863765237504	1.7394835466103937	-0.399134318040922	1.2621160030397347	1.075212559353233	1.7163899867474495	0.5189743448574019	1.030430927696993
LPS	128.0	-0.529349967640698	0.8882846700814582	0.5414488575358913	-0.6782227763100532	0.8478964221210593	-0.08304573634041366	0.3510025530778644	2.4611458538687065	0.2701528815432342	1.3092813797338054	-3.4303306385854975	-0.5722846378242876	0.9969971285250621	0.8184199132629635	0.3833253830095752	1.2728290298495615	0.6676622538494457	0.1511286893068422	0.974012099130296	1.0107284892420962	1.4003587542530909	1.1678786329776585	0.7853498646906935	1.1806453372435985	2.319440224667372	1.0948500994253278	1.7752652485653984	-0.8702790936610134	1.0134680128873872	1.3673442441020214	1.0860643780130896	0.42163624795852933	0.3528519731371996	0.7234994555854427	-0.7355216770182172	0.13306025791758921	1.4190538919409779	2.092930343874395	1.267878179673297	1.1124747733087297	-0.03158980669698811	1.699992973646403	-0.35223485252188225	1.2924180175687074	1.0627891205754287	1.7238828722685198	0.5265476502164349	1.0315300308630573
LPI	4.0	2.0945178301478973	0.2534747070109479	-0.5550615834628977	0.1367437812388201	1.8667256759480986	0.6897280771627942	0.0494636522530971	2.0400821523693375	0.152157719302113	0.2778712658457146	-1.458756088506474	-1.097938220424025	0.016382758308306624	1.4730311260420792	-0.545231236906493	1.2155092079077605	0.260013672033857	-0.5664381964105063	0.372738174823506	-0.18201786406887102	1.576586337544796	-0.07595828335946075	0.6994779948670133	0.35979305047590887	0.12988649354695955	0.38886796220904163	0.24853766443538086	-1.4195064795757513	-0.5479695266943889	1.2883141690379396	0.6304099203068697	-0.596059428054771	-2.189330647235296	-1.322669009988332	-1.2846030930131935	-1.6262284004880982	0.404867070939265	0.33464464965831014	0.9657022787234555	0.318670248779143	-1.4555730016061692	1.1026911495197589	-1.698412553942566	-1.2145435897006802	-0.8691113131880825	0.49631382318883016	0.9228608696733139	0.28804654204168045
LPI	6.0	2.1378621770360704	0.21258029816553176	-0.6574466945112019	0.07152399745245244	1.8836307160364067	0.5451106562822164	0.018994066103081457	2.0834630300929255	0.1389777929494807	0.2799746347180592	-1.3025317708901853	-1.205183737815936	0.02392877730895816	1.465211820924021	-0.6083529367744523	1.2061457934539654	0.2447116750800578	-0.6212838151101797	0.4009184458037777	-0.1347082180277705	1.5272256156210011	-0.10282909479762872	0.7621950227606163	0.33284081265047666	0.13377980353075883	0.44185109903349584	0.24979725684054377	-1.4419254184006838	-0.5559774049342441	1.3492854107084258	0.5023301266618745	-0.7227379260462311	-2.207899604495617	-1.4569941242494353	-1.310701047750589	-1.6381356068473738	0.3854721433687413	0.3664991222688162	0.9853127705910396	0.32183932638782586	-1.4735090402724855	1.068807312938803	-1.739573876378041	-1.2280630557411187	-0.8500294428685446	0.468942649600567	0.7196659341644341	0.16160021895651702
LPI	8.0	2.28525683897966	0.1564555390246165	-0.7357086347751586	0.012370567512734135	1.9478795182505666	0.46798633712711474	-0.009477210760574497	2.177853412834599	0.12627390436959796	0.2796247404304732	-1.2341133971701461	-1.3435532750128423	0.0277057275418203	1.472207803545763	-0.6680043770997823	1.2135503010469981	0.2370458803097802	-0.667210642870606	0.43504995527568535	-0.1015982555519386	1.5720689719280003	-0.13026576000823636	0.853038602705861	0.32089759693729486	0.14241658708300817	0.49400887946226035	0.2459394539877584	-1.4789638862067458	-0.5609046811121257	1.4143147312243678	0.41306526442413566	-0.821907769688994	-2.2513306612948543	-1.5565544374328042	-1.3291839464933608	-1.667407520364376	0.3919209573234556	0.4084538012966336	1.0105603541652994	0.3529369589290255	-1.499581425366449	1.0549256744851188	-1.7849270019353816	-1.2177320881991098	-0.8350701201552216	0.46415329680516193	0.6232711080005641	0.09244145024812316
LPI	10.0	2.1956150476071112	-0.2609418533062456	-0.9877020461562726	-0.354696299090473	1.9081931259136804	-0.17423690584088464	-0.34481349363271246	2.4321476322427698	-0.0021244752000268213	0.13892413435631892	-0.2321589432361771	-1.7592883750408228	0.12037088113637755	1.2353125910847	-0.7732319839407744	1.0364352283870435	0.1562542347452287	-0.8659932648434959	0.5522289802618294	0.17342849690280612	1.1941162738940587	-0.2802551956757346	1.235014063548337	0.13112428764664277	0.1997354189012545	0.7113675177224154	0.19934147454563034	-1.3936967604462291	-0.4959574714663305	1.5643875685902735	-0.3068138697502832	-1.2885588012350715	-1.7868247662543038	-1.5623430762997816	-1.2124358432158893	-1.544836289972919	0.3201554641057483	0.524447185828111	0.8354974098999464	0.5937319865039932	-1.3588499957359979	0.5043657418268398	-1.4502397415939632	-0.8393908875650834	-0.5057044041605083	0.3257332295588272	-0.12405066206526001	-0.29877636434422256
LPI	12.0	2.0774184634318895	-0.5047412213967963	-1.2290492202265695	-0.6829568403218218	1.915978421433547	-0.7721269784311315	-0.6439937217842846	2.629131356073143	-0.05056039293319538	0.2932374859197706	0.27295789238008417	-1.8577667984386654	0.18943952097851477	0.8639089378981842	-0.8777718248643814	0.82207413849229	0.03540398518095194	-1.0411959038183423	0.6637885598886292	0.3157473185642176	0.828316267869905	-0.372828995790417	1.3502301357738402	0.03770239326483387	0.310546138093185	0.9009399699410396	0.10420235018015354	-1.2429469601373349	-0.29172051597423454	1.5717026569681338	-0.52627649790002	-1.3478352394845157	-1.339678270778099	-1.638982248926063	-1.0556394495100827	-1.1670875015522835	0.21102769369115934	0.7270536367592788	0.6685073903769575	0.435201307931628	-1.11255370356444	0.2092405411480202	-1.2747104717100175	-0.5776757493238566	-0.09476456710071932	0.12126524853534625	-0.8720039123818711	-0.7193356017219321
LPI	14.0	2.0399101430303044	-0.5955153319602191	-1.2607662631177123	-1.0626548428586728	1.7894228115978128	-1.186144575620683	-0.9764795017126221	2.733224060017592	-0.0068830966463378895	0.3397236897091844	0.48452603351066387	-1.8023163236251993	0.23630727517104264	0.3431449228340981	-0.8940975856187394	0.8644157893592842	-0.07673668668843854	-1.113044155939263	0.6257280834673751	0.3809150146442862	0.5182360412644323	-0.44815044767773476	1.3998691937506018	0.021451665089297998	0.45560152957355937	1.0194355426525614	0.018932390344877092	-1.0592289447955332	-0.11668073507387065	1.5067908251070181	-0.5712423298662729	-1.3005835209419925	-1.2431713337735977	-1.6686882996854417	-0.9406304262934517	-0.7924704365780327	0.23208768865870494	0.8995643785560635	0.5572032015116083	0.25193197390049604	-0.8573503827846267	0.09077343632542052	-1.281312469507604	-0.40583516514506085	0.17242811848067288	-0.11879332133023232	-1.2559841402900689	-0.9858136497088598
LPI	16.0	1.7487433288870982	-0.632251485492796	-1.1974254314282842	-1.392949528058003	1.7070302050608706	-1.2957142804000854	-1.2513835772503161	2.719397882438512	0.08158514154719275	0.35629943943060294	0.5482166410469838	-1.8132455050290395	0.19521229379467395	0.1508838730150466	-0.8730614553836844	0.7959741764961011	-0.1068703411834379	-1.1546920314386662	0.6240077037376867	0.416139489704631	0.34341064179857234	-0.4634477981576957	1.4340967933336475	0.0387511545636847	0.5706902617181384	1.076943792197238	0.03820841174753242	-0.9677922707548668	-0.02292259459592198	1.4889529420925727	-0.4123761612999354	-1.1035928968788324	-1.1851196244938698	-1.596901173501548	-0.9485944270694626	-0.468744460563285	0.2656004467164999	1.056425598033479	0.5248025200514779	0.13988578495422363	-0.6617167617295788	0.26363765982283766	-1.1579810754551885	-0.43719851554834105	0.30943990326164755	-0.172328663229852	-1.2902484211395546	-1.0154663200383305
LPI	18.0	1.4943509250556146	-0.7019012290291509	-1.0889567266529607	-1.5854260383426382	1.6752895827597174	-1.0837125601689086	-1.3380576477403245	2.7476022660757127	0.15985906621308646	0.45647957139729856	-0.4478147094631266	-1.722087066666648	0.1446222056926528	0.14682784096788745	-0.8002639805210778	0.7776791249877145	-0.12440307701045006	-1.1510011734300623	0.5121608369998578	0.5387096343491048	0.3898129601994637	-0.406290712259154	1.5580137456914867	0.2226172457823754	0.6226463411648858	1.0830627473437762	0.12922408125035992	-0.8776562942471478	0.08025735666156328	1.5629961824032659	0.10851238860487597	-0.5173715725112991	-1.0394821604414395	-1.4739609837229504	-1.0612379939950805	-0.19286669090021366	0.38446650699338114	1.1889098185876417	0.60949120021924	0.17693266902182248	-0.5629632108197792	0.5443517705425742	-1.030708326224904	-0.7012812955544367	0.38546385688541296	0.00914974893844626	-0.9732840150426176	-0.7287730623959819
LPI	20.0	1.6246531486609432	-0.6287707769937436	-0.7211415309362156	-1.7889158869809925	1.67460546378545	-0.8043199824207153	-1.3208216623900932	2.7999831030522686	0.29655162878785324	0.544734745313756	-0.9479274282491365	-1.4886783298281092	0.17278505371944403	0.11867178160039947	-0.6709247980917058	0.7794197677360479	-0.11559286159040182	-1.1809217386698823	0.43456752061242054	0.704668208326866	0.6659879193804265	-0.2554053125975885	1.675820581784093	0.5653499457681529	0.7204412099505048	1.1330468534421143	0.17655584033273047	-0.8641192624638638	0.27247400797284904	1.5874061747713257	0.3858432179850388	-0.4811974636433531	-0.75351313846106	-1.1920652244472483	-1.1398139911442275	-0.06524236782790334	0.5079043412070451	1.3289702877550058	0.8944076947818942	0.3916957406813973	-0.529701044612114	0.8271603807075157	-0.94639776068412	-0.7269033308029258	0.4838422377392374	0.1223109878554932	-0.7664437357470736	-0.2893357353508968
LPI	22.0	1.6129029033629312	-0.5507839344455301	-0.7337066647784783	-1.9180646571917974	1.6437383044010152	-0.9091159094649501	-1.2882109997205087	2.8212626319988807	0.34378514166327345	0.6328504208835254	-0.933387943040599	-1.4521934846946851	0.28698858542230415	0.1133021974737104	-0.4858889118572887	0.7926008045923616	-0.07320332509473697	-1.1896694646050796	0.3922191020561125	0.78031041536563	0.9531221147941039	-0.041642987521574686	1.7618747824422425	0.6969852819506271	0.7890497020915276	1.1560564306460652	0.2914852485307489	-0.7758066923488224	0.4387670141472147	1.611065489596283	0.46874375607526764	-0.3279073212264983	-0.4608832393957073	-0.6667357768549201	-1.1478161556680386	0.004437715989129057	0.5914474431579799	1.4549168244544428	0.9707057660581201	0.5005028631082447	-0.49440397314593226	1.0612135263316043	-0.8681199132563114	-0.7107925377488025	0.49820409004412536	0.2720900563606879	-0.8262007871696709	-0.12848747165604446
LPI	24.0	1.4949898976637281	-0.4491960242000929	-0.7177938909499778	-1.9672314271395552	1.6162649679532508	-0.9703874846813886	-1.2247090921604544	2.865925013602827	0.43081758066958653	0.7471393666964851	-0.9758165650401448	-1.432286828783589	0.4258689226371323	0.10166007516926683	-0.3496078079734302	0.8345958592484078	-0.032705659255731795	-1.134807576240705	0.3916281073540194	0.79631499274213	1.151673575494576	0.24856914287615833	1.8252867513945794	0.7906989631684141	0.8322630749460727	1.2001333730654344	0.42022418924122995	-0.6980560758218999	0.4978700275936389	1.6162945391822545	0.6891223981094622	-0.12694635899935922	-0.21402264689837533	-0.41824815388067094	-1.1112806904542407	0.0716059944591891	0.6581932377905685	1.5392383092084894	1.0242467323796887	0.5626040021903513	-0.46162750525492796	1.222344598071963	-0.7967099426591403	-0.7250879207349685	0.5397918976888765	0.4481066806007226	-0.809985336434063	0.025504735993012007
LPI	26.0	1.36566177011025	-0.3393363083593682	-0.6587953272804491	-1.9240538573507802	1.5709125612539923	-0.8685807987457991	-1.1997127154681777	2.892266268811651	0.517619138022442	0.8310733260473929	-1.205545255856501	-1.4574192499941108	0.5862055873524386	0.12612555036624487	-0.2983775385441923	0.8919781540365994	0.0871105060030976	-1.050378764664997	0.3657024235842954	0.7807553765468637	1.3122079432439686	0.43744126296312885	1.8793995531116783	0.8872826887729731	0.8172428927021981	1.2257052958897152	0.66346378080663	-0.6421736464775973	0.5866128161604198	1.599001378379144	0.8327719772240562	0.17996034674719666	0.08438551595854912	-0.12032549461582917	-1.0566416585078862	0.050983238782447225	0.7274993497966146	1.6593400856597127	1.085228684313765	0.6691324254183931	-0.41557407067774854	1.4036056355039719	-0.7286218465410181	-0.7611855021452703	0.5720962656515995	0.6377160225903985	-0.7661431439928125	0.16533025657007477
LPI	32.0	0.952317917937777	0.0844185774149745	-0.023882589928994027	-1.341433912975494	1.375532628278341	-0.09912557706726907	-1.2103946950554012	2.8507925881969416	0.7402445006002125	0.9782172119580163	-2.360268471375224	-1.175845229986406	0.9970854543673687	0.19390542575941896	-0.023739874298976317	1.3193604690116258	0.4531534897295636	-0.5871110522890518	0.44549471736234264	0.7292624846393068	1.7106059893245262	0.9025175037113443	1.9553674252473716	1.1177773060630318	0.7997549934408968	1.2813092668468529	1.1000399052044634	-0.5449864411543403	0.7467440843996601	1.667493496447244	1.150716475280458	0.6710423317266789	0.6723994055836388	0.36060481894888113	-0.8278901636242474	0.07388860508822466	0.8766011294590063	1.822400165477671	1.288056090446952	0.9737749677915176	-0.2359592115336761	1.7184511751364855	-0.5075437917449794	-0.6176135767055951	0.8090564159308435	1.0247809802889942	-0.3409791444807668	0.5977105836503822
LPI	38.0	0.4333490220591278	0.4165152340826296	0.27917467089095477	-1.138868966625838	1.3015134052058899	0.30855396407087526	-1.0836635796485241	2.7853956202261756	0.866212213960032	1.0616204645554204	-2.7260195443120643	-1.1768604827762807	1.1464937023432529	0.31466937156886027	0.2524974352272897	1.531800155964053	0.7288068272692365	-0.21972748937219908	0.5301447106294159	0.6918737921053818	1.9543121084663841	1.1467711989559366	1.8874212953174163	1.2277600384801222	0.8462846610232894	1.323490369002307	1.232892744740004	-0.49644770585411296	0.8144720594038347	1.8089387803745731	1.3279423907731034	0.9310009450217208	0.914453083548655	0.5314464654498938	-0.6787403440326495	0.07607120727799542	1.0118860239190954	1.9533351514713104	1.3544535404650746	1.1420269591226757	-0.13773109087136534	1.9007981139700565	-0.4300440406733342	-0.4463661924537723	0.987990243585077	1.1501887702866562	0.0810295450427394	0.7442270261842616
LPI	44.0	0.26188563116256286	0.735506707293475	0.4300038855971589	-1.1404333179600614	1.2972743155811806	0.5155984794644816	-1.0719876842437313	2.708742361597198	0.8749531548829157	1.1599503030569465	-2.7548204547247286	-1.137274419675746	1.1654845413816406	0.420270466436689	0.3487090202478264	1.6170145456623233	0.8738251040619096	-0.21106436670504722	0.7544768339515703	0.7153394481166645	2.056520126818198	1.2416497890210423	1.8078073819988094	1.3169076763946297	0.9278208711528719	1.3503023457913403	1.2813864484864144	-0.464324954775071	0.8435527517761947	1.7427287028786387	1.3764898737537004	1.0451134310295005	1.0193055894374559	0.5965374767020842	-0.635542339193492	0.2029627805554647	1.0777057891055222	2.016587427307722	1.3621435469572207	1.154567614067846	-0.020695724793332877	1.9892354005286506	-0.3598248622191678	-0.33972216830691515	1.058776165278289	1.203581304592745	0.3990266046580936	0.7717175395447734
LPI	50.0	0.13311695266098436	0.9387021877467586	0.3639800730646806	-1.1236307187191181	1.2169702621280398	0.5645877256395265	-1.0331276328933439	2.626562331719841	0.8691949096980996	1.2975080418020664	-2.7123227582841993	-1.0287595539679777	1.116900481320741	0.5018331453336715	0.37232317122296693	1.5994342109740078	0.9416904052921601	-0.22754277099765022	0.9017378398105672	0.769186258724155	2.149652381951267	1.299317065452783	1.7253855399925992	1.4004169033471088	0.9670672292349319	1.369649041320569	1.352846087598169	-0.4850339269642666	0.8807386306731834	1.5627961336898857	1.3977579633245796	1.0740579870940914	1.0656799370566072	0.6642610402970935	-0.615115547398559	0.24770276520084647	1.0689722675664781	2.022173077740839	1.380832517649613	1.1588353505240403	-0.018245105491780284	2.024531958047572	-0.21540669548265565	-0.2805836923926136	1.0785508428304815	1.3111014705466684	0.5039640145249661	0.8297989630787094
LPI	56.0	0.12202169722783254	0.9225173620567071	0.329987832453968	-1.0055057197770145	1.124043021619959	0.5242619497059856	-0.882030042138336	2.534868602970668	0.7928928065793526	1.3032761410212774	-2.672564926246649	-0.9731929938068016	1.0352455180511477	0.5090133253786673	0.3472872069247092	1.5309829328197542	0.9109304080905369	-0.22793440025616654	0.8941932540148138	0.7089497896834593	2.000940820878061	1.2643244507308358	1.6465950914971184	1.3587730170122199	0.9265950403970941	1.2946717788332358	1.3520723609030065	-0.5201091633989088	0.859574216746617	1.4095043064938289	1.3264526255477074	1.0349981987029722	0.962514550443851	0.7052807435293454	-0.6011700264247051	0.2714032530640778	1.0296634512266918	1.8994576727379153	1.3252167048613248	1.1396621731834702	-0.02121261540478839	1.9394752350882418	-0.1866663076175432	-0.26182750021336276	1.0347025715587812	1.3328128148334837	0.5036532978019986	0.8467835729096155
LPI	62.0	0.3665557776023466	0.8775205144967648	0.4689811501090502	-0.9703097364796125	1.159022044942647	0.5564021818859425	-0.9952323782020358	2.53082945098623	0.841954936553142	1.4342590289953776	-2.717226194339714	-0.8701634032159614	1.2313832075520448	0.3649460373518523	0.4159354612929088	1.5077355659586522	1.014556228499861	-0.16388859967725936	0.8916802479475548	0.6397360285020869	1.8726094200822312	1.3583614605401295	1.6352181167940443	1.3791105327573752	1.0978002260606146	1.2774670496508407	1.3847443060388769	-0.561373423499688	0.8890134887645379	1.4219129463784834	1.323598594417154	1.1164574759318506	1.0153049610494884	0.8804214776526386	-0.6404727474727824	0.20225076721814111	1.0871608139689262	1.916513092499944	1.356824151626668	1.1191680726614939	0.0168088112887718	1.8687352067701077	-0.2083274463625932	-0.0977561608933356	1.076500270670589	1.3752303837279547	0.4700507162098027	0.853106426298478
LPI	68.0	0.38554369103166175	1.0186236458904598	0.6440229475184083	-0.9532809503105402	1.0662073725235237	0.6005712110718281	-1.077588251588419	2.5764421103386135	0.9256308948314933	1.6133130941055729	-2.6643538628652266	-0.9536620870096298	1.371018400881301	0.361576484258811	0.5455822928561057	1.6425555344742058	1.0878342864092396	0.00018970996829740684	1.0516161121183505	0.6660780191628424	1.8352157931384947	1.4614553783034328	1.6185086594244658	1.4350789316107913	1.2153544944721175	1.3801639066262312	1.4685426498788974	-0.49160217211479257	0.9454426622097439	1.5114114405778563	1.379597312812045	1.1468211361151222	1.0149692469547003	0.9209298756883518	-0.6263629609622744	0.18494652819385857	1.1816770701162749	2.0151792990738016	1.4042346381949025	1.2669212559712908	0.04072419691071655	1.8896192655808712	-0.1917342950322524	-0.0029330978943524133	1.1942759051683647	1.4932047512446378	0.5178879991863076	0.9032018760177939
LPI	74.0	0.41383471280043554	1.1037979575672838	0.6967900046045801	-0.9451884446213793	0.9570402586688667	0.6468804313082552	-1.0592856607235341	2.5633137437286067	0.9656696798572282	1.699102325768447	-2.6094214884187172	-1.133610676841473	1.3760513087748956	0.3998531179575985	0.5532017535304562	1.7660341925251737	1.0820855550513617	0.17141353362337883	1.0260564421944802	0.6786348658656304	1.8413671747256537	1.5211180913390916	1.6688225798612686	1.4696864781578385	1.2384869259038365	1.450817870668742	1.5199585551319958	-0.42316750583281243	1.0180937340930973	1.679053756889697	1.3557985718810954	1.1153628305314764	1.089035786352967	0.8790706697239121	-0.5745018337600848	0.2103654241084532	1.2312359924405303	2.0817289966109103	1.3998671345935052	1.4021077934644495	0.056993175461990196	1.944091019079411	-0.1333655900205106	0.05741423716372477	1.2635386525599845	1.5232123916502094	0.5916698823125728	0.9234950511703612
LPI	80.0	0.27531485057191946	1.2174231158221487	0.7420991634103141	-0.9511152877767352	0.8427411414566777	0.6775651929684462	-0.8862070769204513	2.5388960558558247	0.949892130388454	1.701899300301412	-2.551360415647135	-1.1579664203757094	1.2978499225872169	0.4102589626124897	0.5857955494306486	1.8845311505073106	0.9999341568185628	0.2202767200230536	1.0205235598303057	0.7181343909376086	1.8049641248875041	1.5572173154253146	1.7331888889407756	1.4803695373623398	1.2438572485343755	1.4160777733525547	1.530682756492832	-0.3937544925074525	1.027276108823319	1.6992518027093642	1.2915138073325072	1.0801187749763472	1.1342013816236922	0.8725956073155423	-0.546408283075072	0.17545841219046304	1.2764053593240114	2.1307912749156457	1.3746409786038634	1.4235053209293296	0.10692029707949817	1.9651812422411072	-0.1322515547668758	0.13542027681170585	1.322065785083169	1.541592377848471	0.6289387373324288	0.9652276291165843
LPI	86.0	0.1205104436153901	1.3316400432568518	0.8263855107195184	-0.9435397431656593	0.852769668398302	0.7096145853073823	-0.8506762377105295	2.466739327006867	0.9268925201075014	1.7377620078482694	-2.48844838285961	-1.0617844836361618	1.2405927902451042	0.3911014879919719	0.5615249410159685	1.8921749534596064	0.9507600623111095	0.1474308634464645	1.1032845796549882	0.7551844098032746	1.8876460724909427	1.588689353452531	1.678113073491946	1.5309439355147176	1.1885449868785398	1.3725824609484103	1.559671321070654	-0.4149635592158303	1.0265309398462763	1.6645419024792394	1.25799417114323	1.0230487345339756	1.0731401542006471	0.9260636740687999	-0.5436230129539038	0.1932313742398181	1.2490501070269742	2.132855550857442	1.3493271863128737	1.40102620189123	0.17070263485455267	1.9697277897863046	-0.15178645237177787	0.24730924731242768	1.3238386616365951	1.5605002428770298	0.529723595794283	1.0599911942345954
LPI	92.0	0.2527712060114551	1.4295725484487518	0.9374340908866031	-0.9078867879481074	0.9710338541188277	0.7123709902590256	-0.9278642378227292	2.448298369828438	0.898170614350977	1.769061416733532	-2.4436743270456547	-0.9981566367570264	1.225868863984122	0.3755778363930568	0.5364576899429342	1.8558924356481865	0.9174412292763765	0.06352763649940603	1.196404130363495	0.8023559227128281	1.9035541463287484	1.5616081225667955	1.518049835997138	1.5612472367000494	1.134344918949415	1.377042930320233	1.5348053462217954	-0.41255928188107927	1.0359059934752894	1.5316434808396433	1.2577085397555687	1.0123790427714714	1.0131436701853747	0.9457806078706457	-0.54223271735795	0.21666587560008138	1.2083527165347585	2.126702927987067	1.3355959360975256	1.391263027706854	0.18398545361315907	2.005300844330236	-0.19835681394732713	0.436395001798689	1.3060858085436855	1.564551739629748	0.5085823500349791	1.0996295713774602
LPI	98.0	-0.25032109805425606	1.4283487928139753	0.9612855741925405	-0.872490218931065	1.0540721827819313	0.7708105217824165	-0.9335435808021187	2.471633204395762	0.8589932344894081	1.7927548434847491	-2.4182596110878833	-1.0501078431838144	1.2588364661502573	0.41930551132719174	0.5670095387648907	1.9179466491785309	0.9018653943586209	0.08379626152988137	1.2872375617773457	0.8343220589140218	1.9050343227429865	1.555903196842434	1.4317379309757494	1.5543393202930749	1.0860857873775118	1.3519134193185853	1.5560713029281052	-0.3412739127425057	1.0252057745846102	1.4953449715062965	1.2750638887490953	1.0215019279670385	1.010287516464435	1.003935779033959	-0.5053594109510839	0.24019843627563325	1.210292713734918	2.082679750311852	1.3202790180240407	1.3520737836439483	0.1651003912559635	2.056739109835856	-0.25347056704416426	0.5302017968956401	1.3179856998597332	1.6058472749764625	0.5246560943400983	1.0910838538304977
LPI	104.0	-0.19524187582782412	1.3701540050364964	0.9067717148655831	-0.8083423151123519	0.9893493493631424	0.7967264332397785	-0.9766572642347234	2.4977347009146387	0.8728066410368271	1.7984368588234922	-2.3762988219566243	-1.0322197221210396	1.2694036040660441	0.43498294026044937	0.5953809654074592	1.9283687366166267	0.8939586786068574	0.16454123676039906	1.3573915659151652	0.8485317184896888	1.8840262396584435	1.5618019543503994	1.4479847277439164	1.527534784871831	1.0808365475203037	1.3053768405323964	1.6142020860850437	-0.3532713437321272	1.0454647062075915	1.5974322930998779	1.2564152623794986	0.9846141817877685	0.9606133413422092	1.007293308706738	-0.4607052464499319	0.20257531352472835	1.2547023756055005	2.075190194608606	1.3278097712762353	1.3424973486590877	0.1346385755413149	2.104253809134154	-0.2808544417506747	0.636598382140977	1.3705183620365695	1.6254997397144726	0.6234230281260353	1.020382369479606
LPI	110.0	-0.0480045232222979	1.3325201353015488	0.8547698621357002	-0.8126760876578292	0.8765228324016284	0.8131132101521068	-0.87593315787808	2.5328890250422473	0.9001841560713383	1.803614068405141	-2.3060118752253023	-0.9761687963059202	1.1976508150488314	0.5481110439943827	0.6092963479514005	1.8326933545670223	0.8510723001509138	0.30718732677806965	1.3464578729192251	0.9131780969431648	1.8803767497145276	1.5429257157253267	1.488664379737589	1.493587717884777	1.3164587386908178	1.2673944710829321	1.6355052875437242	-0.31730114677498344	1.0406259047374924	1.7568293412648068	1.2259404947162118	0.9893849705896759	0.9083810215194751	0.9843785259924839	-0.44120610857381404	0.14687744468788386	1.2979882153003877	2.1243395888785366	1.319980695584871	1.365891556046103	0.1258196241764963	2.0980957555599087	-0.17523668024586608	0.7393809440642206	1.3862818774562409	1.6163840790699118	0.7151445770220849	1.037952313379691
LPI	116.0	-0.053909427081738535	1.042541208463798	0.8163235012285078	-0.6358118773891197	0.858450824990706	0.7381240599290014	-0.17992393364024556	2.5848663528547218	0.800491942225965	1.874037684906524	-2.286337483983695	-0.5799705742250374	1.1193946642271269	1.0066022299549344	0.6861140468954939	1.1369293103227014	0.6039662597262333	0.35780046601752286	0.9293444897094946	1.1522051361211472	1.8610904542968607	1.2738545077467012	1.150423873512182	1.3651080427484346	2.505180221675927	1.2384362838668255	1.636120488499596	-0.33651439253208676	1.0245437723733641	1.779096732660038	1.1584628375915973	0.9486798933257109	0.8506938348944982	0.9963460645135037	-0.4317927287294999	0.10153373116217311	1.3311097693140586	2.1635388515116336	1.3222866905961996	1.3852596334925689	0.08597431246794314	2.06686015167849	-0.05549103858003932	0.9158780426449474	1.3395200439235693	1.6526040903289139	0.6959743052896085	1.0282936899990778
LPI	122.0	-0.31902687931659196	1.014484912293507	0.8713784248674358	-0.6540194245072337	0.8273788242637112	0.718184837955096	-0.1938293719700878	2.531463663567859	0.8142675197314582	1.8622119239578314	-2.3445678534381336	-0.5307354251553408	1.0358070321776616	1.0195907320575546	0.7203154054082702	1.136857075326119	0.6098813891951641	0.3641358312617257	0.9180081755002012	1.1283001478754493	1.8150411990012318	1.2568321522340866	1.0876378908956048	1.3512861620698307	2.5124223476518748	1.2355504506925439	1.5566595073477933	-0.36270619326684833	1.0051364155077849	1.6678630192490604	1.1511158918044142	0.9355143312042138	0.7962093349325385	0.9947914803708594	-0.4552175127100819	0.1631328324392318	1.3623767345009405	2.140149833035191	1.2999923568767986	1.4153132578342267	0.0774133568445214	2.0340669827367566	-0.005017753397864539	1.0481747012635463	1.3212152883911812	1.6787357501076585	0.6896023453142618	1.0251982198061529
LPI	128.0	0.06385816601033824	1.165550140083981	0.8139757834446159	-0.7577032894278666	0.8514764639980946	0.7487571733133196	-0.7812833891281833	2.4687076368437952	0.8810061401409637	1.7946307155614813	-2.416563276734056	-0.8739680562448564	1.0783395128144744	0.8582435755557764	0.7816681267594104	1.3500941024110749	0.717482020201577	0.39668482024828394	1.1850799736814692	1.0701048507625828	1.798409067568779	1.434426400590699	1.2418172349619958	1.4264965126480988	2.0097130668591694	1.2007258244901151	1.54579956301447	-0.41623778947393947	1.0072904832672038	1.6457152951390654	1.1087057930903323	0.9038646755174121	0.7519241345903086	1.0142826433576384	-0.47091754267929	0.20449371013037543	1.3750900044343362	2.131874745026711	1.2774903901834878	1.4073508725793666	0.1069047146374595	1.9976466012591398	-0.024661981116720404	1.028608976069562	1.2978789738477141	1.6714204730413247	0.6965057588357798	1.0054464128266074
RAS	4.0	1.475234645967642	0.139319448629565	-0.8174308340794602	-0.311444708003633	1.8022697752002765	0.36453985446337533	-0.46194515284120674	1.8063335300770578	0.027593597900996674	-0.5760238765768998	-1.7312672876716173	-1.4540414830927801	-0.03514897861716349	0.4660688547420574	-1.3330514215977625	1.4444053724400907	0.24280093100498687	-0.7311873675861866	-0.26097225641444144	-0.09941013911441728	1.3837569588990168	-0.07599534162332208	0.38898971804495414	0.36950332326290886	0.5008647772561701	0.36406610978786647	0.500563927912043	-1.5273558169534456	-0.6558529053635967	1.3233957539127117	0.416689527719278	-0.2695458647778347	-1.2924299197193168	-1.0857364205663682	-1.010337932250758	-1.2627385970470786	0.31040387515472434	0.2923026666645952	0.7580159188680572	0.14349169334714973	-1.0782602190230555	0.6995425950443276	-1.5496105745292887	-1.189276732287901	-0.5730892892333324	0.5060258067351373	-0.43452827716633474	-0.05593034065153704
RAS	6.0	1.4873733978597177	0.1069670317919644	-0.9206524362813971	-0.3880317184839984	1.832081640931971	0.20904113985337586	-0.48962421435848874	1.839664164933173	-0.0030298366731315923	-0.5774850029116915	-1.6584267069457206	-1.573645969763293	-0.0359637108446632	0.4293141698447417	-1.3774230897326223	1.4489729860638263	0.22868522760144058	-0.7834684584395882	-0.23055905378868785	-0.061656039838211205	1.3661423001517565	-0.09458876057681258	0.4275817683315026	0.3526356273555072	0.49890957907134925	0.37880066134530815	0.5037675622719603	-1.5600707028960952	-0.6541275296580812	1.3732249159110568	0.2836958239418541	-0.36687795974064125	-1.2986466772931422	-1.187607284822703	-1.0502985246982448	-1.3150330267056802	0.2820191671965166	0.31595758860433426	0.7836092767762497	0.13596931923873012	-1.0895348859069112	0.6383736276887929	-1.580701806227926	-1.1821141834446787	-0.5408263434426911	0.4875615266465942	-0.5960952065000888	-0.1888147798158849
RAS	8.0	1.5615304409440967	0.06442118724034919	-0.9795120189528372	-0.4716217849264968	1.8931098593313034	0.11719161113940382	-0.5775672734543751	1.924626520289689	-0.033414387748307975	-0.5894972114888357	-1.6356740833798835	-1.718920922103084	-0.029370069656164396	0.4148057133764914	-1.4428635604644762	1.4730192087981788	0.2212805428620896	-0.8315951962393945	-0.18478186877086022	-0.02266078520354276	1.4047407274422425	-0.12111805322868686	0.49205871734983747	0.3427113805771654	0.5122040882712279	0.4170173877529029	0.5013711863798215	-1.6183309551567557	-0.6631143535341899	1.4283431109369493	0.19807623794002335	-0.44528965814559396	-1.3280599084592855	-1.2588381171454868	-1.0899645722137845	-1.3825305249116235	0.26164116214455957	0.35494847655520106	0.811673964240733	0.1600644740183337	-1.1347903797239318	0.612279168695118	-1.6142739470551586	-1.167153073046879	-0.5295347383436507	0.4823692953601979	-0.6956381849225205	-0.2782556110970114
RAS	10.0	1.4705125946751152	-0.2204281479107706	-1.0895973006839605	-0.9824576532149967	1.7842536716543294	-0.44497847795102496	-0.9753405146296911	2.1418926415664856	-0.29783665381967434	-0.5933446446590435	-0.6173068683733854	-2.0607895384128727	0.07449857182230857	0.253104542624708	-1.2912697639749529	1.397193983896516	0.1367431809046085	-1.0163679331463504	0.16132536696035232	0.2598822942478119	1.2333508528313024	-0.2957926677344533	0.8772063224498549	0.15715571976595616	0.47951907602470023	0.5514381649288829	0.3947361255215588	-1.4555699701517455	-0.5179825850620524	1.3389762724732146	-0.4170992299701899	-0.9465558896701876	-0.9503282794186632	-1.2240674566684189	-0.9783579276755752	-1.3808888694502601	0.060193348766586066	0.4526911387984972	0.665129680762153	0.3781416601744677	-1.0832560551678387	0.20222147739092816	-1.3927115326520305	-0.6828201954261894	-0.2640745425494697	0.2642026638903056	-1.0604060219426115	-0.6450229141369651
RAS	12.0	1.4045589369492781	-0.4040426728303677	-1.2527015248448097	-1.3290438397850568	1.7002907070878337	-0.8544676375985091	-1.1829453324237	2.3375930567392205	-0.5205069031086106	-0.438196261973018	-0.028675355670087364	-2.2801838829795567	0.10870386446534663	-0.0488792165413736	-1.3576238924582313	1.2978412628755667	0.03726163594955966	-1.2032685860178192	0.340914233133174	0.4514399302274625	0.9420263562231282	-0.4194611689868509	1.053926535070809	0.07162933995488892	0.5470538795384584	0.58137675315325	0.24857441587346416	-1.3767956607302505	-0.30526851649036346	1.347301642786442	-0.5886090233147596	-1.0499911473674604	-0.6512510133546301	-1.42053556171675	-0.8796770391308405	-1.1885808474154	-0.2548627073636849	0.6015011208298009	0.564059503809897	0.27508149843064406	-0.9204617125201252	0.012268487016109582	-1.2915012830153414	-0.38086118844365335	0.008513069449623968	0.08743189688036795	-1.296501793157326	-1.0394554192663712
RAS	14.0	1.3202499994525199	-0.45874951618802723	-1.3342396503974254	-1.631548927586626	1.6280628543683002	-1.1844562600032338	-1.3401553822630865	2.4179936181020323	-0.6326998922900193	-0.3622362147309051	0.26657863780856694	-2.309223449619689	0.08018568767862524	-0.4324890020569061	-1.5281685105728262	1.4131094712871826	-0.0536173186692454	-1.3856022960951222	0.43236230577489276	0.5971064745868075	0.5513419146393632	-0.5844019538166465	1.086063125670773	0.013945446169167392	0.6110709674947243	0.6781255062104868	0.12006913470002892	-1.434321988228896	-0.007601719388807153	1.3180542419519437	-0.6390340449235838	-1.0356378344221362	-0.7043002736178918	-1.6725810987612384	-0.8979429773138832	-1.051810130825125	-0.4805003481931792	0.7447840548017118	0.5316914298897516	0.054524690459659436	-0.7966626759090161	-0.08163988105069693	-1.292389591811204	-0.2575668913961517	0.1959942974470497	-0.092288683426184	-1.4697637049124879	-1.2801586200154809
RAS	16.0	1.500044601247394	-0.5014748505329355	-1.3400024616633275	-1.8873527916879795	1.5824550372351027	-1.3346214204379947	-1.4259972103167795	2.505752778424689	-0.5784231533796816	-0.4834241003505042	0.3618632678651275	-2.4936940713783673	-0.02688588222894977	-0.5452290544407149	-1.6069003200121348	1.4214692489562424	-0.08960999286249309	-1.5267640854556954	0.47707695468082084	0.6665257502150821	0.3642755302898953	-0.6942548662573756	1.1239286202097711	-0.014231966205931186	0.6808501815252714	0.7491113056688047	0.07703905669618437	-1.5446862796796694	0.2375547983750713	1.3458019638323981	-0.4876244510947835	-0.8234255774246916	-0.8796487106518541	-1.7759733808050666	-0.9724864648990399	-0.7961183711723455	-0.6551676539965797	0.9157865271470192	0.5319408631051247	-0.07335375181561679	-0.7562825690760948	0.04174137597587536	-1.2200618596563186	-0.3890549406802523	0.3026195007231855	-0.12865792310608642	-1.6463157496885568	-1.3721045689888416
RAS	18.0	1.2252447423391204	-0.5733434733545218	-1.1883687483785974	-2.087908891409619	1.535723950571759	-1.1591455758336215	-1.3892351121189912	2.5228636353332514	-0.5446645144004767	-0.35805363322909833	-1.1357011628829352	-2.6586889335363577	-0.08776670946970566	-0.48604799407604776	-1.5172607771006574	1.3994209044469568	-0.08952259018092402	-1.5862163367111335	0.3061640725900338	0.7945391797070221	0.34383868200472173	-0.6529957189268494	1.22890978728926	0.1232313604062477	0.71576600509884	0.7781473270071688	0.1359583812859876	-1.6364921630553781	0.43458141771415326	1.4123345119357116	0.1582178339420521	-0.2183796175682969	-0.8795048608824644	-1.7949765355041658	-1.179892568690964	-0.4693735377926589	-0.7031405834202353	1.0626345605099525	0.5873636604643724	-0.06417326876523066	-0.7210347711799978	0.21766239455827927	-1.1296687548308026	-0.8320920520717708	0.4082304819492536	0.02949821806990274	-1.5654569705527783	-1.2413357491382129
RAS	20.0	1.056831382911072	-0.5963497083036222	-1.0212829757655684	-2.3258611233240325	1.470547315036047	-0.8149296110161474	-1.3595827057455758	2.489226730717172	-0.37320865680625176	-0.2665568969301276	-1.9798060424706168	-2.575568825555873	-0.07053726843184645	-0.4622737410960123	-1.3945683043236166	1.4030726949793475	-0.07251562165310968	-1.6521215161784475	0.13361760250067783	0.9109748360381944	0.46217685179288914	-0.5900587106854653	1.2342388449361859	0.33466317516752786	0.7715183196096707	0.7682430573728548	0.16854686985920062	-1.8747411783351606	0.6286271914102409	1.3512896978591664	0.4511686613118266	-0.22487349797917294	-0.7811654184829664	-1.5784789876741654	-1.2321134144255266	-0.259742011562957	-0.6855095377184377	1.182337475942279	0.7175655217990485	0.06528339833119808	-0.710572549810857	0.3767861327499117	-1.070106939399218	-0.9625086397613524	0.5492047605479728	0.10553140225885653	-1.670129411764465	-0.9700980477414605
RAS	22.0	0.8507963351162248	-0.5652118321587273	-1.0401258485136127	-2.4005982195484146	1.3755338431675952	-0.8376481351844609	-1.2160005190503225	2.4985124043202944	-0.3119702519907004	-0.22414026983752855	-2.0257204932969723	-2.5643577312946886	0.005708272385941844	-0.4455395027403021	-1.265855882830266	1.4185129399440277	-0.02940924928978056	-1.6855286433291958	0.1350538610499223	0.9283892339253235	0.6634877936038748	-0.5236219290352461	1.2872980657519244	0.415799279980048	0.797448690129469	0.7951557446098961	0.23944049581294372	-1.9092565445114509	0.7918589775170773	1.280522275298637	0.4457909573291003	-0.19080708828595289	-0.6141041802127921	-1.3415713153361897	-1.2577574302033878	-0.13231324051495497	-0.713460151777406	1.2605971159474263	0.7373979339388589	0.12958886714426263	-0.7155031266454458	0.5015331054462061	-1.0700850856551924	-1.0417119517874103	0.5674918210554033	0.18349394209330308	-1.7822828068856238	-0.8400075927723496
RAS	24.0	0.5863477985676765	-0.4993858269652448	-1.0041732733258784	-2.390333671404495	1.2733850700940008	-0.8309697008028627	-1.0585245602826625	2.4916946000265665	-0.16924152180144175	-0.14302912377434174	-2.198861687795787	-2.5701617826260543	0.13270980188138817	-0.4026659173789418	-1.1459552552581667	1.451246475904346	0.03289409028304605	-1.6616160487822331	0.09978618011486963	0.9168145862563365	0.7910879621224279	-0.35450701169670273	1.314516770430887	0.49856986897159494	0.8083185962483128	0.8207618622852892	0.35508196853689844	-1.963008907307753	0.8458440088196961	1.2642514994413308	0.4913597467382083	-0.13034210291045636	-0.4410702121168182	-1.228716604096679	-1.250817324023608	-0.05344038656927287	-0.7007861815651004	1.3442747223916989	0.7536205886429387	0.17409150857550784	-0.706914814738111	0.5593145333207804	-1.0079143692283288	-1.1369061786115437	0.59656190021606	0.30787016020872926	-1.7120317264866804	-0.7036747027894174
RAS	26.0	0.24280303731116679	-0.4198805402198525	-0.9175238480495803	-2.2915070854257062	1.175793830874102	-0.7220861883872399	-0.9500904834298368	2.4518132450102144	-0.008282075864558824	-0.07526552157737121	-2.4003268653758627	-2.576087845703127	0.3145594489704834	-0.3190345926467799	-1.025638817609167	1.4951112726199367	0.1482090944537413	-1.6195809634078973	0.08117254524827619	0.8823048789945884	0.8521474084871546	-0.2359258100463398	1.320786901022481	0.5839233036791269	0.8009102836003351	0.8357919087606639	0.5560344430071055	-1.9782401248384733	0.9120396142473385	1.2735368141274443	0.5383451030097482	-0.029731682517771967	-0.21669018076910604	-1.0833668953356206	-1.235576547774405	-0.015970366928240633	-0.6496998946269167	1.4540188429351417	0.8067922719523603	0.2688689358585344	-0.6779107178794788	0.6569640139196349	-0.9827681615407926	-1.2167108511000604	0.6356285987262136	0.4363140785790811	-1.5309955082014133	-0.548406161902725
RAS	32.0	-0.2810481712226302	-0.08070748963554442	-0.2250136805320068	-1.8208993623324186	1.0139999600123937	-0.11944520447354731	-0.7151814383308909	2.356353276707062	0.46253682677568014	0.05872504301049265	-3.189721886136528	-2.3375727554971966	0.9255293959904213	-0.09529464686417562	-0.6491229929821175	1.801376903080832	0.5501489654532621	-1.3943877683099686	0.1748106371300333	0.8353676638255471	1.17326884516921	0.21470173304863777	1.3566189486638038	0.8746487967119059	0.7754395176726728	0.9413163607689669	1.0244594495324375	-2.054525867367174	0.9996875095097478	1.325889839636843	0.732813728803224	0.19791154297135616	0.2573683751047993	-0.7741776730610151	-1.1865510459259139	0.10901789884292434	-0.33880764918251416	1.7850973879278773	0.9976709833622617	0.5827019464767487	-0.5226994498979834	0.9025126251271063	-0.8382914417195966	-1.1863091143447626	0.8450487963017416	0.7488721534267808	-1.1454044991994912	0.07197537617877356
RAS	38.0	-0.7663117152245308	0.17528750268610588	0.08470918675256721	-1.6046750060172172	1.145031141621739	0.1807182610764348	-0.6449867872057256	2.3147079217964284	0.6448139307698174	0.21515016224724653	-3.3129814046974353	-2.221502756777419	1.2656316234635858	0.12059484431798502	-0.30419800956081217	1.9697662654428225	0.7410132712299308	-1.1969057326939012	0.4134048234676653	0.8419931238950988	1.3667981000715994	0.5644541824499175	1.381078361222507	1.0289706333109943	0.8307222644187485	1.0510788706810454	1.2772774413332246	-2.056286365931143	1.0544438782795327	1.4560971670975131	1.0279707913155036	0.336935817765971	0.4502445669401913	-0.6368540554480913	-1.138939641935795	0.11533751089389949	-0.1515092197832812	2.0519142369277716	1.1606677717690939	0.8012175263764174	-0.4193685927138838	1.063488974513723	-0.7933618335166119	-0.9730318889540223	1.064387192112575	0.873828937736905	-0.5475930115160336	0.303914552976099
RAS	44.0	-1.0887137536919211	0.38449697764608126	0.3435103540275842	-1.5760318630242296	1.189625924376554	0.4011788132544618	-0.5008679881842901	2.3630502642496305	0.6633966487889248	0.3128343770753035	-3.186924349823805	-2.214914679843089	1.3859214718870823	0.2557331012670702	-0.24935615472626588	2.087545982214037	0.876648567370102	-1.1377817011466171	0.6896115894874042	0.919966817744549	1.63981312977018	0.6698202601589122	1.4014713752966756	1.174588803717874	0.8923887565816163	1.1128307747027701	1.3920840443584452	-2.0682107230138644	1.0552558233409821	1.4149704137669525	1.2101518100888549	0.3497202720161102	0.48148949531916857	-0.6096281536356669	-1.1128818218241014	0.1563979904498486	-0.012221996951503783	2.215943942341588	1.2517177222071376	0.8662852998050878	-0.32536163665197326	1.1136040194613104	-0.7322573206083282	-0.7632685690996712	1.2176920877253534	0.9085585656004538	-0.1446402197286954	0.36678633850611636
RAS	50.0	-1.281003524610599	0.570099212878841	0.4210249971153748	-1.5721913461768862	1.0913213020578993	0.47135443142789496	-0.4647240495528056	2.3384043935969605	0.6352347672161532	0.397772987175722	-3.113820724366969	-2.1891782722218074	1.4625577706170871	0.28680005049216256	-0.17022797904261508	2.1109355129604546	1.0014140902152437	-1.1092525041076022	0.7587335675430446	0.9572415092061546	1.7145204243133378	0.8247009977666497	1.349786499126359	1.2858571495936328	0.9372821994694277	1.1455222162978604	1.5921670419696201	-2.076377051282176	1.0697397074217274	1.2501668555951715	1.252677478916748	0.2869919044727707	0.48022945653245974	-0.5403428218786025	-1.0865514396431695	0.24562480053646993	0.036036054208343306	2.242747037664106	1.3052306276578018	0.8365925564568114	-0.3180293694417519	1.158488486482208	-0.6653468572203166	-0.7024513520339541	1.2842608708704857	0.9982858271595073	0.1107500773170867	0.3998085859007632
RAS	56.0	-1.1290002898241005	0.5779786418960638	0.37534385107909746	-1.4587161164643703	1.033857063834025	0.4609103441393564	-0.28124697423523864	2.302860650706483	0.580615911245915	0.4097067368222321	-3.0985440198283745	-2.1284761095664146	1.401972465327301	0.28183493249758057	-0.0730739039275403	2.047367597320091	0.9986488972807929	-1.0419673592316283	0.7395469481568299	0.9105981361914334	1.6030939519279575	0.8002562823177307	1.2951940457055748	1.2540165118700703	0.9403938861587943	1.0600659253438054	1.628565182591312	-2.0699191889654496	1.0115677355436714	1.1947217543889495	1.2497589034568286	0.24875496539459618	0.35707662060031964	-0.5075935403328949	-1.0469949024203402	0.2987335521147559	0.05698033396931973	2.09862285693178	1.2708875442324943	0.8314367639943381	-0.2863212562199707	1.169480376615636	-0.6113636486366341	-0.7096670288777682	1.1852701799450895	1.0132279290287913	0.1789459318947563	0.40757008783902315
RAS	62.0	-1.2215308872860935	0.5703053965969367	0.4302299886012127	-1.438396211839935	1.1344534191397764	0.3448216526754758	-0.2706327314929379	2.3974626049674472	0.5846555514926782	0.6016836276055907	-3.093858663444584	-2.1097213659299956	1.631387417320877	0.27056971715917993	0.07505552255249184	2.120464022646032	1.1403168138688684	-1.0009786414251012	0.9014474661308443	0.9112471042235472	1.5318786667628284	1.0256708433027748	1.2518248136626158	1.3603085330636933	1.181593285495268	1.1154060930006342	1.5631452818547997	-2.0958958846326943	1.046230501614177	1.217682172950396	1.0131684579379332	0.2618388728539808	0.397233303596781	-0.34032386348296484	-1.0287730228491252	0.2139792413009637	0.04194418060131441	2.1445459107889104	1.3241508709239955	0.9042819181447255	-0.3108091957554111	1.1212684757349436	-0.5887866959817549	-0.6612384994492291	1.220707672415398	1.0979593014431583	0.2535737253542479	0.4772519742700289
RAS	68.0	-1.3509703203899401	0.6632716188776645	0.6395778295235066	-1.4629353972307972	1.0749677499915522	0.30999591511974767	-0.15523167933213158	2.4198124458543693	0.5575058506778442	0.8088420477418052	-3.0002445567788087	-2.2320658069805783	1.8640716046683152	0.3198934039467737	0.2485039722235005	2.300695942105084	1.201075447426895	-0.9668529143359352	1.0274686874552164	0.9527185271556847	1.5768488519559891	1.1221092029632462	1.275223546680157	1.4699878290964494	1.3240962842768944	1.2596753848148725	1.6454823832138894	-2.0970150776152536	1.0821109215156168	1.2542115399522848	1.0736700674603659	0.24424714050493673	0.45569074102767876	-0.2887463913198373	-0.9777680278270614	0.21055836336869505	0.1350004387071294	2.291496878419891	1.3993167256251167	1.0093991048698683	-0.3163755626244671	1.0971401135092007	-0.5580475425177358	-0.5837861490979139	1.348347180899764	1.1943895877085164	0.41910327792779095	0.4920121744020506
RAS	74.0	-1.3222422116463723	0.814965503565175	0.7497956004224944	-1.4120595388034065	0.9746478225282594	0.3224207510144414	-0.05599946515572902	2.375418485390331	0.5861285305212879	0.8864708437897162	-2.926807347387492	-2.296192263643049	1.8915866025635648	0.34612241669442406	0.2928368269231573	2.351023904708002	1.1595786588460317	-0.9287959337320767	1.0528581032671256	0.962734276367284	1.6351036976107065	1.1419733098970002	1.3094191531750792	1.4884482017746858	1.3767128835117644	1.2817796763238347	1.7762318454415256	-2.0493317324965643	1.1532717596478137	1.2651107091309677	1.1506212269145761	0.21122173236171093	0.5388023022245326	-0.3061620292932618	-0.9481369155657031	0.26243601991816756	0.18762088422259718	2.3863797061352767	1.450971724494019	1.1040729582055615	-0.32895160010687213	1.057624076456634	-0.47446823243978054	-0.408078111462559	1.425347770657298	1.2198718495386212	0.4800739424776673	0.5488787854453195
RAS	80.0	-1.2650111071307584	0.9041929314375273	0.8486462437256052	-1.424300274674527	0.830167915892521	0.31675245097168514	0.045546221567406654	2.3992906251223647	0.6186548478743024	0.913305265323106	-2.928986210778315	-2.2869357892350672	1.8865507330298574	0.3804243374384749	0.2652021443088562	2.3506392754183034	1.0649497380024293	-0.898047880369936	1.0467628002228333	0.9850876180543834	1.7303656151538331	1.1842044024184604	1.358180621125759	1.4956911102034323	1.3319691556457094	1.2537345011852594	1.828731369643234	-1.9983825050075914	1.1841267598214742	1.2804384836989318	1.1611130070053919	0.16593436632054348	0.5138553241228456	-0.33287036736545134	-0.9364556504382608	0.2492458246555408	0.2541368997754476	2.423899682525318	1.47200440060276	1.1352077852568152	-0.3319012687451439	1.036251051273382	-0.4399288032258801	-0.22940099126099803	1.4428138888944093	1.242633192159032	0.4714660699195282	0.5880059911798967
RAS	86.0	-1.3872844163433042	0.9951794764350993	0.9363975464347118	-1.4203605116100015	0.83408657938298	0.3426571039311325	0.018535544282259776	2.346568682315776	0.6004427527055762	0.9324913760212243	-2.906838673363708	-2.3005118482279903	1.8724102016164217	0.3656926125213912	0.30029209176627353	2.270284680206174	1.0067733021130443	-0.9126701429966685	1.083096065156742	1.0534755234261397	1.8110672143659798	1.251930286504464	1.3374420689820157	1.564544316304023	1.269903322865347	1.206989013269547	1.8295307085956383	-1.9429138637602763	1.1717333176604667	1.2643290870086819	1.1346746762561044	0.12689614662201082	0.40439771403401686	-0.30968003029675656	-0.9348737260039981	0.24142781966958735	0.24850207732663468	2.4184881905854594	1.4764981790388032	1.0796908293068241	-0.2994286942602693	1.0304977829629416	-0.4866913565509352	-0.08505461759819488	1.40264855478149	1.2342345482847823	0.39108735477129053	0.6385560767751888
RAS	92.0	-1.301302322990516	1.043658857021027	0.9578958295620102	-1.3368985989996638	0.9040305773457472	0.33107897854346513	-0.10324016427956764	2.3381880329113818	0.5273362224373354	0.9271517951141784	-2.8927949169225804	-2.2098173520597513	1.868184248629592	0.340604215918677	0.3268149493185865	2.2531082587489086	0.9940278319075054	-0.9298247024131499	1.1415549185129248	1.0940535018680437	1.7864243365690655	1.2376786899596997	1.2621084694722366	1.6083219461369058	1.2249813181365468	1.1497279907839684	1.809422481684088	-1.9067013857760953	1.172092494472943	1.1926178848632285	1.0624463845315093	0.1132154241797072	0.30743797070373746	-0.22125081591235365	-0.8841501731498149	0.31776798310295973	0.24317599035152304	2.402824813190877	1.4622050854533393	1.0554702768423267	-0.25241110516257653	1.0454071167418268	-0.5184795059518318	0.0892647003809164	1.3741379597357133	1.2403882428696675	0.308771484696699	0.6622212978102965
RAS	98.0	-1.6692349442260306	1.0109464627717906	0.9585782663047037	-1.237341480477124	0.9575002737397623	0.25641427009641243	-0.14175764728183657	2.374146475247168	0.4757496465132278	0.9905395448654165	-2.875202650922124	-2.117599992831013	1.9122593771682441	0.34952108396660087	0.33476194776568086	2.3446584035515765	0.9729463810693681	-0.9040831243494782	1.2284169313538231	1.0768972151904288	1.7516622328470943	1.2398183782205436	1.2162864176422892	1.62741329589958	1.1607763841221552	1.0783170293359474	1.8083801123493526	-1.8976128492883384	1.188365988409131	1.1561815892235907	1.075495564863753	0.11969448651687856	0.33687764509059837	-0.1593301524710946	-0.8729332628506862	0.33526918764796215	0.2425229202499135	2.35266618345826	1.4446348068796018	1.0594208455687344	-0.2475621971382857	1.0784078005948328	-0.5007196034156546	0.2667549093939622	1.445848115720082	1.2724869388406228	0.22832472106508306	0.6669070418939623
RAS	104.0	-1.7371681521865665	0.9691261187575605	0.9027890534443685	-1.1729533590818517	0.9634457027438369	0.24506717312134346	-0.12384043841116563	2.400262586903119	0.450341182378827	1.0143451569112227	-2.844974721224312	-2.066201757142695	1.8952204942648039	0.36077575394114414	0.4058312903413563	2.327297091643475	0.9531397352268066	-0.8359697859768068	1.2324267347264504	1.0863111265230316	1.7085988110026122	1.3237646686975288	1.2099525983128547	1.593758446837995	1.156106816342653	1.0942402775932631	1.8913196861201587	-1.8882722180466456	1.2137315693655213	1.2407394636104998	1.073927779629492	0.10358467832607421	0.28945850707089293	-0.19963260984768177	-0.8558711430622956	0.24541475217410563	0.28316477774537857	2.310591342608836	1.4431864428652559	1.0632900390803468	-0.29499584749296076	1.073195835661114	-0.5419516791545093	0.44255214797814385	1.5193193164546777	1.3032228010960578	0.30918823814528174	0.6245151153009381
RAS	110.0	-1.8127418029083688	0.9757923428218694	0.8525581067786463	-1.0904810207824458	0.9777698776299626	0.2566443578412981	0.160287978432718	2.4284250539919237	0.43797876334944963	1.0310582348085775	-2.818511230042752	-2.121565416895858	1.9085331175991889	0.5514031003001442	0.38774609637322427	2.052204101391807	0.8589242374383658	-0.6432246219764435	1.3404367168470581	1.1602528694260723	1.6933183819232336	1.2441087796323995	1.2022216214637642	1.5261045232954609	1.529798718798801	1.1000455485275162	1.9013883183569016	-1.8583457203220024	1.1816252556537554	1.3091921823280728	1.0432882150149525	0.07842712742052207	0.21550861433673457	-0.22482672027800996	-0.8468973226401101	0.1665973359331965	0.33731002841278057	2.3335602044568464	1.423107341598027	1.0857394932989168	-0.30592322699352237	1.0500942340205996	-0.5155189638469049	0.5325580886886405	1.5175975109415147	1.3488283054367498	0.41485030888026964	0.5995658004766894
RAS	116.0	-1.3260653698416085	0.5384401621109048	0.7306015632809448	-0.7639321440070469	0.8985774141028735	0.1779609894683671	1.4943601480365025	2.236476575672737	0.393811571472453	1.0893041991682257	-2.8595253630942303	-1.104360338208547	1.7965704086459968	1.1153168796642121	0.436542980572284	1.336509658408836	0.5738285964558197	-0.28601282577997134	1.1196785503121272	1.2838501338220478	1.64482815690657	0.7181045953215502	0.9161818870123574	0.8877437285920082	2.6536807117276338	1.0777377824597885	1.883368595964667	-1.8938732641346214	1.128930344531983	1.3293944770616084	0.9793156271962675	0.056889727915032044	0.13413014164361292	-0.16373405542162076	-0.8284355868890739	0.1931465317897313	0.3549080267554106	2.3507038740458337	1.4246783723898608	1.0745243137457154	-0.3512411216305059	1.0243467492481844	-0.4143669944787401	0.7175885994392591	1.4223783629704416	1.3281098930831956	0.5022936872890917	0.5231724150619903
RAS	122.0	-1.3389033910250558	0.5171180791020628	0.7238812568795412	-0.7808703847146239	0.8997060216597819	0.14582687948723608	1.423645994989554	2.2214837357217436	0.3878961014048457	1.0848485767528044	-2.9130762206977585	-1.0548238631819307	1.7760872247361081	1.1168694664680225	0.476873840200469	1.317976948325618	0.5698439673519379	-0.2806487338711646	1.1170033690001797	1.263015751898488	1.5735083787794224	0.7577417930639241	0.8690240595751755	0.8819493843532603	2.6615009713596973	1.078152988255511	1.8822976462657957	-1.8918252157385964	1.0944599086606654	1.321109761841871	0.9803063341868714	0.08228456035171158	0.06555554260327112	-0.1727289996169361	-0.8138418771074892	0.25832108677900834	0.32382775909743433	2.344079741161707	1.4054361441970231	1.091489224422008	-0.35170336942911345	0.9652321734755827	-0.3556350279164252	0.8382241395543414	1.3456677657277472	1.3160360156750643	0.5599941205132194	0.5095723946628171
RAS	128.0	-1.6286478936279074	0.8011827340892684	0.7767137387151861	-0.9598551330115187	0.9847313067732753	0.15684239185187193	0.5400964490424481	2.4925998057331813	0.44172402641260206	1.0627947605016201	-2.9523478754200734	-1.7382781064709305	1.8202461130184933	0.93992260255229	0.559410135649529	1.4759961329679216	0.7004870932810251	-0.4345669178950217	1.3724760282765234	1.2736802891931063	1.5518318444867012	1.2588013633904307	1.0874982837163363	1.2268908908580727	2.432210797405882	1.0749968426718444	1.8748411021471423	-1.883772033814128	1.0879570881096787	1.2652159774915717	0.9951844245782391	0.08267216841419898	0.012312308707441724	-0.17317340803288098	-0.8045866521899907	0.2570186331887574	0.34674028806333923	2.3132677809041136	1.4071692942081917	1.0932217817969347	-0.3300376316629602	0.945927559849734	-0.3781211213983249	0.7911535918024778	1.2947453642772944	1.329634702670583	0.5609519817394126	0.5222083839731201
RAI	4.0	1.1064604462563046	0.14239025481295212	-0.5619371623606024	-0.2307693445807511	1.6736239249582237	0.5998106645244604	-0.44485102599681897	1.6019451979099595	0.07162859785403904	-0.9016249011555554	-2.193664266402242	-1.609883531644998	0.0621669329285134	0.5851198789711057	-1.8373461628552987	1.4817257872594867	0.30434228462421803	-0.6989741986235646	-0.3643491854222224	-0.28233931873682766	1.2682065435900156	0.0088877082906853	0.48268600273647594	0.45180135081901796	0.5683118249936913	0.27140622087120253	0.5278800652657215	-1.6322682219628535	-0.7627889312225592	1.4465612206365506	0.8050477020454055	-0.05431954447298054	-1.6374214556767932	-1.3249778372998755	-1.0386964303991568	-1.3814572916759884	0.523399840347791	0.4920941417659566	0.8704131173548149	-0.1284262898939986	-1.1291053277270493	0.9399943232754654	-1.722834188099001	-1.4154952576728368	-0.5724152517788336	0.483616319957289	0.10142627088097385	0.3199534613539645
RAI	6.0	1.1191904227405416	0.11139190465413305	-0.6478418188842553	-0.2874095251838153	1.692169383946523	0.4851630122982181	-0.45862088455098615	1.6163978308567224	0.054956738099941733	-0.9177636995619659	-2.184215736936961	-1.708473289081075	0.06376929518209083	0.5596736570165441	-1.875371964775408	1.4883955048850768	0.2967321283868077	-0.737326827140955	-0.37929210845036226	-0.26291316538840387	1.257057998545664	-0.01040088534145861	0.5063984744733787	0.44015699781771367	0.5689860863342435	0.2837494562868252	0.5383638208782527	-1.6669364067032844	-0.7503131505298325	1.4835304794922684	0.7194360229514762	-0.13620006388144348	-1.6530103594771717	-1.390945338408408	-1.0543349066047043	-1.4188736817570546	0.5139276385283783	0.5201548071187468	0.9057276550639427	-0.14157363900151645	-1.1356482515571331	0.9191859362090457	-1.7393837043597689	-1.4238104055449012	-0.5526718480849574	0.47819620610218966	-0.06954994674831616	0.24454501886969168
RAI	8.0	1.1764836253714228	0.07061364338239905	-0.6892723853747741	-0.34025111418552073	1.7440078211251193	0.43004691661051314	-0.5029822789832731	1.6725212744071638	0.03971936519460444	-0.9385173216662144	-2.235800539427047	-1.8312070248496735	0.08334771535435007	0.5643251997084182	-1.9512685032237154	1.5140018350098188	0.2996829398119122	-0.7769473710655502	-0.35266299098459214	-0.23753423986558905	1.2844878863952167	-0.031038457349933764	0.5534602379847648	0.433732327133682	0.5775394307706845	0.3048679720668194	0.5557839140577081	-1.7255378747148677	-0.759903793648563	1.5335990321923367	0.6615322953515604	-0.19179168522103193	-1.6987720059022973	-1.4402910266134097	-1.088627036876961	-1.4832522231697458	0.512173956266399	0.5597730608342398	0.9461545009540734	-0.11831559773037575	-1.1726396746562786	0.9361112049511395	-1.770446814374947	-1.4168589201304191	-0.5492093377489897	0.47878857103859707	-0.18043205094001666	0.20818103237922622
RAI	10.0	1.2542811559816907	-0.21633053035626235	-0.8073149874361035	-0.7173852164187587	1.6942279750166729	-0.12019720625706587	-0.6946433414167864	1.82294723357267	-0.13272317979834386	-0.9730088465793099	-1.7658610479619088	-2.196243902699609	0.23316329635726946	0.5165421744562477	-1.9258217618572187	1.4465383446435216	0.24549643034401855	-0.9522798470295412	-0.12013637794551067	0.02502861528022137	1.181248237186526	-0.1637859176260082	0.7893377245855557	0.2606419453972531	0.5316326531567621	0.40123608541148353	0.5305927136741048	-1.677335955185968	-0.6044706360460822	1.5509634634629998	-0.12455565003680368	-0.7583974052538917	-1.4930515892582932	-1.3948548926738915	-0.9757042331883975	-1.5465504934362837	0.4251957035556946	0.6350105121505142	0.827407763057256	0.15665724328658218	-1.0729846909358487	0.6284737739148026	-1.5876857260540833	-1.03861065221221	-0.3165250251415854	0.38793666712032665	-0.6838674996737653	-0.10319659617247368
RAI	12.0	1.3202694039432923	-0.4004928720650208	-0.9408045456629994	-0.9396200469078687	1.6818977259379326	-0.6091068841803865	-0.7886997993090675	2.0124346825624215	-0.20102462466149737	-0.9148497913333818	-1.211511896791731	-2.2706467070689884	0.37045150389220777	0.2725060462938146	-1.9893469208002261	1.408546182771138	0.17812923026435248	-1.1258373367990226	0.025366737185955057	0.2789629667075507	1.0324660200712283	-0.28230499011137233	0.9505830836753718	0.1881833962306769	0.6012882455134999	0.4738120306649877	0.5599230530786096	-1.5902961230623218	-0.3126256426386541	1.5286148584940855	-0.3773141924938907	-0.9247845913221863	-1.129997700458018	-1.428842423645663	-0.8352117996510703	-1.2973149221229756	0.24874228124257536	0.8054556916757586	0.6853287699865934	0.1604780181436216	-0.8833166254330242	0.4351766990120405	-1.4751255544625177	-0.7466693764320976	0.021380120514467544	0.34981810392684015	-1.0495006901809718	-0.5284043605077507
RAI	14.0	1.2281796196883505	-0.45139203585236004	-1.0241981073397972	-1.2011599178813934	1.6180737508870284	-0.9710064121576407	-0.8883369452253916	2.138227582997143	-0.21153292203004087	-0.8352412957858668	-0.8815198028530002	-2.3620054222556215	0.4190745198335183	-0.04219463520005633	-1.9682323876438956	1.495172946072538	0.11770165402697375	-1.298183264394088	0.09342575702393503	0.47506513836840397	0.8189393071101312	-0.4397576503793295	1.037772177543962	0.1469608652118247	0.6794362351863372	0.5648511604744414	0.5681619436953921	-1.5642465865523032	0.06313067822573375	1.4915687947667065	-0.48179349590508197	-0.966601892655013	-1.0420581870822647	-1.4996204406167764	-0.839925395016183	-1.0915992767896057	0.06285151783065467	1.0437040699438835	0.6043526686255779	0.08483541118479238	-0.7017079836710646	0.3510799119842913	-1.400212529921566	-0.6025917702965378	0.23143168463465605	0.2510209998426389	-1.2778591224500762	-0.8370706897851115
RAI	16.0	1.1812740447223578	-0.4818856295824809	-1.0405447301869388	-1.480282807869697	1.583848187099772	-1.0979125692478007	-0.9365359923316772	2.214837734645077	-0.13744169873323994	-0.8115499922568411	-0.7280231326023934	-2.4214344804050687	0.4442642303082041	-0.16497904176720862	-1.8509317239856133	1.5202450810764938	0.09336467144184206	-1.41800659624033	0.11402376053928001	0.5939310358238522	0.751485052028905	-0.500194806766104	1.072663706309835	0.12457850182636973	0.7523910003915443	0.6058236237507363	0.6047654762302582	-1.5820661630571904	0.3714226364570083	1.54382482216314	-0.14503850972528806	-0.7601988760481372	-1.0754657453013794	-1.5120371664816974	-0.8997611055040684	-0.8580345984596373	-0.057154639176154355	1.2152827453548818	0.5862051442589866	0.054041112566958704	-0.605638823719279	0.45664836867849234	-1.3104360746685786	-0.6502339110594967	0.36572079870930047	0.2563109809522918	-1.464214293268997	-0.9003764582548671
RAI	18.0	0.8844756333906437	-0.5383174561778505	-1.0354581545593977	-1.638623121657749	1.5281568584583731	-0.7205793045770651	-0.9142949802051529	2.2043586562958297	-0.057501962221136016	-0.6557182957123899	-2.011153277300545	-2.439946266576066	0.40964051582455285	-0.14080857714633013	-1.6714026123000922	1.5092486309236324	0.12573105097392476	-1.428851953773183	-0.07328270754835665	0.6924367819044186	0.7518021604429846	-0.45777343642282464	1.1820968934461238	0.24555677859419678	0.7967068738565871	0.6424824485227835	0.7565763323723725	-1.6453344053916312	0.6049128633866535	1.6299362413678038	0.244603502124252	-0.1884739030442084	-0.9973628948274621	-1.477639402529883	-1.0351892732728338	-0.5921013652573678	-0.07222632278021038	1.347154121830795	0.6496437351884613	0.12545731495037094	-0.5226354852047242	0.6423337718509643	-1.2323105387878222	-1.0435688607140239	0.5231427062574124	0.42322551326233154	-1.6338474471143554	-0.582071754292064
RAI	20.0	0.7522867153611246	-0.551450362916564	-0.6417015596104024	-1.8646940607995646	1.4741166535840136	-0.18089004070568396	-0.8504106296742666	2.194776620787857	0.06621322249992961	-0.487436929711986	-2.603874983224672	-2.3074280565179275	0.4285278171662955	-0.11300698533366095	-1.4970017254934294	1.5111688049757004	0.18305226528147722	-1.4426665058165298	-0.1620346624264786	0.7837885792894479	0.8828504644878458	-0.37102492803404585	1.195348095644191	0.4404439665394531	0.8533231213895613	0.6507549349948113	0.8539407620489058	-1.7170289006451764	0.7538811919373395	1.571112795500854	0.28074924368869153	-0.14078522958752102	-0.8774404099255749	-1.2398810916304146	-1.0576687403427956	-0.45650946315262625	-0.04659340179221822	1.4549495891023758	0.8647844632604261	0.25143857393012764	-0.4733988172364705	0.8242759432326733	-1.1581502260609495	-1.0939551659048534	0.6442602672045701	0.5028098824398888	-1.59155343952571	-0.2586895311423932
RAI	22.0	0.48521197201036737	-0.4805417194047236	-0.5974000314702493	-1.9798697013816955	1.3997612117874871	-0.1956233142495008	-0.7554145037933843	2.2225886692974366	0.11106666010057355	-0.3728947685170801	-2.70107499099529	-2.276860046263946	0.5320654791624831	-0.08771513446787764	-1.3435221677127032	1.5299957797350139	0.25516896618919893	-1.4694863611890685	-0.1538956289286443	0.8217756441234488	1.0119218163628367	-0.27994621573027395	1.236870232708816	0.5169943965448948	0.8648361626529012	0.6802813742172843	0.9086444279694686	-1.7151919725346154	0.8644031793188333	1.5458156234545541	0.235113105187702	-0.0977665560936073	-0.6714132781058493	-1.0569119508563363	-1.0637023919351993	-0.33143483817381386	-0.04512893776967405	1.5231978665598696	0.930405310201778	0.35106564515787086	-0.4470273674395268	0.9094826383512636	-1.0688031262212683	-1.1168561792402762	0.6825945626216573	0.5712850827751482	-1.6276843291447995	-0.09134095880722375
RAI	24.0	0.31986612643889234	-0.34118153225615666	-0.5505870152991342	-2.0118562742457224	1.3257258193686094	-0.16691619552301828	-0.6427857329832178	2.2245705625238683	0.1782412964030546	-0.2574038002856886	-2.7787915781343147	-2.2455923607116834	0.6782521103298984	-0.05168715537495218	-1.1965903628368169	1.537914831189197	0.335469651043077	-1.4431318892160296	-0.12202695616724214	0.8352150711306369	1.0686802982680328	-0.13653287192464575	1.2590582176728646	0.5809399378289334	0.8740698454814709	0.7143121115230168	0.9910632791456818	-1.7295433733741568	0.9067479507915878	1.4939408806931376	0.2520835733108874	-0.03748596055457062	-0.5246114165626987	-0.9658568628241139	-1.0743925873463167	-0.24232883052102028	-0.02884748419005277	1.5964121464409287	0.9789118422196713	0.4007073642918197	-0.4119559387773633	0.9530809633844567	-0.978566676091876	-1.1504161339913763	0.7162250061642658	0.6477826382449061	-1.5276416905755532	0.06391468504168031
RAI	26.0	0.004018266853370521	-0.2420423749878728	-0.45586336341978206	-1.967781046388288	1.2290347167018563	-0.08479286056099988	-0.573134986345316	2.208220238111437	0.25033562516765173	-0.1599241906151383	-2.9048795318341347	-2.249482703562563	0.807640981121874	0.025254593481736143	-1.0531667602533175	1.5721737938391536	0.4298333455376301	-1.3813070777016823	-0.06555703753553903	0.8292438785902425	1.1234334821447276	-0.029564217921840694	1.2618029024651158	0.6469359766675763	0.8796968974115121	0.7485739560850585	1.0813457737791352	-1.7315060265392364	0.9417693199585125	1.481409606064297	0.24538784108139122	0.0567520538028353	-0.3543364092583284	-0.8301955253220821	-1.0736279782436942	-0.1908689624945956	0.015953158449162414	1.6758935759204825	1.0274210531480825	0.47053485583687693	-0.3790538062168302	0.9674384820392707	-0.9298359379527167	-1.1541819238150828	0.7342457767224859	0.7017911373547446	-1.3226528566868858	0.2398520824268333
RAI	32.0	-0.3897812479525328	0.10429404525884088	0.20602608840493866	-1.6714275536199348	1.062415034891176	0.2193290785072061	-0.3575671304681481	2.1800608346159085	0.4547578583559146	-0.009528424521002176	-3.166516170674877	-2.1604605676115503	1.1959215150017957	0.18334326159787834	-0.7285458839728881	1.7995510340421847	0.7343249989347422	-1.1625658287460223	0.08826158259974803	0.8125184382941448	1.2924274198802794	0.3363891725847665	1.237573376881161	0.8038602461588921	0.8590811620894001	0.8700450534877094	1.3075273724220942	-1.710965959250058	0.97526265986128	1.4921385881485278	0.43544591286566064	0.22157702046090358	-0.02204816561962525	-0.6171069667175221	-1.0284628555905553	-0.05459978236537114	0.19588586793491705	1.8609730422008193	1.1875233752105447	0.6801088046161006	-0.2767870191235937	1.122639862199388	-0.7531067291555381	-1.0423759374240955	0.8364000290003321	0.8552563470851963	-0.6907300583404076	0.6543922364889438
RAI	38.0	-0.7804110282858251	0.3477313815603945	0.46440349577028645	-1.5539299980333172	1.0643016888048993	0.39298621083813634	-0.33627784297726315	2.1321676353724976	0.5617169534905505	0.10337429804709874	-3.1939007120014082	-2.1333606649833565	1.4151650173254764	0.3228749346193271	-0.5187090064588477	1.943632270432387	0.8740543929810041	-0.9805824988227076	0.34762714815765977	0.8270946369482297	1.440160502155488	0.5681324997819426	1.2450301690708956	0.8937673360847807	0.8972781476104473	0.9441848765444278	1.3922631589976397	-1.7083121346784076	1.0395274207305247	1.483033495340492	0.6289270875009376	0.30527132962112574	0.09320434516723008	-0.5851387546993925	-1.0147689932585433	-0.06207484703001847	0.298419378901961	1.9235752745057386	1.2562746491586119	0.7923012662232974	-0.22889471520553015	1.2070178185123688	-0.6973263741899646	-0.7976459824758576	0.9589284463727004	0.8861635609757116	-0.18656612411894616	0.7951900002172773
RAI	44.0	-0.8602420110017887	0.5863959191924246	0.5896153047372571	-1.6115683633509652	1.0453019725323904	0.40307458995134954	-0.3075824250046293	2.1324924545515147	0.5693292591095875	0.2077334826450649	-3.179405635819755	-2.1072888580948637	1.5017181982963461	0.4380541546682384	-0.37740709310661974	2.028567915926421	0.9849923843938886	-0.93277390976496	0.6105584857548854	0.8623401988819904	1.5855943882934205	0.6501811522761304	1.2460291026783825	1.0032877816008847	0.953351254755821	1.0091796515342026	1.4224202548157132	-1.7042523140688306	1.0691887778578186	1.4500296369047156	0.672341478682191	0.31713610866892306	0.12164352313929282	-0.5516927069069815	-1.0137569018234842	0.01900433428075134	0.33166126441064864	1.9992990834059932	1.3024939395223256	0.8031789890779502	-0.18857992783017571	1.255342550732329	-0.6431034245020305	-0.5536484598766175	1.0748568654858839	0.9219548247106948	0.018243654181736128	0.8801120178770855
RAI	50.0	-1.052767817668414	0.7322854178892707	0.6096912500310468	-1.624515416458168	0.963473226475539	0.41131594702881735	-0.2968717477844688	2.0846913204332607	0.5574595101637939	0.32205829861435253	-3.1112672773335808	-2.1017262988154166	1.5371912831402244	0.4986669308909249	-0.2968387973713734	2.030679404447688	1.0901103553177605	-0.876954071330637	0.6898439646710799	0.8846726120834586	1.6848125542326764	0.7289501938035257	1.23133940450334	1.0858662443245686	0.9904907176673878	1.0578004366056672	1.4902853469258703	-1.7194954086183873	1.0840712793452385	1.336934238915353	0.7112046765859793	0.2935042257273955	0.16115736886675588	-0.5189958343920715	-1.0093328228804757	0.0714206138256074	0.3687072288328365	2.0553042360699623	1.3503701649282025	0.8001292551741209	-0.20055769055839898	1.260237166387168	-0.5579946898363846	-0.45464354097203064	1.1340945610991822	0.9670619564755899	0.07285296734761956	0.9043197707055969
RAI	56.0	-1.056777049700092	0.711020153367939	0.5398383215239146	-1.5521068158313767	0.9378170813589428	0.3936337842400099	-0.18404248501596546	2.030829479476612	0.533705249598173	0.3333169282447125	-3.078639198123618	-2.0411676936382834	1.4878049001537197	0.4515924870128555	-0.2617981422835601	1.9739960045812182	1.0829442116575196	-0.8469531418896926	0.6520761870692174	0.8347371854742555	1.6110070860568135	0.6954961454258409	1.1813498758455616	1.062453627324667	1.0008275458321039	1.0047818098420191	1.4921727287376745	-1.6796127943354617	1.0139403368087037	1.3159727548322426	0.7564459854410118	0.29586944906065793	0.10959631722838566	-0.48701347825924235	-0.9941014126491371	0.0918389920778494	0.34709044651024556	1.9961269468357064	1.3168015171608438	0.7960719685897709	-0.1790030762540308	1.241468103375386	-0.5218579814361181	-0.4404552719361825	1.0603959273579318	0.9844415592906511	0.03848909567968474	0.8831996019746619
RAI	62.0	-0.9329340860929547	0.6739179166469107	0.568998650978511	-1.52436092197606	1.0095450320951522	0.35408253057451844	-0.16097979882325203	2.088588590148999	0.5429530854426083	0.46709746201809255	-3.1294585894656377	-2.0745480451434015	1.7021518571117566	0.36574450570952116	-0.15190102842917505	2.037424673781979	1.2246954370373895	-0.8070476624457561	0.7801728679833009	0.8047515318296375	1.5729991700400547	0.868366309362426	1.195753163873929	1.1513080368561468	1.237635130162223	1.0388890563237	1.4928259321425628	-1.7317724877921041	1.0533874067717215	1.3641914060692193	0.6289122743278913	0.25786944643519183	0.15576976904994497	-0.40659786571482587	-1.00113950324573	0.05488473691668439	0.3522009120412062	2.0080297516416676	1.342761892066105	0.8368102438873072	-0.17922632200844155	1.2338020463503783	-0.525088120663724	-0.3677334955043509	1.0938032793104	1.052321102093792	0.21457838971259793	0.9081546534560007
RAI	68.0	-0.9951444094538556	0.7309363197645589	0.7124913271941471	-1.5739569008415852	0.9273381632441332	0.338029433825284	-0.02924151522714552	2.09946444924353	0.5547518116125455	0.7022600512328643	-3.110951008243255	-2.1366474289387773	1.8829789728457693	0.3854170297833251	0.03507070568466337	2.176516143236674	1.2726822604890806	-0.7469182677517162	0.921914967223599	0.8404175055917961	1.6091416372913923	0.917223577118312	1.2235928077595053	1.2502850672031691	1.3996021419833782	1.1458027782706426	1.5481205336423682	-1.7767886266699282	1.1196703736835416	1.4191525040831257	0.6374579153388243	0.22945810461825336	0.1517472118492518	-0.40016788550348475	-0.9840207728593704	0.08106496105014234	0.3914823300530424	2.1144939706332893	1.3772795238904887	0.9214555450547959	-0.184912950096095	1.2328627839234052	-0.459996821837843	-0.2638095888106722	1.1858739517947274	1.0899372808848733	0.31706987024673156	0.9571454106755081
RAI	74.0	-1.0930174822282388	0.8267812860721024	0.77785530950413	-1.572497291896058	0.8336171731114763	0.35233471514657827	0.08962412702939115	2.05480466110401	0.5554828956507804	0.8047869675560898	-3.0585092427125047	-2.186645090193586	1.9141380545283686	0.4299430500087859	0.12786731315719954	2.232177294890582	1.2354734896937736	-0.6708708628918769	0.9697563681769202	0.8521509017454846	1.5465795595127447	0.9339108787025999	1.2419363993886956	1.2907470676613702	1.425836924610765	1.140378168849202	1.6011817571032172	-1.7674876640320039	1.147267242391434	1.393526019666102	0.6566232037240906	0.19097559457352267	0.14248903969208349	-0.4042787010134459	-0.9893746111767698	0.10630918670615712	0.4275203270235601	2.1624748797307665	1.42220829491733	0.9966238838509699	-0.19430594750189958	1.2230841174628428	-0.38119650207757494	-0.07241878620365205	1.2406661422323626	1.0948176476542222	0.3364018211893946	0.9994759373247625
RAI	80.0	-1.1250350507272666	0.8736439916593339	0.8065567430845301	-1.5950918023762604	0.7128003667642784	0.35868598686045444	0.18892330673842883	2.074088927492191	0.563377897754948	0.8169036669216553	-2.9812374442988374	-2.2309337205237987	1.929915064536446	0.455677703932537	0.15212895575298288	2.227898897645825	1.1378510578419154	-0.6434621385500386	0.9188145619752228	0.8727469138951492	1.5507608578242729	0.9658990073538057	1.2506727726466702	1.2985593351558642	1.384915440327197	1.1210292223955591	1.6429321282307987	-1.7288037289166034	1.1731283292788772	1.4170613341417562	0.6256220493227415	0.15047023694416822	0.11417410856790183	-0.435055671875657	-0.9881622654324759	0.10989194616263735	0.4610736423082579	2.1693571754379644	1.423804204655978	1.015770761460601	-0.1927100485026457	1.2122050720679824	-0.34090488753680276	0.10314350195482012	1.2662303043367855	1.0913850425283445	0.3268658223126292	1.0317659617868726
RAI	86.0	-1.138325742884622	0.9529980413154755	0.83090346725299	-1.5798806566754975	0.7147015350683315	0.3924823539396793	0.14440747238918572	2.0095021925408463	0.5377644315242145	0.8332673431355309	-2.949521590024573	-2.244048325335395	1.894230121477278	0.4391752178934275	0.19746618724436868	2.1637527649457837	1.0538658816362991	-0.6528451904932335	0.9828119486094338	0.9137560766995109	1.5513974025444708	0.9853444870823178	1.233511025029085	1.3390461094940842	1.325393450962603	1.094313318433081	1.6484590044718477	-1.6677627192340536	1.1796381106326148	1.3737049698289807	0.608692680307593	0.09724764924242868	0.042709882459566535	-0.43986684480580807	-0.9727591463160193	0.12658950460792545	0.4810000171199979	2.175606211917038	1.4371758131122352	0.9854878197657232	-0.17890423632141558	1.2080671633275137	-0.3721717983067026	0.2146051721354909	1.2693941075555732	1.0938292931071072	0.302011203357324	1.0517701647590465
RAI	92.0	-1.319761609066147	1.003822098759638	0.8572520983444155	-1.5279698811769002	0.769970919704111	0.37793774638270045	0.011372231269279625	2.018891337794336	0.5031610611097665	0.8384991431703922	-2.964762755707033	-2.2030612531004623	1.875111822867662	0.4271705835761493	0.24008626715967324	2.1307094750133655	1.0245695587208552	-0.6569198318651307	1.0719393108710507	0.9245457920033066	1.560038497057358	0.9690068919108686	1.1871346295282734	1.3754279189588863	1.2580740610493149	1.0719905433050496	1.617607418332028	-1.653244107907663	1.2023104897035426	1.350385355392641	0.5608367339850563	0.07760641089581649	2.069792277189138e-05	-0.35502147622379493	-0.9622711658744126	0.15337737997166004	0.4546041797842624	2.1708111122653473	1.4359295476481007	0.9969409436163478	-0.16334563090432086	1.205906276359516	-0.40494959205605147	0.3511595219732326	1.2508392541915248	1.1029333049914243	0.3127883722620074	1.0591992200333384
RAI	98.0	-1.6768915032711627	0.9719649454835688	0.880600162733929	-1.4933944453251033	0.8680545108314796	0.3547120198552491	-0.04551928022718433	2.0394122717634215	0.4623340368794509	0.8704032841577581	-2.954732322662139	-2.119092163756188	1.903040955394299	0.43097262420804267	0.24999091689696498	2.19067740573568	1.0191712838486287	-0.6395525682245846	1.120059633776127	0.9131573342974014	1.5606133684194938	0.975905740931666	1.1583084583158672	1.3925500375491968	1.178468141723828	1.0371804943118261	1.6127065386298423	-1.645016936055894	1.208793201784809	1.3438461072043044	0.6009508336867567	0.06929483624549237	-0.015079675473991994	-0.298026265336773	-0.9533371454619536	0.1556150852481916	0.4106323193691423	2.1541641951640673	1.4315741221506364	0.9963913293561405	-0.15925664103509507	1.241123975057412	-0.416676357754256	0.5474478249623663	1.2923750782453676	1.1238663756241298	0.25651180317798333	1.0753985210377872
RAI	104.0	-1.6038238024042981	0.9310969123117273	0.8318381657398445	-1.472814081790654	0.9070944228152401	0.354363305261093	-0.04244004362510574	2.0544242030945967	0.4465630411770225	0.8982505080909263	-2.894064162442264	-2.087002203706447	1.9225276572395205	0.4251453695925084	0.3320850578668222	2.206523091206493	0.9937229786964893	-0.592171915167426	1.1387356236618802	0.9155504201151679	1.5743079007442713	1.0283874805666058	1.1567832875526594	1.3890042708657897	1.1575971451411784	1.0370157624895355	1.6528063743832437	-1.6496260803503084	1.2238216505339767	1.3951563021808406	0.5907272562371962	0.035368946696403836	-0.03450326370529851	-0.33023470279425576	-0.9172408581211288	0.11441526393983469	0.41160802744241615	2.1297731008332104	1.4248933673090127	1.0120856447640512	-0.15744280571545197	1.2478857133018126	-0.4279007456031933	0.6729674366679004	1.3528431993519616	1.1387869408894484	0.34812675946456745	1.056531637453994
RAI	110.0	-1.607417789822281	0.9690857127309329	0.8082030591763794	-1.4420963512351015	0.9380022237923631	0.3344131887408941	0.10037719818046963	2.052256063947103	0.4321937116017218	0.8978032349997516	-2.8224310762343734	-2.1307400813844812	1.933032198443362	0.5637330444270906	0.3537781815845141	2.1443692517175696	0.9299772935493508	-0.4244812425382581	1.2935698506782967	0.9523358676942271	1.5522552775369067	0.9916123557206926	1.1533535773421095	1.3635800227037262	1.4194332800315905	1.0127820686514784	1.6874302430949806	-1.6234998576296764	1.2263771656974944	1.4200205717878511	0.5693241281966884	0.004632790997706193	-0.10685003406982108	-0.3464593261771532	-0.9182201266938423	0.06388844609734402	0.48526814194948004	2.1594621158631653	1.4096658532311717	1.0151030761486355	-0.16409050271570275	1.2045304115827216	-0.4247925081887294	0.8024976253275594	1.3756245807870806	1.1575688105094037	0.459640289223826	1.059545131371469
RAI	116.0	-1.2262360228441385	0.6650904282151772	0.7250279042409903	-1.169003693851588	0.9741320173449796	0.23431414757373922	1.028086295501367	2.3221961855865834	0.4523083386233142	0.9871894690978568	-2.83970355879962	-1.4864399410654834	1.8824668507868474	1.1608485724265631	0.40122104974532874	1.3782584497802577	0.6567909692907741	-0.13203392951015405	1.236384514131758	1.1655320839022008	1.5124556190668736	0.7104087035432853	0.978281195357823	0.9549472649271483	2.724415840906091	1.0032850461714113	1.6648940997143191	-1.6421501839231043	1.185875448667904	1.3619393254480574	0.5546379698691234	0.005720956241901535	-0.14465605261282868	-0.2795461956307599	-0.9276810639039711	0.10398918075352732	0.5074915093281026	2.177193952356117	1.4263226373116007	1.0279149777446597	-0.21057555189008345	1.1809443024073152	-0.35108379098088305	0.9550231288998942	1.3467902244904886	1.1691546953683893	0.5060782457807044	1.0051111948553
RAI	122.0	-1.3647108061203603	0.6490854062069855	0.7056750806150458	-1.161683587031947	0.9775491968401024	0.23156076274378917	1.032669254661451	2.3101469317363117	0.43876564229965387	0.9773114787510143	-2.8660466813050727	-1.4617167423821287	1.8995310336938436	1.1757397374623213	0.48594596106372345	1.362855625433115	0.6499123444758393	-0.1119687742868822	1.2258387776370967	1.1597766545119177	1.4233808620345303	0.7448233622144574	0.9478890312253515	0.9500917365387076	2.738622111260213	0.9892905472057941	1.6540338883316883	-1.6245297055848822	1.1848084323603083	1.3351151352062542	0.5855733137167983	0.02036657755360453	-0.1672211896080317	-0.28624627553686605	-0.9330785889464845	0.1733426660421059	0.4827114923008676	2.1884332875298735	1.4294307460381284	1.0286338893283842	-0.2124247991514576	1.1569590288490186	-0.3062273064497508	1.0769497772218324	1.288803537191779	1.1744104782565146	0.5396812403418503	0.9791732447439269
RAI	128.0	-1.5452345639726264	0.8512201658221155	0.7228276696380415	-1.2948950705443762	0.9944018115899107	0.2730344661566238	0.29889886382098213	2.190846716315426	0.41988505079353994	0.9020409691007208	-2.8850548852742257	-1.9269209930168145	1.9002092957467316	0.9829810344950216	0.501931980580817	1.5617439111860527	0.7769459854201786	-0.17513097711245876	1.4172501844868086	1.0706558045351013	1.3565028008069098	1.0321586034727175	1.0925606610305736	1.212635636929562	2.3162938491052385	0.9803317280616984	1.6852997932700344	-1.6230746431679257	1.191477291917929	1.3512625844619104	0.6133440794845694	-0.012391883983040123	-0.2291269824171167	-0.27142757056337374	-0.944091608557129	0.16726715190315464	0.487168015967604	2.1528598109613415	1.4278906745291415	1.0137630145016003	-0.2036541567008909	1.1371679440243139	-0.2994700640581795	1.0617185051419795	1.248997521544142	1.1851416307225044	0.5095188021021309	0.9753360555293114
RPS	4.0	1.6580002256672972	0.2071735342004624	-1.197110372441308	-0.5687107947832015	1.6255606691209803	0.43028454204784544	-0.3144531678038333	2.10672608742374	-0.2726467654270284	-0.022398828337931585	-2.1592599944102653	-1.588597845411249	-0.001188401329242603	1.2025685915852546	-0.8275397827084553	1.3676293452658481	0.2540067079680496	-0.5604595455437894	0.3676307378893301	0.3464662094119729	1.1254167467588077	-0.0857094347128152	0.7786182214436047	0.29877729013333426	0.40446315845281333	0.4140921889716243	0.0959908220788898	-1.4904696770356374	-0.45221776006696773	1.0919081203010337	-0.4793906783320105	-0.7969518438895765	-2.224758025774904	-1.7099434344184512	-1.1669157226140692	-1.741475031125576	0.1687649352203507	0.20869163922792908	1.0270709886185083	0.4307455771056715	-1.2186678155239439	0.688112477599522	-1.5536915978947765	-1.03902130415846	-0.903825579415337	0.3709632165128864	0.23933697310565946	-0.07943053185565642
RPS	6.0	1.7484643496138887	0.16517984397556149	-1.3702870006377448	-0.6924387042821907	1.6531718978603285	0.24961141682824536	-0.35928344974878546	2.1345992058255203	-0.3739438217388676	-0.02540178362459185	-2.13244139561024	-1.7691964666124427	0.003987559104413077	1.1638275408593581	-0.9241852612604573	1.3659826651104652	0.231194583848465	-0.6149662205814544	0.4126290371522134	0.4064756278137471	1.0506255074979534	-0.11771619523564429	0.8064068162638949	0.2577931900098582	0.40474957898379527	0.4810850312660991	0.08990848389933029	-1.5146241214436487	-0.46365073001888785	1.1318515458320886	-0.6378099322294212	-0.9458518020827834	-2.2557016039019073	-2.0672577844719586	-1.1677128302981696	-1.7745798244248931	0.13799154433737185	0.22749743711826778	1.0119496696973067	0.3671191027960573	-1.2344130536772053	0.5663914175775838	-1.5982794844645802	-1.028235445195365	-0.8813950407729753	0.34781601497917514	-0.04059001977925147	-0.23341613325119318
RPS	8.0	1.8230678319328943	0.10177668455058839	-1.450986698866906	-0.7809559334018773	1.7003624526965926	0.16488183511667773	-0.39111131951791583	2.215561161542763	-0.4380410400171892	-0.03532566598310322	-2.125836943408106	-1.935259361986302	-0.0014785787960640443	1.1664178787845867	-1.0176183156470142	1.3654884100960363	0.213537964476949	-0.6653789949493143	0.4608272680060429	0.4430274546487828	1.075914443040276	-0.17201634967202767	0.8544202341935786	0.22787787161476206	0.4000897589348762	0.5293348549982799	0.0750328327421133	-1.5608728024504506	-0.47908116232116976	1.2046431709294296	-0.7310765809631075	-1.0630178259421033	-2.309568853556115	-2.1797719398542257	-1.1776386590751835	-1.812637915087256	0.12671942303427505	0.24799028131299497	1.0048941265303621	0.3706932421822251	-1.2602975621257784	0.5111539868409901	-1.6426382067441594	-1.004190674767906	-0.8705545446386934	0.338653954835369	-0.1909567172044063	-0.30438424237500367
RPS	10.0	1.8182455310170516	-0.27869684366378183	-1.5721708127674379	-1.095291623841504	1.5592311397658796	-0.3878983122865095	-0.6663202311179598	2.3213047608349493	-0.842722117429927	-0.14258407962218383	-1.2375553651542925	-2.333861226370757	0.044984907160283236	0.8339462600630972	-1.200196032319359	1.1468949662979127	0.0707198390866399	-0.887706355395682	0.6802106568572442	0.6704455662020778	0.6618896611171587	-0.4078639565134425	0.7962611112387075	-0.05891057739899634	0.3368829302574916	0.6486513174313968	0.014946328255655386	-1.4597517782569713	-0.47301815458318414	1.382175840861221	-1.0784890070066073	-1.6266626216798805	-2.0424463497093055	-2.298831438872276	-0.9144776625271798	-1.7934254944756884	0.018653430771438224	0.28966347753955574	0.7908808709563468	0.18776608476216633	-1.1947882409002992	0.04581017391067577	-1.4022461081569586	-0.5548253148078587	-0.5123082010372509	0.25116572339936477	-0.8938908472362007	-0.6310845971043556
RPS	12.0	1.797229768379428	-0.44922508007366385	-1.6403087995087973	-1.4270958020423987	1.4042438121522902	-0.8055841898959883	-1.0517260332077043	2.3848439749441517	-1.0346185850411687	-0.04455480620800973	-0.747748120758689	-2.4907923845728157	0.012082027316859287	0.2355860416677559	-1.5069100835282143	1.076670111532595	-0.0648166634047406	-1.0871401486652446	0.7992928820652307	0.7930818001160658	0.2124757437165652	-0.5655361862782052	0.7446828518108177	-0.1886125184385705	0.39661139069668294	0.7739641631937857	-0.10527872280426831	-1.2698326817233527	-0.3668110659250962	1.2492095628605075	-1.110381141518655	-1.7126032647877838	-1.7827898253396235	-2.4013850651646407	-0.6209643534457844	-1.5415609909461252	-0.1949962591503571	0.37251462350221587	0.6503605741960887	-0.13497395087295344	-0.9930940865773271	-0.21438938089111084	-1.2709036066212385	-0.2347084324223426	-0.19033285648723028	0.09916566222898208	-1.2716952897463247	-1.0364211950018567
RPS	14.0	1.6474847249435443	-0.48818978847070577	-1.594925461845026	-1.6484844529782758	1.254132836861585	-1.0033566526289346	-1.3209988933225152	2.4240562495734705	-1.0600297479870258	-4.156523952154283e-05	-0.5434107244609286	-2.5899139632247916	-0.03717282447813626	-0.30958561583722954	-1.5841594971939705	1.2190542216168285	-0.12853663188440553	-1.2612386154200002	0.8254988401447442	0.8563899105980912	-0.00520253262311455	-0.6315677056512369	0.7189359934781303	-0.24025472797731545	0.5044079538885287	0.7729161299097177	-0.21761713895748253	-1.1442144078596288	-0.20630686267345963	1.0931901528798682	-1.0743141426189706	-1.6609113248193517	-1.6181481141600875	-2.4155607907848884	-0.5334161965755717	-1.2192704261827065	-0.29507517331303046	0.4492900227863365	0.5560642825493829	-0.36902234192196726	-0.8196803631454058	-0.29503719117366717	-1.168581115598166	-0.15703988819468018	0.012421622576111374	-0.13272888909741004	-1.487300404163823	-1.2018127736823179
RPS	16.0	1.3867839933725408	-0.4875304093696535	-1.539136695519722	-1.7376977447600506	1.1978763605629505	-0.9756890047934773	-1.4943034076423538	2.394980937445438	-0.8603197461513201	-0.0373259401389664	-0.48172021091611306	-2.6104298775240333	-0.09767580134039157	-0.464863885859439	-1.4893292378860148	1.2322942920470108	-0.14815034930413068	-1.3798385506952082	0.7936411569530056	0.9117126163215507	-0.09268551517447177	-0.6704557165652014	0.7314939836133728	-0.2557350188070363	0.5957239430311546	0.7536751487124705	-0.240476155330561	-1.1358303510792336	-0.11895214821362916	1.0053850322653612	-0.8675434846571228	-1.3700674836770061	-1.5684409869591598	-2.365407246072631	-0.5308182756744683	-0.9815397971354819	-0.37244060760605924	0.5537585175253416	0.5271094563455877	-0.48639948489922885	-0.6851496237075683	-0.20600671505685614	-1.072393722959997	-0.32532618767889104	0.10810740829217402	-0.2535173930909237	-1.384134235488229	-1.2683885974651428
RPS	18.0	1.1223955780807944	-0.4895816503591082	-1.3566571468589212	-1.6996834793789097	1.1627262131432612	-0.9216079105299314	-1.5333203766369068	2.405604516168622	-0.6491766258874906	-0.0030281426588554578	-1.2788159634263114	-2.60274557530929	-0.1412008294592356	-0.2926922070293664	-1.4547892870598038	1.2434203583192232	-0.08696406108094996	-1.42769704131439	0.6667811021994353	0.85654192501544	-0.04205406242530522	-0.6297922585658987	0.8790054762169159	-0.14595960185663648	0.6590708821393937	0.7448138277859567	-0.1184766533267837	-1.1838464688512302	-0.06198929275962607	1.06989141952128	0.1166018809044882	-0.7912719996194758	-1.3876305839667453	-2.2586452887631934	-0.8102805875645622	-0.5896715504900562	-0.30402572531781386	0.660829540975887	0.564350440195897	-0.4792171175016309	-0.5713967069760914	-0.18204028236794495	-1.0354326983832132	-1.1944932534897126	0.1029603264970163	-0.06649732142258959	-1.5744149503527072	-1.1418468142084361
RPS	20.0	1.0666054886320002	-0.4433086433466759	-1.1085258113892749	-2.2366914725688445	1.1650838697004584	-0.8978560120194728	-1.4140128470520803	2.4726467983522054	-0.250853263706322	0.04337043585904841	-2.168736463278453	-2.5447759152868534	-0.1250747292474615	-0.2887795021177575	-1.4403848696072334	1.2806031873113504	-0.05310182982160834	-1.5296990655175569	0.6368184325013618	0.9734521847442948	0.06803818732141076	-0.553016562541152	1.0371093626089751	0.08632531218514257	0.7252635030386962	0.7298395361020386	-0.17955280515728583	-1.3641823650420908	0.06804501749049409	1.0647455750349801	0.15325455842025054	-0.7473300493829796	-1.208310750143699	-1.6578664927683815	-0.8969744309545716	-0.3948347500670138	-0.16543737795169305	0.7644127565309867	0.6391496281130288	-0.1763936291304367	-0.56555690468373	0.08307819510878069	-1.020945113581708	-1.3543538616478652	0.06534866481746507	0.08387443732062201	-1.8163242537964133	-0.9391471593991012
RPS	22.0	1.1519300293910053	-0.3679576457694043	-1.1305073836978654	-2.2930464196558695	1.0834290892037395	-0.9544318672976101	-1.2912119505129667	2.4722621088677195	-0.13978094505892735	0.12323866380317458	-2.3815613163837446	-2.5726506752243763	-0.042550003094796014	-0.2704924816923312	-1.3515685848037524	1.3039326879342978	-0.027560031992103884	-1.5885718793420993	0.6881802035224597	1.009136262388741	0.16532981112007558	-0.45514903510696036	1.1248548627240151	0.15840080291716577	0.8004195238076833	0.7689740175035656	-0.14235092980355313	-1.399649574928345	0.19302188437071602	0.9438180220502476	0.13464166414521375	-0.6595329467933099	-0.9959987396824024	-1.117313901463339	-0.9186903616812903	-0.2917378786674158	-0.08099009803594788	0.8468934731523697	0.6266680707469089	-0.042740431836783443	-0.49425807826558266	0.41716505374265217	-0.9252918436847996	-1.4526046676071134	0.03791301527457883	0.21349347834205207	-1.923802002027619	-0.8776168000183789
RPS	24.0	0.9503984431715224	-0.3121240844530776	-1.1225424579455172	-2.2748003152227865	1.0216574739718318	-0.9410580168233847	-1.1617157809192966	2.4725487517541143	0.02963366105585364	0.18280109665951702	-2.5115349788942103	-2.5621793730298714	0.11049636067935245	-0.27952170765581835	-1.2138568974804378	1.302894190838811	0.044604542869936245	-1.603505617944031	0.6488527775989444	1.0070120156664981	0.2516713051596016	-0.3020041134715838	1.1512057875319306	0.22011650104049232	0.8447795952757172	0.8623331878091712	0.0040415085423095975	-1.439722640772406	0.2273647594952282	0.8993672456250014	0.12978499780478234	-0.49559342331249784	-0.7040955227704834	-0.9151282339259664	-0.9140029850113253	-0.22455612440344558	-0.04028928629131488	0.9370305345942512	0.6264204165817716	0.04643348314788292	-0.4261797373571361	0.5605544008672616	-0.866471501655084	-1.520253983019691	0.028610432679887176	0.35199175072768496	-1.7890985861814426	-0.8292517535745592
RPS	26.0	0.75017896117209	-0.3144636955493797	-1.042594301963566	-2.1236599594581658	0.9564054411049373	-0.841155459977686	-1.0861571495002997	2.5112167018214713	0.17368559498757574	0.2451423540226452	-2.700575008222735	-2.5096678464008773	0.3329792256165075	-0.225128539143543	-1.0656146389805443	1.3209090512910273	0.17262135130581063	-1.572051812548083	0.6673121303397537	0.9712278623725858	0.23987287918010036	-0.1840537354958597	1.2232951814141118	0.29271026303716396	0.8391999689165679	0.8860971050783689	0.19667468141167754	-1.45285412484306	0.30294680026890103	0.8615978503916047	0.24118567085153117	-0.13562944641057814	-0.470158623390663	-0.5748025947172924	-0.8869054955779127	-0.18740385010856667	0.03558847814122977	1.054455436672318	0.6675540527555986	0.1660408098031319	-0.3803511005943102	0.757091090565211	-0.7971852117859665	-1.5807577325534752	0.004861538625923088	0.5221642988855852	-1.710368036875651	-0.7284160011090899
RPS	32.0	0.28455245204636187	-0.16940084503212446	-0.4457768919625143	-1.8053133038957554	0.9179541999795011	-0.5218242303506406	-0.7041972572754849	2.597069152362978	0.5536241314273722	0.318829719856272	-3.4960823158279477	-2.146724390994697	1.0459037009286527	-0.07535636194246413	-0.6998324232136249	1.4303369301811588	0.5758885668815968	-1.2162309274951313	0.7305879539294043	0.9441102780233563	0.34913167417428953	0.20208749907379472	1.281987628147331	0.6135004100963661	0.8438752654858744	0.8784211908721485	0.7981091987110271	-1.4525962070572382	0.435483655789565	0.9475316190191229	0.6297276950813064	0.43869829526916815	0.05680392591531019	0.026938691182142205	-0.8377860839300925	-0.2135775265943778	0.4823089259836201	1.2962003596733052	0.8719639462207868	0.5799744323383208	-0.21229431569357324	1.225256191066141	-0.6763291070943324	-1.5249487634394658	0.16623139983297563	0.876925596205263	-0.9073131687538604	-0.10854023227298557
RPS	38.0	0.038225115314080495	0.007751812204703874	-0.1421284717469899	-1.6330934672945383	1.0412637636768136	-0.21898394092281878	-0.5841140725909213	2.5755088158392363	0.6835643142794038	0.2971005350198522	-3.704531472778459	-2.1202373240988894	1.2856454981973744	0.05919801971361701	-0.47415864192415924	1.546293717805282	0.8120037048083841	-0.823860158997633	0.884800002502328	0.97659469296584	0.48966801571955687	0.5925436213393966	1.3070715278556126	0.7425773996534379	0.8801321330947586	0.9448168803840684	1.0983907049619157	-1.400225287496638	0.497067555966337	1.1012375869580622	1.0424826717938054	0.6952612199496294	0.31272011000082794	0.2768198432764736	-0.7642042700136807	-0.1513921245799846	0.8267356316071404	1.5193645708089496	0.9680926917674003	0.8256882644309093	-0.14855960128172244	1.485174833715338	-0.6526295594635558	-1.3491162201080817	0.3796054363599399	1.0240386350337378	-0.3208905760576309	0.19657370455874637
RPS	44.0	-0.36702180584651806	0.24937132668836487	0.18148803870850094	-1.5627726714658088	1.0207669978888927	-0.10823360858579296	-0.4841052306842725	2.4378154198011868	0.7062652433190078	0.3303812663283924	-3.7618195278111797	-2.1368762574843125	1.333047097278763	0.09604736851376039	-0.5297637757894547	1.6111914896002573	0.9064830019363381	-0.5912246787848632	1.1659448348620935	1.027949503907059	0.6429994908929434	0.7372571242204808	1.3284189272828542	0.8746759979687461	0.9616891508326734	1.0173840396836087	1.2888691860687014	-1.394548923441457	0.5507273868402214	1.1011116201182696	1.1611509540712723	0.7779841743842457	0.4527086927995501	0.36052337133345896	-0.7619929029990746	-0.04619791319638785	0.9941068168282233	1.6339429939834358	1.0199429038014207	0.8595393386709324	-0.0659676379152082	1.6242226994479154	-0.6313063668997249	-1.272656117806338	0.5112996223534622	1.1490856772647124	-0.03333308158709752	0.306180563184582
RPS	50.0	-0.4457814136444985	0.45418605685444385	0.3832025306618951	-1.4558831808891475	0.9189939688173071	0.018149719115301697	-0.3542013287148865	2.3349886896704164	0.6592528187575706	0.43747259084211937	-3.837269729204754	-1.974099600814767	1.3559237728102522	0.1641499199750918	-0.4923402023453115	1.777852740459111	1.0043523479521923	-0.5458061348020525	1.4742930551847488	1.0633420367026878	0.7897694019123783	0.8541383170686992	1.3018548392814897	0.9829630734855278	0.9899733315003064	1.0076591609359882	1.381331629834501	-1.3408753459473555	0.6028954274796757	1.0115189824703583	1.2503295765232623	0.7953511336038296	0.5196768860706228	0.41168848755112475	-0.7436726622408162	0.02915785403186541	1.0477309832634045	1.6436672148015923	1.0589338297816038	0.874651890921451	-0.04396027865156349	1.7233689694493743	-0.5981870908692873	-1.2953010991115887	0.5320969679480243	1.2200774698532193	0.10708936860271727	0.34582991875041447
RPS	56.0	-0.173628242961557	0.5030277428487059	0.33802671414212415	-1.3565102970931782	0.8741803787159398	0.08677433647772621	-0.19736214479627412	2.3134097070771404	0.6160344755817969	0.5642108954530837	-3.810242988343513	-1.731955260423112	1.3856360275583586	0.18215924352662446	-0.4266336540461143	1.7030648079793327	0.9977017649125586	-0.510343320355498	1.560469332663066	1.023783116481883	0.8120855411153008	0.8719102097740832	1.2443637991259955	0.9689100296932942	0.9650186145251656	0.9272859859247343	1.3715399264750625	-1.2875682874066656	0.5972006458382834	0.9987593549846283	1.130563938957882	0.7330435276199447	0.436863836926629	0.4669130748809703	-0.7074678176280413	0.058419781789955896	0.9854303375681216	1.541996699771707	1.0342775258068069	0.8653396953321237	-0.028326471923987233	1.7062259159321618	-0.6284058635787954	-1.35011558108332	0.480584358233965	1.2003850790435788	0.1066296498480914	0.33015289582882673
RPS	62.0	-0.17707945235499437	0.46563697927906755	0.4474250341804537	-1.2986788378343133	1.006837969797784	0.07113185703241769	-0.10311846112514214	2.448381753721544	0.5952482696684428	0.7500465981671455	-3.863650597705005	-1.7977822068976865	1.6464365293083663	0.1092321871226118	-0.3099159111229924	1.8196550803785454	1.131170458748161	-0.45891486509079327	1.5294260992626099	0.9900883397644985	0.7256192910924811	1.0962379921812946	1.1732142361437554	1.1131757192107408	1.1200250236903917	0.9767408040403733	1.4810857259365098	-1.4078931568397708	0.708417312533758	1.1324872914663093	1.0567267029806604	0.7641325177597811	0.41595629047425753	0.5138117209051901	-0.7389195718862024	0.0031450198739942487	1.075642893666833	1.5978182111877246	1.085722436739326	1.005556524530572	0.014127368494616876	1.6540563325820732	-0.6043770392892173	-1.278801649326795	0.6860614980429831	1.3105370996235308	0.21756466364363966	0.3788967364332364
RPS	68.0	-0.23302726441099925	0.6254141093632224	0.6060182890195926	-1.2715816224610434	1.0613350580363234	0.03941793983784375	-0.1345706843894602	2.519055413681083	0.6094156827121283	0.9339828628216946	-3.909170242410652	-2.001947157917048	1.9265438115196025	0.1610743400488743	-0.12447400239763437	2.0383172889088566	1.1797394493547217	-0.3098470462762052	1.6798309380829592	1.0350468719910784	0.6860003657075838	1.2503435310077486	1.1177423649574265	1.1976799570895298	1.2951897922507365	1.092801699997268	1.5749690997683927	-1.47881265087998	0.796339425701842	1.272747098184311	1.0650819784274959	0.7864618608548992	0.49644787668031104	0.5586779871886394	-0.743830848609212	0.011470321195624996	1.180596988835703	1.7820525917817989	1.1851497895795704	1.1647140080908618	0.08134380011208361	1.6660668127707818	-0.5456778536330514	-1.2103871658291105	0.8567801027449763	1.4341117590395345	0.35480079869851455	0.43478300612390497
RPS	74.0	-0.12261366557614824	0.8097767011162015	0.6693681649232227	-1.1973146718303305	1.0160130250038073	0.09098445712471644	-0.0907403460138781	2.4849161150199537	0.6384807585936843	1.0263103565633955	-3.8485830978130147	-2.1199183012109493	2.0449355405192446	0.23584113418526817	-0.025740072673638988	2.082088219786318	1.1291901661632018	-0.20154803963931234	1.7185158914758734	1.062195522523651	0.6202551319985325	1.2600162726859025	1.1396998615778526	1.2019553404213996	1.4206641013371613	1.1319963004890432	1.6277608072868588	-1.465267753633021	0.8521450350921931	1.292397657897951	1.0427508353752781	0.7607196806161227	0.5449601909583169	0.5636871731799562	-0.7099975616972106	-0.03954610928634117	1.2764947216001636	1.8037517415912916	1.2341642904112373	1.2446700701835915	0.11685264176844809	1.6924408399789066	-0.48626724401377225	-1.1234490938277089	0.9316284271423722	1.4938696409397303	0.43197325200939174	0.4598168335501463
RPS	80.0	-0.5226404123529822	0.9010114347031575	0.6842901369006739	-1.270346793798732	0.9559478498201971	0.0790398779923533	-0.03802225350438835	2.4373347958128	0.6574396818929503	1.0668773513903893	-3.76486310467364	-2.08346201342422	2.044068261343013	0.27144325355135257	-0.008912651729250947	2.059424332362745	1.046309506763339	-0.23988621388413964	1.7328936191857933	1.0879750754147661	0.6270367940789082	1.270814647100316	1.1767462736579393	1.2056613397820795	1.4025781382492997	1.1594342282798418	1.6777701387492303	-1.4079731870656218	0.8922293683515636	1.321663465058008	1.0319353140636167	0.7352091866078003	0.5201959294796054	0.5004448518368603	-0.686364836608394	-0.13305098178383404	1.3404663155035208	1.802270504208081	1.2601042408888918	1.3147036583378233	0.10658121170689758	1.696652932313682	-0.4772993166399506	-1.0017414308976353	0.9680586517716583	1.4908187225819336	0.4177579336475513	0.5059082054593543
RPS	86.0	-0.5184832827303152	0.9475889717309478	0.7468862481497289	-1.2547541448678037	0.9466774129375094	0.07141276075208235	-0.010011177387850591	2.3282332239812464	0.645917861572767	1.083742356408962	-3.7889159602097786	-2.055642424659953	2.0102010964047516	0.2603758614100564	-0.024738759424849575	2.0741037531375515	1.0018106606562884	-0.25438738724795906	1.8041008708713069	1.1604759743515345	0.6987887768388308	1.3496874980790885	1.1531407352451306	1.2944206533100542	1.285174218035959	1.1097717638014726	1.686575021527857	-1.3188127379532968	0.8888983554012796	1.3803465678084987	1.0184046133174172	0.6482851402466103	0.5099979510263746	0.534277117604268	-0.664057118929777	-0.08733987315938553	1.3398976323912846	1.8291132629268987	1.248126859788816	1.331397713737259	0.14082556450130315	1.673190717016036	-0.45822913135734694	-0.8865295195506182	0.9534597064892425	1.483552590648399	0.39465723722068435	0.5141071035623322
RPS	92.0	-0.4168089796105918	0.9937328580364166	0.8310283633556363	-1.151863248603472	0.9400416523600487	0.05899244423010453	-0.11541999248437008	2.317145129386394	0.591531091451623	1.118121641533507	-3.800609564687093	-2.0133418456709884	2.018371653869218	0.2808069137553542	-0.10338620981425832	2.158258312312793	1.0154273140022674	-0.19153221034653628	1.9517186302771932	1.1787712619390849	0.8427656204685039	1.3831919309300675	1.1263964071467734	1.317641386199594	1.1967398069311679	1.0661172778472812	1.722265386346222	-1.3171863269076407	0.8689511254900074	1.4546575224785212	0.9805634182307623	0.6268737019335155	0.5266001990436805	0.6097360898574092	-0.6402403627012163	0.030320930435133973	1.3506217718100317	1.8264318492630198	1.2404624474444397	1.3487475003135838	0.18439406068016537	1.7411762176936587	-0.49520848363184855	-0.7621130849474503	0.8979442808578744	1.4587516281796165	0.4050005573164802	0.5858704978942545
RPS	98.0	-0.5642522250264714	1.04379891435758	0.8998747606520275	-1.1135427745997428	0.9523329728023228	0.06290997418390079	-0.1261330096732762	2.4013107471740036	0.5474424015343293	1.186986415213234	-3.776591247966535	-1.9475280931689745	2.056247273199985	0.33471616228231227	-0.04989287138039008	2.1450270210611313	1.0110611162672973	-0.0996165584392488	2.0157730143104637	1.2299520497535856	0.8194828464562788	1.3840681488973503	1.059810603424799	1.3048284376624426	1.145641194933027	1.031308280624473	1.7236823678034683	-1.2811728375689675	0.9140411645316578	1.4378054356390269	1.0325055633010678	0.6127667971454468	0.5393513895839183	0.6848004711596826	-0.6441345855532923	0.06610987902188416	1.3790245294210377	1.7996971269446662	1.2314718279321457	1.3512143872365374	0.2124304308760925	1.8199219341289232	-0.5732927527439341	-0.6693079092772753	0.9331941198768702	1.498714803326345	0.3211751609909986	0.5825138262813766
RPS	104.0	-0.5964622833390365	1.0559736826063164	0.8485065846941341	-1.074103759453592	0.9664305874292793	0.11775911851007456	-0.185615221412491	2.4211932848421176	0.5579060948476086	1.2258263803816725	-3.7611900589299756	-1.8726258614083389	2.047613870745277	0.40081533125533936	0.07076565214292778	2.0506614980536475	0.970710123237046	-0.019366455656799144	2.070268409654559	1.2917345110169791	0.7981263509862774	1.380698249433974	1.0507377462044964	1.3054475506884404	1.2427068001082529	1.0434724780324678	1.7581537284128577	-1.2841502245371799	0.9697046539804555	1.4665701871902057	1.06540352238681	0.5823029008690417	0.526593440667184	0.7055867463694897	-0.6093429289629374	0.05617338551439061	1.393989689616808	1.8261484032595834	1.2302183048147814	1.3305504937368833	0.2034264941503157	1.8495225734787621	-0.5685980993389542	-0.5727478794190449	1.0373536653488376	1.5498718952611803	0.36198026159524627	0.5522704468357829
RPS	110.0	-0.6928161758138238	1.0363969469353416	0.6992798819382255	-0.9401370368614745	0.9964642788097152	0.12894039490962697	-0.09723793024085145	2.437539973212521	0.5321914800496076	1.3007664806273187	-3.705445593064121	-1.778937914905027	2.041519039488924	0.5926963213953139	0.24360441360556775	1.643132467017322	0.8751152971673448	0.12055154654186429	2.027850804570084	1.3262309158863963	0.7203958137521335	1.3621378007960907	1.0016040972475557	1.2794359283818153	1.5928878102383484	1.0505587133579415	1.7797248782448782	-1.2468004106632178	0.993794391722014	1.4725119266110291	1.0118488074596166	0.5247582636213565	0.4907387336002455	0.7143763422231867	-0.5808622001730791	0.023359258012737222	1.4629940184735764	1.8499825601479556	1.2171587686676182	1.3189696243580789	0.16242564084329558	1.8265117670551183	-0.49272382354302824	-0.41792081217178295	1.1022858324400384	1.5946125253965295	0.44812058069174093	0.47156283848880065
RPS	116.0	-0.6544275645443384	0.4770297490969969	0.5023885106580558	-0.7241603793928776	0.8531373873292576	0.02891824286684642	1.0877747527864623	2.154555467860251	0.4113884105612256	1.203866140691032	-3.5767095953608843	-0.9398514462549734	1.9674334808746161	1.00551762863816	0.3205819047838819	0.9614422080461738	0.5515150885747993	0.12493917565067222	1.2082508428366328	1.1525601415273226	0.6218918957926025	0.9462242141528556	0.4416005619389582	0.7800862384390562	2.395946287279762	0.7614031739988444	1.7827609985950825	-1.1911492605360832	0.9347272337274833	1.4245015372008567	0.8617819604786031	0.4767921003459514	0.44132064772318963	0.7714379805003188	-0.5693582823322696	-0.041354792969449904	1.460769030769833	1.8477057649058293	1.2068653302501329	1.3244421709433638	0.14870480478003123	1.7465850361748554	-0.3520126135873479	-0.25609521122386486	0.9922179186097034	1.5459564390531886	0.36881696235252404	0.44100121846802937
RPS	122.0	-0.958641910383786	0.46264861549178216	0.514238690502699	-0.7505260056199167	0.8426311079550104	0.035059134997012284	1.1402090992815856	2.12043947083958	0.4229838607502231	1.236695019173256	-3.574073535422152	-0.9196174484946174	1.9131383934758621	1.001125608816288	0.3722409298986495	0.962114870804365	0.5475726443216622	0.11815184173928894	1.1784971380199534	1.141751728194037	0.6059198502419905	0.9572378794805279	0.37174235161110863	0.7755425569474859	2.4051999639458534	0.769776652571564	1.7830367428038432	-1.1846583961472705	0.9329222925076825	1.357572144004101	0.7479263525465437	0.4757766422307008	0.3890338926723533	0.724707905459945	-0.6185848423527648	-0.058088683219713555	1.4661805019344505	1.8658027747032213	1.215661208891086	1.3246760897925063	0.17789742653352517	1.7119739628049249	-0.3063233128708047	-0.11363861023366242	0.8952486573690565	1.509649050195032	0.4565598255793674	0.457184626294878
RPS	128.0	-1.1119612972235584	0.7854648419330532	0.6098563671381284	-0.885428575630033	0.9311108215683378	0.12192406607433053	0.3932993764992112	2.386661845782533	0.513180791568021	1.2966066636735698	-3.668639491788976	-1.287303068655976	1.8621192833789366	0.9230680180042208	0.45418588557054085	1.192466557641676	0.6930607570430115	0.1243173849137607	1.5602922336154188	1.227086659840999	0.45437616098681016	1.2585814907262012	0.7022722247127889	1.0454637915534994	2.2656571704062323	0.9099621460113385	1.785999967692596	-1.1410505853415396	0.9289767743812284	1.4089224604563542	0.7586907198673877	0.48713475898031267	0.397431271126717	0.6991900036846265	-0.620426183812791	-0.0403634853299028	1.4812983003896842	1.8706399667443911	1.1977450608279285	1.3304440043179007	0.19064201124549848	1.6752433736793844	-0.30654613001139025	-0.06589518505049634	0.8721785497820232	1.5323259819282262	0.4680513717219205	0.4705913375462096
RPI	4.0	2.0149302456697717	0.2071944674397477	-0.7531878026939174	-0.4955607769930464	1.453770428993549	0.9546606263848866	-0.09786607556796649	2.1250197430620816	0.09856704853404138	0.33495404678325225	-1.581711724805366	-1.2670786129272522	0.0020636081822062446	1.4456446276611057	-0.5578542735585518	1.2763233745585276	0.3044134437236499	-0.4688843532470411	0.4656402425812129	0.20609070700195084	1.4612985609594649	-0.016467109481591313	0.7415970367353645	0.28798158710985405	0.41331073582731426	0.3967472641178619	0.20202179994385142	-1.4713541826181562	-0.41528781657619734	1.222569791171301	0.2697376210357393	-0.7316838247051652	-2.0608609507695808	-1.59602144116849	-1.2021909740378376	-1.7741804123422162	0.26600326696230925	0.32700171498970976	1.0736565394036552	0.5395318373384397	-1.303248032380136	1.1089530413796749	-1.5804275439814048	-1.094801109389685	-0.8897793464803966	0.5300131080742748	0.8790398263315486	0.10182166363385081
RPI	6.0	2.0919363823612627	0.16346693272132126	-0.8540627524405267	-0.5870131940511543	1.4643809617646677	0.8565536691868028	-0.13564498720033874	2.1471826092437403	0.09271371927247318	0.33767570684345566	-1.461041163003468	-1.3553195522479868	0.01148352285215905	1.4325955548148048	-0.601038924471764	1.2665798892872615	0.28251888285283777	-0.5202307658554604	0.5172341851373764	0.26181584800151503	1.4037524675340431	-0.037111298288352294	0.7926729190068215	0.24163731198505148	0.4200795496385178	0.46120661321084444	0.1981342253639593	-1.5032831996018012	-0.4206927383170354	1.289372372742259	0.16957112377616812	-0.852452114090612	-2.078498816773247	-1.9079507713113664	-1.2192176426514223	-1.8025941156216232	0.24265448697751965	0.3720580980912049	1.103471470283136	0.5239906968032064	-1.3142386316120658	1.077071808054803	-1.6230615290206256	-1.0952922166866113	-0.8578268900142583	0.4978718788141973	0.6204938359674089	-0.034195106932313264
RPI	8.0	2.193220482910603	0.10921294164952502	-0.9338348039682938	-0.6458596740129525	1.5188727672434228	0.8105919995711962	-0.15796359953547828	2.231867391172735	0.08953011860981679	0.33828452293351496	-1.4136790178587362	-1.4829288124245956	0.004419802483016829	1.4484582289296486	-0.6549035078437038	1.2661564278355308	0.26986820231176434	-0.5689474867959539	0.5762253121407406	0.3023179949508945	1.4689334382481989	-0.06011451830217253	0.872417831710339	0.21166761819395605	0.4241321553462115	0.507294862508805	0.1888018284476123	-1.5434522887096784	-0.41940344877857794	1.3562712420688656	0.10695913364548468	-0.954532773960241	-2.1340722297149233	-2.028191903701992	-1.234119187901442	-1.8368782669703432	0.2532671961758984	0.4213683413056716	1.1159899894354186	0.5279266399495472	-1.3330866279075626	1.0602444964569886	-1.6642600653761819	-1.0751953237352991	-0.8348613091708669	0.4974608961134477	0.49037358409613	-0.11163185656740444
RPI	10.0	2.3230920061271236	-0.30086285260584317	-1.1999203483265435	-0.908776450169584	1.5562447715545744	0.26597637649237355	-0.4175886931894217	2.4418350109728157	0.004351955201326212	0.24962588480737158	-0.439072741168748	-1.9198001185634463	0.044390001562513035	1.209825443124753	-0.7383437141914483	1.0592788192104494	0.1400940638493958	-0.8109823654511797	0.829455231641451	0.5660177209567836	1.1563688980283122	-0.206297636954093	1.0957877033305428	-0.07165429489596946	0.4042223462066815	0.6924318373413791	0.17724982398337932	-1.4188031818491076	-0.36060846318925405	1.5937203260499546	-0.37926266055725727	-1.410193702039443	-1.8327118625118133	-2.1772899253765683	-1.022254939689143	-1.7678999314927064	0.22078197918450043	0.5902773214833034	0.9324872417874194	0.45042636483282056	-1.2103962304316807	0.5949137983614402	-1.3839693985624202	-0.6552675154482674	-0.42142655443822213	0.3708633297929679	-0.3309568772855065	-0.49843725785221
RPI	12.0	2.1603979512458147	-0.5205376000867143	-1.401926426397253	-1.211360683248778	1.4895218714704581	-0.25830320649238925	-0.7729882363534591	2.6090687376009605	0.027686631441193852	0.36155533066417805	0.04432438927715426	-1.9973297581074354	0.04384416314503641	0.7541397214221757	-0.9266820602622456	0.9603703934200932	0.015812236790649904	-1.019401696733929	0.9852928107659285	0.7065144444379613	0.6354504830806353	-0.23822798115443064	1.0992228703631752	-0.18264360775937724	0.52681893191173	0.8713168488114513	0.030813252091760113	-1.2516358171283148	-0.19253225139435193	1.6002572793220557	-0.440077195923078	-1.4488230691799926	-1.4331458124053713	-2.2476210276369666	-0.7656986104793618	-1.4856890537116227	0.20310161491899065	0.8020820263243983	0.7968272593979329	0.278947141303399	-0.9124981608704942	0.3213729824476862	-1.2090688511107075	-0.4041917701508448	-0.07011839957429472	0.17396900181580413	-0.9960797453301123	-0.8775771983773145
RPI	14.0	1.980187698266438	-0.6143683027015603	-1.3731220056744982	-1.416657465928622	1.3700012087688265	-0.5500129431821168	-1.0573321969927154	2.6977208180852807	0.17480180942298087	0.4217160797184664	0.25381180667612646	-2.031724030066646	0.037142417503404315	0.29680029980951045	-0.9506759150169977	1.081886258925385	-0.07020991559471941	-1.1475862186161514	1.0128441033422686	0.7720557654368732	0.322834600778148	-0.23093558413952728	1.067737786278261	-0.20253657206074197	0.6723174511260616	0.9746734349805057	-0.08152772575568694	-1.1698499128266735	-0.01252665452318422	1.482725022166616	-0.3747617893412557	-1.3917601303619398	-1.1275888787579347	-2.226307953085396	-0.6666646183098347	-1.1374636027185028	0.29667563958834847	1.025074741391753	0.6696136689834039	0.12502526419542775	-0.629303104087333	0.2026703102416448	-1.124213133497654	-0.33801299583669786	0.1467147493279722	-0.06416049109185291	-1.3604251672431469	-1.078964597944483
RPI	16.0	1.7728707416855003	-0.6343525281499061	-1.3061598788926048	-1.5549320788607741	1.3134612789325446	-0.49214610744088366	-1.2898116435573974	2.6636978384727854	0.3688720459625165	0.39796380823553423	0.3263590791031393	-2.0313120353649485	0.002407972739079889	0.15442337860039412	-0.803407363453678	1.0898443961177178	-0.09905900421243914	-1.2344116946013166	0.9815405211523325	0.8264740681197956	0.22377169325379823	-0.184375577782619	1.060180357248002	-0.20120796632062823	0.7770940340450742	0.998208290125507	-0.07627705887268679	-1.1342421316057465	0.09700081128966216	1.4203598608418229	-0.10686736962410825	-1.1607987511214832	-0.9667917572954179	-2.1220861109858733	-0.6890145414307127	-0.8919009234882286	0.3774301734098509	1.2118502320072377	0.6252932091620061	-0.0008062602379775773	-0.3927976432968542	0.38048774385366135	-0.9885057575697485	-0.48985284342018487	0.24239941680215987	-0.22190567681705806	-1.3185631369480215	-1.1139754594117377
RPI	18.0	1.6118856656744869	-0.6342192720991633	-1.0730000535951996	-1.572649515385987	1.2749435347013276	-0.2783248112553845	-1.3798624621103255	2.6575533921883108	0.5237684455492927	0.45966332943297955	-0.5578317631788055	-1.906892577631188	-0.03205964081726555	0.30119965605323606	-0.7123999201211494	1.0876362742943821	-0.07315960425705018	-1.2563021482062262	0.8436609823610254	0.8153809172832228	0.282341021931407	-0.05780464283076153	1.2175919787504956	-0.07584640186780534	0.8548902282875848	1.006764176337265	0.04008315040966875	-1.1354021922155446	0.1844203962575989	1.4438691089706643	0.7838254029837979	-0.41185488602282316	-0.742239888682625	-1.958619906836865	-0.8544596709210021	-0.5316985789133658	0.5036377998393443	1.33801864055105	0.6713931339392969	0.06136175624897573	-0.2100054374007591	0.6080733632394649	-0.954153358047481	-1.0938248867269704	0.2233636858190357	-0.03595372644669713	-1.2620749105837614	-0.8574396502241924
RPI	20.0	1.6154223505695722	-0.5782272002171185	-0.7860309292130468	-1.8772590558175006	1.2451392519945021	-0.41352975041857004	-1.2851215160657734	2.6867389379200524	0.7409017669550761	0.5414275800612864	-0.961638102469352	-1.6949336609099064	0.0008731557267518516	0.30989998370118776	-0.5640929700427174	1.0827297094134003	-0.050607164277658837	-1.3241465354018478	0.7924075016141038	0.9632163483487098	0.49393776908249454	0.14791467489274565	1.4229792735281148	0.19473525048152715	0.9211492604316225	0.9889153011950691	0.12415884660787992	-1.26577982885361	0.37067067508990326	1.48902068980764	0.8085403104476955	-0.30990191329624217	-0.5260795762883671	-1.2764001007884949	-0.8881813396782193	-0.32648639888760256	0.6591068125633048	1.4259580528731959	0.763639083924074	0.4188147763860499	-0.1026551095947692	0.900311037981406	-0.8527308050447987	-1.233043027021124	0.19116149634925753	0.1586115127293606	-1.4153179264883922	-0.44640360129120266
RPI	22.0	1.7310972143203427	-0.5110635414302493	-0.7601287971106503	-1.9372140066044738	1.21128815865764	-0.49591680925952053	-1.2067261761623977	2.720600303828847	0.8275369311715595	0.6415511251640513	-1.0814322256172197	-1.631699053639682	0.09776419774580733	0.30639192420441386	-0.4253629301665876	1.1256521530030512	-0.006322690617330165	-1.364937906553329	0.8485846802320923	0.9953530855266564	0.6610911346455798	0.3285395178929292	1.4625700935036186	0.2965530455248371	0.9948650554574829	1.0477923809049308	0.2516283500464911	-1.2513318989472768	0.51102616548442	1.4212163276385295	0.8002604904764191	-0.2091247430739173	-0.3106228716775399	-0.7316511264985587	-0.881681621301742	-0.2068708498212137	0.7595954405145274	1.5062581599965643	0.7493666673681415	0.5875076119571984	0.007607298472330548	1.1708804128553965	-0.76165980331384	-1.3121544559190574	0.14244488352821952	0.3206469543954808	-1.5231831540206666	-0.2902936985784818
RPI	24.0	1.5201259608794773	-0.41104719628729364	-0.7357636503637799	-1.9102173815824937	1.1747108719550359	-0.5015770205894182	-1.1732680392058423	2.730358605538989	0.9104536754666391	0.7354311978576833	-1.1835442228780317	-1.5306593257927699	0.2636344770278984	0.31676129614911586	-0.28632221787891365	1.1566433768321756	0.06334954403045856	-1.366196450762466	0.8437806680547416	0.9984418281851289	0.6798674191431701	0.5339463587989772	1.46984162424136	0.385893756441086	1.0439463131667517	1.0967147978609577	0.44489404801570404	-1.2256631267993814	0.5437676133268506	1.426723256431604	0.8338558994177155	-0.05710879141705954	-0.04077935085540831	-0.4870391727972521	-0.8431250266988555	-0.1686960710315542	0.8117409631188519	1.5396215925290488	0.7679562483886851	0.7019103418327945	0.09281493976277155	1.3234119607541202	-0.6885164232077434	-1.3690101264802137	0.11564566811141701	0.4876359799848019	-1.3860832393516904	-0.1689526409750697
RPI	26.0	1.2973695028830332	-0.35574580718011634	-0.6238478203685537	-1.8078641415528567	1.1419549001372935	-0.4139287642734815	-1.1042942150604997	2.743811644147662	1.0022386068170146	0.8296301229238008	-1.4142976077289366	-1.436994979806581	0.49913186454214337	0.3380926048782241	-0.1608580659652439	1.2121173419809261	0.16831420157276503	-1.3338654716788887	0.853057691980143	0.9530462035867471	0.6941756286631898	0.6642962079700424	1.4931720444304737	0.47160520542115464	1.0401273246525167	1.1596188081914145	0.7760966753171795	-1.1590511966775348	0.6050473529071013	1.389684227595577	0.9154194972620138	0.30405120068282626	0.18691859091948335	-0.205285185671336	-0.7926703060066379	-0.12656924105197762	0.856579268059703	1.610572390686719	0.8055889341836205	0.8249192199035928	0.14504609680596006	1.4633451175517784	-0.5499519154253879	-1.4160450451687119	0.09975755815150644	0.6680030752402378	-1.2277022679766219	-0.06188778508479701
RPI	32.0	0.9764181040731057	-0.11791334298217379	0.02645304987899485	-1.4968873670540879	1.0941250243066585	-0.017191175713018692	-0.828263506450203	2.7071761357555073	1.1966459735816932	0.9682183435670063	-2.4823662756039147	-1.1759974325418419	1.129793320987126	0.3436512332574448	0.10566334542287796	1.4527302256418388	0.6328492220340046	-0.9509737706602934	0.9259477696735688	0.9078688848468063	0.5890716772427652	1.0222242928173297	1.4683974681949223	0.8125453348040654	1.066601914397416	1.1928075782890073	1.3547012978698838	-1.0020741460389184	0.7829366151071363	1.430290334024169	1.0790287466611512	0.8866554388342686	0.6281296626165034	0.335827238026094	-0.6101269634944577	-0.18482144290734714	1.059214034118433	1.6964851039624527	1.0288468349123094	1.186380982108002	0.30354008020066886	1.7222942078295027	-0.35633009509497854	-1.351563885515872	0.22857974966585684	0.9972471130794419	-0.4493908269135277	0.36906404046336455
RPI	38.0	0.965889367668628	0.10785885604732022	0.326444641745351	-1.3377351256874999	1.1136754988161492	0.306234332782671	-0.8250832537364844	2.645309483664671	1.2630781722092468	0.9907299134928064	-2.7392693258919834	-1.1150349499952308	1.3495723525828403	0.37100092102006277	0.26769623488238303	1.6551513529297164	0.9015010971396347	-0.5959003780098199	1.1537038714562609	0.9195198507609145	0.6087284365775167	1.2201666024789266	1.511547096945274	0.9193243793428711	1.1417356781840577	1.231966416324746	1.5042062133821559	-0.8720556082287364	0.8383131355355272	1.4757766874564986	1.2073147326408609	1.1008581842698086	0.8551050141087257	0.5063850080578048	-0.5296080143063863	-0.13539250277975354	1.2066624480984982	1.8072640397287933	1.0984133222929455	1.3415464132268757	0.3693320948545349	1.8545073077486067	-0.25006189827078973	-1.1786087357590176	0.458200329652235	1.135238085960657	0.09049610156616168	0.5200389864006997
RPI	44.0	0.7258521603877884	0.40246859658083217	0.5675189042668851	-1.3222839909991142	1.0577138724432247	0.4497776347937252	-0.8577094542984195	2.522660238062877	1.247942506653732	1.034512422229248	-2.777367921332902	-1.0869598177732858	1.4078653697060852	0.3731998997840919	0.3603547039718749	1.7092378473341212	1.0160017064154983	-0.3797248947104998	1.3557196720209552	0.9591641270959502	0.7118586480243876	1.3541276251472532	1.5432424703113656	1.013972329060302	1.2065785836266463	1.2450858860645897	1.596089478965768	-0.8127546017757022	0.8748672109901113	1.4757859956698354	1.2509286032741556	1.1676131365378812	0.9545750425235761	0.585302019609255	-0.496474818882011	-0.041277277890503054	1.2666203615549656	1.850373281134313	1.1065106337164203	1.3783455362757386	0.45135448192131034	1.9101627888664203	-0.18558331258763308	-1.0748233834164231	0.5580135768467066	1.2491847491501002	0.37333425345483284	0.6073274989191481
RPI	50.0	0.5530204132288541	0.6606213034323173	0.671636112670204	-1.254493330493384	0.9553691656228083	0.5302431397495363	-0.8162333561893844	2.408066506062308	1.2266068116121414	1.1448913020228435	-2.809847837636798	-1.0674752071804694	1.4390999791741579	0.4075603223683194	0.48409666052940475	1.833075626565625	1.1079254364416236	-0.32652909838844707	1.6013865768330995	1.0108739568274283	0.9057893481857148	1.449671192890893	1.5444003002214213	1.0907458222182016	1.2391039905433139	1.2662473363975961	1.6441356095782218	-0.7479671153878261	0.9262771432712965	1.350039508873681	1.2535260455454913	1.1917780577634416	0.9678746960356446	0.622123112338797	-0.46451727369889506	0.003274456884551879	1.2638119376928878	1.8089568497380337	1.104244719873688	1.4088645928964332	0.47840605026999555	1.9454346495092711	-0.08469792188775468	-1.0932825067507872	0.5630861360330413	1.3195044431626104	0.469912296859652	0.6605738096466107
RPI	56.0	0.8698327806022721	0.7026931590528276	0.5919077456166414	-1.1758997389614714	0.8946242674148832	0.5487206973239382	-0.6692312609896709	2.338298059710851	1.17841255296618	1.2284052287469223	-2.8069070194117556	-0.9927042152352884	1.4276830641245435	0.3912281424749094	0.4966419374289095	1.7797101232982153	1.0748624403043496	-0.2976408422581625	1.6842466493295443	0.9701487930498415	0.960697196302142	1.4058961320645806	1.4640021728863366	1.0803149677456887	1.217410384983902	1.192197148942126	1.647488733597923	-0.711977857591146	0.9100484141532944	1.2965826682971446	1.1480338090394775	1.1281514702224649	0.8840941519584719	0.6265759321331962	-0.46308183085160165	0.015869514730906056	1.196185808094813	1.6882698272810324	1.0924986829326648	1.3319202394191207	0.46782339271288825	1.875406972729572	-0.10850352452713308	-1.0980814375006334	0.5032919327324693	1.2708890727823372	0.4781305908431082	0.607843956128552
RPI	62.0	0.8243223367172999	0.6246302516884363	0.7206424049917287	-1.1735490590169637	1.0327010860876389	0.5703782840904824	-0.663973316773606	2.448883545862558	1.1718373578408368	1.3596714158988754	-2.812247506922996	-0.9277810071561016	1.6444664001221578	0.2771111297315732	0.5484838895677359	1.8833507250209134	1.2072499021723841	-0.24481971308561473	1.6942138673427063	0.9353726029027483	0.7281070735453498	1.519104753428024	1.242209075634765	1.2091585242915333	1.3499404058354731	1.2382583433026855	1.7238768195789562	-0.8011160255124267	1.0020998092070494	1.3888498083722942	1.0749944545189998	1.1563251696564814	0.8833842065531188	0.7078608192622698	-0.45923392769265065	-0.02774084607231474	1.2358611830595638	1.7177712644367458	1.1163213230788267	1.4088917132607615	0.4603415369651877	1.7746531299076123	-0.062443519637033505	-1.0461620429526812	0.7207622636747205	1.3964980634048063	0.5873289900404529	0.6428660226493251
RPI	68.0	0.6871904678681556	0.7744181480228065	0.854964932652629	-1.1816011610419115	1.0526685860753036	0.5689777789790681	-0.7156773074578108	2.4741698020878347	1.215434750601797	1.5321179392720403	-2.7052762431021256	-0.968344454812609	1.884852663324035	0.2912170349750108	0.654453338740549	2.081731402632553	1.2462296359318015	-0.08352268229254677	1.8237625259033146	0.9937077428588824	0.5539401439020529	1.596212130498391	1.169726439777651	1.2687183182167967	1.5007244819410788	1.3383669196771355	1.7913586072866692	-0.8297237401816213	1.0530090271236374	1.4936843990846067	1.090750336105593	1.1750351053747214	0.9557538008519183	0.7529432095496239	-0.466049983841684	-0.009145777585223721	1.292633059495185	1.8906676665631714	1.1691669021336135	1.5560717845311156	0.5192946753594649	1.7555179527891414	-0.020000210931645817	-0.9964389841072705	0.8893227580403844	1.5150585286572693	0.7208831711843325	0.6758213240847452
RPI	74.0	0.7202974650690946	0.9309619442704206	0.9172323697234469	-1.1150124885285166	0.9701107236225494	0.6250000456784658	-0.7348683300648385	2.4753085988509542	1.2449652155199882	1.601349708433067	-2.6577127281555617	-1.1417917199665426	1.9690984889314629	0.3407623957384035	0.6952420787058111	2.163679598357567	1.212407550523444	0.004953253908662444	1.879275697232139	1.0204515048128469	0.5454298823650141	1.5827053176728587	1.2325108986407884	1.2694896750439708	1.5821161892753275	1.3376604200617552	1.8180247645186114	-0.8306849931841158	1.073388503842029	1.5212537206300827	1.0815848489580586	1.1604715477613505	1.0267117343170369	0.7444979169469851	-0.45328486302772536	-0.06616723145958871	1.3270101828170326	1.9189496260296686	1.2001096204006976	1.588992949336967	0.545911556684268	1.7309374323154416	-0.0026692701823790824	-0.93244249480981	0.9796898536607664	1.563282595332541	0.7851238203756642	0.6685290247504406
RPI	80.0	0.5391850675560748	1.0310884834199792	0.9710500149302517	-1.1312522574057713	0.8810012562663054	0.583483913902908	-0.6977150381838537	2.4658236454025837	1.2626128406747514	1.6007049647462765	-2.555097761116555	-1.1535577489353182	1.9198469348032934	0.3818107615031164	0.7002739842029395	2.1674350685140764	1.132237968182299	-0.029234606217167173	1.8728544111032286	1.0365478625626576	0.6363227523376894	1.5908518181280515	1.2953731668618826	1.2539747631854463	1.5696459462105457	1.3443960510556965	1.8474335337763452	-0.792312041926608	1.0908509161887585	1.546152913056008	1.0463350377122071	1.1451505311076027	1.0270495679691638	0.7223468386901123	-0.4435930496285422	-0.1565203654628821	1.3625467981342438	1.8744956336605425	1.2020143608731129	1.6337147275015085	0.5314957143123571	1.7071082787808736	0.0034312464257036457	-0.8555025285681584	1.0160408801532466	1.5342294299418913	0.7952178107642458	0.7063785315298262
RPI	86.0	0.6735704001420785	1.0639882704813	0.9978046938923436	-1.1406231875426878	0.851928008408953	0.5482834842329174	-0.7461598089254299	2.3546343780135137	1.2487493667159824	1.6076079507733836	-2.582250396275176	-1.065571282848955	1.8541368510101832	0.35154158810217045	0.6445165575222528	2.19049310642871	1.0758063704441072	-0.04985607175231958	1.951460247290117	1.0654661702029848	0.7434220564233739	1.6354188228306232	1.2670515174482737	1.2999583797546745	1.4978496359625715	1.2870560150467527	1.8663721496879273	-0.6851852883574072	1.0820831582769308	1.5737705373033264	1.0526937166009689	1.0910463168536568	0.9836597420950942	0.7536343381090127	-0.42995478558149486	-0.11491376792590251	1.3674594862544114	1.8624097528750365	1.1845261852638724	1.6292606633916695	0.5650287124357367	1.70823886888034	0.022055281513927688	-0.7506777640126163	0.982415203206308	1.511812137107256	0.7749450665634574	0.7502568880537142
RPI	92.0	0.809079741167218	1.0942484882260453	1.0896946780106627	-1.057686926338519	0.8527506737277089	0.5419965174300765	-0.8535750664019705	2.3110734278762024	1.2021333604528617	1.6732143370720942	-2.6272842013513937	-0.9962495245171159	1.8461975732402354	0.3474852423638433	0.6579537695730755	2.2101497516906154	1.0646779264832547	0.009450828532593283	2.069609899086746	1.0355315997377201	0.8340478262310622	1.6576032233390445	1.2047280157013789	1.2978582292703889	1.4277478345529957	1.2890171931182342	1.8850048574135363	-0.6215634294231523	1.066379488397072	1.6024188684910585	1.0738331862669028	1.0779396786398854	0.9726781189376672	0.8216955791802898	-0.4151469147844158	-0.001881841237551217	1.3671822473470532	1.848784108577836	1.1472976164885424	1.6555232366859	0.604135560119409	1.7693165935622843	0.015887740986798075	-0.617158636300536	0.9068546979018759	1.4755117417650045	0.7442633167192968	0.7945740157548611
RPI	98.0	0.463321942645647	1.1517878710312026	1.148549847138758	-1.0233028630259215	0.853917676614594	0.5408363134071917	-0.8554541676827486	2.3826233879671515	1.1805445837706607	1.729019659454213	-2.5881969650412544	-0.9513504316313279	1.854450120817481	0.36393307619155785	0.6858493315744134	2.224025758403976	1.0743839421307317	0.0880517765490354	2.0820934474018	1.087104081695935	0.808066387026161	1.6527441201123516	1.0776268577802983	1.2797923281202455	1.3547129991016722	1.2645197059323672	1.8903108942696745	-0.5835165606114482	1.1032573445879776	1.597944073001252	1.0697419749202932	1.075958657947629	1.0068761635148575	0.8965394320629398	-0.41313490012474896	0.044403339274943346	1.393847822138891	1.827442368717431	1.1392200584783734	1.6665531532747189	0.624682462196637	1.8111015081476332	-0.0018510073901783209	-0.5203695931623639	0.9285042295076865	1.5223331284844284	0.6771394925396893	0.7768815753357367
RPI	104.0	0.569833667512386	1.1460711559260714	1.0550005722924911	-1.006563996847142	0.8906878147918282	0.5678863850726236	-0.8925025102610518	2.38172817700244	1.1826838352699027	1.757625072005935	-2.4861223870507527	-1.0560365716043658	1.8383505491195398	0.37222516571672065	0.7206801852460829	2.2159770439699775	1.0484342193834384	0.13308798031557006	2.0968233155132663	1.1350947561670157	0.7585261011308045	1.6452879904591033	1.044162387367854	1.2776295977526388	1.4062569220854793	1.2666077580659185	1.9131500010204492	-0.6262367347010027	1.1385612758095467	1.6222449604730398	1.078212307577943	1.0712149572661005	0.971566611411843	0.8934331006179422	-0.3822982754167004	0.03149913669072244	1.415261735891492	1.8562117296359755	1.1181936770889274	1.6587577959809947	0.6131461435194323	1.8413790651825117	-0.04568625594047002	-0.47688013932579587	1.0434351677753182	1.582219062027036	0.7774613070703215	0.7340371226224277
RPI	110.0	0.6734450436033363	1.1622125997431643	0.9216422430388996	-0.899469718442175	0.9055856468243844	0.5572891378674434	-0.8152486509768726	2.4048914950692115	1.1759620682244702	1.7926855588734125	-2.4524682111520475	-1.181716628453407	1.80786052898722	0.4817039522534471	0.7520365674878382	1.9274424049448236	0.9572738587747001	0.21051464420873614	2.041605900996245	1.156735292470407	0.7065623176007799	1.5723382205474452	1.0088118439899227	1.2510173886177556	1.5376048751066906	1.2942471351129126	1.9400243707157565	-0.5647274453186152	1.1375559756842457	1.6072036210735825	1.0204317897358914	1.0130953383279035	0.9131154084902348	0.8686504025885993	-0.3479412210104907	-0.011250666051397176	1.4337093295423549	1.8720773713384145	1.1120950987661575	1.6008650952533432	0.5745257464714181	1.8320911513476716	-0.019106932988168037	-0.40096459425664754	1.1140125434155002	1.6090324729684877	0.8407789676596142	0.6907818502515759
RPI	116.0	0.5455586909136202	0.7799086297403323	0.8852376135653689	-0.7196426171418236	0.9287521469268379	0.4474353310761524	0.008139498711175443	2.4492715005875487	1.0929353412107423	1.7793160283591407	-2.4804611263427563	-0.6767172598521072	1.7484447243688137	1.0609186325891755	0.7467468587219483	1.1217983659528394	0.6766648613184109	0.1708982949889992	1.298698969629268	1.2171685093232671	0.6618907193886668	1.3852719802349895	0.7692989752672619	0.9588076858578477	2.341974382034176	1.2938186944692727	1.977540058932229	-0.5670736544427687	1.1206045154508864	1.5896160947909428	0.9622487229565737	0.9896965210093729	0.8432983088386194	0.8663806924484249	-0.3551979834703581	-0.07990118322875388	1.4335066904662181	1.8610748392423215	1.1168953641117108	1.5602162276694516	0.5647768991214676	1.780445597082123	0.012418760913946256	-0.3357223796407263	0.9980854191770295	1.5931679986550786	0.7863380660700201	0.6598326451556176
RPI	122.0	0.29356029696974967	0.7422712813926032	0.8778222748796309	-0.7476559242955192	0.9253024035646867	0.46936957362293835	0.09034010269842588	2.4157324533596403	1.0897694747627866	1.7953145436737004	-2.50588462405026	-0.6330864886165699	1.676617943387472	1.067031564700589	0.7542637624958433	1.12140887256734	0.671596974846694	0.16751942829294722	1.2845769034182801	1.223940606548336	0.6201837671101279	1.41082193042186	0.6922326687600854	0.9426717444686676	2.364692785875655	1.300753453090215	1.9743849773523174	-0.6052668928339701	1.1024442656579898	1.557337460425513	0.889408749537045	0.9854672122670564	0.7698342743027665	0.8289954746454619	-0.3868727994029421	-0.08951337385813009	1.4362810690130596	1.8784026927548667	1.1289955255073032	1.568285612096434	0.5697073242345728	1.7071424168139906	0.037433475345950096	-0.23102691129242572	0.9128958176365468	1.57433712152844	0.8321768117900525	0.6616586405091321
RPI	128.0	0.26890881692787755	0.9959361644076223	0.8559944202922379	-0.8481755412521595	0.8794086043182654	0.5687979731800938	-0.5061558962013281	2.4597264872177775	1.1620117276086483	1.7504134246795984	-2.5182909532404762	-1.0037589079099154	1.5848155873663194	0.9027205692440151	0.7942218117695614	1.342250496444429	0.8001261526810849	0.189243536329511	1.6604009055607387	1.2151270610377938	0.40967970584429486	1.5233209200723732	0.8945544104446715	1.119682388432585	2.064710947142945	1.2607811909543456	1.9560125613079296	-0.5612339249220114	1.0706827058388046	1.582289683938738	0.9436351059090163	0.9863324806308046	0.7373771523835632	0.8340432459110624	-0.3831667099269395	-0.07283786533254263	1.4502463367546812	1.8710672385373737	1.1022168849754002	1.6078147445042	0.5640971422741649	1.6357341433313533	0.04661168869351183	-0.1831031882817765	0.9071221876171812	1.543707712497031	0.9006483431377194	0.6148167127314689
