# Supplementary material for: EEG decoders track memory dynamics
Source: Nat Commun. 2024 Apr 6;15:2981. doi: 10.1038/s41467-024-46926-0 (PMC10998865; doi:10.1038/s41467-024-46926-0)
Supplement: Supplementary file 3 — Source Data [file 41467_2024_46926_MOESM3_ESM.zip › fig4b_roc.csv]

	subject	roc_0	roc_1	roc_2	roc_3	roc_4	roc_5	roc_6	roc_7	roc_8	roc_9	roc_10	roc_11	roc_12	roc_13	roc_14	roc_15	roc_16	roc_17	roc_18	roc_19	roc_20	roc_21	roc_22	roc_23	roc_24	roc_25	roc_26	roc_27	roc_28	roc_29	roc_30	roc_31	roc_32	roc_33	roc_34	roc_35	roc_36	roc_37	roc_38	roc_39	roc_40	roc_41	roc_42	roc_43	roc_44	roc_45	roc_46	roc_47
0	0	0.06767275615567912	0.06767275615567912	0.06767275615567912	0.06767275615567912	0.06767275615567912	0.06767275615567912	0.06767275615567912	0.06767275615567912	0.10754567116759328	0.10754567116759328	0.10754567116759328	0.10754567116759328	0.10754567116759328	0.10754567116759328	0.10754567116759328	0.13852263701350281	0.13852263701350281	0.13852263701350281	0.13852263701350281	0.13852263701350281	0.13852263701350281	0.13852263701350281	0.1685464654487689	0.1685464654487689	0.1685464654487689	0.1685464654487689	0.1685464654487689	0.1685464654487689	0.1685464654487689	0.19173947577442413	0.19173947577442413	0.19173947577442413	0.19173947577442413	0.19173947577442413	0.19173947577442413	0.19173947577442413	0.23133060058034416	0.2375667056489757	0.24380281071760698	0.2500389157862385	0.2562750208548701	0.26251112592350145	0.2687472309921331	0.23066244646584785	0.23689855153447942	0.24313465660311082	0.24937076167174244	0.2556068667403739
1	1	0.002003311258278146	0.002003311258278146	0.011821192052980132	0.011821192052980132	0.02857615894039735	0.02857615894039735	0.048476821192052974	0.048476821192052974	0.06758852208060165	0.0647272787779959	0.07264767546340975	0.08239999667210221	0.08347157975306999	0.09403973509933775	0.09403973509933775	0.10425496688741723	0.11895695364238412	0.11895695364238412	0.13167077107391262	0.13173599787014542	0.1435600186362275	0.14730590036274088	0.15025990881560125	0.15659622616393218	0.16795068055509338	0.17818454857066787	0.17889272521548133	0.19442052980132454	0.19442052980132454	0.20556291390728482	0.20556291390728482	0.22428932743186128	0.22370611334819798	0.24025508336383883	0.245758552697261	0.2572151735498685	0.2696774851076575	0.27288757529368696	0.284982362141835	0.2850289527105727	0.3073344370860927	0.31490066225165564	0.31490066225165564	0.32713759193317576	0.3300168890811674	0.3366945655429464	0.34640404006788905	0.3430896202868648
2	2	0.002586696986924389	0.009332954330111807	0.018694333901838164	0.02839681637293917	0.03549541339443091	0.03707894218105878	0.0464451307132593	0.05348149692940731	0.05845177184006064	0.06337881371991663	0.0689436380309735	0.0723032920905456	0.07781186108674891	0.08561997023205853	0.09487398142884215	0.10267197271176805	0.11113636212138962	0.1210903865547179	0.12916860691557078	0.13517790296946167	0.15076748152359293	0.15781741757870268	0.16306051767269172	0.16845617132469237	0.17359766427361364	0.18254904425481583	0.18882507096787707	0.1950952888375933	0.2028346679388986	0.21054538373123907	0.21875899299415402	0.22658995660508344	0.23063683968449408	0.23835165023525814	0.2480348968644625	0.2548569072384854	0.2617976179933208	0.26442702426287207	0.27357590491780487	0.2818642673286843	0.29539192075594956	0.30019259648631647	0.30663769863149365	0.3116050215070044	0.3190320562448399	0.3238961531173015	0.32811994404465006	0.3325452351772126
3	3	7.338551859099804e-05	0.020156555772994127	0.02776418786692759	0.03292563600782779	0.04723421412345482	0.05583666866622742	0.0615778255268515	0.07091837612721141	0.0816413894324853	0.08638698630136986	0.09241682974559687	0.10120791088514983	0.10741030863711906	0.11364595728151519	0.11721375960035005	0.12809442270058707	0.13421301714049702	0.13871842087148073	0.1450152548456568	0.15090379736254655	0.1579639882386492	0.16289138943248535	0.1693943666473267	0.17713131459646567	0.1818402187060547	0.18599906946670733	0.19420349669089082	0.19826161138372883	0.2042563600782779	0.20952536655882154	0.21448933758813635	0.22004481802358167	0.22705479452054794	0.2308708414872799	0.24036449370138363	0.24590128971668518	0.25054753341069336	0.25936855674327275	0.2649109048176302	0.2706702544031311	0.2749358337676641	0.286426967272763	0.293128804492128	0.2987142783388567	0.30553507508186717	0.3181836899763003	0.3222161443223947	0.3281427932224725
4	4	0.004571577847439916	0.016052769070010447	0.029895887483393897	0.03406268542293493	0.04331243469174504	0.053176541012271386	0.05883499262246448	0.07046763992375672	0.07847498989198866	0.0860863224166811	0.09430951780847814	0.10305281632824521	0.11031647264535842	0.12010883834008072	0.12654495045761724	0.13390693015757996	0.14429448706437095	0.15396430953093582	0.16501945463997097	0.17324803221961427	0.1813746435941463	0.188306081084629	0.19737769306301628	0.20533637361310206	0.21550992291656818	0.2255233849498275	0.23356437359209842	0.2416783827706978	0.2485904575122214	0.26031220627694374	0.26722326365369165	0.2755840986541905	0.2856989361646268	0.2944347521305587	0.3019655815650877	0.31034463067689544	0.3197230273625179	0.327285165377567	0.33526055040090724	0.3435107223683726	0.3492056678376207	0.3551676879696287	0.36303557144832493	0.37278830367441523	0.3811347424163661	0.3863553333543369	0.39292629553199643	0.40009431956018326
5	5	0.029555722891566265	0.029555722891566265	0.03828125	0.04956701807228916	0.04956701807228916	0.06245293674698795	0.0766660391566265	0.0766660391566265	0.08793298192771085	0.10409743559665796	0.10322366728219408	0.11178586834776294	0.12245886813586004	0.12922628012048193	0.12922628012048193	0.14245138531512985	0.14154807830568508	0.14596824010867593	0.15437515608918082	0.16271649096385538	0.17190919772053034	0.1746043375764364	0.17742061209662777	0.1790503723436459	0.18272225207362108	0.1864667842223164	0.19566076807228916	0.19566076807228916	0.20643546232669369	0.21449690092026397	0.22020967033965003	0.2220969304353091	0.23069517391172728	0.24143112966943142	0.24301377936368587	0.2531647317914875	0.25598663498213964	0.2699678267088454	0.2704909619634316	0.2816204989556215	0.2876006538717685	0.2907394653992855	0.29856170914815044	0.31000583678936855	0.3101117882333354	0.3177919435278804	0.32530711728824846	0.33024197134013444
6	6	0.006961618757025853	0.012405652802312511	0.014774591602625209	0.02433756222900273	0.03418856769797275	0.040822831033277836	0.05298699213104223	0.06266078263487025	0.06958404920055543	0.08048016701461377	0.08906597383900391	0.09414968692829818	0.1050658786142048	0.11472966244422686	0.12568051434303357	0.1398038248089653	0.15174584178318934	0.1626952814498057	0.17672576791134084	0.18722882115733636	0.1979258344073023	0.20564743583018674	0.2162498698728911	0.22397427558541053	0.23311813604718634	0.2418019921350772	0.24935273363767613	0.2593904563769546	0.2674729032992164	0.27403409370604426	0.28199452376706075	0.2927592838126718	0.30149688542277797	0.30959408008405603	0.31683162883632876	0.3214781955384761	0.3325332298234387	0.3407991458819713	0.34831577188980073	0.3554689296813278	0.36754234477349	0.3743086114691008	0.38128170965635955	0.389186719691278	0.3966737896968381	0.4035089127991006	0.4111946838738416	0.4178933853465174
7	7	0.001418067226890756	0.001418067226890756	0.005199579831932774	0.01311010585138575	0.016242979603901846	0.020200178061174218	0.027126353053784337	0.033998599439775914	0.033998599439775914	0.04753344805258786	0.050071347634531194	0.0544890506453838	0.058008618020072365	0.0660097141871824	0.07490718649268753	0.07906127275030614	0.08098818673197922	0.08673936911447996	0.09126743662289034	0.09530090930844697	0.09690011683065185	0.1003145982010895	0.10999808214743187	0.11259686035218101	0.11808266648367882	0.1208990945624481	0.12676028954295288	0.1311562187689146	0.13168054910406374	0.1384663161747111	0.14223005785228662	0.1464610781498529	0.14747696817420436	0.1545720549526343	0.15989651513871878	0.16439506707205492	0.16666934990076432	0.17386864293456072	0.18138363385555228	0.1862398476978731	0.18650201286544768	0.19363193769970302	0.19858738721619307	0.20457821319482566	0.20487970313753645	0.20876616978449675	0.2183482186844587	0.22292625592950754
8	8	0.005967160592711254	0.005967160592711254	0.015859030837004403	0.015859030837004403	0.022567080496595917	0.03209851822186624	0.03209851822186624	0.03920433163011695	0.04653725173726056	0.049375833915271165	0.050696715455531546	0.05809569473317733	0.059770065787487725	0.06815922825984144	0.08016282856010126	0.08037212494189007	0.08944733680416497	0.09595514617541048	0.09595514617541048	0.10052062474969962	0.1069348041770728	0.11060403137030769	0.11350087441613352	0.11644430603155942	0.12072834134629892	0.1258668693889954	0.12749545685978952	0.13373575929306122	0.14369243091710052	0.14369243091710052	0.14929915899078897	0.15733050514889224	0.15822001477149464	0.1646485833251157	0.17182946168568106	0.1752174468658873	0.17959179155690347	0.1815401597494884	0.18606619400567107	0.19183079997504543	0.2018326514430382	0.20188497553848536	0.21285542651181416	0.22139763696335096	0.2224964429677422	0.2312157503577157	0.23791876885428337	0.24121518686745697
9	9	0.0030826558265582655	0.0030826558265582655	0.0030826558265582655	0.0030826558265582655	0.0030826558265582655	0.0030826558265582655	0.0030826558265582655	0.0030826558265582655	0.008638211382113821	0.008638211382113821	0.008638211382113821	0.008638211382113821	0.008638211382113821	0.008638211382113821	0.008638211382113821	0.028184281842818425	0.028184281842818425	0.028184281842818425	0.028184281842818425	0.028184281842818425	0.028184281842818425	0.028184281842818425	0.03739837398373984	0.03739837398373984	0.03739837398373984	0.03739837398373984	0.03739837398373984	0.03739837398373984	0.03739837398373984	0.07039295392953929	0.07039295392953929	0.07039295392953929	0.07039295392953929	0.07039295392953929	0.07039295392953929	0.07039295392953929	0.10060311721207664	0.10533136549958466	0.11005961378709257	0.11478786207460061	0.11951611036210866	0.12424435864961662	0.12897260693712467	0.10253656493851367	0.10783677874467183	0.11313699255083001	0.1184372063569882	0.12373742016314634
10	10	0.002435961828227021	0.006778019933923784	0.012665790024961538	0.021804022624422936	0.028887310737514764	0.038994160910024764	0.04645269289693067	0.0539350443831413	0.06212731159564773	0.07062097697595629	0.0788075233020956	0.08632770204614233	0.09291693272994808	0.10120750664422058	0.10782682456313038	0.11303731111610286	0.12036737555179214	0.1261185068991366	0.1320242441489214	0.1384218934956046	0.14577657667207627	0.15277233732701678	0.15958932028298195	0.1644618118215386	0.17171606399652703	0.17783581392648828	0.18422663291343708	0.18940221574976845	0.19539987102766468	0.20211700138058447	0.20806783793401964	0.21293714302300049	0.21971049370408044	0.22530057789365374	0.23063768112284172	0.23699824461332275	0.24209117431288366	0.24890076954334708	0.25306309296356216	0.2581877115360832	0.26327151515992825	0.26998743087612853	0.2761968851456344	0.28061313599640586	0.2873501737719234	0.2927010323675972	0.2975932525510526	0.30410701801322026
11	11	6.47109577221743e-05	6.47109577221743e-05	0.005856341673856774	0.005856341673856774	0.013190250215703189	0.022389991371872302	0.022389991371872302	0.03088869715271786	0.03088869715271786	0.037165172280730664	0.04595242172900742	0.0494055154981118	0.05034301143335316	0.05685854856682029	0.057791817153064716	0.06529796306814487	0.06543128715189406	0.06951035375323553	0.0747411561691113	0.0747411561691113	0.08279767040552201	0.08279767040552201	0.0938983636907575	0.09809893947736956	0.1032119180891515	0.10869934226785347	0.11443051647365385	0.11599374135561329	0.12356232196357109	0.12396896041900615	0.13399482312338223	0.14147972389991373	0.14147972389991373	0.14812809734609195	0.1546348546008732	0.15584810376299096	0.15922548462762476	0.1612786755173625	0.16677151937426557	0.1736318022381103	0.17585164823253455	0.1849547023295945	0.1849547023295945	0.19256902502157033	0.2005284728213977	0.2005284728213977	0.21247067954093155	0.2206260487077319
12	12	0.01782069500064591	0.01782069500064591	0.01782069500064591	0.04121560521896396	0.04121560521896396	0.04121560521896396	0.07388697135074677	0.07873150145508583	0.08357603155942481	0.07503081873649345	0.0798753488408325	0.08471987894517155	0.10275158248288334	0.10275158248288334	0.1179175817077897	0.1179175817077897	0.1179175817077897	0.13425852294673216	0.14078333146159677	0.14730813997646153	0.1391979598288562	0.1509295281471302	0.16266109646540425	0.15392045487740988	0.15881055581485776	0.18334600271737192	0.1836626615833333	0.1839793204492947	0.20021960986952592	0.20021960986952592	0.20021960986952592	0.21122593980105928	0.21122593980105928	0.21122593980105928	0.22370708989982852	0.22515133476450852	0.23017347426968202	0.23170418686897873	0.23323489946827536	0.2526100662205227	0.2526965339551394	0.2527830016897562	0.2709985789949619	0.2709985789949619	0.2709985789949619	0.2818112653436411	0.2844356779375497	0.28232916293130816
13	13	0.0028376327769347497	0.0028376327769347497	0.0028376327769347497	0.007253414264036419	0.007253414264036419	0.015712553663613977	0.016597097780251792	0.017481641896889617	0.03028801061452933	0.037260658375336445	0.03531199243562272	0.04140009607979199	0.04748819972396128	0.06430750108661669	0.06600338566886024	0.09165402124430955	0.09165402124430955	0.09165402124430955	0.10884643246581922	0.11073142647989567	0.11969025705157044	0.12539404152782122	0.13109782600407197	0.12982148984680608	0.13389039278334008	0.15245026345688992	0.15299319053537794	0.15353611761386599	0.17039789234488065	0.1708554151638313	0.18330079837731905	0.18618624228883415	0.18907168620034928	0.19571964526730765	0.20316201645557067	0.20087585118307777	0.20570729215119604	0.21053873311931434	0.224741308972785	0.2264066920337652	0.24224224308187375	0.24290717624541527	0.24357210940895682	0.26031858838959593	0.26391776789867394	0.2712945608162206	0.2804877193250014	0.28968087783378194
14	14	0.005681818181818182	0.01722027972027972	0.026078088578088583	0.036001393915966726	0.04063587166602238	0.05298645031685232	0.06189162596197774	0.07333916083916085	0.07925407925407926	0.0863826709304096	0.09461233908470089	0.10169634594885854	0.105857229035621	0.11177580794414965	0.12206238066790827	0.1306784505276968	0.13756398542830703	0.14386896604233287	0.14825892281922434	0.15527220894683208	0.1593831629007508	0.1680053823898045	0.17406576882079394	0.18198341649974809	0.18851659228543655	0.1937948776516616	0.1987235126682363	0.20631610851460097	0.21199704817795265	0.22113686146349462	0.2271864860432699	0.23623734933408302	0.2410779128743953	0.24580346370547373	0.2512318293097187	0.25742523807850437	0.26170420868913324	0.2654052605685771	0.2704407819985709	0.27477056026051	0.27672709409518453	0.2844428289465978	0.2865548605498354	0.2949119138817632	0.2973599055885488	0.3025441162689906	0.3063248936992656	0.31273665091190217
15	15	0.006589544589251721	0.013925904231951974	0.024703470493483676	0.031512666569043786	0.03800614582651139	0.05298840078265098	0.06207325248294482	0.07640210865426855	0.08457314394494071	0.0913530531556597	0.10259575075553491	0.11991885772396912	0.12770566848004852	0.140079074535071	0.14773758969102357	0.1541141422443893	0.16105133957972612	0.17323905366634024	0.1805881067366411	0.18734053191716377	0.19488212036901448	0.20101039683701857	0.2076434118167349	0.21493711050493344	0.22183560208422395	0.22761431259386694	0.2366012593351882	0.24059159466979066	0.2480295017332967	0.25838884714979193	0.26626329774513213	0.27138562927391385	0.27581033738026783	0.28104407673158593	0.2879707881919481	0.29535990834241493	0.3024361447006595	0.31045828056669345	0.3183116858269971	0.3261106749150644	0.3350154271136029	0.33817314718268454	0.34393502510355267	0.3499403408902765	0.3560929924185284	0.36286425538146144	0.3741178619705645	0.38186547027125683
16	16	0.005549705139005897	0.005549705139005897	0.005549705139005897	0.010172704296545914	0.010172704296545914	0.010172704296545914	0.0425566120408276	0.05278403390160584	0.03805918810565031	0.048616397065360445	0.05917360602507059	0.07656363112953139	0.0768934182284633	0.07722320532739518	0.10007371524852568	0.10007371524852568	0.11701224107055921	0.11753909607007233	0.11806595106958548	0.13677269032610395	0.14281342474800288	0.13472856066346903	0.1404958131008878	0.14626306553830642	0.16472616875447163	0.16522084940286946	0.16571553005126732	0.18165543386689134	0.18165543386689134	0.19503350789329965	0.19964248369056742	0.20425145948783516	0.19962189845605455	0.20688123642644554	0.2141405743968367	0.21206665170841568	0.2148497330798898	0.2264249321586873	0.22655765135703793	0.22669037055538857	0.24040648694187028	0.24040648694187028	0.25516101992693035	0.2577711641611595	0.26038130839538887	0.268044995406688	0.27623336776553364	0.2844217401243793
17	17	0.013473610788188792	0.020867240176703095	0.029411998378313254	0.03440809020690523	0.04162985352243663	0.050275324541797575	0.05824659217968477	0.06526389211811207	0.07452398004904773	0.08341685175470469	0.0957760008287582	0.10382321200671266	0.11088008047678521	0.11818617033084511	0.12963831012771362	0.14040354060467414	0.15186493967162012	0.15918113585831975	0.1677650634011723	0.17662376051379897	0.18357939040315113	0.19034759553015798	0.1963433477548169	0.2013241924572875	0.20986617579878	0.21676961884521423	0.2220460299638159	0.22766266814191857	0.23475573636608993	0.23833019433367722	0.24495933515519938	0.2513408124089408	0.25774624108685723	0.26579970300234024	0.27195968800057013	0.27676670962344857	0.2824273074276287	0.28826835876663015	0.29387760705410326	0.2987898104799749	0.304612226442606	0.3103026758998433	0.317563170420809	0.32335848038144677	0.3283432098880826	0.3340296577049395	0.3386212625555118	0.3454827029824782
18	18	0.008110326711541618	0.008110326711541618	0.008110326711541618	0.011631915941553111	0.011631915941553111	0.0137497947791824	0.0137497947791824	0.015859423533692105	0.01601304008137882	0.021520424318274993	0.023986374162719686	0.022473020165678172	0.024854076654822314	0.028460476739303138	0.028973879411835067	0.03417337054670826	0.03417337054670826	0.038721063864718436	0.038721063864718436	0.04730337783153166	0.04733167561663184	0.053765750439935686	0.056377231750609914	0.05657768814520804	0.06012097509382406	0.06475929557490291	0.06606301495987574	0.08521589230011492	0.08521589230011492	0.09779116399597727	0.09813477995790806	0.11182847417187729	0.11249549339209594	0.126439742630407	0.12930186146625428	0.132602018465336	0.13711349391845123	0.13945082496706157	0.14142358484261724	0.1552454440978493	0.1552454440978493	0.16728780167460186	0.16728780167460186	0.17898910081519068	0.17911441957777724	0.19356926646035955	0.19843648549759135	0.19767149654032767
19	19	0.002372462973121229	0.002372462973121229	0.002372462973121229	0.010148107515085025	0.010148107515085025	0.018484427072278563	0.020066666299131425	0.021648905525984294	0.02571514318713695	0.030668599442632772	0.03134938956990106	0.03614848102277709	0.040947572475653116	0.053995016222086835	0.055538664248284755	0.06759462424574876	0.06759462424574876	0.06759462424574876	0.07983630439636469	0.08066877172477857	0.0877592157165421	0.09220271682052614	0.09664621792451014	0.0958640914390934	0.09983622859222055	0.11517816041259506	0.11553926379015207	0.11590036716770909	0.126748594866819	0.12916881445075074	0.1379641625571632	0.14156141376107087	0.1451586649649785	0.149034289660039	0.1531966263021084	0.15307788944723622	0.15722644351764312	0.16137499758805002	0.1719239367435091	0.17269576075660806	0.18228367564647147	0.18236085804778138	0.18243804044909126	0.19811034051221546	0.20078967244340182	0.2025572872591151	0.20886419205186652	0.21517109684461805
20	20	0.0021854695806261077	0.010543414057885411	0.015239220318960425	0.026698168930891907	0.03194865348597682	0.03661789455250262	0.04671170382331029	0.051742468989958657	0.05918487891317188	0.06967263963052116	0.07742455633156924	0.08552352726420052	0.09158172730159957	0.09902539870053159	0.10298287064382754	0.1134966029200937	0.11718026042795193	0.12459219705536943	0.1288347625111183	0.1332011009962195	0.14340314983066543	0.1487351850807493	0.15508923827643833	0.15893570035647822	0.16353578287183107	0.16942383209609777	0.17727262271190566	0.18186595262194022	0.18796029022846056	0.19412389769283508	0.2002294401719169	0.20714796664955015	0.21308209683978072	0.21717655020524948	0.22094925305796553	0.22746247480758788	0.23295508849623192	0.24202836391051546	0.2479420136714286	0.2541143401591537	0.2618330874692423	0.2684344641102738	0.2738742442276355	0.2830563033715535	0.2884128260914733	0.2977750536498202	0.3071113096492504	0.3138705933684964
21	21	0.0011904761904761901	0.0014652014652014648	0.0026251526251526254	0.014838846245881415	0.018418864775648684	0.022641136083347137	0.033280643142452195	0.03781345678330604	0.04276449402077541	0.05697535295525245	0.06123975596337404	0.06570750578288266	0.07140525582736641	0.07823826090157746	0.08607966572790694	0.09814779023321739	0.10329639651247693	0.11203713929844586	0.11944314061148228	0.12524849522336956	0.13191092826771217	0.14264254729078849	0.14833109380848072	0.15443763383461873	0.16108304035439708	0.16915054515557024	0.17490336296868958	0.185471312606991	0.1891708235929342	0.19514176499101124	0.20483629993680247	0.21283539185549238	0.2184041391327824	0.22595256502291677	0.23311896785514877	0.23888589774268168	0.24824519422509375	0.25303969481105165	0.2588219639099036	0.26616798890668236	0.2719367594995735	0.27561817021616014	0.2845942165037642	0.2875133451138476	0.29133388247709846	0.2977425282701664	0.304957939882563	0.3107471116265085
22	22	0.008105187319884724	0.008105187319884724	0.01340057636887608	0.01340057636887608	0.02071325648414986	0.027245437079731028	0.027245437079731028	0.039373198847262245	0.054030237643549105	0.05920500678223005	0.0651856182931951	0.07625060943526471	0.07934002384641752	0.0928551861130822	0.10736071085494717	0.10736071085494717	0.11497358309317965	0.11497358309317965	0.12456772334293946	0.13371757925072045	0.13371757925072045	0.14809095911835835	0.15029687341607173	0.15463750066374135	0.16084167233863847	0.16817414401498368	0.16937901563533325	0.17901056676272814	0.18590297790585972	0.18590297790585972	0.19708213256484147	0.19708213256484147	0.21135257217885778	0.21695285988057478	0.21991869771528147	0.22576915557615163	0.22811270569948686	0.23209032675384605	0.24019466931197772	0.2533492993304659	0.25370458198774853	0.25935953784291294	0.2704731027857829	0.2704731027857829	0.2790089375793472	0.2798508030063863	0.29027685256252445	0.2938527290631834
23	23	0.010743519781718964	0.010743519781718964	0.019440654843110503	0.030697741778469363	0.03348606950166928	0.041521214531045396	0.056159206674573414	0.0758989353315006	0.0774111005230792	0.09599326783988148	0.10382334592471223	0.11228173610206557	0.12156073683561053	0.1289371482240671	0.13352214688723288	0.13795555197542966	0.14928196576333239	0.15213362172389927	0.15911858062481576	0.1684238038761337	0.17744589249110493	0.18352797411340466	0.19137853318433923	0.19874663220605066	0.20451909959072306	0.2181583223073073	0.2245581591449745	0.23233544941624906	0.2440590572233611	0.25374253600882996	0.263267908437138	0.2673299992458884	0.2807069967847423	0.28926007938738707	0.29521259092186714	0.30234160228153045	0.31325591120678425	0.3192886327956289	0.3248137001515078	0.32863858857726547	0.33389337547217673	0.33943763839662167	0.34484496150602956	0.34944150036220206	0.35470445679968743	0.35904816830857333	0.3622751090605369	0.3663990141704429
24	24	0.0011564092512740104	0.0011564092512740104	0.0027146217169737356	0.004900039200313603	0.004900039200313603	0.00817883025476264	0.011733451656557977	0.01191684608853755	0.017222135767035886	0.021665707999030812	0.02330315828456276	0.026219247944938344	0.031979773426127116	0.03302774160886753	0.038198194027763276	0.04604234421815074	0.04660562711637372	0.05345799952329268	0.05930027440219521	0.05930027440219521	0.06412004160354892	0.06991548294195399	0.07125164237494806	0.0816045633892709	0.08448100951641782	0.0884632886108315	0.09948453557477706	0.10935887788609848	0.1099352603866057	0.11964915719325755	0.1251764014112113	0.1251764014112113	0.12983143865150923	0.13730495874117749	0.1376127993948575	0.14428650504580923	0.1484888673079234	0.15140025391559916	0.15616676089187603	0.1658869612665444	0.16700042746070615	0.17516660133281067	0.18464327714621714	0.18464327714621714	0.19062132497059978	0.1974478428993261	0.19793252818384358	0.20696539341158954
25	25	0.005276907001044932	0.008742598397770812	0.017744635752779812	0.02369175641355504	0.03512713340299547	0.047978047674807324	0.05478445869192707	0.0650208986415883	0.07489425969975258	0.08502968517264134	0.09672587948450018	0.10345974035975772	0.10996682734466483	0.11734985446214001	0.12838802161276597	0.13595244596370917	0.14476159970874927	0.15168676891948432	0.15837805362584428	0.1659206866796539	0.1749359388373424	0.1840582221452088	0.19309951008963314	0.19795205564569618	0.20509960110549258	0.2114519611292268	0.21776353904667892	0.22446948255733568	0.233838908929881	0.24101450302715244	0.24710031347962377	0.25531620134808486	0.26222159211242557	0.2679028633239342	0.2743945695037359	0.28040879248209	0.28540061855778365	0.29415026193314187	0.2999074963812444	0.306123091948772	0.31181311468523387	0.31839701818041793	0.32340520960777414	0.3303423246500702	0.3359874958211468	0.34289669349884216	0.3482222370998146	0.3532028393447558
26	26	0.023404255319148935	0.023404255319148935	0.023404255319148935	0.023404255319148935	0.023404255319148935	0.023404255319148935	0.07182685253118123	0.07182685253118123	0.07182685253118123	0.07182685253118123	0.07182685253118123	0.12568288987121964	0.12725734320907547	0.12883179654693128	0.1304062498847871	0.13198070322264294	0.14615207364776933	0.15076759439162066	0.1553831151354719	0.15999863587932323	0.16461415662317455	0.15696586380176747	0.16000693120776302	0.1630479986137584	0.16608906601975387	0.16913013342574942	0.1907437038457142	0.19094500381585106	0.19114630378598788	0.19134760375612467	0.19154890372626152	0.21298606016140864	0.21298606016140864	0.21298606016140864	0.21298606016140864	0.21298606016140864	0.237220770027688	0.23795407706175778	0.2386873840958276	0.2394206911298975	0.24015399816396732	0.2534108547137744	0.26178637132839555	0.27016188794301643	0.27853740455763776	0.28691292117225886	0.26130644049300056	0.26903851613164875
27	27	0.024694911351600273	0.024694911351600273	0.024694911351600273	0.04196408012894313	0.04196408012894313	0.05700434014419322	0.057590103406741276	0.058175866669289346	0.08066842386003231	0.08765072194960524	0.08034803305035423	0.0867445678773791	0.09314110270440394	0.12417683628828002	0.12417683628828002	0.14907897766520842	0.14907897766520842	0.14907897766520842	0.17267410041226164	0.17280999748917278	0.1914723282542114	0.19551175171274288	0.19955117517127433	0.1965933744245056	0.2009983141588671	0.21483788965550757	0.21533930300824872	0.21584071636098984	0.23019483787808487	0.23093524264194562	0.24369562525961613	0.2444594605539788	0.2532364794268372	0.25866767639718274	0.2640988733675284	0.25944192526065735	0.26519177744582917	0.28327656009728586	0.28361864584261387	0.283960731587942	0.2937255353442321	0.2937255353442321	0.3078229816671044	0.31054717134679455	0.3132713610264847	0.3224355332576614	0.33018322867696376	0.3259233846722291
28	28	0.0025418569254185694	0.0051141552511415524	0.01313546423135464	0.0171841704718417	0.02511086635613377	0.02820162456116197	0.036305270645464766	0.041794767852453577	0.04706918662312067	0.04981011093009441	0.0583810223109459	0.06264717805159745	0.0699234758266217	0.07484530720573948	0.08076447687447894	0.08562018616675462	0.09348737599718535	0.09776097636839709	0.10405538601174313	0.10928684518482826	0.11729851693780928	0.1220183872176713	0.13037336606931157	0.13479364095974541	0.13926374643384348	0.1449458862042327	0.14911261023534725	0.15740957450876908	0.1608314020635904	0.16753874012375422	0.17337991326495492	0.18166823462824014	0.18869767406285617	0.1955942574363446	0.20052828832136327	0.20592276450746883	0.2103633081694622	0.2184867258667768	0.2205891328790069	0.22972304444597413	0.23343819554392975	0.23802574516417704	0.24491957504417067	0.25232834645067037	0.25566730149988903	0.26419314992007215	0.27165324338587915	0.2751091071797343
29	29	0.0028707577870757785	0.007705718270571827	0.018336393730624182	0.030692280556665237	0.037401208740120886	0.04737857114489227	0.058281645325651964	0.06667128062441463	0.07702733799167838	0.08629619506178031	0.09755469000044385	0.10387186980929757	0.11114954129083358	0.12128348623638882	0.12857289702814395	0.13556789059196495	0.14278219316012883	0.15613665141140384	0.16717799831327723	0.1724058460596801	0.18594197159670972	0.1948607519232611	0.20743577254005974	0.21959836957918352	0.22958399622473125	0.24242393978259505	0.2475916308646907	0.25949634270842825	0.2712645047646414	0.2782521393578773	0.2864127266971772	0.29807546857953177	0.3043384635871127	0.3135509602872569	0.3214269861627991	0.33000964842810043	0.33823096187585994	0.34285344668484213	0.3503331394302988	0.3571403624351418	0.36602544334877557	0.37296331728376897	0.37987537641718594	0.3888739957341332	0.3978088373060093	0.4030797291898825	0.41133865515396606	0.41815160180259736
30	30	0.0224619577560754	0.0224619577560754	0.0224619577560754	0.029411764705882353	0.029411764705882353	0.037862775152163276	0.038019931590726745	0.03817708802929022	0.04811903030939384	0.05445613258205628	0.04625369637193462	0.05256768740363184	0.058881678435329085	0.07339827687152545	0.0735323220691237	0.08297751533045651	0.08297751533045651	0.08297751533045651	0.09481897335873096	0.09498537429368051	0.10826018578013849	0.11247798725629055	0.11669578873244264	0.11579761743078318	0.12039213213466833	0.13259324101771633	0.13363555798524762	0.1346778749527789	0.14345341287404545	0.14390177094877066	0.15539598971464177	0.15596914849057913	0.1702689007152502	0.1741099889636691	0.17795107721208814	0.17897362122901583	0.1845942750317566	0.19321876244725786	0.1951231287027917	0.19702749495832556	0.20726777197365434	0.20726777197365434	0.21722440843782848	0.2185209490559771	0.21981748967412576	0.22799073724288027	0.23225938344915592	0.23061086719082585
31	31	0.005025773195876287	0.0156786941580756	0.021965389663091986	0.032372666597592775	0.04049845447167106	0.04823467638881695	0.0591138683106253	0.06814247353606526	0.07564073229837616	0.0831789963563522	0.09028551261461949	0.09459486003902674	0.10304119394221971	0.10893675853494275	0.11629129323593915	0.12317488430123125	0.13131572812516187	0.1361099958555665	0.1456909943474531	0.15282350325510713	0.1596070451052513	0.16765625809459667	0.1761390176829163	0.18426092015058107	0.1915824288970626	0.2006360194443005	0.2077028182147853	0.21663698647878576	0.22513705051603955	0.23345248579668101	0.24070599993092615	0.2481500069073892	0.2560608022932532	0.2626355215366638	0.27160804020100504	0.2804283984354763	0.28889329594708946	0.2957884353036661	0.30224101607694825	0.3093972331589217	0.3163589101003298	0.3223470768792416	0.32923318626350534	0.33605657151738066	0.3428455637292994	0.35096190790723375	0.35812470859451895	0.36493366747828493
32	32	0.03071452199801522	0.03071452199801522	0.03071452199801522	0.03071452199801522	0.03071452199801522	0.03071452199801522	0.03071452199801522	0.03071452199801522	0.03071452199801522	0.05107509096923586	0.05107509096923586	0.05107509096923586	0.05107509096923586	0.05107509096923586	0.05107509096923586	0.05107509096923586	0.05107509096923586	0.08584187892821703	0.08584187892821703	0.08584187892821703	0.08584187892821703	0.08584187892821703	0.08584187892821703	0.08584187892821703	0.08584187892821703	0.11827654647700958	0.11827654647700958	0.11827654647700958	0.11827654647700958	0.11827654647700958	0.11827654647700958	0.11827654647700958	0.11827654647700958	0.11827654647700958	0.23760723897356448	0.24488610768031358	0.25216497638706276	0.2594438450938118	0.26672271380056073	0.27400158250730994	0.2812804512140591	0.28855931992080813	0.2354842356007627	0.24276310430751166	0.2500419730142608	0.2573208417210099	0.2645997104277589	0.2718785791345082
33	33	0.0011084718923198734	0.0024148851939825807	0.004264223504128493	0.006209704784526637	0.008341816536590881	0.01143092455831925	0.014990601690729414	0.019341703427214117	0.021637823775590998	0.025822870715982355	0.03524809319757934	0.03791966278627615	0.04057688055706655	0.04685249002619703	0.05261848207216378	0.060372129849564526	0.0674728409608272	0.07239915219122424	0.07654729648695913	0.08593131077852785	0.09587150774799233	0.10313312973645514	0.10929378256512742	0.11618237096578918	0.12327216901155473	0.1296248235863175	0.13643818572559663	0.1418448139350752	0.14639181088112205	0.15235042990088998	0.1597933963449188	0.16645425976165185	0.17011178503079816	0.1757154168080534	0.18667690903334683	0.19160725582442242	0.1954980762880117	0.20112836550129906	0.2055844202348696	0.21257210722768916	0.2169891704876606	0.22153429175057507	0.2257286034288625	0.23194711824022268	0.24039201209076713	0.24518154054971153	0.2499491007804547	0.25404792313564195
34	34	0.0021120781150498836	0.00754616854171089	0.022050792062626695	0.027377334560725504	0.03592655487157716	0.044646710521403454	0.04843699499407461	0.054362131182339214	0.0602863340263192	0.06646083314044217	0.07441095308851622	0.08188224075162483	0.08880173527369391	0.09588469838046094	0.10533312924204977	0.11360026624312394	0.12362262383878639	0.13335836473814636	0.14313783948398323	0.1536517228468814	0.16242921250276002	0.17386609336216213	0.18316724249564528	0.19068762406812234	0.19893652085517802	0.20744803405693296	0.2156491969505776	0.2229901364176007	0.22954226662926178	0.23623583850050506	0.2430920789470597	0.24814581824426737	0.25524710156599173	0.26132289729977265	0.26708714271136336	0.27333803383293026	0.2794323453395186	0.28282963853442544	0.288692880663133	0.2933701622099032	0.2999988266528993	0.30518579417998504	0.31176291135149314	0.3175652194319079	0.3224228230944576	0.3266856464449182	0.33331745759150233	0.33790327139838433
35	35	0.00812634989200864	0.00812634989200864	0.00812634989200864	0.00812634989200864	0.00953023758099352	0.00953023758099352	0.00953023758099352	0.022273218142548595	0.022273218142548595	0.022273218142548595	0.043898488120950326	0.043898488120950326	0.043898488120950326	0.043898488120950326	0.05615550755939526	0.05615550755939526	0.05615550755939526	0.07463898867990063	0.07787893300194272	0.08111887732398493	0.0787835641490389	0.08420829851199846	0.08963303287495797	0.10070045150156828	0.1029969637604871	0.10529347601940589	0.10758998827832467	0.12389932925968938	0.12401105147769084	0.12412277369569229	0.15	0.15	0.15	0.17176025917926563	0.17176025917926563	0.17176025917926563	0.18866090712742975	0.18866090712742975	0.18866090712742975	0.18866090712742975	0.20277765718441015	0.20305903165937683	0.20334040613434343	0.2245601658399991	0.22884698872331416	0.23313381160662922	0.22651717008367972	0.23468530557756387
36	36	0.03891562853907135	0.03891562853907135	0.06239382785956964	0.06239382785956964	0.07519818799546998	0.07519818799546998	0.09106030577576445	0.10576868629671572	0.10576868629671572	0.12003683479686082	0.12495127107792645	0.12293855318495081	0.12793814058969827	0.13683653972011817	0.14593604346762123	0.14610634571498488	0.15971121177802944	0.15971121177802944	0.1734074178935447	0.1734074178935447	0.18793884484711215	0.2075642581537359	0.22500401924685734	0.21864546401315735	0.23723273786827673	0.2609301817695499	0.2625845464582255	0.27447209148801766	0.2865656851642129	0.2865656851642129	0.3047919026047564	0.3047919026047564	0.31711494903737264	0.31711494903737264	0.3293215440167997	0.3302187252798534	0.33347068724141654	0.3422115532361695	0.34377671198574977	0.3523124185480062	0.3529733534603937	0.3602562287655719	0.3668389014722536	0.3668389014722536	0.3762702954182008	0.37698799774637626	0.38799963150975714	0.39223691361678154
37	37	0.020058023209283713	0.020058023209283713	0.020058023209283713	0.047488995598239304	0.047488995598239304	0.06246498599439776	0.06246498599439776	0.07855413522192801	0.08336073122716418	0.08816732723240046	0.08170609952523725	0.08619123528808509	0.10091634643807271	0.10123780668046112	0.11321528611444578	0.11321528611444578	0.11321528611444578	0.12123849539815926	0.12123849539815926	0.13780492096336017	0.14455339924914687	0.13731321674398406	0.1468345629709171	0.15816366747704108	0.16101526037550698	0.1638668532739729	0.18087838150335506	0.1809571064606747	0.20605242096838733	0.20605242096838733	0.23004769747094822	0.2315828341386806	0.23311797080641306	0.2462592574718329	0.24820551336112331	0.26570613169891066	0.26740309189002237	0.2736293009666178	0.27504635019837076	0.28631960321817174	0.28645081148037105	0.2865820197425704	0.299367033245459	0.29958134007371795	0.31355647786752894	0.31755832986460925	0.3180930161009127	0.3248808568653593
38	38	0.0017286821705426354	0.0017286821705426354	0.004395348837209301	0.008007751937984496	0.017236219858984818	0.019166043395270928	0.03348973549920144	0.04268883175567762	0.0496046511627907	0.05920949709789253	0.06140948930700012	0.06862572552685911	0.07664948774882169	0.08155471154220713	0.09041860465116278	0.09939301156947526	0.10642608390791167	0.1126160648202252	0.11717864516380345	0.1276027423941413	0.14112403100775192	0.15167360056094426	0.15634521444431465	0.16233130770129714	0.16633609910015187	0.17396178567254877	0.18558139534883722	0.19658895251451053	0.2017516653032605	0.20819588251334192	0.21392458416111565	0.22179245062521913	0.23112403100775195	0.24027260332671108	0.24315636321140585	0.25086404892680453	0.25635269370106345	0.2621073195434538	0.27228682170542634	0.2796649526703284	0.2875187955280278	0.29154649215067585	0.30314284601301084	0.31361536363990494	0.3188016049238441	0.31929515796034436	0.32445913676911686	0.3302291301468584
39	39	0.011435316336166193	0.011435316336166193	0.011435316336166193	0.02270066100094429	0.02270066100094429	0.036024551463644944	0.036024551463644944	0.050267532184055365	0.05563018112279997	0.06099283006154471	0.055798349632961784	0.061160998571706524	0.07457969735362364	0.07486454937577405	0.08513995852729181	0.0854248105494422	0.08570966257159263	0.10329556185080264	0.10329556185080264	0.11404285355009225	0.11820623419268199	0.11528224218353338	0.12276476812770185	0.12678709885594158	0.13042825079125558	0.13406940272656956	0.14364404648359835	0.14375551031835287	0.15434372049102926	0.15434372049102926	0.16317389591963594	0.16399955395485452	0.16482521199007313	0.17508842607750746	0.176710844116712	0.19148718094722905	0.1951634233490398	0.19633730503319238	0.2000135474350031	0.21213408876298395	0.21213408876298395	0.21213408876298395	0.22087818696883854	0.22087818696883854	0.23193749673770175	0.23360119767866716	0.24008617212597455	0.2444972501791299
40	40	0.019857962305381043	0.019857962305381043	0.03059273422562142	0.040849494673586444	0.058241013864734716	0.059769621118430184	0.07221370441390233	0.08285987435127014	0.09237913138486753	0.09913779495675588	0.10250947444131338	0.1070426222892666	0.11187331769472879	0.11893447022053727	0.12801147227533463	0.13647347636845794	0.1424393203383759	0.14894837476099432	0.15744256656129596	0.1585298110327656	0.16332969134116362	0.17083759414389615	0.17806177843602067	0.18198867871177787	0.18836026623145774	0.19283161230901852	0.19876094484989823	0.204911885293718	0.20980716200505384	0.21523116813238552	0.21880571939182386	0.22127785883803064	0.22853203466115063	0.23462642356826474	0.24009668665644526	0.24602869578704775	0.24917053170797993	0.2581628437187303	0.2590179798198861	0.2660820491421873	0.2747767792801758	0.2792711852076553	0.2849428788300969	0.29257520873968307	0.301183944854016	0.30579769923092653	0.3133862428778693	0.3181884566234615
41	41	0.005924645067346196	0.005924645067346196	0.014452129595922828	0.02811248634874408	0.02811248634874408	0.04237349836184929	0.0575354932653804	0.0575354932653804	0.07257917728431015	0.08510371295867758	0.08324430671742403	0.08822873010849665	0.09892097912203904	0.10688023298143427	0.10688023298143427	0.11880950987189313	0.11843806765900859	0.12223480891900348	0.13117036767382598	0.14099927193301784	0.14949003298253188	0.15394624194873166	0.16235637598257038	0.16275667562420762	0.1686566706850598	0.17669627716302663	0.18522934109938113	0.18522934109938113	0.1933466934234331	0.19796749491908028	0.20790016701637049	0.20832914115535814	0.2163462470708109	0.22284470221511637	0.22474627414465848	0.2311103204409378	0.23475467984260584	0.24299770604021198	0.2437596153318467	0.25289296866568006	0.2540422809350722	0.2586457496803274	0.2660674596133196	0.2758827812158719	0.2758827812158719	0.28107025846377864	0.2922419249505628	0.29177791944798626
42	42	0.015038996269922009	0.015038996269922009	0.02343167175313666	0.03038318073923364	0.03038318073923364	0.04457443201085114	0.059681247880637514	0.059681247880637514	0.07756866734486266	0.08999933543608171	0.0976029690671056	0.0964540402930216	0.11066199086309816	0.1119178462676216	0.12037978975924044	0.12826381824347238	0.12826381824347238	0.13541878602916244	0.1453204476093591	0.1453204476093591	0.15561207188877585	0.16358206767987107	0.1669957110067121	0.17006940432920786	0.17680825286145885	0.18008489378053374	0.1890239600852687	0.19898270600203458	0.19898270600203458	0.20759579518480842	0.21709053916581894	0.21709053916581894	0.23061611891263714	0.24139261925088307	0.2436303252443976	0.24829079272251392	0.2539932623442748	0.25818325264845765	0.26063430069983684	0.2707697524584605	0.2707697524584605	0.2779416751441166	0.28662258392675477	0.28662258392675477	0.29828985551698817	0.3042655631497604	0.3071654474474782	0.31342461715154274
43	43	0.00517515923566879	0.00517515923566879	0.017127786624203823	0.02942874203821656	0.04320412772461029	0.04385532359248471	0.04911765235412733	0.05558320063694268	0.06518710191082802	0.07177607784143647	0.08003092692763178	0.08201902226098648	0.0926916629324969	0.09949243630573248	0.10624999999999998	0.11563125140031365	0.11724016179624239	0.12368150465704324	0.1373421146336779	0.13759597149761543	0.1454518312101911	0.1531847133757962	0.1662437385974459	0.1789789162772459	0.18287008789968948	0.19389085655186764	0.19929811777838233	0.2065286624203822	0.21436466768556156	0.21714906639087156	0.22408907095189318	0.23063056124571898	0.23793334706974362	0.2475887098710111	0.25263634054028095	0.2576498135582369	0.2654901197868322	0.2724570803860065	0.27864866730147553	0.28484275477707005	0.2938066626924431	0.2993749099798355	0.307032625308069	0.31178734036424155	0.3183151525941811	0.3229896496815286	0.3314172124555901	0.3382184859408507
44	44	0.0122574200913242	0.0122574200913242	0.02335901826484018	0.033953227897478226	0.03350886854363139	0.037576724948945636	0.04330549723503361	0.050898972602739734	0.05929583706202242	0.06326932895068947	0.07091600984373923	0.07082451354948258	0.07980355544847526	0.08946917808219179	0.08946917808219179	0.10511604827791925	0.11481945974163055	0.11900276209816207	0.1308051387072348	0.13126082753952412	0.13938356164383564	0.14772270312750968	0.15008540132167694	0.1591769492439365	0.1635220193432918	0.1723876947523003	0.1805389676693972	0.18825355372754188	0.19113217342419858	0.2016202588283885	0.21107521052752345	0.21857453649526168	0.2212975551272344	0.22923285089832715	0.23365801610793682	0.2425741722310181	0.24847855143296388	0.2494121578210688	0.255780041761318	0.26156635775911513	0.2670308592046993	0.26760324883550174	0.2718918508065441	0.2759062148642757	0.2860063373373718	0.2921833052247539	0.29466180789793717	0.3020242479520892
45	45	0.005922002888781899	0.005922002888781899	0.01673086181993259	0.02254854758465736	0.0346344948946304	0.0339549214536815	0.044913501869804806	0.045635858638401444	0.054068367838228215	0.060776761354517726	0.07359296885647945	0.07471904539548976	0.08621759898836182	0.09405392392874337	0.09405392392874337	0.10361097737120846	0.1156070434018915	0.11769999895158671	0.12249669144954427	0.13131118600545655	0.13131118600545655	0.14437296416281375	0.15373973059003893	0.1570503375487612	0.16223853176974584	0.1707381797448162	0.17804525758305248	0.17804525758305248	0.1879944176023755	0.1933653986510952	0.20021675945124434	0.20803536217437696	0.21546945931712808	0.22408088428017145	0.2273246750523601	0.23046584229121855	0.23697181139205906	0.24248416694288327	0.24859274707674145	0.2563543524071972	0.2583817216398151	0.2662758504446482	0.27186379256255605	0.28049862536886	0.28610933015260864	0.29478132114593186	0.3014657624505128	0.3035169830858674
46	46	0.013009988149652953	0.015964110377518194	0.019705434230573894	0.046021669206026745	0.05397833079397326	0.06587533911303599	0.07826584250182689	0.08533096326392417	0.10322124419286202	0.1136786863043846	0.13196514143427485	0.1352040803305507	0.14849331301845267	0.15544269510749958	0.1632469950905705	0.17553868887351945	0.18611225247619512	0.196603978075582	0.20358262448181322	0.21648533849201987	0.21992308758963258	0.2275331711885992	0.23740743245599932	0.24172081416052663	0.2501442798893741	0.2574403250380904	0.2660305931213542	0.2714865167210695	0.2786499792002164	0.28603773055220233	0.29262062811092876	0.30219673787934087	0.30643589540728866	0.3156286341135166	0.32035163118793564	0.32562112237163465	0.33353724777603955	0.34057123266578365	0.3512143415571169	0.35547302280830256	0.36585590046048766	0.377622835695321	0.3854221590430568	0.40227142994471254	0.4078201231313159	0.42180442588769135	0.4302213199057757	0.4458044837357603
47	47	0.002816303424851402	0.004981602037928106	0.007429946221341637	0.010656665723181432	0.01281563492526316	0.015619848463944399	0.01957942841862867	0.02192792436567212	0.02502122841777526	0.032581745409754684	0.03424182901487341	0.03788316049537242	0.0424532085846726	0.04667713034461864	0.05015567506368525	0.057157248171226915	0.061486174148409775	0.06576890964872484	0.07224389709657826	0.07669712369755181	0.0827366144810286	0.09209563242194556	0.09868479817712963	0.10392654611864868	0.1118286023949353	0.11551985799361937	0.12102018726522508	0.12902106058170845	0.13611000089607392	0.14166814827036397	0.14862075733891647	0.15490975018502268	0.15914294085769914	0.166494942871732	0.17026449826261222	0.17539637047393777	0.18292417365628028	0.18850486511242884	0.19238351394675043	0.1978786516790007	0.20218890944959728	0.20809304091928654	0.21356958156192793	0.21878597630097846	0.2220941247420231	0.22807527589831408	0.23330912985533386	0.2383383091511905
48	48	0.002581551090948369	0.002581551090948369	0.006945344566861094	0.01755705509617648	0.021366934043733434	0.02742525546288365	0.03175886996008343	0.04007366710415332	0.049103478073017924	0.0581681631314924	0.06192452324269869	0.06764333115132805	0.06986314158826104	0.0762208102512997	0.08512871117306123	0.08803533763003829	0.09643334408052365	0.09920373090338284	0.10457835732996368	0.11125165685849858	0.1180764483467239	0.11975257579754468	0.12717551898616006	0.13187290959007605	0.13742348054812836	0.14506831522051825	0.14635797805184925	0.1573774033268525	0.16368529838651022	0.17256112057370457	0.17708177960443822	0.17983479723091592	0.18688489976345327	0.1946233652600874	0.20370826914872478	0.20694007952920793	0.2135143203596292	0.21958268334543757	0.22644248462011926	0.23235425344480015	0.2407441723632203	0.24307164467834957	0.24844789946709134	0.25330128716600936	0.2601965867357961	0.2681897280743749	0.2690060803043083	0.27697295073336003
49	49	0.0014371257485029944	0.005192472198460222	0.010015604111231946	0.01767894218741268	0.021003821502723202	0.027710967153990657	0.033565217017508434	0.05222657341454926	0.056978046777944415	0.07056391882423237	0.07763021695302863	0.08560252073025525	0.09198872893122587	0.10400845115225399	0.1095098675584939	0.11848356409936764	0.12340913291865659	0.13073317829524012	0.13798206172006308	0.1434620923264741	0.15146089730087564	0.1564524504472749	0.16483976770077932	0.1714035532667615	0.17784269938228348	0.1821127235837012	0.19021084894102677	0.194424560785106	0.20462373171818604	0.2099124794201977	0.2162440947251226	0.22457423989064224	0.22975906048634961	0.23856304619762617	0.24451289810902246	0.2564696880467349	0.2641954855543759	0.2732717049748315	0.2801602108059545	0.2881987353362192	0.2950957095142092	0.3046673057331138	0.31092515614857874	0.32010791768938784	0.3245494581547601	0.33273145023664086	0.3380940201434891	0.3437939913425124
50	50	0.0013314599223872607	0.002596012310986217	0.004074668807707749	0.005439582496989161	0.008197349654736941	0.008492482484683551	0.0132475572025792	0.01613140639636023	0.020145858423658507	0.023932824836076543	0.028859774585492694	0.030873926705654607	0.03508004023866154	0.03872332356281608	0.04364378429011108	0.048073063026896824	0.052522985595715777	0.05513621230735508	0.062078995270746874	0.067431934192574	0.07328382175832998	0.07873678576207681	0.08645999971757626	0.09036924889400831	0.0947948292244038	0.09905749475330619	0.10436630496252168	0.11116017663588922	0.11972945148598604	0.12736118031613977	0.13336525730485693	0.14271390405795872	0.14668548819300573	0.15280557746581158	0.15695979563278728	0.1643846490582176	0.1710989041285647	0.17635709660304738	0.18159464524549682	0.1874986803413562	0.19379925184600913	0.2010360244955542	0.20624818862141567	0.21193704370911157	0.2150035269348213	0.22210463531359462	0.22791382309648062	0.23761753367399024
51	51	0.015225153739337435	0.015225153739337435	0.024142035310454273	0.03364267279663539	0.0323471902260758	0.03667853251578264	0.045547988903055246	0.05447331878595516	0.06124153798151634	0.06663031483543484	0.07348097360438374	0.07479347740487802	0.0903055248470083	0.09099041129073257	0.09794683594524894	0.10745883753223566	0.11780061784821749	0.12099173710249325	0.12464579393695314	0.12977688482085092	0.13885141836937115	0.13885141836937115	0.14722825593948718	0.14927145148475957	0.1572485518247855	0.16037946128181077	0.16632722230473934	0.17410599914868932	0.17891286426179692	0.1865611533166726	0.18969958899835418	0.19658518739302544	0.20494467975664876	0.21083975720698303	0.21774130521682	0.2208619720303561	0.23219549443308587	0.24002540973066083	0.24125971057429582	0.2475455037536422	0.25419554626933516	0.26348938702638364	0.26348938702638364	0.2688558842616175	0.27432520667212273	0.28031159566928066	0.2822232567319837	0.2872870103343537
52	52	0.0003933985799270774	0.0003933985799270774	0.0003933985799270774	0.0034254461715601614	0.0034254461715601614	0.008472462099405106	0.008472462099405106	0.008472462099405106	0.027548170713479092	0.029867867450860112	0.048826168840749515	0.05499836546000007	0.052620326734420554	0.05647282661629001	0.06032532649815956	0.07464018422567645	0.07464018422567645	0.09367683745922087	0.09367683745922087	0.11037947364919007	0.11157620765504743	0.11277294166090479	0.12354603086435827	0.1273964815441629	0.1256430637162014	0.12856317665857592	0.13846742829480346	0.13881989104995324	0.139172353805103	0.16084244866628283	0.16084244866628283	0.17729276781142328	0.17801408693824142	0.19491855747746586	0.2027915918105206	0.2106646261435753	0.20844189282624984	0.21592148036285833	0.23200434141538634	0.2323322137457582	0.2485511418153905	0.2485511418153905	0.2485511418153905	0.2700345423143351	0.2700345423143351	0.28907404032251066	0.2941027821895893	0.2929568683949397
53	53	0.0034607438016528913	0.007303719008264464	0.010444214876033055	0.0193801652892562	0.02424586776859504	0.029128009191965325	0.03460845896147405	0.041264457618671896	0.04528411686531826	0.05143854603596495	0.05622165579965945	0.06012897649404046	0.0660253228954691	0.07270167988703849	0.07524035466589142	0.07981462062378006	0.08717876572947383	0.09185078283981894	0.09897934922546613	0.10381935503966111	0.11129807093317827	0.11515163628057645	0.12273640931932388	0.12539816852859337	0.12954592175754803	0.13374828688899038	0.1400985817517339	0.14364062045766018	0.1465124174591968	0.15043806325013498	0.15372835250633332	0.16209321400390383	0.16671770526184643	0.1720029382449437	0.17802504256821292	0.18518377009012	0.18952089995431703	0.19540034885169655	0.1989162236803854	0.20409651563603143	0.20736030358403584	0.21275348851696502	0.21784524378088793	0.22132288508658995	0.2269889737945927	0.2311060986751941	0.23828855018896133	0.24157460858009056
54	54	0.002031340684852003	0.002031340684852003	0.006485780615206034	0.006485780615206034	0.015887986070806735	0.015887986070806735	0.040409170052234475	0.040409170052234475	0.05425918040580148	0.057067767741784944	0.06598645432618694	0.07260613864447019	0.08489104693519837	0.08874115207494229	0.11215654593338135	0.13331398723157284	0.13331398723157284	0.146952988972722	0.146952988972722	0.17045369039043154	0.17398002782338856	0.18332295546216285	0.19444808196525293	0.19527913799992408	0.20637305797705877	0.2129957681617607	0.21803562210355318	0.23319061937662777	0.24836041787579802	0.24836041787579802	0.26025593726030033	0.260724035149631	0.27178069686797307	0.27375450963465026	0.2760572304354039	0.2786317688267221	0.2887189866920207	0.2915509789224707	0.2971439466630891	0.298735479486813	0.31368493658075636	0.32711876270499335	0.32781310790750035	0.3409840117593189	0.34277058537026395	0.35126503090029365	0.35672617294248365	0.3610251635426115
55	55	0.006588912450772494	0.006588912450772494	0.01504089669797031	0.025264005577721942	0.023971112758582342	0.036307179642532564	0.036307179642532564	0.046985761890336264	0.05479449656644325	0.06389878809375564	0.06370233475770246	0.07123888147188535	0.0778515418656445	0.08544380490760375	0.09532371034207691	0.09848477467616785	0.10561692132276043	0.10577866612675624	0.11262522853589366	0.12026658588306574	0.1287493967870251	0.13071625166121428	0.13845164934030957	0.14208774864933565	0.14758844205882482	0.1591775904667232	0.17032930480941513	0.1703783229994261	0.17919672582847596	0.19173289957816952	0.1982860378840583	0.20900130765916827	0.20980398052059748	0.22297248130991215	0.23096952499547108	0.23886552575053396	0.2418361879071212	0.24842300718984203	0.2574104238246671	0.2714779593209916	0.28099205509522773	0.29040377592293487	0.2922297035008426	0.3042096273551945	0.3119290027842941	0.32731827876127073	0.33508922223964427	0.339332454456469
56	56	0.010695876288659794	0.010695876288659794	0.010695876288659794	0.03356958762886598	0.03356958762886598	0.04403994845360825	0.04403994845360825	0.04403994845360825	0.05365881167003398	0.05776870823188103	0.05324312714776632	0.05780713058419247	0.06691576438895508	0.067434088397313	0.06795241240567096	0.07308951328808991	0.0732821646894265	0.08524484536082474	0.08524484536082474	0.09843499067502462	0.10110458866497438	0.1037741866549241	0.10195565456146716	0.10513440268352067	0.11362304434543853	0.11482023519660156	0.12007621872247834	0.12048904315391389	0.1209018675853494	0.1332474226804124	0.1332474226804124	0.1555311998135005	0.15836592757602447	0.17162406750246068	0.17828430166295392	0.1849445358234471	0.19431718839040563	0.19919539708853545	0.21292472348857688	0.21397742578873752	0.22931976247215458	0.2293335232865358	0.22934728410091698	0.24567853766253944	0.24664867507641297	0.25998800380769826	0.2658088282909392	0.2616002046314045
57	57	0.01286549707602339	0.01286549707602339	0.01911111111111111	0.01911111111111111	0.026456140350877195	0.026456140350877195	0.03768421052631579	0.03768421052631579	0.06312598078109842	0.06860883364189364	0.06624088277645537	0.07290649152193719	0.08391163419436365	0.085577272326545	0.09869005847953218	0.09869005847953218	0.11480701754385966	0.11480701754385966	0.1417777777777778	0.1417777777777778	0.1654739780775221	0.17392136119192456	0.17384219342325674	0.18542654794440033	0.1896746892356519	0.2070175438596491	0.2070175438596491	0.22408187134502922	0.22408187134502922	0.24497076023391812	0.24497076023391812	0.2694073878162743	0.2714244908754298	0.2790008522142878	0.28415363366540297	0.2949539510417585	0.2992020923330101	0.30892720914514094	0.3100396720444326	0.32390643274853803	0.32390643274853803	0.3377426900584795	0.3377426900584795	0.3514840871021775	0.3515085368362279	0.36516982573687157	0.37204537306415114	0.37810890710864264
58	58	0.012785714285714286	0.012785714285714286	0.01953571428571428	0.026583333333333327	0.026583333333333327	0.032511904761904756	0.04463095238095238	0.04463095238095238	0.053773809523809515	0.06415117252931321	0.06466053481694187	0.07076408829863609	0.0795131909547739	0.09003571428571426	0.09003571428571426	0.10871231155778893	0.11075275185451068	0.11950927255324244	0.12274581239530986	0.13125	0.14234463986599663	0.14660056233548696	0.15835863843024653	0.15921063651591277	0.17218808327351037	0.17454115817181143	0.18548809523809523	0.19444621919119412	0.19742791337640583	0.20335522852357024	0.20988956688202917	0.21882591529073941	0.21906377123713802	0.22674449629097873	0.23442354630294324	0.2397413256759991	0.24114623713807132	0.25304011127063897	0.2599555814788227	0.2607838298636037	0.2659373953098828	0.27222780569514243	0.27342558028236424	0.28197780569514236	0.2874642857142857	0.29440087341469245	0.29598941134242635	0.3028561258674324
59	59	0.011762870514820594	0.011762870514820594	0.024773790951638064	0.024773790951638064	0.044040561622464905	0.044040561622464905	0.06355694227769111	0.06355694227769111	0.09128442524635651	0.1008989565612775	0.09268197461566804	0.102296505930589	0.11720709632405397	0.11743977296780314	0.14037441497659903	0.14037441497659903	0.15542901716068644	0.16842433697347894	0.16842433697347894	0.19314709271787953	0.19932964353750024	0.20060740520073067	0.21186729278216365	0.2165765645701204	0.22191981749621742	0.23842637524596455	0.23869229141024934	0.24756630265210608	0.24756630265210608	0.2578939157566303	0.2578939157566303	0.2710859288642903	0.2768861860002038	0.2795328828228506	0.2894413173511864	0.2957318966125479	0.2980376923619658	0.30326876190625507	0.31598985567462895	0.31674605476681383	0.3294695787831513	0.3294695787831513	0.3392882509270221	0.33994473145760007	0.3497911554653141	0.35176059705704804	0.3604544563692095	0.36329859124013203
60	60	0.0012243012243012244	0.0012243012243012244	0.0012243012243012244	0.002806652806652806	0.002806652806652806	0.002806652806652806	0.006606606606606606	0.006606606606606606	0.006606606606606606	0.01483021483021483	0.01483021483021483	0.01483021483021483	0.032051282051282055	0.032051282051282055	0.032051282051282055	0.04702009702009702	0.04702009702009702	0.04702009702009702	0.06097831499841546	0.06331109811009307	0.06564388122177066	0.06778426087471315	0.07165888346792872	0.0755335060611442	0.08050282598021291	0.08223289002183473	0.09785169785169785	0.09785169785169785	0.09785169785169785	0.11342175186396289	0.11661355982964021	0.11980536779531756	0.11893244229927655	0.12418270609225375	0.12943296988523117	0.1381378479368429	0.14014424165177936	0.14215063536671577	0.15581296410442141	0.15586502621678502	0.15591708832914863	0.1691776623937428	0.1692777818405959	0.169377901287449	0.18765280549200142	0.19385620641902043	0.2000596073460395	0.19416527079843668
61	61	0.00028166075526809935	0.00028166075526809935	0.005257667431671187	0.015220112664302107	0.015220112664302107	0.024617716162703775	0.03248513588178741	0.03307110348319944	0.04303150427707073	0.05197990788492849	0.05482293587696463	0.05950472684725529	0.06501894513250586	0.07439959027350396	0.07461299822710464	0.09163436628164817	0.09796903356758757	0.1016295225344331	0.11775605547034144	0.12881500135771703	0.12989289237759843	0.13847397848831053	0.145722221581515	0.15384980923813715	0.15946776968506202	0.1660498402716692	0.1790896376310931	0.17969730773626114	0.19030878364281248	0.20071571083038808	0.20291489787766284	0.21128425352298738	0.22034803686699722	0.22309702067609063	0.23595874217740068	0.24222908827467196	0.2485228143639123	0.2546223187709883	0.268594432626307	0.2768748813963412	0.27835065165174927	0.2878157740507251	0.2963268250285435	0.2964932108906728	0.3078560442521391	0.31657248269303956	0.3175780320337343	0.3303452375585417
62	62	0.009329538266919672	0.017720851781572844	0.02513034283795098	0.03431372549019608	0.03855154965211892	0.04462169587130253	0.05036586580382409	0.05414938385793613	0.059779129677482855	0.06617925172987008	0.07115866068694729	0.08080683832402577	0.08838796554986615	0.09751715567082725	0.10528220906344916	0.11446145973383678	0.12574092261857464	0.131478603220615	0.13713512746104545	0.14548443249348156	0.14896636884612818	0.15580267985510518	0.1627368340755008	0.16830118333603497	0.17444252678106958	0.18164515387394492	0.18577321564601418	0.19014289240848983	0.1968098981095653	0.20462517097399288	0.2078704719041126	0.21522857805790493	0.21997267594561465	0.22506311867157835	0.22888599650158867	0.23639799249250687	0.2415292782699074	0.2470543737027961	0.2541097327243428	0.2591671195954472	0.2641409132951284	0.27439906151037713	0.2802751370175779	0.2874445758202779	0.2920524242549454	0.29772237743641244	0.3043288337110389	0.30963313298518735
63	63	0.0012418300653594774	0.0059409246669075285	0.014926621123044315	0.026673440733077015	0.03933630571156434	0.0485703353368148	0.059316571966586795	0.07177464117975499	0.08319029789470221	0.09324169868952603	0.10464709166748778	0.11461079909350676	0.12456087627680892	0.1342529532192553	0.14687190035143033	0.15800119880447988	0.17098630406936643	0.1820449469570073	0.19395063553059413	0.20582783197030902	0.21764328176831876	0.22722167482291641	0.23818348277334384	0.24822149965513846	0.25748448122967776	0.2668404659462892	0.27470560865328825	0.28386290384383794	0.29318422176240666	0.3028781160705487	0.31067817300007655	0.3196602292508292	0.3288346416176744	0.3379572700101815	0.3451937191403641	0.35338571944690766	0.36188327257201036	0.3701317042729989	0.3792391697047327	0.38700799750385917	0.3951594574178081	0.4016350269867859	0.4093365520412521	0.41718297369198937	0.4250140818471443	0.43276581710294393	0.4421200501417764	0.4489277925575591
64	64	0.0012182203389830512	0.0012182203389830512	0.003495762711864406	0.005217161016949152	0.011564775679243664	0.019652153777361382	0.024153274316497754	0.031139010731624235	0.03801641949152542	0.04631579507708031	0.05674266459415722	0.0639076606549698	0.069357313580615	0.07937602472106295	0.08888996092751897	0.09878211236266077	0.10512995991610594	0.10872154070138836	0.11501628907248104	0.12131832360957326	0.12353172110552761	0.13013804456605058	0.13947471733668343	0.1479554818584447	0.15400156902095216	0.1596550682437612	0.16835315347926078	0.17517513414530278	0.18460003939187458	0.19428032642023677	0.2032548867217443	0.20799748211395963	0.21600700802742528	0.22546045907503615	0.23373202080316835	0.23975199088663657	0.24703828996678306	0.2555717544289244	0.2640583079592879	0.2734628518652585	0.27562594487266845	0.2825098080444596	0.2887421083170088	0.2955963610425006	0.3035565805723533	0.3098067801933395	0.3158473777787242	0.3207705636232007
65	65	0.0017033261802575112	0.028245775551577684	0.03799125725192482	0.04831992580930401	0.056674197166087945	0.07060146494273946	0.08637332316086876	0.09911642439666149	0.11177487491103584	0.12518460057799724	0.13670737674423616	0.14632712920827312	0.15972907051351182	0.17279470043349793	0.18377050443562587	0.19388007634740226	0.20425754038432511	0.2140056730361392	0.22297620074622038	0.23312121228459892	0.24258945613259436	0.2501038588867082	0.2587898249293679	0.26686119707981965	0.2751079701080509	0.2832774836270048	0.29123966128927903	0.29910904441736585	0.31054737205339994	0.32079718603748353	0.32992342344771064	0.33953550387847675	0.35013391798046023	0.3605427216554877	0.37205548935665456	0.3841870744998238	0.3962899597235103	0.4101780361032632	0.4192767418099078	0.4296220911424074	0.43977566210882746	0.44941602684380416	0.45933705544891845	0.46653219827679165	0.47113059934867474	0.4790887107209869	0.4866130096117208	0.49524685525265816
66	66	0.00746590909090909	0.00746590909090909	0.014386363636363636	0.014386363636363636	0.0218409090909091	0.0218409090909091	0.028863636363636362	0.028863636363636362	0.04087785518501595	0.04474468935587024	0.04358565555047967	0.048026039287345834	0.052998343992690745	0.059693181818181805	0.059693181818181805	0.06417045454545456	0.06417045454545456	0.06955681818181818	0.06955681818181818	0.07692291000456829	0.07775856555504798	0.08440909090909092	0.08870454545454551	0.08657863179534026	0.09570111923252626	0.09685438556418455	0.1035909090909091	0.1035909090909091	0.1115340909090909	0.1115340909090909	0.1210227272727273	0.1210227272727273	0.13086517816354498	0.13340606441297392	0.1364809844677935	0.14173543855641843	0.14200439698492465	0.1493793398812243	0.15032908862494287	0.16209090909090912	0.16209090909090912	0.1729659090909091	0.1729659090909091	0.18078409090909092	0.18078409090909092	0.1958672338967565	0.1980195865692097	0.2074891502969393
67	67	0.0033022861981371714	0.0033022861981371714	0.01035139712108383	0.02450371033831298	0.022231659993447277	0.03420627693931128	0.050444006654781104	0.06318797629127858	0.07681442776966958	0.08588172658380805	0.09104684089371497	0.09339851246069471	0.10640655649117732	0.10726590190580336	0.11518808053816927	0.1254911305043422	0.1344709895795659	0.13674383773226848	0.1432457056663503	0.15016855020232406	0.1591443670511746	0.15969049310906777	0.1700449218999315	0.17153924257187708	0.1777951995370587	0.17916854594734893	0.187622330534978	0.1967182972440526	0.19939425110310224	0.20840469281207047	0.2101233836413226	0.21652696164990917	0.22468699339202364	0.22850945029976294	0.23381811683310705	0.23801753794374073	0.24516698649896393	0.253286808726103	0.2540899352818282	0.2640515766810343	0.2695071994179194	0.2735423784885477	0.2742531454903646	0.28087878001353084	0.2916472178845114	0.3003334304885988	0.301738901961118	0.3090532042090214
68	68	0.002019498607242341	0.002019498607242341	0.002019498607242341	0.002019498607242341	0.003969359331476324	0.003969359331476324	0.003969359331476324	0.003969359331476324	0.007381615598885794	0.007381615598885794	0.007381615598885794	0.007381615598885794	0.012691504178272977	0.012691504178272977	0.012691504178272977	0.012691504178272977	0.015681383939194583	0.016494992371327392	0.017308600803460188	0.018122209235592997	0.017690515600285547	0.018760017007040778	0.01982951841379601	0.020899019820551208	0.024037536218697943	0.024359042776556875	0.024680549334415807	0.02500205589227475	0.029504941140241592	0.02997298470066208	0.03044102826108257	0.03090907182150306	0.038463819795355604	0.038503187945297515	0.03854255609523942	0.03858192424518133	0.0522284122562674	0.0522284122562674	0.0522284122562674	0.0522284122562674	0.06408609901877074	0.06679375288699767	0.06950140675522462	0.07220906062345148	0.06977575901793084	0.0745174339664898	0.07925910891504878	0.08400078386360776
69	69	0.0030938308090136687	0.007194311045437753	0.015589213151089767	0.02990395271518286	0.04550198350451924	0.04959680188901655	0.05378258117332135	0.06095308459549316	0.06774104174362763	0.07204469892870337	0.08222182362372138	0.09091360168655127	0.09609839617988977	0.10545807166605096	0.10988178795714813	0.11723309937199851	0.12881696996248332	0.13403766152521013	0.1394416671462224	0.1498048053343927	0.1578777244181751	0.16341891392685629	0.17446869088701727	0.1786974445556188	0.18395459009120216	0.19439792237879455	0.1995413435853074	0.206390838566679	0.213848611361202	0.22062626579517458	0.22616527409860532	0.23288060175276085	0.2381901658272894	0.24428333949021055	0.2544262687653264	0.26063383968234227	0.26661707131891443	0.2754298366602127	0.28090415134408653	0.2855962951068605	0.29312465541597904	0.29776361489753905	0.3032308290621932	0.30874983524939065	0.31491921187021177	0.32024956700755347	0.33155767756403	0.3357815583272848
70	70	0.0044893762851267996	0.0044893762851267996	0.01079506511309116	0.018711446196024675	0.018711446196024675	0.02789254703951561	0.0320796924995092	0.03913639479095271	0.03913639479095271	0.050159812083033384	0.05387217099892884	0.06517629270409622	0.06698588900637528	0.07155758229116796	0.0791405623043249	0.08337299933526439	0.0861256246964776	0.09299461667487541	0.10101363569044675	0.10849879968726425	0.11044857598479027	0.11553208124240119	0.11871626811232312	0.13012010015808992	0.13359911276740108	0.13955779583317546	0.14820814146124728	0.1531996858865954	0.15363296950826785	0.1604983450494418	0.16674307107849043	0.174228235075308	0.17606331864945013	0.1852611239886891	0.19200293792471612	0.2047856658205352	0.2057541821513324	0.21077732734956484	0.21785641710953665	0.22533452044320298	0.22665985858008342	0.23424955483379883	0.24163156426408944	0.2429059278572437	0.2535711456528702	0.26083975394449965	0.266375486066384	0.2699182168553529
71	71	0.0002727981293842557	0.003975058456742011	0.008273636303105484	0.0157187274381781	0.023616523772408422	0.029399530779384057	0.03574948005812384	0.046424575462399024	0.057106982039321	0.06574356584167915	0.07300166720847678	0.0836641638956017	0.09330792700838567	0.10199477512269059	0.11081005834576882	0.1209563013822033	0.13460071205599317	0.1415060167034184	0.14963006771973664	0.15601435339858558	0.16461425078105515	0.17303293552720736	0.17967598449509173	0.18879895711344447	0.19918023476697594	0.20697681705487686	0.2153238261977594	0.22217687554425805	0.23667718300517918	0.24082996170773327	0.25215653481750133	0.2603743581508478	0.26977858244195785	0.2753826941932317	0.2847873427934685	0.29128642041070507	0.3005782354223704	0.30700632285877294	0.3139820301820872	0.3202071020208864	0.32857389049691166	0.3344663474991655	0.33962396637208736	0.3470719079941146	0.35240501677000224	0.3570967986202773	0.3628202717928431	0.37068676716917925
72	72	0.003084040092521203	0.003970701619121048	0.019111410948342327	0.0574402467232074	0.06946800308404008	0.0826401184798317	0.0953450269853508	0.10998554840509411	0.12002533872136312	0.13504240555127217	0.14846233867874453	0.15674674935975175	0.16415767154973018	0.17080763299922902	0.185764016691011	0.1917867576122711	0.19947673506313374	0.20692279341968134	0.2163743253662298	0.2235503849238482	0.2337413261372398	0.24029694540551644	0.24573949159831546	0.25235661731944214	0.2585164159269749	0.27082690824980726	0.27642874162640496	0.2925070127042305	0.29871892229071334	0.3117685090835829	0.320735520315533	0.3339945196297603	0.34732582534879486	0.36131617028860563	0.37166678612801857	0.38797093602166577	0.39619313801079403	0.40528141865844247	0.4223367705915854	0.4310301023234911	0.4431540412161036	0.4538722912945608	0.4681286637505181	0.47590506503217717	0.4853876165716787	0.4905702374633383	0.4983902744253263	0.5052594313123056
73	73	0.0027777777777777788	0.014281705948372617	0.031462587911498974	0.04569304152637486	0.06139895605976005	0.07410798380228865	0.0906705948372615	0.10284573823099796	0.12063315313943454	0.13693107794866585	0.15264383082641042	0.16691362254595085	0.1814219103373208	0.19341040922908592	0.20703302567833556	0.21886995301986928	0.23617230371836734	0.2456237416036411	0.2576677579818282	0.2663941903682272	0.2807978937899373	0.2916270818176178	0.30184141808932435	0.3111161164971885	0.32066561765054225	0.33318172653390415	0.3424214929868196	0.3538029654445065	0.3619213491700928	0.37070537874557974	0.37774499602389044	0.387252762127134	0.39546878613042774	0.40441140184649405	0.412684705796096	0.4219366332222279	0.4295516584042547	0.4398907063375237	0.44640835349587443	0.45328891464430277	0.4589090937290267	0.46864009300148346	0.47411210795842285	0.48327873232605223	0.4907767301716214	0.49854385564184567	0.5076298298450728	0.5134562284862397
74	74	0.004420495611770779	0.010318791946308723	0.015771812080536914	0.01985673722250903	0.02672409543847266	0.027681483047659567	0.0384078368092398	0.04454697986577181	0.05020005162622613	0.05616288074341765	0.07023699421215523	0.0762030661827465	0.0933143388600203	0.1027555498193082	0.11012519359834794	0.11863706763035622	0.12718054326874434	0.13246809680825405	0.13545836435663078	0.1408956566518706	0.15419463087248325	0.15897651006711408	0.16650550766221403	0.17017683928159114	0.17441641610219394	0.1840193805890578	0.19187532266391324	0.1988706763035622	0.20944351338520167	0.21795447941825802	0.224818854209094	0.23251816646474502	0.24064919979349506	0.24645063209698473	0.25163874353699317	0.2589514752388685	0.26447421672118987	0.2689473762721714	0.2736793155244472	0.2778886365228309	0.2843523567761367	0.28860237558468643	0.2926727565291611	0.2973981614318365	0.30322313685100777	0.3074213186479636	0.3103412973489025	0.3179532471339662
75	75	0.005197388554524125	0.005197388554524125	0.009527695603386718	0.015842089156380697	0.025257843332750645	0.025101445716801903	0.03351404579769192	0.04184433336733653	0.04184433336733653	0.0491125165765582	0.05784274324801607	0.061234536448436225	0.06619140792199293	0.07592063653983476	0.0827603794756707	0.09003440645028674	0.09428451550827689	0.09879098132711914	0.10514384633562583	0.11238834691667048	0.1197796592879731	0.12667550749770476	0.13246769141022877	0.1364786930675001	0.14081576658155612	0.14508964797464827	0.15219310363917926	0.15824747526267469	0.1638126365787932	0.16910216696047817	0.17374383393043974	0.18313061277006265	0.18328224310371602	0.19106442136214072	0.19742935835968584	0.2050757715948917	0.20933012250890276	0.21403865958374962	0.22258466667726068	0.22854228297459964	0.22854228297459964	0.2388511721106809	0.2449052105370267	0.24800863441967563	0.2541957979225926	0.26087422217688466	0.2674769081559999	0.271795322629674
76	76	0.008739868481419178	0.008739868481419178	0.008739868481419178	0.008739868481419178	0.008739868481419178	0.024705612478972325	0.024705612478972325	0.024705612478972325	0.024705612478972325	0.024705612478972325	0.03624407401743385	0.03624407401743385	0.03624407401743385	0.03624407401743385	0.06047172704015562	0.06798843583262695	0.07550514462509832	0.08302185341756964	0.09053856221004078	0.06405924714565328	0.07157595593812463	0.07909266473059595	0.08660937352306729	0.10217923229851658	0.10217923229851658	0.10217923229851658	0.10217923229851658	0.10217923229851658	0.11788499770607122	0.11788499770607122	0.11788499770607122	0.11788499770607122	0.1413671815262272	0.1413671815262272	0.1413671815262272	0.1413671815262272	0.1413671815262272	0.15173908232091793	0.1542945266168739	0.15684997091282998	0.15940541520878598	0.17114641105819664	0.17981700058635436	0.18848759011451194	0.19715817964266963	0.2058287691708273	0.1709643184572503	0.18080738606628496
77	77	0.0012065719664555881	0.00213931199726168	0.004228484541481996	0.006374031719439216	0.01061700768088259	0.014894728649236253	0.03220363326129195	0.04217274116603899	0.05060388800067419	0.05666669820091384	0.0660938183988572	0.07350985631563603	0.08046423285346811	0.08443169983066107	0.09207482732849598	0.09945887231811977	0.10804858624802952	0.11300576990721194	0.12016341333571841	0.1272091245204286	0.13407076887088187	0.13737358708655378	0.14409825096731307	0.1503714877657154	0.1565101306635866	0.16319884550254263	0.1712920025422337	0.17911360671232257	0.18625873677819177	0.19235639948845715	0.2006424816191173	0.21222396425048395	0.22425794899536194	0.23226245896606074	0.24220869020784225	0.25359739825260136	0.26253976540240137	0.2690480900136487	0.28359068145794863	0.2943850262780615	0.3046185488455455	0.31376749398197556	0.3213284890996141	0.33199348617122915	0.33949458055294446	0.3433801731574181	0.3578586927449157	0.3686557036422916
78	78	0.002707340324118208	0.0067302192564347	0.010352716873212585	0.014108674928503335	0.021174796767440614	0.022676490172502166	0.02826496639537056	0.034051477597712106	0.04142993326978074	0.04843660629170638	0.058373708389420874	0.062158073494258725	0.06615383878400584	0.07246367682070982	0.07814051190173939	0.08819890683158405	0.09219740264717294	0.09622461688806283	0.09960982222839647	0.10689433823071504	0.11350810295519545	0.12079578061901504	0.12749256290987826	0.13062993710209767	0.13506560447614618	0.13831368472486363	0.14181421885404139	0.14602478551000952	0.15183821873907188	0.15846371993427577	0.1621720614512026	0.1660940546392592	0.17258379600576765	0.1775691134413727	0.18112032996249122	0.18518440630224528	0.19002835914558497	0.19368513204727164	0.19813998495815588	0.2012358743191649	0.20504079022375934	0.20947885279591474	0.21311404496265887	0.21993049135093962	0.2254438541611777	0.22983458761874198	0.23556232065954172	0.24030555542248902
79	79	0.0023664854493124395	0.0023664854493124395	0.017668692037096256	0.028698858860982206	0.029566685361569582	0.032533188809413235	0.039092729396904585	0.05171090502078669	0.06200638626454942	0.06819418486741345	0.07371266309160125	0.07817782548817001	0.08949219233358993	0.09188844767489508	0.10196035341401603	0.10762735969582482	0.11807594898059212	0.11945303749319029	0.12507026658717318	0.132131717108086	0.14219446288043994	0.14363221608522306	0.15597828445071538	0.1592656277871609	0.1699923506242437	0.17254026769601127	0.17977423092436923	0.18942120259114575	0.19487439596447217	0.20208172297367874	0.20375000200876464	0.2099839620230992	0.21734512022858138	0.2242025606124643	0.22831562674260333	0.23534027669527685	0.23906464686721102	0.2520907222392744	0.25341927899812455	0.26273187170261275	0.27056283978253914	0.28042659732946795	0.2806328572828968	0.2925670887215096	0.2978016883265062	0.3052429158906139	0.3068990619872628	0.31766527713720516
80	80	0.011596766043456289	0.011596766043456289	0.019075290550783226	0.027858722617635907	0.03441817475452043	0.04936227372334132	0.057579585649317845	0.057579585649317845	0.06962985721939659	0.07313180776714966	0.07747604029918838	0.0865769389308002	0.09680502055502374	0.09885265133144241	0.10402378237828862	0.11294877622066876	0.11576623643736624	0.12453176697027328	0.13529700041389361	0.15205791463634488	0.16184814928609695	0.17429872962589604	0.18557720385657445	0.20907887085757232	0.2273037750653215	0.23435977258703825	0.2396068264516113	0.25320297800269664	0.26341764405656376	0.2705730522242339	0.2799662790963407	0.2845706551961424	0.29097280236452605	0.2933830344242689	0.2990579476462657	0.3056416493787787	0.3180165608233182	0.3250368822383773	0.33081463405963624	0.33098526995767114	0.34154108084637436	0.35491581200596206	0.3627394171463686	0.3717087204592949	0.3771792260951042	0.3827782164993741	0.3956484037164093	0.400222055197666
81	81	0.0009892827699917559	0.008925397805184239	0.018525369358471256	0.025419312832367362	0.033998585949809486	0.04293658454404476	0.05224784267586906	0.059344538024002955	0.06902843428464107	0.07739710736516695	0.08574874924222652	0.09352024848986162	0.10207792189858336	0.10892853937176947	0.11642898931775299	0.1236496096862438	0.1329790612860952	0.14236223022228486	0.15008672104683898	0.1568659110335961	0.1635826724535934	0.1719148780450756	0.1777117243264965	0.1843239970117142	0.19097251854214736	0.19768932599242434	0.2037472330048152	0.21044988614410332	0.21709454113104676	0.22359858512126446	0.2282056062118783	0.23408889735846036	0.2402203722652836	0.24611343333871885	0.25191000343846187	0.25666219252348577	0.2614001237293917	0.26639473128213204	0.2723319123786009	0.2768250775725288	0.28199371410501256	0.2857079433993269	0.2909416322245099	0.29598728735736946	0.30158486855823496	0.30758325841905315	0.3132687344388886	0.3164778619671592
82	82	0.019606413994169094	0.019606413994169094	0.025218658892128282	0.025218658892128282	0.03209426627793975	0.03209426627793975	0.03868370032865982	0.0390166332146642	0.048204457662461946	0.05170025296550779	0.05323190295500828	0.05855266370726325	0.06702853431394097	0.06987696011642272	0.08214188044205477	0.08272143028065497	0.09545675413022352	0.09545675413022352	0.10670657710320308	0.10798281983288649	0.11966580961171261	0.12326025169579677	0.12992428127029707	0.13458534167435815	0.1402350674656079	0.14289853055364285	0.15009278657622416	0.15064767471956478	0.16588677107598243	0.16599774870465053	0.18004111910377935	0.18159480590513308	0.1897729658984915	0.19688169955706608	0.19988041519551097	0.20837636921243724	0.22838555019997947	0.23096886277842077	0.24417031708591552	0.2450334764200009	0.2581875607385812	0.2581875607385812	0.27818673054289916	0.2783100390191971	0.29543380166136807	0.29993456104624194	0.3027477645760386	0.31096627452129455
83	83	0.00010265434814488927	0.0053453585569731635	0.008271007479102508	0.011094002053086964	0.020009896969817552	0.023867578101683072	0.02791608725545901	0.0346550541238234	0.0462384513858337	0.05173045901158526	0.05832885648362064	0.06817538344309909	0.07593684067794616	0.08391093906252187	0.09071711394632646	0.09616512685144449	0.10582252072799843	0.11019413683758288	0.11857888946123778	0.12292342339354785	0.13389059979469128	0.13967590555799972	0.14538357574645483	0.1535084131612749	0.1616291421913792	0.16825952242514816	0.17393312802463703	0.17854524123771812	0.19183586579325723	0.1968584121664194	0.20105325719372633	0.20690628682347062	0.21756122598621497	0.2232585423082564	0.2289443256758938	0.23183939200327783	0.23732651746782016	0.2409144637986825	0.24692335412212846	0.2544434667839859	0.26391040110362635	0.27031955495323806	0.27633345640064233	0.2797209761964242	0.29109792252065425	0.2940020530869629	0.2999120105587329	0.30661169905842456
84	84	0.0015058703420112306	0.0051641994214735405	0.019339765015309533	0.027647083469072416	0.03698315467075038	0.042344528495805556	0.049829032862115596	0.06243831887017186	0.07712469100650429	0.08759990184032293	0.09722703187538852	0.10692842295534166	0.11563363867149257	0.1257513960819924	0.13508109716525452	0.14253080101887694	0.155625242085876	0.16459334275597834	0.17631342008665069	0.18476400207606003	0.19597019468620966	0.2044997404924914	0.21060988112247472	0.2177535627773032	0.2249230669255756	0.2335665053188351	0.23964086212926125	0.24835800578526457	0.2542668036455888	0.261064596420934	0.26660433356163155	0.27692319860319126	0.28315125055257584	0.29059107858502997	0.2981927104754103	0.30722834223867335	0.31410580424668866	0.3205538069794267	0.32593172601137393	0.33501457431790554	0.3405301990640629	0.3480594225167013	0.35444651366411783	0.3618149450673479	0.3682001123534978	0.3762373206854419	0.3843549891707987	0.39002054683832643
85	85	0.005962297238053486	0.005962297238053486	0.01330556773345024	0.019772029811486187	0.019772029811486187	0.027049539675580887	0.0422840859272249	0.0422840859272249	0.05385795703638754	0.06400525203835924	0.06803350377490257	0.07020007974991135	0.07833853617055027	0.08932485751863219	0.08932485751863219	0.09486659514142394	0.1005845756621776	0.10069098231182214	0.10800087680841737	0.11887330118369135	0.11887330118369135	0.12592544044201717	0.1321256105164138	0.13743834252366607	0.1421798272378992	0.14766059583317726	0.15616090095369436	0.1561913028535928	0.1632617273125822	0.169552827707146	0.169552827707146	0.17755370451556335	0.1875158343228638	0.19041921576316476	0.19508601754938654	0.20312401551818718	0.20544976086041777	0.21468378719551287	0.21910924636333795	0.22603118618079437	0.22621359758018503	0.23513809732573437	0.2458132398071021	0.2458132398071021	0.25762459822126854	0.26445026535571314	0.2690409522403776	0.27667810776812607
86	86	0.025289639192320423	0.025289639192320423	0.025289639192320423	0.03505461767626614	0.03505461767626614	0.05003310162197947	0.05003310162197947	0.06666171805735066	0.06883744275831323	0.0755718762631429	0.0816599132704236	0.08136295512650976	0.08594594954248239	0.09592018350607723	0.09619963438509996	0.10521350546176762	0.10521350546176762	0.11471367096987753	0.11471367096987753	0.12662784295525958	0.12801711303954394	0.13262730401427864	0.13717037687610514	0.13750854570768437	0.1416284500955622	0.150537111243074	0.1513914325018006	0.16132075471698115	0.16132075471698115	0.16132075471698115	0.17732522260424932	0.17833923007956037	0.1910289614241349	0.19338433311875497	0.20173367665869896	0.20550227137009106	0.20768352686970099	0.2119112194537734	0.22282835062435646	0.2246288127163457	0.2348227399826009	0.23598046505283787	0.24852182128783604	0.24918451908666134	0.2593907970837305	0.26268831745619853	0.2692690529775658	0.2755926271543085
87	87	0.01272595806218366	0.023553868402024593	0.04311279826464208	0.060412147505422994	0.07415566625608154	0.08190073650973595	0.09867195703753769	0.107176428054953	0.12406001446131598	0.1347936809862763	0.14159172580182183	0.15066116010275526	0.15756221454343305	0.17248734634851773	0.17828994938539405	0.18644042700850605	0.19674138952172288	0.20362395854907223	0.21436266655039474	0.22151120751988426	0.22590383224873464	0.23570845914314886	0.2437334903003813	0.254016739518271	0.25900916367811583	0.26344466366539854	0.27259925804001933	0.27700151153453456	0.2830934317284179	0.2899659178030427	0.2963897579001297	0.305921236696861	0.3100547022894661	0.3185836085706914	0.32764454957360917	0.33524818597688366	0.3463015547731426	0.35178958785249465	0.3560441397152065	0.36735757602183	0.37228087291119366	0.3802906888019272	0.3860031357074601	0.3890452806331004	0.39986097334103626	0.40707623438959073	0.41566059691080126	0.42109035779039805
[truncated: 152 more columns]
