# Supplementary material for: EEG decoders track memory dynamics
Source: Nat Commun. 2024 Apr 6;15:2981. doi: 10.1038/s41467-024-46926-0 (PMC10998865; doi:10.1038/s41467-024-46926-0)
Supplement: Supplementary file 3 — Source Data [file 41467_2024_46926_MOESM3_ESM.zip › fig4c_auc.csv]

	subject	enc_mean_observed_auc	enc_mean_null_auc
0	0	0.5752519857378209	0.49749374143760183
1	1	0.5914018557386707	0.49953291645517217
2	2	0.5669612650158112	0.4992897097544191
3	3	0.5476325771846946	0.49973497760362223
4	4	0.5569069580191621	0.5007297875338871
5	5	0.5689735234498368	0.5007045760401188
6	6	0.614844295996346	0.5042570962725097
7	7	0.7101962268473226	0.4958550958777596
8	8	0.6513756396893499	0.49751423090738
9	9	0.6615239727748279	0.4984156821044426
10	10	0.6333258030822589	0.5027961617182775
11	11	0.5636280780616906	0.5017555064917402
12	12	0.6232647350999949	0.4976395484134218
13	13	0.6409314057572267	0.49908368415211046
14	14	0.5619669586210325	0.49933932040540163
15	15	0.5880066310103558	0.5008004726416962
16	16	0.5924741644659687	0.4996694726297017
17	17	0.593450400259922	0.4971530462867841
18	18	0.6285919462663094	0.5000325224001818
19	19	0.6016926362137149	0.5021982040631019
20	20	0.6290742041631234	0.49602661087900485
21	21	0.6117254080044383	0.4997701136060922
22	22	0.5585928620041091	0.500101073772828
23	23	0.5922572504318332	0.5022074483072356
24	24	0.6106057653486582	0.4981923773241978
25	25	0.5869420726558741	0.5003520297205061
26	26	0.6474203971342287	0.5011455929121249
27	27	0.611560061310543	0.4992027059319536
28	28	0.5903222451572154	0.4993057352418737
29	29	0.5651180938073874	0.49899820898980124
30	30	0.6141320101915297	0.5007756409949845
31	31	0.585850893662813	0.4984647345927942
32	32	0.6366009606233509	0.5040058583371002
33	33	0.5671166739498215	0.49925781329446095
34	34	0.5905745672824398	0.5006572977483885
35	35	0.6444075382937577	0.49866007565801745
36	36	0.5934869849512979	0.4997992176957483
37	37	0.6017277489936113	0.5001184918210275
38	38	0.605295235187926	0.4994991832073385
39	39	0.5813697025438048	0.5007720352645827
40	40	0.5915641026267531	0.5010453499501554
41	41	0.6188340646494647	0.5040736472982087
42	42	0.6498503314813567	0.49975242953649057
43	43	0.5680236713141176	0.5019135038762569
44	44	0.619041588253094	0.5010418417993023
45	45	0.5937727790608378	0.497438425838833
46	46	0.5976854604976972	0.5039145842971268
47	47	0.5999952868492786	0.501146687627616
48	48	0.577303052507021	0.5000251201336053
49	49	0.5692319704095833	0.5000054780812911
50	50	0.5845958506145472	0.5002962997483411
51	51	0.5981007268281977	0.5005361285384304
52	52	0.5925241840274285	0.5026200724737032
53	53	0.5981730025843605	0.4982838882582795
54	54	0.6341020584939396	0.4993593782186499
55	55	0.6032774429455612	0.5043969462374379
56	56	0.6378866739319142	0.5027290289689954
57	57	0.5478507017633694	0.4981633643476641
58	58	0.5888245682632947	0.5003939211068839
59	59	0.5955585842676074	0.49993939673291793
60	60	0.5858085128938624	0.5017050419299544
61	61	0.5466576057258326	0.498014290165585
62	62	0.5562389967340726	0.5019783661296546
63	63	0.5947654748646531	0.4994183920685501
64	64	0.6713205724089438	0.5012311419767009
65	65	0.62817890205948	0.5001836076189177
66	66	0.5600984246795199	0.4997975477960954
67	67	0.670521575978039	0.5054585485280612
68	68	0.6443118720380663	0.497264418421709
69	69	0.5665315491629104	0.5002877617794605
70	70	0.6347808903364788	0.4970909191649355
71	71	0.636545700570592	0.504135753576628
72	72	0.5603875421765502	0.5011831040367235
73	73	0.6031412306985917	0.49990391966685527
74	74	0.6130084901346141	0.5019320854078806
75	75	0.5618372624436846	0.49977972864381004
76	76	0.5415850795945603	0.5005267414497934
77	77	0.6479775867521249	0.4964608087681104
78	78	0.5543489739906915	0.49880162368252945
79	79	0.6592371897764493	0.4975024352850035
80	80	0.5612663732523818	0.4974301434408703
81	81	0.5824719078090941	0.5000121045899564
82	82	0.628143471258188	0.5029119576996748
83	83	0.6584848049453966	0.4985441654300423
84	84	0.5944324546345957	0.5032048127808999
85	85	0.6407843577152159	0.49791220826713506
86	86	0.5687088731661807	0.4995122081949226
87	87	0.6272852316280064	0.5032579314265233
