# Supplementary material for: EEG decoders track memory dynamics
Source: Nat Commun. 2024 Apr 6;15:2981. doi: 10.1038/s41467-024-46926-0 (PMC10998865; doi:10.1038/s41467-024-46926-0)
Supplement: Supplementary file 3 — Source Data [file 41467_2024_46926_MOESM3_ESM.zip › fig4c_heatmap.csv]

ROI	frequency	subj_0	subj_1	subj_2	subj_3	subj_4	subj_5	subj_6	subj_7	subj_8	subj_9	subj_10	subj_11	subj_12	subj_13	subj_14	subj_15	subj_16	subj_17	subj_18	subj_19	subj_20	subj_21	subj_22	subj_23	subj_24	subj_25	subj_26	subj_27	subj_28	subj_29	subj_30	subj_31	subj_32	subj_33	subj_34	subj_35	subj_36	subj_37	subj_38	subj_39	subj_40	subj_41	subj_42	subj_43	subj_44	subj_45	subj_46	subj_47
LAS	4.0	0.9787389589776032	0.3968738778121748	-0.782166145278425	-3.3661248804130506	-2.6061303798508324	2.5271415895989016	-1.1055140914715036	0.5238649851366971	-0.14226589049731161	0.023301646700623877	0.6602866985490298	1.000108603611288	0.4515644522316708	0.2588771797297688	2.2975067315260937	-0.5426787162451046	-1.1796525725609275	0.25937835666965553	-0.9344434810194969	1.3875191896697496	0.7438120848470559	0.7747367048252398	0.6284575766266379	1.871020115742738	-1.1711957304278233	0.41533022348679977	1.3533385339829067	0.605481708058262	-0.22955149826719776	-0.17299627864550357	-0.8149142075316357	1.0868161045337659	0.4038497468259723	-0.152776670492411	1.2856661868666894	1.519091957152568	-1.371260933790979	-0.6438193715896257	1.4377192404553025	1.509324499573215	0.9266781728096616	-0.22007941003619752	0.9198556867605043	0.5732847350859519	0.9002496209506045	0.6976349333654933	0.4499149294459081	-0.06144517829910264
LAS	6.0	1.0232600705505042	0.3281832183485217	-1.0849345249054887	-3.5738629172947616	-2.912429466386893	2.5540540313576585	-1.2928314864095396	0.4723963681181176	-0.28701634760369144	-0.16238205494554955	0.6548165314478908	0.9001403790616572	0.32778450864293696	0.1290549114493345	2.2695335588115655	-0.6429508538312468	-1.3367539727190851	0.25516025751378	-1.1061822925510074	1.3829049743535011	0.6213279660568937	0.7006461358989899	0.5929368250398391	1.831527303353327	-1.237565322176675	0.3750857920685155	1.3866482612366955	0.529432308223537	-0.3549399517324158	-0.39177201405716283	-0.8747762059276794	1.0917810127762213	0.2765611274221952	-0.18464587000258795	1.2247730372738597	1.53607769904289	-1.5910922468122124	-0.760144307601294	1.388901620859159	1.4174419827850717	0.7550640483269035	-0.3053759381859304	0.8627565943643036	0.4909207815339318	0.8272011404797386	0.6465420786782842	0.3269662049934313	-0.2476807926072075
LAS	8.0	1.0562917041825002	0.2598666233698634	-1.2549777984150456	-3.6566469667718584	-3.1163598929173193	2.584904130119893	-1.4068553780343145	0.43127848227725407	-0.36314650172505925	-0.22361253360177574	0.6362693289922944	0.8521383179410806	0.24805721034019582	0.04728695920072877	2.2574919655640295	-0.6787866339040035	-1.4209416352800457	0.23695266113217128	-1.2153337215093032	1.3529004657925843	0.5254499529378032	0.6708181832495681	0.5525117664856035	1.8219611713878958	-1.2786584539346417	0.38147070712492137	1.4388546478008362	0.4629517833324353	-0.4495309511559368	-0.5714442315833086	-0.9014185398245189	1.0949467811472842	0.18741927642423925	-0.19482720767331568	1.1733994946679638	1.5360252485782984	-1.698866391321326	-0.8394580649836972	1.350866389342657	1.3710258760962442	0.6462836799080245	-0.36969849824824813	0.8261375444177653	0.4413522198557775	0.7657284633317177	0.6016348179024353	0.2572034645191703	-0.37094704900869185
LAS	10.0	1.1394293431943987	-0.3082796759893558	-2.0087957436131236	-3.643985363602884	-4.049968803839595	2.3602914633325747	-1.8431597736573515	0.01275615274663924	-0.9092573169276056	-0.478356320756105	0.469736709009026	0.39934009531997405	-0.21255821551438253	-0.5600641102158067	1.9459748644772188	-0.914865275931547	-1.81288573726432	0.09376556576617749	-1.4690200891368577	0.9120746182443343	-0.3672686620621084	0.29780055848848436	-0.11010206515647744	1.3499753592961572	-1.3365432016747008	0.41828145471685724	1.5121115202535482	-0.194347588495513	-0.9864453195607756	-1.3100522290997092	-0.9681000324536219	1.0000959788460912	-0.5234840563989469	-0.1685593947407294	0.5549952045532317	1.2452122874480984	-2.148265507657923	-1.3644339170217579	0.9275931353253887	0.9235633180001857	-0.1863715172415774	-0.7305071368610472	0.4451628352061622	0.053075273904223716	0.30373956620302905	0.13002052942399658	-0.3469402645966813	-1.2707292917696626
LAS	12.0	0.8890118119899857	-0.6248062065768417	-2.2875737502389533	-3.50452972290607	-4.4537392238445825	2.082845339614021	-1.926440152066157	-0.1954074136437389	-1.1676417918378303	-0.5564730629880831	0.262905108406264	-0.16709116112286007	-0.3842235377673209	-0.8207210985934957	1.5321973909199453	-1.1702047097450219	-1.9718309258114666	0.1031570058756319	-1.5301107657294517	0.7313064729073512	-0.6771686283744078	0.04859050438562784	-0.31828855574764164	0.9992344173629245	-1.3026955081979161	0.10540581912815397	1.4911774477010715	-0.47463079415766585	-1.3784222516810873	-1.7267499319959747	-1.1658594679485623	0.5909589507117448	-0.7987567259537192	0.03779501680011036	0.15485023037603432	1.0679952836268625	-2.3518174260262166	-1.6322268251183734	0.5766075717492166	0.4268728668197235	-0.7153819212798098	-0.8947258087651949	0.08017837152225836	-0.12283601742237939	-0.004917841368787372	-0.14666724319349125	-0.9167662520515459	-1.7889017909881664
LAS	14.0	0.5887219710605189	-0.880588351771328	-2.430042489993618	-3.2884236487764733	-4.564321667984998	1.948136195017625	-1.9899400903222404	-0.29978826142503145	-1.2793523333148318	-0.6649233387231289	0.0949155819773142	-0.6180618803660032	-0.5345391995958464	-0.9238649292151763	1.2477820749677964	-1.1866506342909926	-2.076084277617427	0.02728179873692487	-1.5188921560821391	0.6098684421900279	-0.748399716622146	-0.10963169603803388	-0.4498758805781354	0.7554812015597374	-1.2625237470610866	-0.338787381240967	1.4296905811781886	-0.6150050930779924	-1.5431880441579549	-1.974222056712836	-1.241002872657047	-0.0717833974917099	-0.8671188395248002	0.3698196573564744	-0.04566121556844005	0.9408481668579725	-2.438329872216805	-1.7337997144934423	0.27689806947797246	0.05803174860632722	-1.024849934753629	-1.014171177578976	-0.22923036938185337	-0.015037411704448047	-0.38596035574372317	-0.2139143533800302	-1.3315282621706614	-2.0209881567060983
LAS	16.0	0.1837145044135803	-0.9542524587171771	-2.5155216184297977	-3.0813285802850436	-4.262284829535482	2.0799430299561124	-1.8092270875381877	-0.24157909555582463	-1.2679989749039613	-0.7968168444428486	-0.013128151435488134	-0.9455717047960139	-0.5095486062994878	-0.8157541582774949	1.136809290897496	-0.8846472200999516	-1.9299343357842307	-0.12118239515609731	-1.4364352719108788	0.4598682856419913	-0.5312583563786998	-0.1920832254902099	-0.49111516792778037	0.6815399969218296	-1.1961713741849904	-0.6498248714427961	1.3888938548213048	-0.5848073869444889	-1.6590010218349307	-2.1757876076726332	-1.1369551995016212	-0.5572279268086573	-0.7112831246291252	0.6466529272212228	-0.05005934912302622	0.9052660872714878	-2.3711846762577404	-1.7415988884041969	0.09849877306272051	-0.03329537675550728	-0.8302026428851214	-1.1076263670627116	-0.42976554793156246	0.09982506481466207	-0.5005354833194905	-0.12700427443936127	-1.5216885886600078	-1.8699621047194974
LAS	18.0	-0.05713429000732499	-0.9213027893796758	-2.509364542807725	-2.5862542485983973	-3.8205995510984385	2.26908248801559	-1.2905442422229225	-0.10225058584777573	-0.949945893336661	-0.930909409390548	-0.0992740025015758	-1.0151181128320712	-0.37797101634269087	-0.2473704150572718	1.1008492310747948	-0.6027762536785511	-1.2692295999394518	-0.17622041248075954	-1.3852144149791088	0.30810079465910073	0.9588023378788956	-0.09384457914260709	0.019142457033106578	0.806191386887998	-1.2263758697379732	-0.7237780697231869	1.505925445048297	-0.3345619803660931	-1.7866896157033498	-2.128282508505664	-0.8675107807566711	-0.9005502120310007	-0.024868908151059375	0.95150838563877	0.03026226487497687	0.9156731805277285	-1.7804489183893029	-1.5996549436465721	0.1069187584766945	0.13511462213879952	0.5840965877637122	-1.2021315187564774	-0.15475670509941808	0.3006433267368869	-0.25261003422529144	0.11346798243455436	-0.9333570859163676	-1.0388554946882378
LAS	20.0	-0.34864888895837465	-0.890087882406995	-2.259572589113597	-1.290989849527898	-3.6390238286635856	2.260463729309501	-1.0483837793736834	-0.092577702558695	-0.34084699941166335	-0.3454852729129129	-0.10088730093093581	-0.8637064791902669	-0.5230754885546293	-0.05199723925390894	1.0114441559176037	-0.3178398521815211	-0.9706470983029344	-0.31179629665656255	-1.2623902346944083	0.1745422365651908	1.0449533314474417	0.4732029201126421	0.10936780049415064	1.1812007036690193	-1.293770161606241	-0.6690527990982124	1.5594729011531112	-0.45357924651217346	-1.9492394445595294	-1.9488419916969966	-0.7022720139373734	-1.1639353651643272	-0.050239850496399056	1.3210662083394495	0.12341074667423582	0.8643174076157439	-1.344824382647781	-1.3705313335234748	0.21116376816784768	0.3845821989933956	0.9874149535104021	-1.3309722645421826	0.1711138286082412	0.42285452572072874	-0.1363379240053155	0.2660921405954702	-0.572371977430266	-0.819363706611483
LAS	22.0	-0.6113665811794434	-0.8842800179351459	-2.0683118009938757	-1.0606470671461778	-3.5012852685392937	2.2093669394380875	-0.9405482957459468	-0.15022031734513003	-0.2304241777535898	-0.342928112054574	-0.10376275265972103	-0.9000252680100578	-0.7085384721097155	-0.037326583682996455	0.9362333237002575	-0.17391937548747508	-0.8458487644914697	-0.4666624330224707	-1.127224285454713	0.0814506439324302	1.0461799200901394	0.6020748648503861	-0.12083946886872267	1.2376108697904655	-1.274482101384173	-0.580067648135671	1.45437607902405	-0.5642188220785633	-1.9707823573113623	-1.754527438841	-0.6506057778613058	-1.356267038018167	-0.025498235855336848	1.593008942197919	0.18429237108334107	0.8204594062415425	-1.2634350077650172	-1.3160979614283261	0.10860407399065597	0.672827284393471	1.0913672421660912	-1.4503775431887143	0.25284345060222774	0.4970422593780181	-0.06115546345958916	0.38086078744743795	-0.5768700709023081	-0.7735326153590083
LAS	24.0	-0.9176069258170294	-0.8694580161187168	-1.9336813822362535	-0.8528188243304794	-3.300428308791503	2.1277380154384176	-0.7625176704123086	-0.18345406495216882	-0.14099386617200751	-0.3797493837005467	-0.09839316582630997	-0.8824269159110057	-0.8338676986851891	0.008741803794013592	0.9428018084067312	0.0024923376368764277	-0.6489557044600144	-0.591850654921007	-1.0292580719879587	0.021563753760478723	1.0244250118284677	0.6215194043595403	-0.44010413317357505	1.2507442629354821	-1.2529672980809532	-0.5020788305362182	1.260955843842143	-0.5906332641480839	-1.9627088668750419	-1.5110610088191605	-0.6426095756968154	-1.491494975381267	0.024284510461107505	1.7947828397824004	0.28738388496263584	0.7825030571626836	-1.0865552813305828	-1.285842890608692	0.0892757821591235	0.8917942692692533	1.2118535236232604	-1.5366757024874425	0.28271958084788806	0.5726299592790873	0.04772285635647523	0.48914483055834906	-0.5676824399904892	-0.6869203488148125
LAS	26.0	-1.12771660495194	-0.8332446373694459	-1.791877713526811	-0.6559901399171336	-2.98869677883759	2.05129455795852	-0.5683476720899158	-0.1521641443501489	-0.05663209614151882	-0.4305499182478717	-0.08337091526084707	-0.8067723643871972	-0.8309324481340897	0.16224859802932853	1.0202956796201603	0.17706347379512777	-0.4861800519343447	-0.6933446527275527	-0.9233011345316683	-0.0062094650593683	1.0460712343426677	0.6437971294782623	-0.6740990688082868	1.272937379249041	-1.2544083080222668	-0.37328167657598715	0.9168450913365408	-0.49320785596539646	-1.9097369910678654	-1.3245314233292704	-0.6077610148307563	-1.5546502812315708	0.11421925769046967	1.9690607225402827	0.41083588496307816	0.790368077861167	-0.7894596820916014	-1.2252841984621003	0.10949632432326058	1.094119028726956	1.3254499673523241	-1.5996929186061153	0.32595285236864097	0.6634033725838625	0.12254416700101971	0.6146638341673013	-0.5293149521175003	-0.5413669664898909
LAS	32.0	-1.5467677782571294	-0.5925382876238814	-1.5321014386768985	-0.3666992471411686	-1.9999079243766305	1.730576902327325	-0.25687288772953126	-0.11201913375394794	0.09182212954921064	-0.12467790735264839	-0.008608214773505667	-0.5144945865933208	-0.8779652352806527	0.40846516595542176	1.3180514647949744	0.875554011946824	-0.23845468755281196	-0.8517283438709152	-0.3568336808941508	0.04297532087843812	1.0561994071864171	0.7125971503538321	-1.143100692006275	1.3475051957128323	-1.3130595646882264	-0.051017389793615475	0.581918065923296	-0.07643067526197567	-1.530487863961344	-1.1309889654821768	-0.6635927389327906	-1.2943402150159156	0.2902292288974579	2.3270791118305927	0.48952646497361246	0.818323583270611	-0.1196654773325956	-0.9587944629449032	0.30731623171530004	1.3477440426621585	1.6311294539272088	-1.6739685838249674	0.4769130402979541	1.2782576734043596	0.31193074952315153	0.8757918251372472	-0.1562151459860304	-0.15910987221653464
LAS	38.0	-1.8421426740745364	-0.334758413540815	-1.276843029084499	-0.38594102008116593	-1.5568799124813744	1.3293432536714653	0.08926356912720326	-0.022684474655348848	0.1576734548560666	0.10965032903162353	0.058848401107131756	-0.34339186755770257	-0.7304750882750916	0.4783031342053269	1.5692705064286248	1.3786548617813388	-0.08852583870093979	-0.7419791871293607	-0.0972718768784026	0.2796397757333969	1.1983176553479495	0.7015096146847608	-1.3805897290068174	1.3723502218589496	-1.2888759986396483	0.21254442691021666	0.6375442941564068	0.29388259919076726	-1.1890079854205082	-1.0674193725959522	-1.094675354772963	-0.7280548682048106	0.39778298470964096	2.551478792969945	0.3681648460623005	0.9310613567289315	0.1566082312697552	-0.651684708689805	0.7264189915536525	1.4037284317041956	1.7395786531931574	-1.6375772115231852	0.5775964565291533	1.7467508520981407	0.4033808266142083	0.9446074339099846	0.02760552431586908	-0.006201134970884237
LAS	44.0	-1.8565513478746287	-0.23857563463096448	-1.0541813060207093	-0.4556760378608389	-1.3186850439989974	1.1558018203346752	0.33514770290690893	-0.01004298744274283	0.176503853850829	0.2662261293865016	0.06937881692580114	-0.2374532353838619	-0.6294522249672113	0.5119207699139007	1.7235145355440125	1.5664430304246175	0.015267798449740288	-0.728033578717291	0.06816103074751177	0.3026903476353963	1.4984793817083222	0.7216817592124313	-1.4514074668896646	1.285729411071797	-1.248616930950978	0.3492311317546804	1.215979920227792	0.44165397991575794	-1.1631788981282547	-1.0802221147124011	-1.1725558629942068	-0.5778063004556994	0.44386196552624596	2.7024803480191673	0.31669473311918644	0.9492201556210659	0.26544043843125803	-0.3873351699552163	0.8677794854692299	1.4177805753244133	1.7571105043963298	-1.643177704869464	0.6025072935179063	1.9409153422141796	0.4107067617577091	0.9704939451323177	0.048381021999879995	0.05656483604750907
LAS	50.0	-1.8883485033225145	-0.1775868858220309	-0.8729966713857721	-0.4800898511091413	-1.1992669527078086	1.0278070694960444	0.42786238782473	-0.006040523188038731	0.1950675055247604	0.2805718065534527	0.07693435685622678	-0.20156143246304511	-0.5963565004685533	0.5137150865514489	1.74325720271819	1.6638987913035557	0.05989674175764986	-0.745115855882576	0.25519672458255754	0.2673144138710184	1.5427634834178667	0.7223218068024193	-1.4564754356541236	1.2174302887510642	-1.1964617980953955	0.4200059587393687	1.2308129489950368	0.5349612688939873	-1.100368262151561	-1.085263832318558	-1.1848313851746657	-0.4103593218857373	0.4673096684309357	2.81209036839353	0.4082922633162523	0.9130433144993244	0.2770876943909429	-0.25220867003315417	0.9149937474628277	1.4431347236378784	1.7714515683164336	-1.6811323995183032	0.6103628726293201	2.1078587252422367	0.3982658579323047	0.9964312938121945	0.07151826344197858	0.10805502572009629
LAS	56.0	-1.9100908737149034	-0.0644614365216568	-0.7469005244478024	-0.494872218266974	-1.125791864889879	0.9837427114558625	0.444443201516438	0.019211454913467263	0.2032240085617877	0.29138011788409607	0.11131752778584485	-0.19747161687932563	-0.5028411820671623	0.5045101949983176	1.7585591906555378	1.664287141285912	0.06617319093375869	-0.6861176710533207	0.3344055005598963	0.2899036571131107	1.5337337976688892	0.7215999321788342	-1.3972497615448378	1.1992543250146463	-1.1551580822846919	0.40213520956427445	1.22636402398779	0.6327707927053355	-1.0153751645862845	-1.076563476915833	-1.1678957124908702	-0.26689952074043033	0.48764968796605046	2.8242042939180796	0.5265174129925635	0.8822159179473777	0.25548696853992947	-0.1896337526116203	0.9522020595830305	1.4679490595112463	1.7899387435496876	-1.654777441843153	0.627202054335028	2.1394724586340432	0.38971485552107116	1.02030334629655	0.12930544142089279	0.14453859909702654
LAS	62.0	-2.0177319719088755	0.13205495135018833	-0.6415954723443807	-0.42180771856599	-1.0459394294964264	0.8449764224294757	0.45798655529423826	0.0810998115113123	0.20959318071168506	0.3050021707027927	0.19722212459391583	-0.22001067201767627	-0.37454368091140017	0.47532464535190755	1.8539742805759176	1.7075985190826144	0.06603824688966582	-0.6788042583290387	0.358491340566756	0.2973989973415709	1.5261198222576875	0.702221420904616	-1.4141508147913302	1.1466000019551115	-1.1351538992409835	0.4269521101703827	1.2480121150555603	0.7890199199996931	-0.9011268311050928	-1.08501094589446	-1.2175952092982365	-0.16328019324590828	0.5006344197232891	2.905714404136744	0.5977148165059997	0.8746654473486206	0.29558928719345096	-0.05937093763186766	0.9938425257199027	1.4888633866086844	1.8099990868161895	-1.6178219190185854	0.6691440035489985	2.174479962585127	0.3582435932935211	1.0552359493638006	0.21342159597461707	0.18627963868304573
LAS	68.0	-2.110393520633634	0.23333088389632886	-0.604034229701247	-0.35993203175333477	-1.0186051474786395	0.7119171578167628	0.47821280878146266	0.11407604675428816	0.2033556151465054	0.306925395929889	0.2460050590256109	-0.23541342997475542	-0.4140236804565284	0.4447759172652913	1.920418307509993	1.7533151916698873	0.07804490394071409	-0.7014701339241843	0.3469544577038591	0.2803576492857106	1.524571208491349	0.679117316237509	-1.4549868408301971	1.079777556192823	-1.1300467569026733	0.44505287517395997	1.2521142800692608	0.8277079800655096	-0.8480879503774804	-1.1358457997873563	-1.239562696363148	-0.19539551362695654	0.5013008074008157	2.986691113789442	0.5861679191890687	0.8498083417369945	0.3012166917162079	0.10835980107410818	0.9992002333940248	1.486765975499172	1.7909582902000054	-1.6163055833772528	0.6733226581982491	2.2151570153546523	0.32534917057074164	1.059650543695945	0.2407511802137938	0.20088022965428548
LAS	74.0	-2.1751119946370694	0.2882737490163745	-0.5831519435294046	-0.3293165907083103	-1.0012038948508444	0.609787606118795	0.49144807572459964	0.13197210595983527	0.198468326900559	0.30019370178135707	0.27348931926424386	-0.26732006112291173	-0.4869371258398915	0.4262430237592617	1.9417709398200529	1.7846298681671577	0.07855934520938626	-0.7134127202929061	0.32164759682397975	0.2637208403591848	1.521252138676586	0.661040790686602	-1.4774460210386589	1.0206061722644877	-1.126788531854475	0.4546193244374506	1.2451581788306532	0.8413926534152179	-0.7991087156754244	-1.1942446395632167	-1.253714789212417	-0.2544195733543264	0.5050229923124606	3.0223606296415926	0.5408811899027085	0.8178258142966416	0.31831435279553194	0.2514034007641025	0.9950742515096501	1.4770627083457346	1.768399359289322	-1.6196356565753465	0.6610856647792065	2.2282010689491836	0.2990367778415179	1.0641330881821436	0.2529019297668002	0.20322207217895996
LAS	80.0	-2.2446046977240632	0.3627017334128727	-0.5483453798271419	-0.32052319812224866	-0.9933947112324565	0.5179170796680317	0.4985936646300817	0.15271455582770907	0.19595391683067098	0.30129635258428084	0.30090872931969687	-0.2847753235087977	-0.5408885226195795	0.4023856477668762	1.9847523316303002	1.8038503912616222	0.06186410326164319	-0.7174277061180084	0.27127929701138803	0.2575980677837641	1.5143645787079358	0.6499380130338533	-1.478860847669988	0.9839091884326262	-1.1092354917141416	0.4219818051515723	1.2393807837999096	0.8619196895402579	-0.7468319551724418	-1.2367807110010922	-1.2586484586761737	-0.3026575211181779	0.5044795119104276	3.045571649290371	0.5407750366106304	0.7988264545327752	0.3009903787427422	0.3457778031592547	0.9952101452231491	1.4730589361787048	1.7537300510441132	-1.6174910423345286	0.6475346953973359	2.218045992132037	0.26717319724129396	1.0722108277609015	0.2698563733508288	0.2072385918852729
LAS	86.0	-2.293256709836329	0.44166791189455823	-0.5233182517052121	-0.2911565177078198	-0.9734850292235259	0.4575466451476654	0.49808934470835114	0.17882639757702518	0.19238007258889608	0.298419149487371	0.3303839072023508	-0.2916064224161676	-0.5595334726304723	0.3842458163179313	2.0288218073269673	1.8269802499202448	0.058237586132415906	-0.703087120610485	0.24431870427141833	0.24801365337060002	1.5035310389873082	0.6440758884300399	-1.4786478854649585	0.9551463330137071	-1.0907515487576356	0.38049029120904165	1.2339025326605075	0.8900276554159483	-0.7075980691040946	-1.2662801849522307	-1.2602068444967063	-0.32787148980987435	0.5071524583831915	3.0702163289166164	0.5728903286047785	0.7779046208517156	0.3446570651653035	0.39855634700188547	1.0075831052927013	1.4637940884506282	1.7403591755058017	-1.613494458532487	0.6233210445328419	2.221600529717647	0.24060150247604262	1.0738969685988502	0.28921135304584716	0.21555020141046663
LAS	92.0	-2.329608181597954	0.5202674920433622	-0.5165448963072139	-0.26179029142820887	-0.9656554175917008	0.40106140063318235	0.5047160073919023	0.19651865255894824	0.1920082882729053	0.3005694168245228	0.3468518986269404	-0.2927347547352546	-0.5663475026356262	0.36574460200831416	2.054633939999954	1.8333713987647202	0.05336503874137163	-0.6913583821891242	0.22959866790345632	0.24406914686341138	1.485703483116651	0.6363254088403565	-1.4698448684125356	0.9327574779667233	-1.0652703506739587	0.296732679911106	1.2342600723143498	0.9014899770927439	-0.6842107924747476	-1.3010340407005754	-1.255327543203401	-0.35966842077618405	0.5160423147462483	3.090203319763066	0.6719662567772903	0.7554963706944449	0.41109178633082394	0.4334187717872987	1.027343959069426	1.4551391221802366	1.7280560304542167	-1.603405255710135	0.6141349224682361	2.2344246518624615	0.2153440101038538	1.077062928084789	0.29119870551132526	0.22496152592797744
LAS	98.0	-2.363378043100377	0.5597420499159628	-0.5160746633735901	-0.25173204544365946	-0.964202455524897	0.3594063146788127	0.513085311727824	0.21398233592359822	0.18960785159938245	0.2956423613010846	0.3633577162730028	-0.2988366675834091	-0.5502929458721765	0.34767085058225716	2.0749954027216977	1.8295082209401918	0.05561897821862168	-0.6913763137901612	0.2141682914874909	0.23672920033973324	1.4735601171623114	0.6345500083986924	-1.4526996371483676	0.9098431890621443	-1.0394845674766746	0.1784508741445836	1.2384576122606425	0.9065220660200051	-0.6570630572887447	-1.3268226893224484	-1.236555931129459	-0.3892010251049127	0.516232985512202	3.104593398726343	0.765295846120957	0.7366219490944267	0.4382002104528192	0.48716644352790045	1.057423008768838	1.4392791754032228	1.7045295246664331	-1.5970236862009755	0.6295565139782198	2.2315046767612405	0.19577329264397364	1.0824738936229923	0.29241409510671285	0.2301641789024325
LAS	104.0	-2.407667125555608	0.5983445682317807	-0.5050962467608586	-0.24158171058838937	-0.9387868737395398	0.32484051478301296	0.5227095389816934	0.23043041150511887	0.18571897784369654	0.2951739861139369	0.3761026098584656	-0.2727952301597177	-0.5383816869736959	0.334236594194075	2.091795577104153	1.8240541275289601	0.04448137816884569	-0.6944071974219506	0.20461946168142117	0.23175062094292984	1.4689770185385147	0.6363152802605679	-1.4302719246078932	0.8911698463190294	-1.0234652729112366	0.10624370532816216	1.23867288971845	0.9306542244603133	-0.6287657813934963	-1.3388678068354734	-1.1967229370979153	-0.4082921358376856	0.5138326256337952	3.112488176528451	0.9940669639244005	0.7312611299610169	0.4104139239971896	0.5423616298991605	1.1118051945061926	1.4340916899582652	1.6935297672669527	-1.583784731771517	0.6430537864999807	2.218348874498607	0.17773957902851154	1.0862364006588987	0.3013819652258575	0.23571201940849842
LAS	110.0	-2.4299537055280096	0.6522882017969349	-0.5021308956719504	-0.23668126064986206	-0.9110258508663298	0.31417503726060386	0.5221313646703349	0.2474783985709914	0.18267079736485003	0.2951215276363173	0.38303121313567684	-0.16641393055923934	-0.5290419593193704	0.32335146500160483	2.2003710611129352	1.8161744936194208	0.032080505603935584	-0.6862946577590497	0.18445616017534397	0.24054302109479428	1.457814918331975	0.6342204983014029	-1.4183538360356525	0.8693853311385228	-1.0199209533073412	0.06518210683613737	1.2392220874791313	1.1145028504169854	-0.5753039013747184	-1.3058995507655917	-1.0789646042966359	-0.4428813594308099	0.5198807513476064	3.1123977542076107	1.3957286717787127	0.7291846767577799	0.35191535587268835	0.6166214323749654	1.1959820435078021	1.4274737577940184	1.6499692371271402	-1.487883379820009	0.6187838172992824	2.2228206759604667	0.16771606485132887	1.087441931628073	0.3189197062657113	0.24495484418286134
LAS	116.0	-2.194011240311947	1.0801429778771332	-0.4959576828140366	-0.24807678810268305	-0.6997334705446835	0.4327377702958714	0.48923207114983597	0.25674268451140175	0.13160257701189565	0.28515735762973704	0.5931922095879073	0.9157489098540837	-0.4969363578726639	0.33810287406784784	2.444136970908017	1.5036095569431416	0.08035010999450296	-0.38864377084928964	-0.005725262819111287	0.5058280737132654	1.4416262779970623	0.5257596366237656	-1.4343437300074733	0.5769386213853289	-0.8609005585560395	0.18651967839445757	1.2543565642530659	1.174669935790978	0.13095329455876994	-0.69367822962565	-0.011135186695713142	-0.4017380168217022	0.6045162237988219	2.6326484593964397	1.4440654447764738	0.6594386220721147	0.07400887524934964	0.3543747278250184	0.9474405390943661	1.3952792500363624	1.011088929654761	-0.6042624107907846	0.4329307280168647	2.371228337056423	0.3028081942780686	1.1326598048529566	0.38379640344520743	0.14509704364817802
LAS	122.0	-2.2031453793027613	1.0880461286832863	-0.48756559802163213	-0.23822375113146446	-0.6975611402040255	0.41159389871656593	0.4933863616016307	0.27440507828580457	0.12880293857459169	0.2792299625637069	0.6080685153735103	0.9214602561758741	-0.4743610320720514	0.3313758035105256	2.4473153964727756	1.5028703619976358	0.06720447466928503	-0.3645338145876861	0.007563688734594337	0.5146724476716023	1.4341114349383617	0.5339334745310255	-1.4033176587829141	0.5640145629278361	-0.8294870188982334	0.165936207198798	1.2538688439993593	1.1743520585962661	0.14997434346964944	-0.7027799802168161	-0.00022915833961542997	-0.41472555802970135	0.6040141977916446	2.639969918210159	1.4434557646477373	0.6546368405293042	0.06841659150486734	0.3544042360370106	0.9544640986457882	1.3865531560628692	1.0114991036897425	-0.5887971835678332	0.3923881637149358	2.3686029272977094	0.3003035227780658	1.1347322344345618	0.39082594714979774	0.14582398872798832
LAS	128.0	-2.4205881555067057	0.8205759914530456	-0.43657952363679264	-0.21786062696587694	-0.8114496393435168	0.3481850097027096	0.5292979932634325	0.3034868097338698	0.15651241734672344	0.2807893765906825	0.4821558514558439	0.4432030195745956	-0.44090666027789344	0.30702288008447526	2.5571214775899285	1.7210323242497532	-0.011864969401315198	-0.497093854023085	0.15725196750450834	0.3830456452978063	1.4345862191196788	0.6231942398659368	-1.348608150561038	0.7368338624756975	-0.9263192569745623	0.008998438271387238	1.2446375572705821	1.2816817833966563	-0.21424898287960964	-1.0611067070079323	-0.6401743906056362	-0.47612262331641636	0.5668335511417171	3.003633305078573	1.4684584672491987	0.697450569363715	0.18263574092543675	0.5185135004937734	1.1439975799834874	1.3926043696319126	1.400782009658679	-1.0428456075764418	0.4518844437440861	2.3412510880834034	0.191359944261725	1.1179274196800408	0.36732892585482035	0.2289993527043765
LAI	4.0	1.1310346792253296	0.33679891917802113	-0.3818302183254322	-2.8937140286850713	-2.0539506935191985	2.2936838009852196	-0.45468795277491475	0.7206045810831785	0.023081786933800856	0.46790473885662676	0.8859320582542	0.9640858750621495	0.5143453139729574	0.36459751183705497	2.354931466500797	-0.15624821292761198	-1.1304219305978864	0.27357574817129604	-0.6373086088045801	1.3919714499439237	0.9948199987495482	0.8621601674682512	0.9589704545923536	1.9239049635972587	-1.1418286493857313	0.2335789475064626	1.4716767800250057	0.8205508318032246	-0.30078195813984027	-0.032008982675482724	-0.49584830302766086	0.9348909450533582	0.6334974262185895	0.5519932065016631	1.3457882110526822	1.711200172255951	-1.1360187852233452	-0.45044884758239634	1.5394599631990176	1.373249662890748	1.2972145475668757	-0.13247504676331082	1.0878544735677769	0.7330459295148206	0.9994192316503957	0.8476349085625704	0.7506858705655846	0.487889357535928
LAI	6.0	1.190199544174083	0.2864350657078707	-0.6028249905955059	-3.0576368303479	-2.335023736999723	2.3112940521820873	-0.6394132195268776	0.6987231262997813	-0.08418400297948603	0.33715391019207347	0.8847434333152101	0.8793598821012737	0.40718246109789236	0.2526945121117877	2.3334323009393714	-0.20897963427059843	-1.2972521695588697	0.2690372600483227	-0.7716853011259871	1.38650334498718	0.9198949291527329	0.8080360702945802	0.9397926048185621	1.9060242567560735	-1.2310239990412124	0.18848670838024773	1.4990753440426092	0.7562086274567282	-0.41074618365207144	-0.2098733516916107	-0.49686162494849667	0.9606585570020469	0.5675202908646876	0.5327511291616789	1.309115929065371	1.7386259854279813	-1.3591617538456682	-0.5286516367631987	1.5022426499326695	1.2928011906246812	1.1714329881082635	-0.20781725504924653	1.0487168818897776	0.6694321900522356	0.9588619602670975	0.803109803061926	0.6337321407940537	0.38811411677610186
LAI	8.0	1.2116367117387896	0.22489141857455053	-0.7199231211461258	-3.15426674492187	-2.5427424992256116	2.3432717642377043	-0.7620954224414955	0.6844870478271055	-0.13797603825399754	0.30009045987951566	0.8759402722786922	0.8313919719458548	0.34332843141316843	0.18465978843952432	2.3299419161068107	-0.19599233605040786	-1.3835129199280456	0.24898677061440613	-0.855274098299262	1.3674746999222616	0.8766609015456505	0.7859704111697084	0.8974960446284344	1.913724507424903	-1.2967423060961714	0.18821724368157236	1.5572370102387982	0.7041898959881187	-0.49376509160613613	-0.3417576354761798	-0.49875767770690244	0.9873712654774882	0.529032026472228	0.540427846382982	1.287460970184881	1.7547877276300803	-1.4713877243038376	-0.579679523526316	1.4763066420985635	1.2601685672970107	1.0829558354619235	-0.26000047223169814	1.02818413797016	0.6326885362397742	0.9273091055483208	0.7719240312743667	0.5702395452320028	0.32067712048307134
LAI	10.0	1.3615728813655505	-0.23829988501786986	-1.3566735836157242	-3.593124166498936	-3.742058950828757	2.250337926797582	-1.5390195206932356	0.4539720502935669	-0.597269699575623	0.0560009641296107	0.7742971890480869	0.416072522581928	-0.09338304573112434	-0.40396205841629335	2.1525387246507357	-0.15115464452640928	-1.8263221539286978	0.0772056045909247	-1.2001244556728652	1.0447435245420933	0.2877646588377663	0.43982924443059856	0.23120237478620112	1.655696157839882	-1.4767790342219278	0.19659189451092368	1.695008277457038	0.1161303439241739	-0.9999135451630285	-1.06606085185494	-0.4478032069779894	1.1165573369859698	-0.020162967203872544	0.5552772139435268	0.8710533673331936	1.606548997795549	-1.991373914886838	-0.9311929033414916	1.1408295988575696	0.9107409694177964	0.29813745523958346	-0.6427840131685449	0.721165296331023	0.31454845310913354	0.5708524949209554	0.4220838245745283	-0.047487677861932844	-0.2505156184205977
LAI	12.0	1.145398756236615	-0.5697430357563941	-1.580892268649426	-3.5875292127965572	-4.246398969019069	1.99996141356107	-1.7463388107086677	0.2599707499183929	-0.8337922658786949	-0.04899622699664572	0.5460874718439862	-0.08294626715738487	-0.27859920212876293	-0.6547427209855666	1.8268364098305376	-0.2218187987363205	-2.0003472639375084	0.04047644707565578	-1.2847635787556178	0.808546111294471	0.05310995977815225	0.19585831779182392	-0.08288964162623318	1.3543840676934447	-1.488702168123046	0.05248245877155356	1.620180195267585	-0.17180069460518824	-1.4188199437959894	-1.4880535418415772	-0.51812524183633	0.893292603724614	-0.282368447892328	0.7552685323852989	0.43524356129701364	1.4466382031786205	-2.2216988875622823	-1.1548689555514726	0.8537485442595484	0.45272065651045257	-0.23646513482802006	-0.889492279721925	0.43308904421742245	0.1928943642653711	0.2860738896752483	0.1726515611079133	-0.6834498868079928	-0.7375105596563839
LAI	14.0	0.9173728926165711	-0.7946785216567782	-1.6717689184976285	-3.4202474334444757	-4.356655011174928	1.8255349074945764	-1.7549532846706	0.12533894489682482	-0.9231996407126454	-0.12377913052619224	0.3399778978733739	-0.48437038804350685	-0.39689077445348964	-0.7356010297444407	1.5563214969196417	-0.19604678319635235	-2.0756632279190232	-0.0991780538484821	-1.261054398348729	0.625965735478853	0.0006059242689605064	0.036598902844160126	-0.3780036398868275	1.1399682503627153	-1.4707047446105803	-0.11471723984707397	1.5178015462168593	-0.3124441888364443	-1.6348492601149014	-1.7221306577703805	-0.5609908572875606	0.4806395910673452	-0.3253818454652063	1.0902489549196674	0.19809417688923303	1.3029468268807307	-2.306668810934166	-1.247219028975103	0.6194942083825816	0.12655514822058198	-0.5595535396497676	-1.0482681320336023	0.1794302297181561	0.3069755327320532	0.05074639755246223	0.0853279856840085	-1.0713771877264568	-1.0239886990614882
LAI	16.0	0.6446548520716145	-0.9082044473026292	-1.8124988588177577	-3.141802474626509	-3.9595996577497976	1.8273750658615255	-1.5259412602989937	0.09145712021342034	-0.8589500537275028	-0.2254762900751149	0.16763933105309312	-0.7451358011944992	-0.3848900699712922	-0.5964643359758162	1.358447129623255	0.005545900862206505	-1.8645977684941963	-0.3247227333199269	-1.107117950661896	0.43828586193634156	0.16614333586273625	-0.04631948614544106	-0.6469928737119622	1.034826765936519	-1.4086675527548462	-0.20742792813658953	1.4531391233280968	-0.23591660965693856	-1.8007162436191568	-1.894129385041987	-0.5340866743283478	0.1376392092899342	-0.15474040230094074	1.392909325439678	0.12798387213443835	1.1974186680981842	-2.2207711727036257	-1.25808416055706	0.4614673746904953	-0.0006096582993595818	-0.4055188094590366	-1.1563379314444213	0.048157109790781326	0.42072833520378233	-0.013984069658686676	0.1178555599776177	-1.2393335570268387	-1.033447956299537
LAI	18.0	0.15200355458828715	-0.9390926699826415	-1.898219984524087	-2.5124531503795096	-3.250185381048716	1.8909193800867483	-0.6616636856820293	0.09484092191583851	-0.519497442884961	-0.5170127937414852	-0.02149307600251635	-0.7677679389374115	-0.24564455154080217	0.1198603641719539	1.2401777556341618	0.18238911559635151	-0.98748501362877	-0.4650115009185146	-1.0104547400874282	0.27402533996731143	1.1897801443251377	0.016830405262807935	-0.5853256920039678	1.0742833076488834	-1.428923087327204	-0.14351119949562835	1.5056091106840621	0.06107452799636264	-1.8563311503786915	-1.8965391694081861	-0.5103922760916944	-0.3013287751518158	0.4532421702277435	1.712034516782017	0.16804822668440847	1.0981120045539006	-1.6358131937149587	-1.0863498120948045	0.48252093641009763	0.17786357182351833	0.836050318126299	-1.2481898469138824	0.2855288800189997	0.781686797593488	0.15254941791403018	0.2592839622042603	-0.5823533933524448	-0.41022948750341953
LAI	20.0	-0.48660823948928134	-0.9249946752942136	-1.7232986342944037	-1.4005741786980084	-2.9267004515007513	1.8031890225867462	-0.3484139136003969	0.05605276042874948	-0.05869481884798901	0.09599440475626857	-0.1346989218487142	-0.6625892233472757	-0.558317249865081	0.2813735794417214	1.1149262045370594	0.3866593929594391	-0.6816366211121004	-0.6658218913306403	-0.8842860124345542	0.143937802084486	1.297431477596682	0.3715078442839747	-0.9109239265045431	1.3207650257064714	-1.493619851320773	0.06586266729057362	1.459872750881751	-0.04136533273929988	-1.9024454360745673	-1.6887119352378412	-0.6110284696568631	-0.587366257115735	0.3742390408726246	2.047736628035999	0.2253493289610062	0.9634176987045119	-1.1468462344180426	-0.880268625392227	0.5880191567846166	0.4152669352001813	1.1737942688109009	-1.383097956915271	0.49852124007698373	1.0216927957841373	0.2221898869924361	0.3407569573022871	-0.20052464088476346	-0.26537391285899675
LAI	22.0	-0.7944124487853317	-0.9156150250857101	-1.58173660257771	-1.12712185409528	-2.731735448267129	1.7075051318114363	-0.23894506005346056	-0.027127374612119278	0.005281100329521148	0.038032266971770645	-0.19422875473152887	-0.6975406702637778	-0.7939357082512284	0.2871946336669347	1.0230443186482852	0.47200014475431346	-0.5656742115253239	-0.8665627121555922	-0.7478089188771649	0.04854725806388257	1.3050855077002883	0.4239958205005631	-1.2688880414179342	1.3158407666487157	-1.4870799927416465	0.22432807650563577	1.3082823786175553	-0.14424958780627173	-1.8730678068042608	-1.552152863055311	-0.6857805601639858	-0.765105760294634	0.34185636285009574	2.2623208177791656	0.25746458438483216	0.8632841005427292	-1.0337577479734859	-0.8340508784065956	0.5236522893954154	0.6203150960602285	1.2772401324009104	-1.501484637093842	0.4875735201554396	1.1752347436958037	0.24549658305430225	0.4048377854775146	-0.2347609904738653	-0.24211612775171548
LAI	24.0	-1.0124874800832282	-0.899695692609575	-1.4845850370713851	-0.8857657894033056	-2.4986146612410294	1.5967524631727736	-0.11079237242904179	-0.09207127687640093	0.05672610718379709	-0.02133657758944673	-0.20915417116476817	-0.7198236628854096	-0.9189755256687668	0.32193451208666557	0.9956211131845694	0.5623596364929	-0.3900767021990856	-1.0011723282812064	-0.6417508805507544	-0.021385486069763506	1.2967938520181232	0.4167649012883046	-1.5619202449273062	1.3222977749277798	-1.4701987129075529	0.3386552063515257	1.1489797977754388	-0.14076799496008005	-1.8250917985794926	-1.3980215061670225	-0.7768946886567792	-0.8737345998338913	0.34633684206987286	2.4125275745354537	0.30987224831370314	0.8095213648082707	-0.8304895865519021	-0.8172074424584552	0.5241094118227785	0.744320935082382	1.4023233913812814	-1.5818254084028196	0.46659631527800094	1.3124777937267713	0.2806681070403195	0.45839356116839575	-0.23195846387206326	-0.1927446526871853
LAI	26.0	-1.15545044230347	-0.8721581175556442	-1.3808645143353162	-0.7065612705968406	-2.18865517081694	1.5047103323975948	0.0073310962750289315	-0.11290780738291999	0.11078484114728107	-0.0995603529067104	-0.20327085608548723	-0.6975419961038959	-0.9250275284829519	0.4154039290734766	1.01072936864023	0.6508634129670784	-0.2622311029101436	-1.1008419877121831	-0.530808618587138	-0.06414617228971985	1.3083990641900043	0.4108950596146279	-1.7708409646637757	1.3373370464439382	-1.4531437642999452	0.45098485151311485	0.9303066311442897	-0.053395456539247155	-1.7497347325144408	-1.282251043626991	-0.8293377014650883	-0.9064453164912379	0.3736548914807584	2.533746072836648	0.37715170875593224	0.7958055956283958	-0.5342638009908613	-0.7982464713094176	0.548048823714065	0.8147794195766489	1.5166242332846733	-1.637307556466516	0.4661824848065527	1.4322102042720475	0.31413624109179894	0.5160253048975822	-0.21238073351133271	-0.11125552522743094
LAI	32.0	-1.5082560647130097	-0.7727748404495914	-1.15988487744022	-0.6265978626289248	-1.5554017757925156	1.226911942655527	0.19210476552559522	-0.09723642417998579	0.19003754711190848	0.08776917411092444	-0.17414557435196582	-0.5738143266432869	-0.8673139949305311	0.5213114730895517	1.1659065781622313	1.0447055416112445	-0.10164363651852448	-1.2339161794822555	-0.023157220547570828	-0.12495673022028056	1.3158185253167354	0.378498483257755	-2.1077580120060078	1.3557494414366784	-1.4706797589602776	0.5759998553813753	0.733576131703464	0.14498203453940522	-1.2461852745585258	-1.1776216858967896	-1.0259269616472362	-0.6124579480234041	0.41992008402461484	2.768387056528488	0.3832957251263735	0.8170395013152231	0.05979654860461984	-0.7337975372804182	0.7009362137123473	0.8902778901395177	1.7673664379163923	-1.7029126223678546	0.5211058327963893	1.8642077647231365	0.41560352080329943	0.6485937278205939	0.046613542194805145	0.09988972656147599
LAI	38.0	-1.6666272684892582	-0.692546980058449	-0.9052886777551709	-0.5996734391556694	-1.305104961502733	0.9530591800179542	0.303206035576698	-0.05483042652794308	0.22275738973730252	0.21746454313429456	-0.13759282511850732	-0.4403606890309729	-0.8126423339030538	0.5404577389433102	1.2928467950395124	1.3431466425027954	-0.04282327776038606	-1.1859101137829042	0.23926201305651998	-0.11544974561307265	1.3715043214897815	0.3474071728692976	-2.2235238577160574	1.2875158754129294	-1.4481655275020562	0.7516753281042303	0.7801491547478776	0.3719278390097414	-0.9610745250257265	-1.1780721276054607	-1.222815764781031	-0.34101557845606095	0.4397327140482185	2.915619510482606	0.2772641392104287	0.9137474959917844	0.2293110320587968	-0.5892386376857752	0.9589843137798394	0.8878953613822025	1.8365308925873147	-1.6545109820817443	0.5818979330047951	2.098857342536797	0.4479539444050707	0.7102720677682283	0.12832851602982157	0.18967372296621518
LAI	44.0	-1.6557807341890693	-0.6712108673970638	-0.7158200614766985	-0.5724405682650285	-1.1921939147871217	0.8167679206462747	0.35599844520330415	-0.08701079914588496	0.22538417731089178	0.26591823750876525	-0.1535567251456294	-0.3436497409827413	-0.8150772606324358	0.5406925403636075	1.3224330088034955	1.436352116759533	-0.005304655635356854	-1.213536225986195	0.36513592970422654	-0.13202501109823464	1.4487541870987228	0.36814980531051006	-2.236402349517865	1.1976643043633934	-1.4347098921128445	0.8812803792203118	1.0605941358400062	0.4451652332074706	-0.9280782201688992	-1.2282107271278	-1.2771965834647812	-0.3190959263965623	0.4482935144168026	3.014243650878753	0.23938362307288216	0.9264451483860502	0.2817446993131025	-0.41156571024520605	0.9942870732364383	0.8758235380980087	1.8505244949930826	-1.6504530659557617	0.5725818305859462	2.1830730433251966	0.4312631526902323	0.7155504998821481	0.08169246851611489	0.22247561783607653
LAI	50.0	-1.6930191565392214	-0.6573686333535773	-0.6087958386324893	-0.5384683052162306	-1.1539025093530406	0.731435252079408	0.40232899930291927	-0.12092322747122866	0.23085306658077895	0.25997410993962866	-0.16273996138503616	-0.33397062295589725	-0.8393921528447421	0.5219916008810007	1.307797956538252	1.4848851824268652	0.003514225188441792	-1.248319704644522	0.4611156046395194	-0.1615465671986108	1.4452104399269616	0.3754817816213037	-2.234759588966376	1.13981980348222	-1.4198554316819734	0.9187801723489696	1.0566880975528863	0.5068970372439392	-0.8934485098670129	-1.2570825383148974	-1.3136634593836423	-0.30103647409307166	0.45958048900138626	3.0850715550069685	0.2788162175621581	0.8800961901781984	0.27440825252788187	-0.33004983717200514	1.0073225034918631	0.8917661224419566	1.8752651218224783	-1.6872273837678111	0.5495240215090796	2.2264373403575717	0.4144792118683584	0.7237700283047015	0.06995320888268207	0.2511080373445389
LAI	56.0	-1.7251046228606752	-0.6088492990116722	-0.5373433240701472	-0.5371066471080941	-1.126273624924923	0.7062522758177749	0.4155677413724531	-0.11170472982520403	0.23948169372016478	0.2595570673071141	-0.14058283627979656	-0.33363020258957066	-0.8153766887178457	0.5053436036525105	1.3268486129174504	1.4725274325457423	-0.01585541442849142	-1.2107021369202793	0.5073091176615033	-0.1454911281444937	1.4370511631111549	0.382913573598633	-2.18338545112115	1.1221887792551952	-1.4007326717273572	0.9036508419105755	1.0565265367276424	0.567278842445298	-0.8596516930656151	-1.2578425828742223	-1.3027612262509387	-0.28017440363911966	0.47967169391624037	3.096486545990172	0.33592587013104735	0.8598450720927763	0.24555245359181607	-0.2922926078449228	1.0253554598129888	0.921313675355681	1.8967171719989013	-1.678811110637754	0.5434497525666737	2.2127480168193663	0.40181795581391333	0.7440478310702489	0.09962430005629162	0.2693277116295462
LAI	62.0	-1.8180686971647917	-0.5266364169810832	-0.45307396561390384	-0.4682502947340691	-1.0729616301238842	0.6265255066037095	0.43409615405852087	-0.10385596002043133	0.23862971473297107	0.2609248718739708	-0.08994581564112666	-0.3664899807868542	-0.8071105208985986	0.4789432293105363	1.390720822165262	1.5286853876524138	-0.05275362978120983	-1.2207355359306524	0.5549084111291259	-0.14956507325483834	1.426074556326196	0.3733874977103507	-2.2072456285326405	1.0754017333730068	-1.3945142418136867	0.9628846785240182	1.0545998773048288	0.6603708305013362	-0.8072144491842614	-1.2872626946782102	-1.3250778391197033	-0.2900844181443865	0.4864252386265898	3.1449116946118707	0.35887933151905177	0.8544319346091628	0.2462667014914799	-0.24193676398576147	1.0431599082870306	0.9221676904747105	1.9057121485022945	-1.671211059352121	0.55483310455592	2.2054826870924993	0.3618776921356081	0.7836866979794295	0.1169452983098953	0.26674118506345057
LAI	68.0	-1.8837435145661001	-0.4740033572099339	-0.410048705300536	-0.3981289530346054	-1.0664340296366055	0.5498937968204992	0.449056501848315	-0.1043465649672644	0.2268621354765825	0.2623696485704438	-0.06202559495242721	-0.39658030038775394	-0.8260020958553944	0.4562165103305364	1.4232884794599419	1.5879467091715613	-0.05028551913155841	-1.2487713411066343	0.5555412879846565	-0.1806239895904413	1.4177351384067725	0.3614897107000611	-2.2309871561522683	1.0256122935882648	-1.3972342232073085	0.9746784041906283	1.0484858284337675	0.6889685507846418	-0.7600082349809064	-1.331643360973071	-1.3416902277075125	-0.3345913429857652	0.4866198566848518	3.1852465209272682	0.34171367815204645	0.8422782595227709	0.2524353956824661	-0.1585933510440359	1.0409045460292934	0.9200139453954	1.8888361518964596	-1.6787130662309306	0.5448850045524496	2.2124522567092804	0.326583223775287	0.7930187539430689	0.11235830756927621	0.262771809247785
LAI	74.0	-1.9371137863437358	-0.44024304931028596	-0.3650294425352536	-0.34728126819843175	-1.0705520109489617	0.48169992414021856	0.47046965757599263	-0.09942930744939238	0.22086070625731466	0.25396988886269367	-0.041932878326334286	-0.4179410831135741	-0.8375247739106062	0.4401246378870868	1.4278692389136878	1.6283919835558542	-0.04778009580376786	-1.2553581881381617	0.5264506169766598	-0.20246830984570588	1.4103994091678957	0.35251227300713556	-2.2419087547951793	0.9832736282928008	-1.398230755549179	0.9644702624147089	1.0391120476400617	0.697261723157198	-0.7037720126844764	-1.3790571204578757	-1.3398165722131534	-0.3719721533400479	0.4921440707622504	3.2069305341809318	0.31540965106335744	0.8219100692396982	0.26040967704507867	-0.07663848284368083	1.0426244518620096	0.9205824863528178	1.872501146219731	-1.6889979284292742	0.544509009556544	2.2114880029093453	0.29418038032400745	0.8000651430342689	0.11358802467260198	0.2597815701055587
LAI	80.0	-1.9980638920391214	-0.39189390251586687	-0.306968455661	-0.3194115820690378	-1.0656660746003803	0.41564193236361235	0.48669388754270443	-0.08973829391112416	0.21597259745411893	0.250489333877785	-0.01654085296088697	-0.4211661057596224	-0.8391271058478033	0.4205765725599437	1.4483399252344746	1.6608396597561774	-0.06815781144573804	-1.249058003640247	0.47055333553383	-0.2082255185852017	1.402787500668051	0.34824654165665647	-2.2273558200349672	0.9515439028118221	-1.3924524523693884	0.9319594076030457	1.0300767856702213	0.7178054264464253	-0.6653097978354754	-1.4210607449983967	-1.3297323210224123	-0.40568238348452507	0.5051639610534796	3.218267818031261	0.31787964801016944	0.8060912472441962	0.24015032736796216	-0.02133012710440953	1.0454176456230588	0.9233978715535799	1.858644862327481	-1.6962372896712878	0.5493988524818814	2.188087437357111	0.2556997920506708	0.8132173063422259	0.13144859755896723	0.25987585996294355
LAI	86.0	-2.050452276427183	-0.3300292450120523	-0.27154488073849326	-0.2873010999957513	-1.0599704611060112	0.3700132986207701	0.4922196788155554	-0.07528060487139902	0.20705418582315743	0.2526301282524125	0.008181655874349523	-0.44813593244575384	-0.8229443862948569	0.406658681465005	1.472255589346555	1.6911530463741664	-0.07636038747223287	-1.2366777460945468	0.41747484636352894	-0.2132259161929242	1.3917268152914402	0.3453488084459525	-2.213384572460213	0.9224749993001088	-1.3816701602169201	0.9059311281680003	1.0265516533453958	0.7490334894951449	-0.637972507528328	-1.4513158518047635	-1.3247016365067108	-0.4375914133832923	0.5138245550338743	3.228757038957767	0.33862522095669634	0.7837073595349062	0.2732738236329811	0.010520670289195297	1.0533000326177417	0.9114548240872503	1.8459203364513328	-1.6994846371776424	0.5674181678875458	2.1767778480399027	0.2243467946385402	0.8244187764405542	0.1539387677149386	0.2635521829097666
LAI	92.0	-2.097616482915224	-0.26729807486585716	-0.23739939257878304	-0.2573257225813235	-1.053016050189224	0.33237852499178366	0.502404410463319	-0.06063295925847238	0.19681897750288857	0.2542353786900103	0.025748791671205855	-0.46140302443369335	-0.7964898304910554	0.3926025869077984	1.5006921791681693	1.7013884157492196	-0.07945545536389383	-1.2240499293688472	0.3795106359939004	-0.2132718022973243	1.3807540575151374	0.3419690726163393	-2.1955239690178905	0.903595323361157	-1.3691748128224879	0.8432403083864652	1.0272831366807114	0.7712997036660262	-0.610827032295408	-1.4807044991615237	-1.309990111233242	-0.4699972807011977	0.5242949218662482	3.237082262259213	0.3992290229613797	0.7606466628201279	0.3544909462369205	0.035204460307073714	1.0705158062096989	0.8994467542912413	1.835070328508447	-1.702963423820331	0.5883458441839927	2.185149926737752	0.20033952074821212	0.8379054415541354	0.1651120464289392	0.27072229780395507
LAI	98.0	-2.136509689568076	-0.21943489635456442	-0.21106016675055622	-0.23909326927840832	-1.0520500074601082	0.29594604628919646	0.5162723657548324	-0.04283808653194783	0.19371637439418596	0.2572756786942991	0.043364757001209876	-0.4690543079435773	-0.7753524113544626	0.3726010327460068	1.5144899861895382	1.7013585178552522	-0.07803686146675955	-1.21436222654183	0.35966779896173745	-0.21556224147564193	1.3721894864232362	0.3386845367808756	-2.178801523255817	0.8847511118204857	-1.3548479156129904	0.744129829869866	1.0343190745304902	0.774257589017953	-0.5847999515489634	-1.4968879673527578	-1.2927461748003641	-0.5114356533499129	0.5292949427390541	3.2424416467917405	0.4464533187746505	0.7415082346196734	0.3914442476151643	0.07356419108337753	1.101966718198201	0.8894767002793181	1.8174121243882964	-1.7066048771015254	0.6141182319389072	2.1806714315333635	0.18167004383886937	0.8483646052854921	0.17160606737983256	0.28038162769831515
LAI	104.0	-2.1818085125796682	-0.16853774546668707	-0.1775948015900602	-0.2172234150690775	-1.0407025718759384	0.2708274313340716	0.5319986267369465	-0.028693588008735314	0.19269531973959766	0.25887921420354115	0.0659292050466035	-0.4480085831889822	-0.7653478350148707	0.35784526879766476	1.532546832295072	1.6917247075994888	-0.09883596621340462	-1.2073172049549183	0.35089272196246074	-0.21486142145234144	1.366208929137691	0.3436003075249362	-2.1607673076641665	0.8701708031128036	-1.344428700359229	0.6632702238900045	1.0390523457588217	0.7830506158198471	-0.5639450346772363	-1.5076760604245787	-1.2797585400237532	-0.5463848899312015	0.5308428150538138	3.242732702063095	0.5657040249970111	0.7290795652447964	0.3574649674393734	0.13594099770850235	1.1470284198745122	0.883821805089082	1.8040220713977277	-1.7062379757821642	0.6345670480596057	2.1644365552138005	0.1634661146833469	0.8614375846917227	0.1761977487589112	0.28635833647108316
LAI	110.0	-2.2188536770024396	-0.12308441696308522	-0.15599852231518826	-0.20053179240249874	-1.021964439430256	0.2599854211323522	0.536032519859649	-0.010778178212215559	0.19001056068080843	0.2573246887005875	0.09178861066444909	-0.40731051105012533	-0.750650549316559	0.34669953272391735	1.5802417540532758	1.6893852190786214	-0.11846958440102065	-1.1879234492881954	0.3326875576416733	-0.20505092949083967	1.356168461723801	0.34281934802615416	-2.139062243564899	0.8515293888443348	-1.3407103288395184	0.6105376816564926	1.0454328402794193	0.9419535171926848	-0.5245496621312684	-1.508697107594513	-1.252717612201385	-0.5903340557104927	0.5354092473542501	3.2407531338565323	1.081572009660862	0.7158847224561812	0.32649863917713295	0.2713589973598632	1.2372866842830261	0.8841736181668478	1.774074537035673	-1.690437131358227	0.6178327258591017	2.1414229686213404	0.1501033014499423	0.869076535707298	0.20098890398373717	0.29075407256969044
LAI	116.0	-2.1619999864935533	0.20570064583536438	-0.2421680137482074	-0.21592971369353617	-0.9022194437191206	0.39069652703354796	0.5292544927796535	0.01752681323675471	0.16344086701995447	0.2499372904039307	0.2700840248115653	0.5895898335524808	-0.7152372674353868	0.35919161744482125	2.2736115372212997	1.563768810459413	-0.12656014632553844	-0.9573652005938863	0.19527397984804223	0.03722842940129732	1.3491429681130191	0.3240464463344373	-2.130754098698368	0.6075119014913894	-1.2828234698664132	0.583329970670482	1.06857574509486	1.32035975428902	0.10882428931123646	-0.9401963012173127	-0.3771106944371429	-0.5953722193984017	0.6202848442151573	3.0783589007413688	1.4258807736220724	0.6888345964402849	0.08251740231274769	0.31119870021207513	1.077509777141181	0.8855544562508354	1.1064812770794332	-1.095875489876078	0.5267530697843085	2.333703938269374	0.22911672729666946	0.9137906130489732	0.3806503794097975	0.21200883197515139
LAI	122.0	-2.184199493298855	0.2550570437548151	-0.2342619596989556	-0.20360797766583236	-0.906735381971109	0.37710093996387667	0.5330457426549726	0.03716151165320019	0.16423167190992422	0.24556891206201284	0.29775488274224854	0.6044504735859251	-0.6835596600447393	0.3496722230012548	2.311355149101599	1.5623727623812267	-0.15167411855117566	-0.9282102256753912	0.20542441104819442	0.053422718146381096	1.3456482383866688	0.3294756158942381	-2.0852661263220145	0.5977892389782477	-1.2659284897081189	0.5131247870548341	1.0685661451854522	1.3236901599708186	0.13786655732898295	-0.950719417297967	-0.3503485921511173	-0.6133850057063348	0.6262405441227943	3.084951512212392	1.4349335792792342	0.6767850892579383	0.075986731053263	0.32240733709559855	1.0822959183081282	0.8863275521914976	1.1069071296511868	-1.078587074744717	0.4745732185465689	2.323816851194123	0.22496017589317505	0.9254990536396355	0.3980383549178856	0.20839169522926326
LAI	128.0	-2.2879218976895026	0.03548711238211753	-0.11414162887675595	-0.17612020249870003	-0.9767544541747394	0.289797616011445	0.5485888409786016	0.061691553029388946	0.18687827210755362	0.2446914745359818	0.20763982115295895	0.04454400298001566	-0.6650738914065056	0.3297849766205935	2.0509945438571195	1.6623307189314145	-0.19414131819181343	-1.0396786004285319	0.3182378405595294	-0.09356466675006074	1.3441608836792394	0.3522215139662829	-2.029874780074813	0.7628920761739554	-1.3035573567913297	0.413327603803413	1.0555660171907473	1.3565048030695124	-0.20961968987667914	-1.3280206440408169	-0.9821906593126604	-0.6489452659750382	0.5724536889035061	3.231378364313044	1.4291610540077724	0.6864898138149387	0.1831321075110593	0.3856383772719067	1.2627065500344832	0.8835834936347791	1.5287017261825508	-1.494363446321061	0.4628593006132496	2.1781202165070623	0.14619908872707907	0.912141830888422	0.32665420709448234	0.26875137242927855
LPS	4.0	0.7623669524452519	0.33069602089307376	-1.0367874477826289	-3.5985607916946605	-2.1534254273861193	2.0856665056356074	-1.745601894886769	0.3065770055475719	-0.39465541756790146	0.04375546394114692	0.7778898922882757	0.5655779635689301	-0.42340697882426703	-0.6810524198587554	2.2826895866000134	-0.6707164323090479	-1.6517643985780877	-0.018976982682920935	-0.9803054386157589	1.376656670494516	0.5479708638432167	0.8371054193335231	0.49982907400371807	1.0428403217544129	-1.2543560447973439	0.24281536528218026	0.9463558240061591	0.1405408907228061	-0.3216238708334566	-0.3620421852754646	-0.3649814314140505	0.6709890573485638	-0.5690071884163859	-0.016526055202700334	1.3347389730516077	1.4432962789947872	-1.5745586004240562	-0.5375083122055858	1.0257240023858887	1.0979194086980786	0.9097459005356756	-0.39002443371780776	0.5321791338202254	0.43405073422892837	0.5662078528839372	0.39562506743406833	0.07943995377505633	-0.35383436699119086
LPS	6.0	0.7839626176660629	0.2523288677787717	-1.3800238353439425	-3.632963871209377	-2.429460834983554	2.0850879141977097	-1.839827349933259	0.21874244689058545	-0.5687845067955527	-0.13084071848819748	0.7338103824989001	0.4549617579698259	-0.5107935345682701	-0.8802874399264534	2.2456295830034745	-0.8831613430901196	-1.7437921561958785	-0.026907665250004684	-1.0382962123550037	1.3691537350958956	0.42370284698042243	0.7157232500900157	0.4315501438241718	0.8450184987482884	-1.2934767435499601	0.1429910532178533	0.9205991567316067	0.01383452665793469	-0.4128687668138594	-0.6815532842740286	-0.4890077158181102	0.6492525812736564	-0.7488053892499966	-0.01687973751081382	1.2355189000948692	1.4346612068372082	-1.7404199892580983	-0.6704124809425167	0.9131069517039924	0.9387942579052938	0.7351943712735298	-0.43764921624564784	0.3994974697348492	0.35281814710683684	0.4953563143042486	0.33296842109586305	-0.11580627305403672	-0.5214826114937698
LPS	8.0	0.7835341574341166	0.17727556324639515	-1.558754597492109	-3.6511460062027994	-2.5991033150148013	2.1053384666980897	-1.8899361156652357	0.15764159991476173	-0.6549785262842901	-0.165003331748629	0.7011587429813978	0.37307301626008876	-0.5625559718874155	-0.9922174273443838	2.2210248316007033	-0.9488557354977285	-1.7891119673954825	-0.04304804602587257	-1.0720205214686152	1.3361790219344332	0.3268508058401907	0.6461604764961663	0.3489424011167469	0.7563415506394495	-1.3166496974517006	0.12505976283825412	0.9351887930575427	-0.08411639395344557	-0.4764847832368587	-0.8913308403240586	-0.5511371269600274	0.6414571165466304	-0.874730897943864	-0.017651849543052347	1.1875780670708493	1.4235155473740029	-1.806488546054372	-0.7528626573499072	0.853116940244656	0.8568873503191993	0.6264971302446617	-0.4683719319823742	0.3326370218755583	0.31511128083837237	0.4557548127573074	0.27351153364432435	-0.21631276512283248	-0.6268596426782587
LPS	10.0	0.8282251131950786	-0.33595152476812223	-2.2551420856791946	-3.3910221611662337	-3.3939074648557996	1.8861382786009206	-2.021269380098648	-0.29936534697500106	-1.1790703481207638	-0.2614240602006874	0.39528864476965764	-0.16321975459957713	-0.7825662363132359	-1.5162669494067889	1.8427526724945476	-1.4309360260799209	-1.9289060401098528	-0.18637738479374613	-1.113543883363126	0.9650321323288483	-0.48362277584351887	0.09716988652575966	-0.5863898431560661	-0.03435471252363493	-1.3359831459080773	0.0768897681027841	0.7024573070775837	-0.793128648960611	-0.7700551700299471	-1.8902566135079166	-0.8946191152822632	0.48631406105072605	-1.4556376631905772	0.06054976117580244	0.5143551036236931	1.0904657294809896	-2.0401162125148824	-1.1961906292129092	0.32882126712400556	0.1369148458702341	-0.18715974628938933	-0.5895441259404642	-0.1783175301937469	-0.021013907816590405	0.07071439213415823	-0.2846594854987205	-0.9967161750284552	-1.2658926354943474
LPS	12.0	0.5833374488258115	-0.6703884885280468	-2.5447649737308686	-3.2275625965218646	-3.693356565616472	1.6084998813891478	-2.0273462009171124	-0.45536848799980106	-1.3622439711957042	-0.2854067800122951	0.03562010709103362	-0.6157547522508083	-0.8506760818548341	-1.6322237422609154	1.3580623595968409	-1.6344700371643643	-1.9700537984718631	-0.19221901615001677	-1.076961508069477	0.8111395391410722	-0.6710739209555608	-0.13313565383133188	-0.8358570826119148	-0.3945838851399151	-1.2852465494874912	-0.3741553093731666	0.5314100694825371	-1.0355300112764616	-0.9616147761768902	-2.418099757520086	-1.2153484174606952	0.13205297541312655	-1.5630634580784062	0.22599856276195535	0.051001800757195036	0.7505238026449799	-2.1403607568646192	-1.3608846435223285	-0.09302341481704852	-0.5120718288498002	-0.6971688057467621	-0.5996633212506788	-0.4843457745198784	-0.15867611736449858	-0.179643219284761	-0.5910164266506754	-1.489948035116278	-1.5988181308895117
LPS	14.0	0.36529962598218646	-0.841914153009602	-2.6224203521728984	-3.0828677581688178	-3.743463333025319	1.4734698827242316	-1.9868814612468337	-0.50007734502946	-1.4298133449532788	-0.3023369794326654	-0.19247879869168263	-0.8920665734128403	-0.8754415778338773	-1.6673494798655926	1.0207626842924031	-1.5114770508212356	-1.9807802335798033	-0.19899213523463338	-1.0333122789221625	0.6900521317127678	-0.6794333510217607	-0.2480856602707835	-0.9525465361318052	-0.5795678288467492	-1.223051668315788	-0.8332169186635637	0.46334034443826555	-1.108225833575087	-1.0008725241672747	-2.654752133212804	-1.303611610673072	-0.20252202610615597	-1.5455617247076447	0.4038445287873366	-0.09597341990429364	0.5172057380248537	-2.155414824822855	-1.4117089059670527	-0.42015473887785104	-0.8448494331675495	-0.9911922254536149	-0.6001527628726284	-0.6659710297211284	-0.10552017518546848	-0.3146583027249844	-0.7397844927100367	-1.7220975313796885	-1.709241545039561
LPS	16.0	0.15443250877422862	-0.8777288250849166	-2.6449974430019076	-2.897353827811327	-3.5278772232312607	1.5257115937400518	-1.8837646542745288	-0.440222430009908	-1.4181553254638877	-0.3589373348650931	-0.2919400448367973	-1.0141961192575715	-0.7848726890682227	-1.646390092666626	0.814788139483368	-0.890587429197584	-1.8328493266561918	-0.18356371826457288	-0.8904682375686148	0.5484498588571276	-0.49712058033135825	-0.2975028038132202	-0.9683696685591878	-0.6667918587890593	-1.0968746974276322	-1.1156852626703821	0.465429698715821	-0.9875816851697825	-1.0134242804133364	-2.806415675044541	-1.2320692001472753	-0.4316677158301652	-1.4170090678672362	0.5456517079790671	-0.009436827001914607	0.36544533602541535	-2.0669744730770305	-1.382962292523505	-0.5457668011870682	-0.898976590485226	-0.9124389131827545	-0.648115152846856	-0.7368365970572545	0.038431270427459356	-0.26144459584497326	-0.7156005868486309	-1.8101644263355428	-1.6078159126255085
LPS	18.0	-0.17222569211416272	-0.8310140472591768	-2.5780897207634292	-2.17346181339354	-3.1158530300074134	1.7445789198663912	-1.3788197400773115	-0.2090364327783625	-1.1233041407769195	-0.5593815040528337	-0.3512247079199157	-0.9173983465079242	-0.5186309305368992	-0.8511445399001994	0.8443290898707402	-0.5415941082915937	-1.4802906401094806	-0.06873345103907894	-1.0828611078041166	0.4075124347935017	0.7310950376979063	-0.21099353130927276	-0.28482969819517984	-0.548908960778448	-0.8687241943714514	-1.2070467479203337	0.8569475511970567	-0.4315795596853933	-0.9748730572431583	-2.7668883415763466	-1.0527001735206358	-0.7106939730933279	-0.34877456655021627	0.7196889159912487	0.2113361748637934	0.3357952172265444	-1.7645383226243303	-1.208556591485342	-0.45013514325444476	-0.6107423292914197	0.1435389645029464	-0.6395300911592736	-0.4214241302586693	0.2993285932434174	0.048196199972211154	-0.42363995445082364	-1.1755618471763618	-1.0165293018032406
LPS	20.0	-0.5667090313644804	-0.6718390597410818	-2.176939372751199	-1.3097779816564166	-2.8964389353121374	1.8178628462693176	-1.3385949201116925	-0.10655196812447702	-0.4373244144048692	-0.18753042307443032	-0.2897871561629742	-0.9583276905571875	-0.7813670488816662	-0.30232058434326	0.8390604703078873	0.05611371841339855	-1.3081509575056984	-0.050621611995526214	-1.0370505683551274	0.2864429037661821	1.0960816094220092	0.24699746625102192	-0.15681419782405254	0.32538602152685453	-0.999585635472367	-1.0717133579590148	1.1128349809965454	-0.4387925387726425	-1.1900757837050118	-2.4341307597906443	-0.8923786123663928	-1.0328781400983205	-0.27771177896168187	0.9503104998035568	0.441341090470107	0.2648593341391371	-1.5767857437339627	-0.9305563238970267	-0.1453906465739821	-0.31210054087827516	0.6118743703400729	-0.630230540279138	0.13877971421285093	0.48818521945632937	0.24175079555185433	-0.1946253475302649	-0.7286352639407309	-0.713717609719566
LPS	22.0	-0.7376339517022098	-0.5452573833163971	-1.8729956286729854	-1.2138935506125612	-2.756101780961702	1.803771494703375	-1.241278946437394	-0.10326343352663511	-0.3037203316066153	-0.15247227029085322	-0.22798302279498453	-1.1537412660639657	-0.875467552022079	-0.2671124385667368	0.8320774924379883	0.27634949841889733	-1.1874384472614392	-0.0886337476145707	-0.956120106208879	0.1883240227980296	1.1224649838172964	0.486479296391539	-0.30594626835059896	0.5136395665658878	-0.9951894565267521	-0.9716021815560109	1.073696414260758	-0.5038251067513141	-1.2680139293347048	-2.1683212229685687	-0.7956453588844156	-1.262285249685905	-0.19714807775138946	1.1790338272013765	0.5225978957512767	0.20264517112054747	-1.5105930349705556	-0.8164478627828258	-0.10747371840424942	0.016585127890753774	0.7185649167721803	-0.6862060804837006	0.26999638630259026	0.5760662409217507	0.2980750685525279	-0.012756336288124583	-0.7529859963578348	-0.6111586371936059
LPS	24.0	-0.9718012862954293	-0.4359913818744907	-1.6241257424108204	-1.1107603620190771	-2.5473251195140745	1.7666171599541667	-1.1015690208858382	-0.08660502051984695	-0.13635563636799203	-0.14070353995675286	-0.17512597007641323	-1.253009583310573	-0.8930635402126619	-0.22170304113711747	0.9495102712553367	0.5184294534989572	-0.8893029853439481	-0.12478590349658082	-0.9042574543404447	0.10550456066844159	1.1462415775675792	0.5668911157597248	-0.47379224049440055	0.605722478651965	-0.960869354065821	-0.9192797650413432	1.0282124182527086	-0.44216387559264925	-1.311654570533119	-1.9018960181351594	-0.741296198869464	-1.409828900720678	-0.02902611326300775	1.3882513065506619	0.6347754038238992	0.15902921994156502	-1.369788587261018	-0.6926138592146179	-0.0845857567471615	0.2598849074471524	0.8789022823345671	-0.7337521213750186	0.34616021981621514	0.7056556618270075	0.35938600644573465	0.16042708689151758	-0.6876847040608656	-0.4882414161501744
LPS	26.0	-1.1226467496818124	-0.31632553263342755	-1.3908840480798985	-1.063970183746157	-2.2501709278253665	1.72795741843411	-0.8873799181185041	0.047894879808856254	0.109871511904592	-0.1604314251936609	-0.08501937816240134	-1.2039434147900694	-0.7027865390439197	-0.0878507092978232	1.1618570603547258	0.7006605208857621	-0.6356044079476477	-0.15294943932913854	-0.8530314073183701	0.04885508008182656	1.2172934721326263	0.6343119228413933	-0.532392022155903	0.7177664056585025	-1.0180499149183206	-0.8260983631281217	0.9535899315284161	-0.19978869807438224	-1.3192736725666758	-1.5933194378796283	-0.691619316124522	-1.4682302782098904	0.20592862946981022	1.547929590369802	0.8222251614472214	0.22681797303900794	-1.162256185083187	-0.5458243997695481	-0.008845659351227506	0.477445987639282	1.0530088247548886	-0.7871282490775536	0.45216971762307684	0.8343948019230784	0.42713803005195333	0.34905141269514434	-0.6135528783452228	-0.32706212807643004
LPS	32.0	-1.5360155902728505	0.08449551868189795	-0.9358301588216668	-0.8760937947865486	-1.7934833363169365	1.4430221038509181	-0.5104933099813115	0.25432331848003364	0.48764587690245803	-0.033977549376495636	0.16061468098772222	-0.7821456188181563	-0.30755644634284807	0.2717745130441894	1.6594238731472697	1.2436381919231274	-0.379341166637503	-0.23117809768295808	-0.3472572784713632	0.0001353960257659072	1.2483100277707295	0.8375337099424337	-0.6127546389230912	1.1290365164331941	-1.2246168930997574	-0.6541539712061317	0.9397410753573557	0.2427864710431858	-1.0447300711463472	-1.2612388957486653	-0.6586269389127664	-1.1309878893277818	0.4037978235787745	1.9101159832993884	0.9839718658898376	0.6440703166614574	-0.44680010773671164	-0.24698646646818737	0.5710087771737454	0.812434151557377	1.4816667050981274	-0.7628404041715414	0.7724197263060493	1.408806155389396	0.5962162772432649	0.7274286787922802	-0.02770164431794652	0.10218079366382384
LPS	38.0	-1.7923171517299465	0.22159187118647553	-0.5594475210202134	-0.9340545804012746	-1.4402991616284655	1.182763887532526	0.07502897527557853	0.395506248154819	0.5631102489690586	0.21343305901848714	0.25962177664396163	-0.4390792602284253	0.09347519038365745	0.37035169327837775	1.8413380526863963	1.5561675324828357	-0.14785903510377627	-0.1734636987238045	-0.09056930886751391	0.04855675344994159	1.3296809791482882	0.8879838510483913	-0.6807007239531802	1.2354145864067856	-1.2696196380202487	-0.44798261593001387	0.9963781730265518	0.8230706220889433	-0.5751426974962687	-1.0806402361652394	-0.989462424408974	-0.5389693493272166	0.4870542318749811	2.1709737047078024	0.8703109268484867	0.7129143621352954	-0.07119721167275847	0.04184870536165718	1.0935093954978459	0.9546713055072729	1.6846876814402383	-0.6916423548191533	0.8859602887622395	2.19756951967126	0.709204098354885	0.840219122332945	0.20957049588887872	0.33112763845408033
LPS	44.0	-1.826262073751401	0.26966894910318995	-0.32433271326212815	-1.0084361786052767	-1.1999499838777454	1.0378993663935674	0.3922489403246013	0.424123379808786	0.6260031188577722	0.3761164073200779	0.27887315854989697	-0.16506431166391894	0.361317089004165	0.43559674831267853	1.9674257766799383	1.6642053325020973	0.03262684091516739	-0.17305915037726233	0.09821144082099408	0.027759456214246032	1.4065163373091703	0.9393923841994718	-0.7157068831345521	1.1929731853727463	-1.2818542096015229	-0.29126364290316503	1.243985627842011	1.144641834590852	-0.4416492581566086	-1.0544808131427812	-1.055402177611321	-0.3748298027815693	0.5355515902918377	2.3730313189289545	0.9048108261912307	0.8013613289062705	0.11984892254531557	0.3014205159934261	1.3384707749418054	1.0336015404096817	1.8096587934314219	-0.7058875411032605	0.8882522651869037	2.366453701968414	0.731015327417568	0.9045149824610679	0.32566475954186497	0.4452868167102775
LPS	50.0	-1.8814970452690414	0.30893086383682805	-0.13544014714295227	-0.969525086986853	-1.087760737502905	0.9338576342400943	0.5461436200461502	0.4225643693847699	0.6578925802695486	0.435302273260299	0.2935255851646179	-0.10939731406305543	0.43869654583166673	0.4450203840168629	2.0297139138726172	1.7125713884826896	0.10084464939886015	-0.16437133369676998	0.31563923683795625	-0.011510443701209017	1.3898089258738897	0.9519274945620388	-0.7532152062449672	1.1388274921077266	-1.2685306782783015	-0.1528785530986611	1.2737865141945404	1.3316413803055531	-0.3596639960733194	-1.0557195526820824	-1.0548993059049923	-0.213537957618987	0.5615451348060451	2.544388596356204	1.00998226102644	0.7931288061515568	0.19393634977211602	0.4306228575877969	1.4059194077848176	1.1044596245653329	1.8739353875980378	-0.7310185774662246	0.8553210540247287	2.509969227819668	0.7240100558715155	0.956940200553609	0.3837751052881197	0.5127460359706688
LPS	56.0	-1.8843803336316391	0.33300837202677297	-0.04831124288000734	-0.928677413013436	-1.0469622356282822	0.8817538584747854	0.568361641628393	0.4180986026371702	0.6429194642539935	0.43600168599546146	0.32360404121549	-0.06839979141066944	0.4563754658068064	0.42725285182018485	2.031999073287354	1.7094239769058863	0.10282067075157404	-0.1361142809785539	0.4224048266312933	-0.0014631626917780732	1.3713836587547241	0.9479691903535288	-0.7267940899988209	1.0956283427361342	-1.235721628506345	-0.06972929475606207	1.2795024802008583	1.38071108831829	-0.32846177606768506	-1.043902588571473	-1.0111484549742042	-0.04810645464500266	0.5682659981978596	2.586151379296979	1.0701518216093713	0.7692131640322776	0.19941508199310137	0.4736860446939603	1.405991053850936	1.1416686682510062	1.897822335294329	-0.6952235285873819	0.8122483228723912	2.5620140944302654	0.6942589770466869	0.9771989631923291	0.4078828888516979	0.5377648452968102
LPS	62.0	-1.9842250870743356	0.43949859415316317	0.009393224884490755	-0.8775824225346849	-0.9528597705023556	0.7954030144942609	0.5936200035733021	0.41968943230202355	0.605380471202406	0.43880218158789513	0.40849764831788765	-0.094712698080726	0.5703720675317747	0.4013840015237537	2.098080313920633	1.7693438596059765	0.11248394768252225	-0.1491281890471962	0.5405544755713203	-0.007232495249908226	1.357684914764919	0.9388144831182588	-0.734771519299624	1.0637009796578305	-1.2685387988986279	-0.030668866560014347	1.3056449634873852	1.480375458491611	-0.2416283633442508	-1.064350929295417	-1.0929264225392674	0.13394325922170908	0.5805102638256902	2.728212856138837	1.130591999513532	0.708309773178961	0.24806760640320022	0.543818094347987	1.4424278623542401	1.2195699583040012	1.9506187194522657	-0.666773312072439	0.8072198897684474	2.6995883395457034	0.6392411423490606	1.0172995781497798	0.4706314372899318	0.5678085929547655
LPS	68.0	-2.0527305250666887	0.4609873452342678	0.007489733590018068	-0.8028158643567396	-0.9335542568312531	0.6923394953898784	0.6289759572583141	0.4178449908878684	0.57759230043488	0.44272677206056477	0.47655027731847843	-0.17970939465837185	0.6220383179129882	0.374845659661874	2.1388977360623946	1.807073423591797	0.12127139219858996	-0.17829804720424663	0.5427065804238439	-0.02432203365036865	1.3465834437320843	0.9276545574880668	-0.7628034143635288	1.0148033991776826	-1.2937414776990117	-0.08327340998700218	1.3202549727726518	1.5166876804222886	-0.17442959167061164	-1.1363916851788953	-1.1191127232435574	0.11844288527311024	0.5920566484950409	2.8193812371249325	1.1531282647698962	0.669801880464498	0.2590083642897211	0.6363192721341075	1.497496099253112	1.2409173647996241	1.9858984331386427	-0.6562113655290369	0.8079104310158438	2.7785106286567407	0.5914328583132148	1.0313380881481364	0.4839495165976163	0.576540563615956
LPS	74.0	-2.103729406620311	0.436100486718359	-0.0292305369111547	-0.7529545089362368	-0.9321643618968952	0.5914670921604209	0.6578265593251308	0.4098368224528549	0.5600492492318818	0.44006652259279805	0.5333119928304432	-0.2576337545020039	0.6155248932547417	0.3464370949863292	2.1520196396521087	1.8367463336491254	0.11669094251528114	-0.20888026509209037	0.4927608961042399	-0.05485966768837253	1.3316494135980477	0.9027171859682314	-0.7924086310030001	0.9700653556682725	-1.3081805964821356	-0.13760869635707815	1.323050670215601	1.510110553589985	-0.11996932316792254	-1.219617772727793	-1.1117477358004018	0.059831109753726595	0.5909677441309723	2.857050911262013	1.059661192351817	0.6297165902179219	0.2453851571795921	0.6975909018506128	1.5277981159970522	1.2537747757033786	2.0063139836441586	-0.6796051073393025	0.8089667546153472	2.8031007763942095	0.5472156062701508	1.0355113583016442	0.48704331393080785	0.5659744726680851
LPS	80.0	-2.141602026956614	0.42666339558572136	-0.06516619384242055	-0.7079553323730978	-0.9210038347111095	0.48122257190349765	0.6569332980632063	0.4028006682182216	0.5380958381288891	0.4359321140529425	0.574031064872397	-0.3319855894580905	0.5407476446561679	0.3115840086832068	2.15424310233102	1.8611099655507994	0.10594349030757887	-0.22751561954271843	0.38665804035684576	-0.06543579710942425	1.3154882123379663	0.8901090591600037	-0.7929835020696554	0.9255862344799449	-1.299810703723064	-0.1866868142042951	1.3198894481744683	1.4970479357424231	-0.09078595426039378	-1.305463262042739	-1.1028336062418984	0.017147651070653327	0.5949701028763623	2.886370447076636	1.0254986539666224	0.5912265636088465	0.22738541960710965	0.7192660893610545	1.5235779125440605	1.2574291129807764	2.0108617059389267	-0.7040351626347613	0.7969636343478251	2.803973905209649	0.4886683436877216	1.0413061112502937	0.5001627860212642	0.5442313563568385
LPS	86.0	-2.2018804163294297	0.480701375418971	-0.09877546686935115	-0.6611561670282201	-0.9031544671751385	0.3796844917844727	0.6450534914055491	0.39612128154335696	0.5216436293287103	0.43047691877566363	0.6114634360347383	-0.417246942319332	0.4755804696110347	0.2931727330741915	2.1388713643084114	1.8842504501607098	0.11355899572323537	-0.22931484077813535	0.29081616131797544	-0.06996032704277282	1.2945319630852943	0.8789617164876168	-0.8002527570044994	0.886718023655107	-1.2879779953191854	-0.22976805286469792	1.3052491091915617	1.4944466335291224	-0.07108327209166794	-1.3691212216434272	-1.0923813545745553	-0.0009094164922267398	0.59991607405102	2.9280552684810375	1.0435306330626433	0.556287414834853	0.23956108514230243	0.7198479608729877	1.5055583390401834	1.2608467475371352	2.01916022740846	-0.7203112338958046	0.7899357044194559	2.8094462637464916	0.435536159813179	1.058036450897307	0.5066310363133019	0.5348750286989821
LPS	92.0	-2.266223253964505	0.5553457800850257	-0.11755290469252928	-0.6130320108385562	-0.8963877761212501	0.3101452319305736	0.6405305008275229	0.39140011945697173	0.4973492142161082	0.43324933392749504	0.6402538666397911	-0.5311858083321086	0.442049066967416	0.2683440871780701	2.1296093375789673	1.8860825442943132	0.150683974192885	-0.2293079059193575	0.21361974376075857	-0.0821938459899256	1.2777968223690515	0.8738555031358298	-0.8068971277732562	0.8604060772667895	-1.2801431329559603	-0.3180529948845802	1.3048990182880449	1.481779567042987	-0.0672825352615198	-1.417419992248282	-1.0823733829372268	-0.03535024635310561	0.6123473987894366	2.9683844698024964	1.1719243362744058	0.5252702178072812	0.31547080476265055	0.6932822516113595	1.5114283980583427	1.245110579932821	2.0272448348018566	-0.7199537973512022	0.8150783038542692	2.8262693751893657	0.39240623751758613	1.0751365368105232	0.5122478651102771	0.5434290806011092
LPS	98.0	-2.3227962545789205	0.5817875125045822	-0.1381629502858776	-0.5859998778539394	-0.9000994685464739	0.2523814509952623	0.662477306477533	0.3739608338467358	0.4713206071589705	0.4297353662623608	0.6552455738972471	-0.5904287485992528	0.4222794427099093	0.24942192896804086	2.127109868808042	1.8775624193892892	0.15120033183712267	-0.24547319775513396	0.14987154159169844	-0.08816673586687597	1.2576621658485805	0.8693421364379387	-0.8216206042776432	0.8220212746653112	-1.2957139900568015	-0.42913184534346666	1.3098428940560802	1.434072317493778	-0.04489405308747286	-1.4325745432737325	-1.0422133050938014	-0.08006619111378689	0.6132794485546319	2.988589563887409	1.2188958068110292	0.4979052366485681	0.32065217686569863	0.6683807461086518	1.512852498662323	1.2232311243565526	2.0086853469529555	-0.7256648687440383	0.8414667340755617	2.832151879338918	0.35073050780466286	1.0848420819793065	0.5153634491675031	0.5473139321454152
LPS	104.0	-2.3541994800372854	0.5770068457341431	-0.1493058478066486	-0.5604488571499348	-0.8998280333595554	0.2185207172516165	0.6800290823169334	0.35438707561167	0.44577048808345554	0.41936040375164385	0.6532271211899231	-0.5920905694793442	0.39315477849459957	0.24615117917254895	2.131219181852073	1.8655479361510128	0.1405509655245781	-0.2608413650426644	0.11082021897239207	-0.06480553492273242	1.2332939865509138	0.8652835332621726	-0.8312468068658742	0.7503216042935339	-1.318232489105992	-0.5198139508098772	1.3036564208194723	1.3723197324412986	-0.025693259124807084	-1.4277704051574192	-0.9705400765148992	-0.13947104320471188	0.6140096343125206	3.0027617512685723	1.361880072986305	0.484560618932886	0.29485421930075434	0.6710717604211475	1.4906245024971554	1.1886875018575425	1.9595307164292841	-0.7421468533103743	0.8129250458299134	2.8239388194710067	0.31450439012634845	1.0962229368472156	0.5155017696052394	0.5234438894217671
LPS	110.0	-2.323123727808444	0.5861281755403901	-0.23714497993433106	-0.5360179223554746	-0.8606529258129768	0.20511496308351848	0.6720435969083727	0.33962684199203574	0.4225969294235126	0.41161130919127586	0.6376556960772762	-0.4867743385942453	0.378952213455985	0.2504264201044674	2.2140155410763804	1.825647239982947	0.13055611226976363	-0.26622592537518625	0.07519522507693514	0.07564738310730712	1.2175703820901191	0.8172069587436946	-0.8314165589389083	0.5800659930121045	-1.334552049392213	-0.5500953993705149	1.2787513034252826	1.3818592148332371	0.017174433870421408	-1.3686661643108187	-0.7364425934790421	-0.15100016846343167	0.6325247434295866	2.933674423381945	1.5515026340474418	0.4647218893707299	0.20529772727792236	0.6419890858697376	1.4075320364016617	1.164395847095537	1.7413436150077606	-0.6746666965125004	0.7044287405124771	2.8201379194935208	0.2937328626108529	1.1850365305206307	0.5387416151595751	0.4310820894511234
LPS	116.0	-1.9144505042993551	0.8883294514595432	-0.6034852283351168	-0.4816637684020365	-0.6010258065817242	0.22087260856003424	0.5747826501419562	0.33354294232647547	0.33733971821153	0.3702307103140017	0.7838777468962658	0.27995783797966517	0.39289891888038386	0.2882734208283208	2.3228362317680125	1.4082655098522916	0.20125769274760055	-0.1334800691305338	-0.11044149794709392	0.4022140236814117	1.191734409287481	0.5287880428182882	-0.8310648858132588	0.1405875646565122	-1.1749488398064987	-0.30769100272323147	1.080556144719923	1.0897119368166392	0.31188624883679694	-0.8547761851189809	0.08131403804181181	-0.030917075440841133	0.706499028534075	2.303841520127431	1.3166628633347188	0.3796154805302881	-0.06841666968977679	0.28768561362844236	0.6851186646209089	1.047683904174962	0.6411142330214518	-0.17212023021477849	0.384291292441687	2.6600862278662256	0.4634182234202007	1.3925642134678677	0.52033282429249	0.09092946220485419
LPS	122.0	-1.9177497987261487	0.882739143407572	-0.6153484463550004	-0.4764873226664653	-0.6079650113414165	0.21116246864440355	0.5651025104955215	0.3426328958089431	0.3290488971769464	0.36202304973502913	0.7858666377512113	0.29448287003944273	0.38107190862299867	0.27974110501830124	2.322216274786463	1.3993158541127708	0.19725445570295477	-0.12852878791709646	-0.10404787520356755	0.4066328968783101	1.1832866854786857	0.5272594143117624	-0.8326172513010307	0.13315104472299183	-1.1642298775551774	-0.3110459924921144	1.0714791827662917	1.0828886106247237	0.31798536016021856	-0.8593372600590377	0.09998488425416473	-0.04614340061150922	0.7031661338348429	2.317046695536287	1.3145338701692144	0.3762792076499854	-0.07724986663802026	0.28423553233691634	0.6799951219223745	1.0549871760661096	0.6435809720993217	-0.17047376306448814	0.3020651980966251	2.649642338490561	0.4504750901964396	1.3955799967564713	0.5204183761476121	0.08236483738740517
LPS	128.0	-2.161009166835286	0.7013667359603664	-0.46789691846057896	-0.49988846278637283	-0.7352562469992627	0.21959243261264907	0.6132580151554203	0.37448323104273057	0.3804412817686384	0.38512853491524224	0.6895844670837702	-0.05061573232160204	0.37002160657157485	0.25038041145904055	2.4311911493962546	1.6520521988138668	0.11592170956231905	-0.1764426276583377	0.02440506791326546	0.3027641091009808	1.1930783061214367	0.6742469951192618	-0.8354141715704992	0.2591863914015989	-1.2943561361690783	-0.5110145730488763	1.1659005409082148	1.2712966173881937	0.21743262349610637	-1.1625048749868778	-0.2715275419975396	-0.13073356840199288	0.6723481377512334	2.706259398674139	1.3885982813867304	0.40774899564864675	-0.014444019742126188	0.4423028247955389	1.0543007669986206	1.1471574149775743	1.167332298157022	-0.38835788156972045	0.31648358137349314	2.839712413621018	0.32926783403223236	1.3764519638250057	0.571983269317997	0.22194797792396076
LPI	4.0	0.6021148983518747	0.5307571257929143	-0.7227207359952738	-3.4218208601633306	-2.0980896902608928	2.0955776019809984	-1.5211693479398034	0.5250112687827398	-0.26147342965818876	-0.451522049138958	0.6124573921943546	0.17287019596880063	0.3431916121537533	-0.31386213611682523	2.109779644181043	-0.15591581857388764	-0.9718951100626957	0.2238757227842981	-0.8026021704458307	1.309095824728519	0.8450788064392472	0.7341289022638434	0.4658650676278384	1.3608260295902286	-1.0882690254872707	-0.11175327011776445	1.004298307873073	0.6219272284166978	-0.07624044579381255	0.09462653083557308	-0.684056790476152	0.4336606662589674	-0.5321769938343235	0.062123316424696984	1.5506553068490412	1.4301602940379148	-1.5130347373248878	-0.23377354815821935	1.0687964643336196	1.5413657956832663	0.6189749116049619	-0.44151240618927695	0.7738202501704698	0.620398470180094	0.7809541173031186	0.14342759413278097	-0.06784755668441317	-0.2426459824351833
LPI	6.0	0.6755090785013537	0.43848272626284496	-1.0485382133188694	-3.583637233651079	-2.420172866323136	2.117890542930362	-1.6720180687680952	0.47896881248664425	-0.40460433851718164	-0.6110948864174809	0.5862515380821264	0.0329322909101657	0.23577305017042166	-0.4685797735031284	2.079178692275056	-0.237993100400207	-1.109884803164999	0.22190016763304068	-0.8857491544003832	1.280068589148463	0.7861054843831351	0.6049643513561185	0.4285110246751261	1.2331450021175014	-1.145751297143569	-0.20837800883339952	0.9994721591166218	0.5331415506504198	-0.19231203149990178	-0.1504504383845236	-0.7601428013948743	0.43711635202536653	-0.6921790925753726	0.0613909535635182	1.4692608908762834	1.434519306858472	-1.68447733692358	-0.32567684430819116	0.9935299214510815	1.39874099606192	0.41861506866912207	-0.5098107856107436	0.6689247025375191	0.5679198907396263	0.7224486267766805	0.05403808536052089	-0.26948406570598765	-0.4068295163474442
LPI	8.0	0.7270192990425827	0.3588558472180135	-1.2502270007146346	-3.6854577721342414	-2.650949172002047	2.1608281151740525	-1.7746634145581393	0.4487618634502356	-0.47675183511853925	-0.6671258921620556	0.5492581482376404	-0.05564991513896407	0.1713435084760562	-0.5758500952415185	2.057877429368273	-0.25692630293681595	-1.2013564764046192	0.21387159064055083	-0.93776800303275	1.2340667831428398	0.7332839786908888	0.5480547220444518	0.36577980249879755	1.170338100277844	-1.196813023000036	-0.2578004220201903	1.032874855303717	0.4674903271577603	-0.26729700713349086	-0.335308132624265	-0.7989184198232019	0.43511291808767505	-0.8230877167671113	0.05676430275902323	1.4402261142264823	1.4294864728343726	-1.7560362972105905	-0.3882873861312942	0.9609463108471673	1.3173268469728754	0.2965733304659186	-0.5529051146402482	0.6029816288232767	0.5582712540677365	0.6873274556830843	-0.026551668324115478	-0.3764866963297056	-0.5099203224021426
LPI	10.0	0.9785832723358671	-0.24953826490869666	-2.0633955583712598	-3.9024551338638	-3.852398524784804	2.134366095577046	-2.167023681089989	0.09616345499601049	-1.010772260371332	-0.8846545536054158	0.3041613059667725	-0.5298140256314926	-0.1853312013842368	-1.2123156602658434	1.7984136257332817	-0.44017411496438996	-1.5828384939461118	0.09048345836151286	-1.0766452086399882	0.7869167033707906	0.1459525056449162	0.023141049515138696	-0.32839766481669114	0.5619123560741255	-1.3942223561214842	-0.42348734507114344	0.9428850055994197	-0.14149659222009636	-0.7699792811222181	-1.2221167812689977	-0.9654649319587252	0.38737397784342503	-1.6363449525401832	0.08635048940866977	0.856116423703055	1.1864380201260516	-2.039775007539821	-0.7947869720044004	0.583651549025244	0.6780974476471933	-0.6071301795465527	-0.7313270804130889	0.09697478156255104	0.36955959586320136	0.3573227321761351	-0.6955379707028521	-1.2168607198884056	-1.1661081594291753
LPI	12.0	0.8564529007163143	-0.5994324092907404	-2.347864945209303	-3.8010947730738884	-4.280699169747317	1.9087653643219693	-2.2237515958988463	-0.0861288107008669	-1.2292193358809407	-0.9347981073463337	0.028405927267219522	-0.9186618625440971	-0.29822689819547676	-1.3880603471584618	1.4459440719507015	-0.8587998586896531	-1.6844508037028236	0.09254019175106608	-1.0751638940742603	0.4756737452964702	-0.06686859372904437	-0.23208337145050786	-0.5725920147574243	0.1387553952781055	-1.3836722813009195	-0.7960578616409466	0.776676337776648	-0.44757693887449435	-1.2031435597405677	-1.7297158443866414	-1.1490924901986814	0.1639873841867223	-1.8263621049312828	0.23420305853844364	0.40281480048439305	1.0063547137505513	-2.1849077477780914	-0.9848804838607184	0.2757792795643827	0.0634671814051845	-1.1584859128040825	-0.766185662698828	-0.3101980394249857	0.24301589048059094	0.1516825059301752	-1.0469794896270188	-1.7171844298931647	-1.5156486320331124
LPI	14.0	0.671955782152286	-0.7340096765152235	-2.4272432483221165	-3.6459900029458576	-4.3875504363852045	1.777460170642451	-2.1730622662826216	-0.15060336269275462	-1.302980015419692	-0.982369798312855	-0.1844058938291073	-1.1680457839378142	-0.35769955062877684	-1.4577476229633617	1.1734269100252077	-0.962737318527861	-1.7185305611813486	0.08935738208931111	-1.0227333054106051	0.23735360262488592	-0.11178991804608532	-0.342245881799624	-0.7357590347198253	-0.06551589011702401	-1.3300041362978392	-1.2465543715316234	0.6826067263759058	-0.5660382350140826	-1.3659057113126924	-2.017504770126851	-1.2057340424045826	-0.11643974704465755	-1.8558052141460768	0.41608829123382085	0.25836190743835713	0.8871468612711716	-2.214713600964734	-1.0621836358219305	0.05224334190176413	-0.3679767357941944	-1.4824374408539644	-0.7662037622007923	-0.6082248253521331	0.39329720012435093	0.045430196964839284	-1.1899003647369035	-1.940745261577171	-1.6273894281220984
LPI	16.0	0.4918660127840484	-0.7394260849514307	-2.442216821967454	-3.4770935558274045	-4.1688332820817084	1.8116531150877953	-1.9568923367393911	-0.06242479186747252	-1.2503353987637686	-1.0371328473385268	-0.2913912775819169	-1.316140461050963	-0.3115800008278208	-1.4222793271082796	1.000653318239214	-0.7640063702236962	-1.555615232209581	0.13204033438081883	-0.8450656038847838	0.01672684411718142	0.03841498854387974	-0.3736824660148393	-0.7739616031136639	-0.13405607140445266	-1.1827242380464864	-1.4991496335361685	0.6555355889721239	-0.43596906400749313	-1.43631900619145	-2.2256234794068264	-1.1106703510992018	-0.36940349899087155	-1.6879543153267391	0.5428664488283779	0.33005913971780754	0.7909995435153433	-2.103435881550674	-1.0601627521698465	-0.016561712477278952	-0.49285943517326375	-1.4249847085786091	-0.7199040893253784	-0.7585664596576338	0.6281978838891121	0.08175367113750591	-1.1987259341359693	-1.987641896925148	-1.4963016406525889
LPI	18.0	0.2979522261280455	-0.6433383489959132	-2.4038671549866524	-2.6881926072523927	-3.6696311587774058	2.010330001192806	-1.4434924095196913	0.1352515420152254	-0.886810879747479	-1.0697799182779155	-0.3706726059120266	-1.2002186216233461	0.1219737821463008	-0.5334230180872488	1.024041354840976	-0.48910933540900364	-1.2074709810086985	0.2253692164759173	-0.8243207007480736	-0.16219285760224844	0.98728668238639	-0.24288728232750453	-0.39402163389089534	0.02136706660667739	-0.9812679536715639	-1.5524236412000936	0.9156832246681058	0.0871694225399504	-1.421963892111796	-2.224461238854787	-0.8956317981476154	-0.5800502210084159	-0.6640507446966085	0.6679712001106067	0.5587309281322126	0.8096004216488936	-1.7061764311786534	-0.8924318590577875	0.12886408516663597	-0.33841312315572086	-0.01678213888180087	-0.6770484781408059	-0.5463099286711961	1.0111224188264945	0.31866977611307906	-0.9622876461739079	-1.3448832208932242	-0.779717699382062
LPI	20.0	-0.01939234248822772	-0.46908328746465316	-2.04240196525518	-1.7188519363640995	-3.326254553779897	2.0358468991023235	-1.424376806020565	0.22715704216606786	-0.20317407384029815	-0.7791455232930885	-0.3350118799482563	-1.020372466477701	0.10490175731849008	-0.2546312004545634	0.9876257872273114	-0.1636256605497311	-1.0361724056069004	0.24787081009720252	-0.7515845944485465	-0.28153001592551063	1.1637341738846987	0.36942651478185545	-0.3610760208828423	0.6641318288099691	-1.103767481703642	-1.4103204569244698	1.1103365932745004	0.12967127242488197	-1.4453182218227123	-2.0134970530883636	-0.7117209249573074	-0.8226231304478394	-0.5174443728019257	0.8472138431971512	0.7621064513351128	0.8081785531767353	-1.397451957054582	-0.5993329797484453	0.4837975942374544	-0.09922707074683898	0.49245925866186324	-0.6339464491657133	-0.1023781098767775	1.3269282127467255	0.4462221586708039	-0.7399724174602562	-0.8943029502320782	-0.5304010830609321
LPI	22.0	-0.23754013871097518	-0.3213715118445733	-1.7583121335153797	-1.5722893386990262	-3.166458887635076	2.025047103094182	-1.355256376693515	0.2239495806492993	-0.06504875783548657	-0.7502841926414735	-0.24464208644378416	-1.0871102428785149	0.03489490051503867	-0.22535832810322326	0.9655333355967778	-0.05451938818992582	-0.8906172786720978	0.2288342964303638	-0.6558131017972725	-0.37687087101940825	1.1574783751378561	0.6045718463369415	-0.4917028999413266	0.9266326109551828	-1.1072956665672062	-1.3027529481296194	1.1103909049977407	0.11492725324259155	-1.4499271881216167	-1.771743249102265	-0.6099019245559238	-0.9812234858942838	-0.380722353489743	1.0086493646382768	0.829591018369612	0.8125917976114313	-1.3320315928632678	-0.4576005710007817	0.511541230494276	0.2290902337533147	0.6266458450790496	-0.6326960553095898	0.0484860191294283	1.5157064529606337	0.49921318375883267	-0.5645629448255319	-0.8295541384547214	-0.42536103289946814
LPI	24.0	-0.462541786676979	-0.2033830560313204	-1.5181218879630336	-1.4483480225274474	-2.911559765042234	1.9749302817510643	-1.1687607549586712	0.2228956427162593	0.06678774100558198	-0.7201801623688102	-0.13720094705179536	-1.147479343053625	0.02577708868343509	-0.1679660432922991	1.032873865726615	0.052106061650927626	-0.6096363401945174	0.21061082566203734	-0.591988335782176	-0.449962422135987	1.1494249266973928	0.682227993725728	-0.613150090789479	1.0958496136224372	-1.0972555807463102	-1.2317562923559284	1.0575735664905759	0.1997084514256698	-1.432882838716097	-1.5319305115690456	-0.5610670347610353	-1.0665103962521176	-0.2112885594731159	1.1439392482465638	0.9367756182212429	0.8230051223926219	-1.2019418490821816	-0.3118019694882824	0.5290109681960216	0.45855552701227736	0.8160477485721694	-0.6167793141798393	0.11831054439797183	1.6936204924204983	0.525658109144591	-0.4094580800263235	-0.7307666186230265	-0.29391436771955376
LPI	26.0	-0.6090062932823289	-0.08842536599894371	-1.31861784135541	-1.4021629508790394	-2.506927128491579	1.9267849531811325	-0.8935228090723205	0.2529482410658776	0.19979131048446658	-0.6616145329310381	-0.002853772986205142	-1.14185808414758	0.09956128156888717	-0.03489121608798878	1.1390339854594205	0.14680032343348096	-0.41244171142062364	0.19122856827267856	-0.496415885763196	-0.49629693228949917	1.1804069330396814	0.7437588159883768	-0.6673690706734098	1.225678304398732	-1.1155462483976792	-1.1106009101334386	0.9304231348179665	0.39074970833621	-1.3844482075931084	-1.2926388779548055	-0.4923696620155237	-1.0581212390197554	0.021698704864113218	1.248733663092094	1.0368218137302154	0.8748139293527116	-0.9947142795165839	-0.16244176930732732	0.5981363043222648	0.5962493866392113	1.0114555827728258	-0.6109878333810547	0.16986211109972008	1.8324639727946932	0.5521202480527952	-0.25001070428751115	-0.6296261950754111	-0.12509698115506523
LPI	32.0	-1.0361338758832213	0.24370195110957685	-0.8533708323502804	-1.0890364117133557	-1.6551376745933262	1.6599776700856954	-0.3394402583608177	0.319430329734841	0.43665998409384427	-0.1126858162700752	0.2714181427901482	-0.9860120647066758	0.2399297422532569	0.24645952200112026	1.327286206887106	0.5255947364175364	-0.1161408327061644	0.17407971920307513	0.00188790742906659	-0.5067117521461385	1.21082034929866	0.9667919139571385	-0.7724954808285752	1.5823639918361423	-1.2116243936413371	-0.8984355038652749	0.8559573901961816	0.7481180262122804	-0.8992432293980838	-0.978024527301715	-0.4484537073556864	-0.7290441439345406	0.24076640902951105	1.4765814014610614	0.982131502449693	0.9491791446424453	-0.1557611198057671	0.21158380342360059	0.9374654244538076	0.75496270415322	1.571772507767443	-0.535460475091005	0.32953900600302427	2.252755639744112	0.6338331409237109	0.07755401578442182	-0.0564945366134055	0.3934148496693791
LPI	38.0	-1.2625493919931983	0.40337693019423615	-0.4955835980419172	-1.0762275411807654	-1.1906330367282236	1.4673382974858658	0.22898138797282688	0.36211803046781454	0.48461586372171556	0.16940571536130525	0.37537215146511055	-0.847125248544969	0.3328122750508033	0.3257280128313075	1.401329815671933	0.7911540801459677	0.0689532034411107	0.22015139003378012	0.23812253534919753	-0.481422593997842	1.2992729030616244	1.0368325341376712	-0.8198371746339299	1.662956527657872	-1.228273817679948	-0.7893252638591566	0.912484513835213	1.097079730253786	-0.5734368832754156	-0.8347776253055166	-0.7699249019625974	-0.37316122467107765	0.3189422340055499	1.6053182770639527	0.8093858911516488	0.8886194744839649	0.208578705274698	0.40613101497730053	1.20134068015604	0.7937006238747596	1.8395926701509324	-0.5111746450026677	0.37994734584713347	2.552035434964632	0.7239434349995623	0.1629640270195853	0.12197141891132948	0.6266711457582377
LPI	44.0	-1.2738088318402891	0.44049143021647624	-0.20281030056801247	-1.1268457970707402	-0.9473859009919956	1.3658208516361052	0.5576236939074011	0.3779030214764654	0.5221158312812472	0.3042955850740699	0.41817849594176304	-0.6900900518355751	0.38820167762121854	0.3679106864865707	1.4476463821374421	0.874518894166419	0.161339067482314	0.22554557966326652	0.40929712239746924	-0.4942086353460701	1.3889823354386643	1.0862694655940275	-0.8437184318132479	1.6353964560990775	-1.2303090426399577	-0.7171662906064691	1.1431610560544512	1.3134287189281648	-0.5115478291635325	-0.7888416736679817	-0.8095713651204525	-0.2717863539909889	0.3510321111302062	1.709152544380588	0.7815901536841546	0.8697039336687801	0.36163944435324336	0.5332498156446097	1.3100759791805385	0.8206847225453197	1.9916874539616707	-0.5235199722975324	0.3811504398699909	2.618832099115253	0.7414130598722785	0.21641922515958184	0.17340024625654213	0.7391442045631937
LPI	50.0	-1.303905670801129	0.45540409316588903	0.04551813270154176	-1.1231989782552232	-0.8463521695381954	1.266208274267965	0.6995692239107225	0.3765631373054692	0.537128210279098	0.32785789512988917	0.45359696819394496	-0.6768287364566278	0.385077084776236	0.36076463419528965	1.4582948726816471	0.933653914452015	0.1764888050552801	0.22660003866281384	0.5381063237154518	-0.5291478808323646	1.388357615354021	1.1076998682134915	-0.8851447879528879	1.5972480898078172	-1.2075633520799418	-0.6611917873662408	1.1851176221229731	1.4401218266531495	-0.47118799645380716	-0.7986687863362393	-0.8143383015513003	-0.19651579504252256	0.384368546525712	1.830553378107561	0.7933409296442984	0.8444460581627402	0.4000593346926173	0.5837937114709842	1.3518445931139702	0.8488319979294564	2.0669938476743734	-0.55027201265884	0.3442934762337701	2.661158770620378	0.7415879662083791	0.26437600940687556	0.17556420394726158	0.7809662983789031
LPI	56.0	-1.3098308962529848	0.4568864199993991	0.17004858955269322	-1.1217005225575654	-0.8133551165479111	1.2195090741235812	0.7083019437683211	0.3746926080631008	0.5189621143070563	0.32779324526607695	0.48795268075462356	-0.6526070086057768	0.37648181341340303	0.34705039826465717	1.4550904651778171	0.9556296937283578	0.1644565409535775	0.22771851220064704	0.586334950200387	-0.5125090182573196	1.3825049935066336	1.1067849195274302	-0.8840375619237967	1.5662228447786677	-1.1686394983027433	-0.6243451398326829	1.2049092194079907	1.469494456458206	-0.46973635836406896	-0.803966543450745	-0.7913227468399764	-0.15204616295222081	0.39801325926914227	1.8887053077221552	0.818363935688117	0.8128811799970429	0.3857578773440264	0.5971999456417159	1.3441089801435897	0.8822534902388833	2.0893362464382927	-0.5345709004554723	0.32512086749099384	2.6348739574895483	0.7086160608084114	0.2915390158810779	0.16991619100450767	0.7843559596513151
LPI	62.0	-1.3862885931671844	0.5155110853852715	0.24573078531693596	-1.1144763661763843	-0.7428510891863114	1.129056925727634	0.7429706616443742	0.39385566117567883	0.4906959889429015	0.3348532214393684	0.5649072740408051	-0.681061240298977	0.4077760567360199	0.3304432853866084	1.4805609323645545	1.0543938133780635	0.17322402702941805	0.2203807038569549	0.655127294380334	-0.4825349695973321	1.3925377115771465	1.121961955434575	-0.8951834895523593	1.529743371440702	-1.1601647419242547	-0.6133304564974308	1.238537698079125	1.5398291592265634	-0.4127745350607452	-0.8436126247944659	-0.8417414048810448	-0.09134206280888055	0.4245934161264202	1.9990820760155048	0.8570621122091395	0.7635329414233831	0.40708441327219036	0.615041195001204	1.3383391639887507	0.9192281900783582	2.143272422884873	-0.519516594418471	0.2896364961207988	2.622256058222415	0.6620240268156923	0.3132779617242796	0.18749977118813416	0.796454807580404
LPI	68.0	-1.4444746347499553	0.5242343078366649	0.2699401656104629	-1.062272266819989	-0.7367051907299252	1.0203488527004996	0.7779630866472854	0.4130250042735634	0.47268795114501383	0.34436822552964846	0.6196750386451818	-0.7229173108298456	0.4209231385733685	0.31146820053175356	1.4857910972601613	1.1240625800560162	0.1693994485032113	0.20390602597209997	0.6576722164282548	-0.45512248578400444	1.387166574169757	1.1320621531086763	-0.9144955147599928	1.4935423766289921	-1.1793774934781585	-0.6662730673548923	1.2546845085444127	1.5530617755067817	-0.36242006326150494	-0.9105506513452302	-0.8667457503331474	-0.08353880793402424	0.44065346229816515	2.0582609870659168	0.8660715024843881	0.7275037184018258	0.40668767679088885	0.6535934400665072	1.364191112096142	0.9201183637853253	2.184676941764639	-0.5203208425186842	0.25688191257913867	2.637609772883059	0.6261639027570399	0.3139349023653874	0.18165676219691557	0.8106082133615586
LPI	74.0	-1.489009674428956	0.5144723646798645	0.24979919363112396	-1.0282924627904981	-0.7329559168130758	0.9379534872272346	0.8033769129047883	0.42463048156403094	0.4616336158419881	0.3480842753822642	0.6646344384323716	-0.7599761791411553	0.41562057327694296	0.2850052883862083	1.4869446177935655	1.177671732887356	0.16359339968705824	0.18663046781567338	0.6301929468269518	-0.4358763783687967	1.3752945953700542	1.1343481673377025	-0.9402451135375403	1.4662459866245203	-1.186895863247748	-0.7063793384781912	1.2606341009004545	1.53638178014085	-0.31449581638884655	-0.9977120411283754	-0.8513657200551502	-0.10339576388528762	0.45421682357442317	2.0835057010701847	0.8243458192046911	0.7024080788895161	0.4197542565173106	0.6727374129937386	1.3758741920014457	0.9134932312264402	2.203640975294127	-0.5451411404682238	0.2374077205177815	2.637163538134324	0.5877420691268521	0.3305140086964318	0.17052758513858615	0.819036422277174
LPI	80.0	-1.5492347951480385	0.5115429033173826	0.21773029479761458	-1.0255494130999436	-0.7180909267351113	0.8400057695735385	0.8040803269288065	0.4470497439044182	0.4486588423054724	0.34650187917193914	0.7024401462076503	-0.8054293357523966	0.3774359501297893	0.25801670709678887	1.4892166123572108	1.2170843242946885	0.14211221604060184	0.16301382215466473	0.5642768676838867	-0.41594317831231714	1.3682249448114754	1.1417706791030056	-0.9521599736378298	1.419024919687656	-1.1839506189693714	-0.743608941099375	1.271641659444111	1.5166459883115186	-0.28956226469550633	-1.0878471946723602	-0.8361873131633536	-0.10086029456397852	0.4660013094367753	2.1021131134414546	0.7990930811942573	0.6783087272429572	0.4021178450142107	0.6658542804360159	1.3584384276395014	0.9154672146272217	2.2071138064509976	-0.5691037019685615	0.21568129468814595	2.617152807185005	0.5477119966833336	0.32986043842259993	0.16808114310512295	0.8208367901133113
LPI	86.0	-1.6212065134306393	0.5322786184378592	0.2071046736264816	-0.9972118900771639	-0.7066621726803194	0.7397600265180696	0.8009265467984047	0.46530314175682846	0.44422872696164106	0.3436405780633015	0.7323330373356465	-0.8620714869532827	0.34049656563035086	0.25052055538900103	1.4625842541332401	1.2546745906155532	0.130117672291823	0.16009282524483087	0.521187792620833	-0.4004753316710595	1.361331434962071	1.150683872583574	-0.9506088527559925	1.3703815031121638	-1.173657263444522	-0.7542727161607584	1.2776306382520672	1.5026391391703553	-0.2758818915768159	-1.1738602232006001	-0.8277996331711476	-0.09565199635366306	0.46519891493806	2.1331381213532223	0.7991475687960788	0.6598905903567843	0.4147429494814583	0.6531833822335017	1.336028483107113	0.9014633373554005	2.21628641979217	-0.5898431083502131	0.1976740641918293	2.6048364275255524	0.5161745750533558	0.3335884912044646	0.1732521325996595	0.8108045456431008
LPI	92.0	-1.699088174150827	0.5501691823304732	0.20722140439008419	-0.9705022457081067	-0.7094849210656539	0.6508971382591967	0.80438714156084	0.48625691852581204	0.4349894715407527	0.3489435058630819	0.75278476748246	-0.9322406127172028	0.3267474156191665	0.23511304277575995	1.4484461824750616	1.2955406073006979	0.13469578390199624	0.15933393395295165	0.5001959455077561	-0.3891758279987097	1.3511295619658519	1.1597519377551109	-0.9464184979282874	1.3496032143327448	-1.165731160410173	-0.7743494487533743	1.2927765456178204	1.4884192919573866	-0.280419603111661	-1.230947303678779	-0.8075726496593951	-0.10928694581693746	0.474344213004326	2.168170271917765	0.8121592800878391	0.6319052660377263	0.43638980477793243	0.6370383094517358	1.3587332062866773	0.875137417860696	2.2273461462225064	-0.5944313290032154	0.19328915748365297	2.5982011756515684	0.47405079635779923	0.34270764149195915	0.16416492468479738	0.8131708836333319
LPI	98.0	-1.7516115304023645	0.5502466745465602	0.2091878036784137	-0.9610336453261493	-0.7205664029870773	0.5968256986048631	0.8059088731017513	0.4958758811567923	0.420504476095692	0.3486044980801823	0.7505032064915681	-0.9743566642056435	0.32576260817268105	0.220939863916468	1.4382360729166923	1.3221583783849682	0.12184354643907655	0.14456871562775606	0.4879629335082572	-0.37628846693642864	1.3346730216149172	1.1742376641795556	-0.9602709869469247	1.3180517410838288	-1.1678889191676003	-0.8132607259792645	1.3056899728866473	1.4532367566836883	-0.2823059467307308	-1.2585148701169229	-0.7797078600834105	-0.1345296473843384	0.4804970073031987	2.1885116986943607	0.8484790163502184	0.6071055880127117	0.44785744275731887	0.6361465032164729	1.3697126869165077	0.8660840536709163	2.212937994635462	-0.604065423359598	0.19029543866635273	2.5864383498450834	0.43470309491336945	0.333239079364903	0.16071784002318198	0.8081804554438633
LPI	104.0	-1.805112782178982	0.5520921062495511	0.21459341827865863	-0.9502809364552851	-0.7199842967010437	0.568268807905931	0.8058840023039161	0.5049209575856217	0.40946371864452524	0.3457559535465194	0.7318001886171633	-0.9786857268499439	0.30830930251233263	0.22585815162731507	1.4305176393261851	1.356526015791211	0.10957399593373511	0.12629272894436408	0.4846353648520993	-0.35790792378026565	1.3229843774788133	1.1899585528247718	-0.9788639999656871	1.2767106791364082	-1.1800779466242635	-0.849909665529983	1.3146475165773144	1.413801637556377	-0.2643111277788706	-1.2664216852290904	-0.7489149634436357	-0.1408904921986538	0.4850270874328827	2.2089029919740915	1.0144657475759702	0.5906753238425999	0.4474916489037941	0.6537045458250539	1.3882837852369938	0.852281285003252	2.1695120219780715	-0.6276367516800379	0.17179601674114411	2.586759050497789	0.3983008501640102	0.3288635030136958	0.16218386697287815	0.7948314892903507
LPI	110.0	-1.8478988156345046	0.5471471820933224	0.18818461031501496	-0.9488948298594245	-0.6899785315030711	0.5504097030851685	0.812705284071745	0.5043357047483333	0.39273745296042667	0.35017016853301225	0.706877338360842	-0.9289050309128005	0.3032455387055216	0.23164969208929498	1.4542483024305486	1.390237483745835	0.10045939720508083	0.12136506805613181	0.4730695347366436	-0.34521523494232925	1.311801095784303	1.2009845003466944	-0.998575623689616	1.2100930740214808	-1.1917999036762126	-0.8650092243141122	1.3177466357353045	1.4841936534366853	-0.23648661684716693	-1.2302296009334672	-0.716499657267601	-0.15394888351847918	0.4899118232369374	2.237888299285143	1.522173723753402	0.5814052662341727	0.36297022060373246	0.7145223664410638	1.3602237950181357	0.8467733000198571	2.0022615456976034	-0.6131975074539812	0.12731252221183892	2.5801379282058576	0.3754469571147048	0.32477625084377953	0.19237625591649737	0.7667439808683192
LPI	116.0	-1.6815462143068223	0.7519622755133819	-0.18179041206167096	-0.9642229685375666	-0.5513132362951374	0.5811666137670557	0.7569149193401632	0.4980699362758044	0.3618175131758269	0.35126008623523813	0.7973195247867448	-0.03393161934528362	0.30897398489421973	0.2756080026744013	1.8463183132889072	1.1889527759759988	0.14800904479229055	0.23972010566170826	0.38520077091631405	-0.1012355061885377	1.3058526847866294	1.109031010723105	-1.0850994290890856	0.7788365661089867	-1.1629427078983776	-0.7677489706121342	1.3262830972098902	1.3717558522830067	0.29073562490022054	-0.579771924106565	0.10682414211540629	-0.16503765424435218	0.5499018061860823	2.101937237764057	1.4051572880929164	0.5433692243238728	0.09182783609322047	0.5239818336039576	0.9264708952165616	0.8471021849254151	0.8886839355024587	-0.34264694113207206	0.04800071422307699	2.5471830419397317	0.43785202803463125	0.49192481636829016	0.42096560479870576	0.5011720207999475
LPI	122.0	-1.7096234048445738	0.7578273482504875	-0.19034510051936612	-0.9611658668071036	-0.5512885258658169	0.5814353073339917	0.7457237117630898	0.5030048174583513	0.35901597911503075	0.34891887343517036	0.799623176471905	-0.013054992172501414	0.30222874784227355	0.26651850917325165	1.855163425752132	1.2045249066119061	0.13982816299163084	0.24232890823512498	0.4010542071004183	-0.07696779234598984	1.299618438252537	1.1135382763973731	-1.0851505385197284	0.7554209265359485	-1.1549571596104986	-0.7687881274762194	1.3260982991525307	1.3602700868335174	0.3004194460046981	-0.5818823749773828	0.125087521087973	-0.17270471414842356	0.5476423147095313	2.124615073172715	1.4103649443789352	0.5335658340122313	0.08472517405279247	0.5269986644253782	0.9337355870554412	0.8682925705693549	0.8866864470757491	-0.34308673113043764	0.013636657544648165	2.547303098699682	0.4233057975041398	0.4901149591028817	0.4342851758784768	0.4896736131140146
LPI	128.0	-1.8896176101344853	0.5878350761386232	0.022845144518397704	-0.9241915133149321	-0.6461485062228959	0.5692360073777287	0.7668719083447907	0.5258803078920736	0.3795796532644345	0.35544613681691234	0.7351474341662315	-0.5206771876325307	0.2967244794792069	0.23500477619038795	1.71062395999257	1.3889852499083246	0.08269629791777562	0.2029311566642789	0.48486505437704525	-0.21607952556203314	1.2983580689897016	1.213280998382444	-1.0370616024268424	1.0092027253718014	-1.185507922850444	-0.8645072090131534	1.3178223120198782	1.5341988551195729	0.003310000618880134	-0.9749356051798644	-0.4116349934966866	-0.16230535476359584	0.5197506788467725	2.3071374682726975	1.5134893362848545	0.5651172040077757	0.1719116127570026	0.6819105477417132	1.186745065692632	0.8834188506931985	1.4722620600108864	-0.5382528126398303	0.002594109451173717	2.6476652680687622	0.33839081976860486	0.38829804078067603	0.35646630477171354	0.6375115119435666
RAS	4.0	1.0498333690804558	0.2852847740268626	-0.6776436586390536	-3.1712901824314046	-2.481195725147722	1.8502045961530804	-1.2372289463817174	0.35039785024906017	-0.14041718442865417	0.06993424482900427	0.7651106874148892	0.8330205949064108	0.3679290784220513	0.18246959825132816	2.4399953070159515	-0.3880921194617745	-0.9106426277424168	0.16283626896371198	-0.6589248462942514	1.327254197238139	0.7321710592687547	0.9319417461507327	0.572988416803072	1.6764061298285853	-1.1247166879107302	0.36298079337894756	1.2606639891869127	0.5294786533173688	-0.30912237027387274	-0.011947312223287241	-0.5335972369783848	0.8935316510324275	0.34204254723875654	0.507874309560678	1.6214598191020835	1.383402758471649	-1.3053115196607412	-0.6540984988282499	1.2286435272346186	1.601105195645294	1.1043207508064232	-0.11842685854255795	1.1290589375729698	0.5623899871743718	0.7402978395906282	0.493654820669944	0.4779255198806128	0.16795827488521184
RAS	6.0	1.1326140329063021	0.20824350122396657	-0.9687729589144818	-3.3601927265246303	-2.8074029577042334	1.842268150428714	-1.4354509289949569	0.2954867689952341	-0.29718744235245875	-0.09271801102343645	0.7709683856069545	0.7512407217333134	0.2361396861255726	0.06913331393157347	2.4198868024903217	-0.47413747262155786	-1.054184245908011	0.15425632660413216	-0.7833902526040427	1.3249664494682363	0.6176829488812186	0.8545877090021704	0.5409639229562627	1.633414060421694	-1.194857718476199	0.3257675972858381	1.29186624760921	0.45994457501059066	-0.45706432420460935	-0.21678221379417215	-0.5969535662423306	0.909621308437691	0.22089455983286083	0.4933580718977536	1.5668650882178174	1.396776445019663	-1.5011883547902207	-0.7843356695822886	1.1570899758593902	1.5151932848814689	0.9598177600423597	-0.19537779057755472	1.0867837364706392	0.47835059258359974	0.6668707616925224	0.4291519944413679	0.33762491125325594	0.00513191860546623
RAS	8.0	1.1761827838846213	0.12432220805803625	-1.1163722067757158	-3.4360881760497777	-3.0364544852613555	1.8424580034369487	-1.5474393868950431	0.2519882566423078	-0.38027734555843395	-0.1470265475076533	0.7581004805413508	0.6885006143448201	0.15389655157155616	-0.0070783444751113134	2.4135241057493215	-0.4991481133288	-1.1352615665231187	0.13905981054608987	-0.870190938915452	1.2937455416402701	0.5252105776915873	0.8232460863131291	0.4880353831880626	1.602779894938498	-1.2361434474130433	0.3205567166311881	1.3383523411610398	0.3961539244840183	-0.5627809845716868	-0.40090647162782705	-0.6288656974659058	0.9129738877249464	0.135880065757059	0.48073382219380784	1.5354465588453083	1.3887019335060178	-1.5850720131805065	-0.876906399041961	1.1064035602926492	1.472568569222305	0.8701040283055462	-0.25919314900373325	1.060646602681729	0.4308498304999748	0.6018193461551782	0.3593619612201279	0.26429500883396756	-0.10880166927817461
RAS	10.0	1.3218634448522992	-0.46733705876667236	-1.782836346923157	-3.443586987229115	-4.142700497937896	1.536189656198387	-1.9226760272166092	-0.14509785597867308	-0.958819985984977	-0.38009636788574347	0.6267945157143959	0.1637461244651715	-0.2800731818837188	-0.65448902783617	2.1143539887219043	-0.7124442572930109	-1.4993486358865142	0.0256954933208808	-1.1142371357810308	0.8363253806703217	-0.3450608656376714	0.42796957446678274	-0.18716963315404353	1.0620519203299528	-1.2984302142956916	0.32772560761706765	1.332959082047288	-0.19023518852204244	-1.1391836173649443	-1.1269463076753135	-0.7839104864511292	0.8525785765455227	-0.574972672101554	0.40407069728196243	0.9068286007208439	1.0352213613641383	-1.9230242067626342	-1.420313392942352	0.6184413393739934	1.0363275025483722	0.13882472619686306	-0.6535218389601504	0.7149263263396161	0.05184847523118059	0.17625026945835578	-0.2845987970070763	-0.40330687959674366	-0.9220910396347015
RAS	12.0	1.0672892283753541	-0.8713709413018893	-1.9958047066894529	-3.2655740602850396	-4.554786474991572	1.271405503380134	-1.9867137169428963	-0.31658272621206585	-1.192989030426997	-0.45077445656537407	0.42079710556050737	-0.2910129957619826	-0.42033380809553966	-0.8821842864840033	1.6869655587228825	-0.8027536670119729	-1.6163012470877807	-0.009786790847050761	-1.1262940177513412	0.6760305466666011	-0.6065727832545328	0.17058953739169738	-0.39899241727489637	0.6397598097991529	-1.251696045630784	0.03198792652382728	1.2976822876582363	-0.4270005117376271	-1.5162570267836677	-1.5318081274266588	-1.01814824709896	0.5816677748313267	-0.8211665193074568	0.5840356238040186	0.41000042729052616	0.8959374745444497	-2.094650251771202	-1.6780441690860592	0.2210001332674163	0.6174387016060708	-0.30222415002128056	-0.8231828004570597	0.37293209051231535	-0.1557689252489989	-0.0875668770851877	-0.7140519610779588	-1.0447812057694192	-1.3972831768246168
RAS	14.0	0.776513194201371	-1.2178680684043999	-2.0874353495077203	-3.0719280925383172	-4.655571762426679	1.1273837383007093	-2.027209508645876	-0.38929525659983705	-1.2908149780679723	-0.5520342851831684	0.25839029446957484	-0.6495026832017035	-0.5655743728727959	-0.952559107860125	1.3797798736743303	-0.6491941853963531	-1.6582820739645505	-0.08654236559420973	-1.1025678291081833	0.584625586432718	-0.6469356157154345	0.037416047703343856	-0.5569547468715806	0.364155262203694	-1.2027076670845154	-0.6292232237725308	1.2590519680165673	-0.521612731468101	-1.7118273424172585	-1.7931460947439615	-1.078282366888196	0.03676577069789352	-0.8743566274387907	0.8601629370947347	0.2023288746583413	0.8238806674859552	-2.1715015510214797	-1.7732240924599731	-0.1238669458803328	0.34426976385576996	-0.5054487840080492	-0.937012492132011	0.09613985130487641	-0.059775722677463096	-0.46521931950142564	-0.9212797029277615	-1.4806688086264772	-1.661698366257012
RAS	16.0	0.3859475047060775	-1.4112034049417557	-2.1455875643441784	-2.876498879593555	-4.387918033093621	1.143205498642876	-1.8929392506834475	-0.3188939639063701	-1.2628756243982469	-0.6663454641322443	0.14906431833738457	-0.8965803404368561	-0.5539248889470344	-0.8554588916161874	1.246798364376524	-0.26076790104624736	-1.5309836548176166	-0.24144712557221207	-0.9628148588582045	0.4835895551503063	-0.4125425497489314	-0.01682388318477421	-0.634369578312235	0.2524249525927916	-1.0993733952749865	-1.1065583413781463	1.2332832571351697	-0.4222020603297198	-1.8320373413007498	-2.002743196138907	-0.9435524747923061	-0.3999042832655779	-0.705994390088857	1.0860487581020746	0.21007316059849446	0.8037015134852626	-2.142329862131052	-1.789951027133123	-0.2729466578447931	0.32768838012338414	-0.25036925034893864	-1.0239754809567565	-0.06385637724358596	-0.021188117125649133	-0.635743548887594	-0.9296269532280448	-1.6830802474650903	-1.5864840785354333
RAS	18.0	0.08635587865079628	-1.5145049000488293	-2.136529702393029	-2.1921396744296215	-3.9473931423200326	1.395152084995505	-1.3969945151227654	-0.14448672677534932	-0.9251359299500138	-0.7835403711959625	0.04718120510069181	-0.8787415688710463	-0.34792342309819546	-0.012106480814123263	1.2328602345175186	0.07575662483025021	-1.1866753463073816	-0.31760024454878977	-0.9460732912694354	0.3813066583366308	1.0072926351608544	0.08240847118563006	-0.33372398727454505	0.2977904805075139	-1.0226239572472822	-1.2123817144224536	1.364720815119725	-0.14673742593701547	-1.9665457647233584	-1.9979584226110323	-0.6728980402067428	-0.7236547950059731	0.0056119830390604164	1.3475284482498482	0.35171699245213917	0.8091238834158074	-1.6663020491650349	-1.6884135332080727	-0.23533022280381025	0.5019937580181769	0.9558414203774692	-1.1079999162980012	0.20898525670356607	0.07671138227929972	-0.5134173272732264	-0.7181347185117909	-0.9477661334705977	-0.9286946877930422
RAS	20.0	-0.358193914271288	-1.5912437264539758	-1.801917924669836	-0.9288244947770056	-3.6677130429498948	1.3804754798550307	-1.190789126163795	-0.14502634918962662	-0.26381000401290405	-0.23916061626543847	0.035649859365154836	-0.7779780555613185	-0.4314418395059443	0.16833291258231745	1.1512307526298124	0.3791651017248258	-0.9492976524656064	-0.44101004929467386	-0.8451090691733343	0.2947768376361958	1.063903135977103	0.5922230957221745	-0.3061969284986553	0.504686653482395	-1.0177781649991526	-1.112840596251348	1.4156130739392594	-0.2295587274538757	-2.1209958847266215	-1.8970370552551707	-0.46776430219179854	-0.9918998438225054	-0.009702654285731313	1.6862349531632699	0.5083298348307214	0.7651505844294437	-1.3496945055672567	-1.4824429556149814	-0.10483495997076964	0.7690073625184902	1.2923702612572707	-1.1848733607698303	0.46747605965375894	0.09896258652116786	-0.48215803008302177	-0.5743770692164222	-0.4958220865399087	-0.7774016812506999
RAS	22.0	-0.6878937126876487	-1.6427409095904433	-1.5662100817751579	-0.7684650690894872	-3.5031227981141546	1.3293359305184091	-1.1082894589905423	-0.19534195350954864	-0.16061732489679306	-0.2629207595295561	0.05276886758898807	-0.8261853730027336	-0.5933940386687606	0.16343732892844867	1.1165208679705592	0.5014698308233987	-0.8264117604972192	-0.5860529271750174	-0.7215588141572125	0.2423267566988439	1.0584476401521272	0.704516644705168	-0.5125745873409703	0.48918463941849766	-0.9604347592861782	-1.0253769748302302	1.3091769767867565	-0.2875973885896033	-2.1533097582929925	-1.7821502082011238	-0.377047603576205	-1.1971165868154172	-0.0002780026819700037	1.8855378475262923	0.5664397186401767	0.7288911680146384	-1.3553966943324782	-1.4309890178764808	-0.17420972408506424	1.0878833115311701	1.400660320271322	-1.2684525560852635	0.5300942242860677	0.06928596487635359	-0.44314881310198556	-0.45692324023284675	-0.4812514132976055	-0.7853710522726747
RAS	24.0	-1.025720625073869	-1.6705532092979911	-1.4411202333242357	-0.643724688927966	-3.2543576324835	1.2605446866370664	-0.9590532040530999	-0.22280965416732515	-0.06797542541252592	-0.28933507894653193	0.07695594064064726	-0.8430052750852061	-0.7709930115786604	0.1839469937801348	1.1802998437833154	0.6409415570767845	-0.5811385271889444	-0.7047517642204909	-0.6363695980948633	0.22130415168260736	1.0444942914975852	0.7299333250281779	-0.8112286072767401	0.48037812857057804	-0.9133791001482183	-0.9697732952508813	1.1713235603316863	-0.2522767810270418	-2.1327414403110594	-1.6474053882172666	-0.3201672264022607	-1.3420616329624284	0.022739922818242036	2.0347409939983083	0.6616953968710435	0.7186939422981762	-1.2798118167182522	-1.3924282378851796	-0.18222360387584255	1.3189939058570588	1.5138084669163772	-1.3191333414049438	0.5516727121965801	0.03602217399547376	-0.3445960251832233	-0.3262643110101275	-0.426187167835644	-0.7435329473416167
RAS	26.0	-1.2559193206869483	-1.6861024375205387	-1.3803922917773284	-0.6451868567682634	-2.859969664992845	1.194386266520201	-0.7878730598551378	-0.20408503770731473	0.01577323909023567	-0.3088248998899873	0.11975346458311568	-0.8223371015624977	-0.8656389048555881	0.2786246242657492	1.3593150354395942	0.7763990126557162	-0.3636526471164537	-0.7926498067421647	-0.5729718344496071	0.21966865367843338	1.0711146071290847	0.751751082993848	-1.0053093019348471	0.47656689043309136	-0.9203508490835471	-0.8440605437069545	0.913889165316606	-0.08647110979173998	-2.077596399122884	-1.512728816568407	-0.22802404977862492	-1.4140724503155702	0.07035710410350825	2.1555794863125164	0.7822096126174386	0.7507542460706002	-1.0550233126737532	-1.3327218964558056	-0.1578402885208711	1.5182697722785754	1.6247274449600908	-1.3569292178374668	0.5950313928549047	0.05265246993777078	-0.2538950141610093	-0.167623548243717	-0.34644206019617096	-0.6477396215239312
RAS	32.0	-1.7903367235729009	-1.5480698933909518	-1.1613583515505908	-0.7914876097206844	-1.812717949050556	0.8857401300855372	-0.5285713550289144	-0.18887954294487955	0.15871122662185924	-0.01756676618740926	0.2218201055941312	-0.7227581656606816	-1.0282336944439212	0.37673976076636795	1.7327270955569503	1.2273175681569135	-0.043125198766312836	-0.8878398396856383	-0.09321835797046898	0.29785647567188295	1.0600846193034168	0.8054026472014664	-1.3156368839895467	0.5143914803486204	-0.9910475148851834	-0.6213135235564308	0.5894048834915016	0.2142446122491757	-1.6262426891418655	-1.3386884916522508	-0.31408239964327905	-1.188870124246786	0.15496209112695894	2.398215690529952	0.8323581632676992	0.8517954421001213	-0.5408981494465983	-1.0890850380656028	0.01616821568941686	1.7474119237801422	1.8339229189573578	-1.3740029227556858	0.7354508672391491	0.5435741090888004	0.08615609342185633	0.20973362875042303	0.029325956135995517	-0.33097094966805113
RAS	38.0	-2.029045773936616	-1.3039261849863812	-0.8514607795217751	-0.953174007180148	-1.3289219066147824	0.703756898774038	-0.0519928267248133	-0.09232638305756444	0.1986316992781489	0.16852027061335395	0.29290584509029577	-0.6789260432918217	-0.9025546101782232	0.33912412810339615	1.9544016259951547	1.607359326727607	0.15838736466251704	-0.750185389343397	0.00671713711490902	0.448477036996373	1.1539646312210843	0.7835193094166559	-1.4450773864291377	0.5427067245934873	-0.9542494000147469	-0.5239374755264582	0.6130064394686044	0.5622921812968276	-1.2057112100884062	-1.2868917627798415	-1.1256450571783374	-0.6247553554378994	0.23227396091831065	2.543693678444184	0.6697877791249806	1.067703036286702	-0.2552532203190404	-0.8552590227663257	0.3049943107997284	1.809235077392909	1.8958271542098706	-1.3228233726527818	0.8003259583320034	1.0380962170139074	0.3807268876261495	0.3462372421364851	0.16113703094729878	-0.1626017198686674
RAS	44.0	-2.0671059222747483	-1.2231057621155574	-0.5620270926231086	-1.0976024575476517	-1.0848467001986948	0.6435133068076461	0.2844635786594672	-0.06292150205996903	0.21733374785836598	0.28190092695561336	0.33035300475489315	-0.6428561795770829	-0.7816613906883109	0.33985746968014785	2.072947644967761	1.754283890666849	0.25302910560585196	-0.6489800228385738	0.12538706035423455	0.4456083240369632	1.3032278620580855	0.7813849964850744	-1.5014910555875798	0.49762173065528337	-0.8964452974912004	-0.4404169017688802	1.0651951087162776	0.76271247317088	-1.1307761733174304	-1.2868574942930362	-1.292293926034501	-0.4806050014681883	0.2528535503422212	2.6530117746892925	0.5845295257353387	1.1098715715697076	-0.1280425009057866	-0.6582029426825953	0.452754865701579	1.8265199611291185	1.9358600206120453	-1.3140704863548152	0.8052889674235552	1.118464870226804	0.4346221718045187	0.41110051380795093	0.18900834367817504	-0.09756983199681149
RAS	50.0	-2.1039596116749357	-1.182799467004901	-0.3475601058550199	-1.1705602238080708	-0.9767856014774088	0.5601748538672267	0.3989827960822424	-0.054995501181881075	0.23186167912969496	0.29480800551144354	0.3427659616984337	-0.6394101410786222	-0.7177396838177909	0.33516252970103394	2.093882755389226	1.8226443375775732	0.3002661429198269	-0.5534620667203056	0.26065412173855745	0.4087467943455442	1.294118846084831	0.7660494896854526	-1.5608605725240874	0.454440850757288	-0.8305335555220604	-0.42738616535961776	1.0770946778051333	0.8655756207842148	-1.08619819822805	-1.2764454428734233	-1.3424662071044815	-0.36736541437779296	0.2620836617737438	2.7356622113702755	0.6382564142762366	1.0848922729629498	-0.07109690847169454	-0.5518150576326811	0.5029547782488455	1.8542871174242657	1.9538935381669624	-1.34483149736887	0.8043824820794743	1.186199669928066	0.4492352948503876	0.4414041603095637	0.19152996026817934	-0.06558650206751687
RAS	56.0	-2.1108209117052152	-1.028576729789336	-0.21789996154804703	-1.1670021789032738	-0.9234040870269961	0.5488156909048876	0.4287446276122449	-0.03512082245966084	0.24083300840236532	0.30144181757277494	0.37207934978986923	-0.6455809079838326	-0.6056251590939482	0.32404373053839197	2.0855899266571964	1.8198045845651383	0.2860700346309568	-0.4481513572437666	0.3257599946460653	0.4115661737617434	1.2807245065164896	0.7610282403106634	-1.5263284222488984	0.45177177419549647	-0.782253940394661	-0.372411712500853	1.0800518068695681	0.9344752745523454	-1.0016237410814395	-1.2563017731765507	-1.305639382650136	-0.2606709889871305	0.28598415469901944	2.75349321546236	0.7213593244664244	1.0661543679281404	-0.04565037941296119	-0.4770953335081721	0.5447611885076189	1.8695656055981948	1.9516083198001966	-1.3186634252368987	0.8192115458656083	1.203098810163752	0.43310746217745244	0.4721032806715518	0.21865799329306174	-0.04439240007811317
RAS	62.0	-2.175466398764454	-0.7795029023007611	-0.08075282875440894	-1.1677350233193893	-0.848663642541342	0.47869625909101543	0.4797535450882235	0.018448729265876977	0.2277705432891788	0.31114699808074536	0.4498510721134675	-0.7424617142219129	-0.5210259554608043	0.29371325223647043	2.150760265762206	1.8641573600828198	0.2907174139886624	-0.35905410372409524	0.35531044838018927	0.3886225303758413	1.2618123641986043	0.7285511232209708	-1.5292421854617881	0.43921024872045455	-0.741861398276061	-0.36335223970385583	1.1039947850703757	1.0079308501787705	-0.8804018145242434	-1.2490826801592676	-1.3669850332866826	-0.19083626792145436	0.2999114008008495	2.817800833198306	0.8172622962121311	1.0930829430815148	0.029835427429037126	-0.37358850591218346	0.5794604232324497	1.8984759053845293	1.9334732655621534	-1.2685428802652419	0.8365055507295324	1.2225132341822735	0.39721429603487907	0.5303493636456568	0.25191013980441473	-0.0074685293862900475
RAS	68.0	-2.2400680385428897	-0.6576644089052083	-0.017451199712669518	-1.198661108271208	-0.8365510595137585	0.4051972244093091	0.49875562408319685	0.04576894800606165	0.22059120170420918	0.3148609491673053	0.4858637549591282	-0.8225230507892702	-0.5547478999174613	0.2666458988833774	2.223119006786992	1.899447916205776	0.30041942354724194	-0.30654981548015037	0.3648577367250434	0.37923666704227577	1.2416459109773377	0.6939072579719916	-1.5716108813920004	0.39752973643806705	-0.7394882770890118	-0.4301519107386263	1.115208167904296	1.040403977362724	-0.8116380934961688	-1.2760571487111572	-1.412431141529941	-0.2222451035130842	0.2855326816633286	2.8633026103231995	0.8314146323802747	1.088735002744791	0.05990589933437985	-0.27233332738694177	0.5735309406491542	1.9001764980973532	1.9133027854862532	-1.2494459177722728	0.8203837209053673	1.227351978413984	0.3594606639684715	0.5574328451818984	0.25544362614564947	-0.0030068693609807615
RAS	74.0	-2.3027979905324583	-0.5859995743728563	-0.005603041439168387	-1.2177770297854542	-0.8258654225876482	0.33169150114275503	0.5093866818428323	0.06561232015763686	0.2125650120251358	0.3158908458203314	0.5037668677537493	-0.8669978613390397	-0.6146889612055499	0.2445532642733045	2.2608986883668045	1.9157896865151678	0.3305211274269905	-0.28024147346762607	0.3525106167460446	0.3506762945111643	1.2207372966833265	0.66998878637753	-1.603597965631121	0.3579694175146572	-0.7379362503347247	-0.5146269755918739	1.1154964833826013	1.0502441970667074	-0.7540996987340042	-1.3123133087899308	-1.4107609786184223	-0.2786159928201891	0.2788889866415226	2.8797590192240508	0.7649754570377596	1.0706659630563786	0.07662832643324466	-0.1852228333057865	0.5719635155187485	1.8904622015667196	1.890160606113168	-1.2367961321492256	0.8037906615571693	1.238923337353895	0.3165444295690572	0.5762041278700675	0.26041918335819053	-0.011816488855224124
RAS	80.0	-2.342680105438968	-0.46000929335723334	-0.00048125037840089446	-1.2220641313272453	-0.8075105106845454	0.26341090015052054	0.5221275264720611	0.0871306948330904	0.212685621558498	0.3136067198058994	0.5267553294840328	-0.8842105362144774	-0.6770294934476662	0.2199983143186774	2.295644431866921	1.9230307952419932	0.3206650419183777	-0.2632599798509451	0.3102300202424052	0.33488588672046476	1.2013723033125192	0.6572559628630933	-1.613076803755084	0.32399102146451286	-0.7133501677552203	-0.5673775092174883	1.1129863933150548	1.0634209958157623	-0.7070634135598531	-1.3371637957770066	-1.390398164499013	-0.32340829148699285	0.28553198066946733	2.8911834006733996	0.7347993308126769	1.051110671140625	0.08508052041063854	-0.12058649211507991	0.5778704418295995	1.8851030136345315	1.869438668396065	-1.2253681984473288	0.7901098806712312	1.256769109616933	0.2750646047056542	0.5974334077376675	0.2604791360212621	-0.0151972024435592
RAS	86.0	-2.3760744002051175	-0.34810199007894044	0.007928118781628512	-1.1952207461906266	-0.7817648287412264	0.19515040976640777	0.5316192614677053	0.11125238766163216	0.20931632082905824	0.3097141234091019	0.5446753871582469	-0.9279644498785823	-0.6972264930441234	0.20207912546171927	2.317484708968655	1.9327974636657481	0.29838335777981734	-0.23428712231518908	0.27702059812872937	0.3196971304781448	1.1810964082135518	0.6477947055686322	-1.6128308524907697	0.29992574258482624	-0.688568380304328	-0.6025786161793184	1.113252373078945	1.0765287136525168	-0.665071114062713	-1.352502616825376	-1.387289599279597	-0.33966270983866875	0.2829984905775557	2.9030190459792666	0.7299606680974036	1.026892002471183	0.11994607473754827	-0.07531782109367101	0.5890986955858776	1.8749103684533128	1.856400310464327	-1.210094047809876	0.7818618664570572	1.2818892086906752	0.23098981922245912	0.6089380692224271	0.26655605848718267	-0.01463316985522435
RAS	92.0	-2.398755228145191	-0.2379412795386971	0.015458669469887673	-1.1877047312234805	-0.7604867967244093	0.14708182830139735	0.5344694139695964	0.13310547043253299	0.2043332803684444	0.30886996606575157	0.5660677264169107	-0.9528964903086552	-0.7067012767579142	0.18384826624037082	2.343263929174846	1.9444458975550007	0.2904890616767218	-0.21323182482877448	0.2648586892769615	0.31594721977627244	1.1663552389229994	0.6336359757347341	-1.6110507098709068	0.288874979776682	-0.6592819796604024	-0.6704783500723458	1.1195490233294045	1.0872543271556292	-0.6397753461733361	-1.3728200615259702	-1.398731872719552	-0.3649316116660712	0.29069981952009816	2.91191124180947	0.8269504191617522	0.9990078529039085	0.1714465800743184	-0.04937765157424982	0.5995084605941472	1.860648523107941	1.8443551495618984	-1.1923065477797403	0.7866130982857682	1.3202047076912797	0.1826178436241064	0.6197845329296231	0.2638838090909693	-0.010664714232823688
RAS	98.0	-2.427629168437445	-0.156649483302725	0.028600929209535858	-1.180304560497236	-0.7514539867730586	0.11462373916694832	0.5413105055833877	0.15286939401061872	0.1961944600423195	0.3072603954098283	0.5738806005448421	-0.9972647146624565	-0.7018009102316837	0.16625281479603138	2.343266464641395	1.9394881004878033	0.28428620906116076	-0.20891890943509472	0.2673576840978843	0.30378521817819887	1.1498824204984166	0.6242064264640117	-1.5982118703051695	0.27350783629267916	-0.6534817440989948	-0.7377939433537529	1.1260328222296183	1.0954364090728692	-0.6188762135831706	-1.3841927596834878	-1.3847533801272307	-0.3869152416204199	0.29337993659072914	2.9129699221815457	0.9053163062596633	0.981547109049612	0.18784854530637476	-0.00576897319819923	0.6214377358339673	1.851406748295453	1.8358718582852052	-1.175880062771107	0.8039203582396006	1.348094672184749	0.1466798765965384	0.6397924946417106	0.28225618632836624	-0.009979891659480452
RAS	104.0	-2.4544242833707806	-0.1006063025934526	0.030156985485671636	-1.1863193441610942	-0.7326494114885637	0.10462945628373875	0.5410691595275959	0.16403509660701582	0.19353597116588905	0.30731525229412887	0.5747543395460564	-1.016404339138957	-0.7043765093469183	0.14970306685276605	2.3365528327917167	1.931655020562854	0.2731438886838346	-0.19368045522720073	0.261006639958259	0.293524401656107	1.1383163990886536	0.6231594444596669	-1.6025807137862915	0.25344918987938175	-0.6673336267677875	-0.7838686009511348	1.1279542935604268	1.1085279150287286	-0.5969966128021512	-1.382065227755474	-1.3543303273617013	-0.4086597562695203	0.28744984015531205	2.9113914429713836	1.096027020592431	0.9794019487963296	0.20822180344447466	0.06471811951031191	0.6650651941607384	1.8598997926847862	1.8269186036977394	-1.1612951505455198	0.8198048725895097	1.3504241022779635	0.11513546290562755	0.6499853522401248	0.29485003228772066	-0.020837976928482962
RAS	110.0	-2.466690071116306	-0.05530718568776849	0.009369307520757977	-1.2025378057322011	-0.7020235376753073	0.10132823712596693	0.5474597477314809	0.17527221636057472	0.18609259150695792	0.3099413584476429	0.5704879262179622	-0.936386758953798	-0.6918137610652192	0.14564970795927903	2.419543126053283	1.919741382565815	0.26491600052787295	-0.17952417245843705	0.24515195481100063	0.30036097234813075	1.1258725825035627	0.6228142919886792	-1.603441875042021	0.21355848888549575	-0.6681735062331181	-0.7773640043641318	1.1298758336386738	1.244946765562697	-0.5568793820541307	-1.3669115273423138	-1.2693695608082163	-0.42452878512695186	0.298057556548058	2.9035451874147755	1.3475565387923123	0.9833880514489026	0.20347953057680293	0.2212160922955745	0.7831101420442413	1.8600596710769657	1.7962846909055288	-1.090520240040433	0.8013095420909749	1.386432621834275	0.0944315997167151	0.6528086056836168	0.3282827002297452	-0.03750185260781148
RAS	116.0	-2.287949165718346	0.48547506681171637	-0.3744500907755647	-1.17775766016216	-0.49716969117827986	0.26951843442616835	0.5065609430532962	0.1848778168307123	0.13660365199861707	0.30737505381126157	0.7654008899394986	0.3424252439158427	-0.6447366743438978	0.16683236159739917	2.7484902749679816	1.739080747980027	0.33293575275977877	-0.044826214657572826	0.03598806092194833	0.6233954272202101	1.1146813376402231	0.5711386327136806	-1.6055995125735179	-0.02975440240858632	-0.5129809553337424	-0.49467380795552096	1.1476663706963695	1.2008863361522912	-0.036181079070350904	-0.8465692210859407	-0.1316242465981172	-0.40388489776801084	0.5188463548701274	2.458940842201956	1.3943913925592704	0.8346666757833381	-0.011673342327618635	0.19283142087853014	0.6990986426595177	1.8584920248353092	1.2533287249623066	-0.43230825558444624	0.6357391388755183	1.8477791096754195	0.21585554200186555	0.7011596781620967	0.3380429961705821	-0.21238583095055508
RAS	122.0	-2.299374351831875	0.5285507098902368	-0.3711592937893261	-1.155391723583526	-0.4907064331275062	0.25509152807443475	0.5066250322144944	0.192586680605729	0.13418764989494164	0.30663569454390516	0.7739315179743168	0.34359781449477556	-0.6315041010601227	0.1557426704653285	2.750065424598574	1.7355061017088775	0.32752775277753077	-0.03197090959133565	0.046294680635082845	0.6219613962921579	1.1093267511176055	0.5710213041870897	-1.586819431041704	-0.0409073332988939	-0.49364421664935376	-0.5123916635169942	1.1486782421608017	1.1970382414912872	-0.01569824498330731	-0.8479893106959693	-0.10681226490724498	-0.4279082344335626	0.5240471416896332	2.464843572359025	1.3942177936433822	0.8214397023634478	-0.01396901010476234	0.19770215246804387	0.7101319468704548	1.8488847584091643	1.2569549924388839	-0.41219192164786483	0.6026887556386177	1.867167204678934	0.20387868988175115	0.7157561997241179	0.3438498171606323	-0.22385514453325062
RAS	128.0	-2.465652400900308	0.21504483094528076	-0.13596820079986396	-1.154489982727713	-0.6029596565554254	0.17603707417601616	0.5460356940511419	0.2147754385981718	0.16873266391537442	0.30640340657160187	0.6437860521208547	-0.34899405952851514	-0.6234648718830567	0.1305932022982707	2.828254649532274	1.8614127126195312	0.25555832363844166	-0.03996005348434545	0.20894385781199207	0.45168358848628654	1.1087674310092541	0.6180631761515498	-1.5663980144815857	0.054691464581769655	-0.6068815405405864	-0.7863859121754639	1.1361146769315382	1.3475895871325132	-0.30498957651293296	-1.201306915418778	-0.754618816206892	-0.46338582450661836	0.40212591000436093	2.7945169956890523	1.4188180776853017	0.9147441354826913	0.0680392988179316	0.2662982151865217	0.8299349170045536	1.8430786500465428	1.6038365570464275	-0.7425859122638219	0.6742931239614133	1.6769692552615194	0.09757776293349507	0.6934107613194139	0.35676865379668915	-0.13256410699182158
RAI	4.0	0.9937224174875661	0.2992495394086467	-0.40468785513450495	-2.4790709087101583	-1.9581457453349422	1.7518492288304688	-0.6000102477934833	0.5978904784295981	0.09450703802740856	0.6035673146894014	0.8765767538175714	1.2259938250773208	0.4347337238156044	0.04404369249593752	2.495863000091408	-0.07798231373181852	-0.9675053849942356	0.38916889886802924	-0.625174264194135	1.4165177938577023	1.0129647860779205	1.059045715360901	1.0072661177479185	1.335760823643237	-1.095479096465772	0.5812909084925424	1.2507590349105864	0.7488492045006344	-0.32867874447372375	0.4154821750552465	-0.5155323613414239	0.887891087900812	0.5543138704157834	0.8287400003918857	1.4267613184459034	1.712711226115993	-0.9543406824012722	-0.44828223160900516	1.4898481578416898	1.410258626198216	1.465257860104759	0.0386217805226417	1.064337121255011	0.7197720780470818	0.9500996847029662	0.5702856450342678	0.6103021104483132	0.5344381449045718
RAI	6.0	1.07527716959774	0.2478803351268608	-0.6404910398544591	-2.6060057452309624	-2.239505231816641	1.7547335015556709	-0.7953830570923308	0.568231800626853	-0.016347842663313458	0.5046244417539806	0.8819937240340675	1.1836103452747693	0.31785464906396443	-0.08640300837610017	2.487384109315465	-0.11981805499218263	-1.1038919215143717	0.38744300240859914	-0.7434854314281341	1.4144927019246214	0.9500486419835914	1.0059712697115173	0.9886495459672046	1.3059986097616532	-1.1657096224604442	0.5354811220737707	1.2664467148892606	0.6832036672475941	-0.4265612788728889	0.2704864757257219	-0.5309271065143495	0.9057772318294505	0.49763469258907905	0.8203307682680804	1.3768448546751735	1.7430598194029006	-1.1538123075306985	-0.5411876024724428	1.449227589593765	1.3419604497273636	1.3597443825912587	-0.015570889523108644	1.0259637768414192	0.6658609206586841	0.9014961001560489	0.512698644550283	0.4883538090041329	0.4344165784696357
RAI	8.0	1.1038010518881571	0.18035018240197775	-0.7584975891595306	-2.6715551111053526	-2.4474727738732556	1.7737580493563319	-0.9174203241572119	0.5471934132565519	-0.073328982542176	0.47550057137459284	0.8773108766513713	1.1433138090770378	0.25526720313559703	-0.16804611255191335	2.5009025293670715	-0.08957560228396381	-1.1786119801345063	0.375151178133964	-0.8221410065144807	1.3995265425478653	0.9115267316505058	0.9772230547053647	0.9320866470548417	1.2788463668797103	-1.2139668671159307	0.5346893667611717	1.3230374087178165	0.6340277792100022	-0.5061074733236618	0.1509332663770766	-0.543874755798891	0.9240621829006014	0.4605359478723584	0.8150398957909969	1.3435688642253378	1.7597751563997668	-1.2480710558345358	-0.6106383690073648	1.4174338016538068	1.320119213907155	1.2865036293123133	-0.058108304461863804	1.0071163511579737	0.6333536552341253	0.8630238387563866	0.4587638274990479	0.42340833886297985	0.36489316653164167
RAI	10.0	1.324407954227581	-0.2951717913812996	-1.425060435826307	-2.906048620243337	-3.6872516768151855	1.6409124162910314	-1.605908911532003	0.25789444165657327	-0.5838525183039494	0.2576712652497874	0.8017107875063596	0.7595550683296942	-0.19150137403028872	-0.8872997524621535	2.4282458404261256	0.03502995724783381	-1.5255963412155575	0.24270126351019772	-1.1275095328677776	1.1179443399642734	0.3405418174024371	0.5841389098503582	0.18549772618425234	0.9422671166671638	-1.336244010882676	0.5365275097050448	1.4343660903092428	0.08267665013997856	-0.9527093653224684	-0.4947464407983796	-0.5857322920212862	1.0202189835314452	-0.06457684129475971	0.7440948535526414	0.8070274563084425	1.5775270388008473	-1.6723325936842852	-1.0202648443064521	1.060807864951816	1.05143205597763	0.5743083936207664	-0.39170562336452225	0.6941108928746041	0.35895210429456353	0.46813352899282606	-0.05046055946341542	-0.21381384282330898	-0.2015520643284364
RAI	12.0	1.1337531758967327	-0.6899802162137443	-1.6390443969631756	-2.8561604376717327	-4.187460905206325	1.3868937092078308	-1.7796935659297197	0.04846614523908753	-0.837471752700507	0.16450212961287128	0.5708940520091054	0.31414426705005877	-0.3908916613600574	-1.126203216303948	2.160890317547334	0.08868525898230328	-1.6267047644408148	0.18575733982205436	-1.1598424497582378	0.9751050271926888	0.12378879613740652	0.34414541516509906	-0.16984251405195733	0.6049567078527456	-1.324004134157877	0.17339179185735573	1.3258706171920271	-0.19534944648276104	-1.2935250596606551	-0.9327461306933166	-0.6604848215488668	0.785276374703181	-0.31272676416886375	0.9707390125571841	0.3108905725478431	1.4046611331426058	-1.8956147507406715	-1.2264767259081688	0.7285520171269788	0.6934701235906646	0.11562668198822047	-0.604427471719229	0.42196321935508846	0.18213685358800874	0.1718420316308	-0.40299399454785373	-0.8625576627296778	-0.7162065936492815
RAI	14.0	0.8807371280219556	-0.9864692369104944	-1.6995337190144364	-2.7319368045894588	-4.326443171143107	1.2046656884656506	-1.809725896011636	-0.08624424234197406	-0.937218035693652	0.09724470797058658	0.40742948161601455	-0.05418818909814761	-0.515963977792394	-1.1733827960394159	1.9355513055382016	0.22506896531797313	-1.639074950990964	0.07756290685963937	-1.1264836728916763	0.881587122234882	0.08157759709151662	0.21860534408030058	-0.526880246818131	0.36737721791932376	-1.2774719974614928	-0.3021740844363289	1.2286895327124046	-0.2877977917689636	-1.483711557903354	-1.2163400841559484	-0.7126208385053597	0.383334785146396	-0.352203049606037	1.275863016778506	0.024012378853359138	1.2663808535999463	-1.981639681159922	-1.3173560979226941	0.42856580160128577	0.45560064752481066	-0.10061653780248027	-0.763243275981148	0.23142960509019	0.2104537635167906	-0.08213319245797991	-0.5662507453144597	-1.299661350480665	-1.02961652382803
RAI	16.0	0.5952651515089912	-1.1670732030977435	-1.7227525562081236	-2.536990391622333	-3.956764747626644	1.2001755438966668	-1.6736508696257621	-0.10786041950205337	-0.8643122079741633	0.011066678879743561	0.28560140540592766	-0.28896499148959365	-0.5063695409974052	-1.0031825379004835	1.7932037550483737	0.5445646710425367	-1.3765596381870664	-0.06518256751782191	-0.9529363891958774	0.7799443335848947	0.26520682984184313	0.16240674976476235	-0.8375601867095652	0.23630443012248428	-1.1514329136514296	-0.6275323836644817	1.164930398201205	-0.14246963550848882	-1.6276559621454951	-1.4194530308651232	-0.6823148023452106	0.02679755780594948	-0.19339184088911923	1.5286689008652756	-0.06263683615444958	1.1374084108127467	-1.9532035335039466	-1.3295983536964575	0.2545812032965337	0.38819940713509166	0.09707495046694459	-0.8500850334199409	0.1495131341694663	0.18989700489099298	-0.19147073390150643	-0.5876327609037885	-1.5051552214333055	-1.0534547735400719
RAI	18.0	0.08327499269470928	-1.2722074031241175	-1.7000228613495565	-2.0962979186307313	-3.346830645023202	1.424595359242187	-0.8938208991363001	-0.0834728401863419	-0.4831213639413429	-0.23556414166807757	0.14846598913138584	-0.31150249709689176	-0.2789461228872982	-0.010039784380092271	1.7478625124563647	0.7714222740291362	-0.8127345583974541	-0.12995235001478966	-0.8973843582651322	0.6770803086816437	1.1761519743882658	0.21281722188295818	-0.892436140441441	0.22387458244643546	-1.0794936960713852	-0.7186449728481801	1.2398126189974583	0.27226890260998277	-1.752379302688056	-1.4911851032997514	-0.607234367663584	-0.30992964402141354	0.32656986559636614	1.7630298891189196	-0.010138158861459254	1.0336044845589387	-1.5053039707577736	-1.1917179436131693	0.2640990273679426	0.5347499439355887	1.1969432825227708	-0.9350024297978721	0.44408536862585485	0.2726294559370138	-0.05477571884336644	-0.4498638047898546	-0.6945216495273875	-0.45971496987381305
RAI	20.0	-0.5064033591441857	-1.3061307446545618	-1.4035957418612772	-1.152538910063755	-2.9495411298001835	1.3557785098960375	-0.5508583467896865	-0.12333312702279067	0.05598986516848976	0.2383203489277656	0.09149666499987559	-0.3257921871629697	-0.49994358044673437	0.21900547813343288	1.6807333702931497	0.9924064879037248	-0.5765015747827913	-0.23967548418272	-0.793170935764717	0.6031021605220296	1.2260618753543342	0.4668949987784612	-1.229400543177425	0.38599972844833347	-1.1229638141032707	-0.5853842620343803	1.2169699745926972	0.2186207586158229	-1.8611601046701058	-1.430394097442015	-0.6016605752896353	-0.5665616151466569	0.22430960870927502	1.9975383779752838	0.07526649285342986	0.90444878440679	-1.0942016996576611	-0.9982969846220114	0.3696599651050552	0.7600808743081783	1.4785258797246656	-1.0652624849648238	0.6825501859450582	0.29433482991748916	-0.01413037130465869	-0.35558119461810117	-0.22328345593873186	-0.3820779447666546
RAI	22.0	-0.8135202081271665	-1.3110516413980482	-1.2136089729349702	-1.0127932971748081	-2.7300086077907357	1.277188725214329	-0.4597853001716203	-0.19722215113469826	0.12685458841443806	0.16977992644864637	0.07320340817542957	-0.4348650664947972	-0.7302844724217585	0.22165996267468127	1.6366314246366491	1.0711867929039414	-0.45770797164956173	-0.35527658054536865	-0.6797435539684	0.5468167570779031	1.2181917013725532	0.5058373587816084	-1.5765390352070252	0.3625483478832803	-1.1013295754082872	-0.4998076889929001	1.076153481800118	0.15288094133959068	-1.871635059665689	-1.3707379167399925	-0.6415051203098011	-0.723876841766846	0.1683488025545228	2.1536810253594827	0.10608662379163923	0.8057718385335105	-1.0508531073528327	-0.9289297089803963	0.31582817337413355	0.9586545982223534	1.579307381415026	-1.1859085461750805	0.7139804539445096	0.25879850661310555	-0.00040581861142653864	-0.2782319330997446	-0.23220540618625554	-0.4094757549157652
RAI	24.0	-1.0336581600160522	-1.3045139435516242	-1.071003785548416	-0.9369225051184407	-2.4490473629070677	1.1970891411311055	-0.3300144604292462	-0.24683047411780099	0.18492490230318642	0.11421694904506884	0.08747795248032934	-0.5168629357396377	-0.8871862214469893	0.24455170345768032	1.6415816265925975	1.1450387689082162	-0.2386703299734492	-0.4471416701739614	-0.595608459669536	0.5056492167035592	1.209769274065812	0.5045409348939415	-1.841379150238699	0.35121712806258837	-1.0673227178695275	-0.4492280862520258	0.9514810772033796	0.19995899547629173	-1.850625218438015	-1.2973591558791726	-0.6906572943048535	-0.8120807613867108	0.14652272453778695	2.2627470019467375	0.16680149119315826	0.7562415730031039	-0.9226083633742626	-0.8755250100051793	0.3085800009846285	1.0740579169888598	1.68810336206105	-1.2637496486435682	0.7233361023551461	0.22239518147700657	0.040881500219964124	-0.20697019299891478	-0.18894727088034152	-0.3870244745525008
RAI	26.0	-1.2029615843971169	-1.2846276226684734	-0.9611912743718778	-0.9562803081328063	-2.1162833092172564	1.1331692939044544	-0.1789394097864651	-0.25090698037412246	0.24050295862129487	0.0469927770091541	0.1127457944970398	-0.5571977531581443	-0.8916457237534561	0.31517564280130167	1.690094541369517	1.2121474321122037	-0.0865423299582418	-0.5110442583619813	-0.5247772520723573	0.48126310983213366	1.218696069992063	0.4965674310942454	-2.013448454966763	0.3524414321523814	-1.0604518083904586	-0.38932682666489676	0.8056565146302416	0.3662096555351389	-1.79120777523052	-1.219944097307683	-0.7228934335402954	-0.8477840985495495	0.14902306530706783	2.344397223848837	0.24581702069104197	0.7550671555934907	-0.7138697823715	-0.8251270228041193	0.3297857839516305	1.15961292812832	1.788400897345928	-1.3211280663058085	0.7440900960338127	0.217051805367198	0.09315108329531607	-0.12760800076483947	-0.15296579216345957	-0.3291070246470072
RAI	32.0	-1.6377063657267281	-1.1463953012886172	-0.7712054118208006	-1.1290946078220256	-1.4767951187639934	0.889618629776967	0.05567224773169648	-0.22600285936447073	0.3244272305131948	0.13387154231122628	0.1806987329960162	-0.5618365600857087	-0.8649179732979554	0.3488557651009844	1.805889197909508	1.478503408058803	0.15153784815250507	-0.5747780359977128	-0.09494548358019575	0.4212353922003476	1.1898317138952286	0.44874722805268313	-2.2798396315118117	0.4149028673987143	-1.1045433587464424	-0.4160802163245453	0.6498412932942571	0.5812205803682746	-1.2802043352839283	-1.1673643916822354	-0.9239375236820929	-0.6134030540621224	0.15348249155114044	2.501460694228053	0.30602237051245723	0.8147747188674908	-0.22054657262851146	-0.6910452770154037	0.4161837064316121	1.312210844076607	1.967242013553132	-1.3679781629861298	0.7910588699463387	0.402872100515613	0.29402003560048795	0.0630849869145864	0.09012132479103016	-0.1447162793510511
RAI	38.0	-1.7844037242629427	-1.037467365408239	-0.47115793123338223	-1.2134183045102616	-1.2210669205417186	0.7031007220088569	0.2798555776330532	-0.19648599571379285	0.32771740822982426	0.19513485787844692	0.23754902483084842	-0.5371832249578958	-0.7661871912442372	0.3235301776110799	1.8937316355323297	1.6751856092783652	0.23690802181054108	-0.48504232020903165	0.10691106992383108	0.40137221563285125	1.2205584266196712	0.3954629025106279	-2.3434600388504205	0.42447078464041993	-1.0785801391217786	-0.35614001408991125	0.698745158599749	0.7860890746473066	-0.8550646706112944	-1.1800550093024125	-1.167566888110673	-0.3815754907800234	0.18336429237655744	2.6028663183404808	0.17539295439845962	0.9307730293386536	-0.014959320680560526	-0.5645024213917658	0.5198939884438852	1.327026961061018	2.0289113201347706	-1.302485731946124	0.8041260222023862	0.5501264224391399	0.47232904890131444	0.16564631820638237	0.15007555877270734	-0.041012447931238157
RAI	44.0	-1.8166004625927101	-1.0284355421699976	-0.1665537976931918	-1.2915784015110268	-1.0966357745445057	0.5647042794383555	0.3798854976839551	-0.22021303556733923	0.32975151293205757	0.21314950560108253	0.2353207014703386	-0.531817631346488	-0.7692370223764876	0.3195959111663503	1.9164562194447188	1.7464056693776624	0.26062666081987074	-0.41936455288690916	0.2562845723512453	0.3751374712136429	1.2536764857016862	0.3856246338230439	-2.3868008961157363	0.36959756036218394	-1.0479315501483717	-0.26948424370555263	0.8926466640590621	0.8726685937771155	-0.7761875989324328	-1.212070348973439	-1.2391024301934561	-0.3735998851725753	0.18488221387670345	2.682050916024031	0.11049503071375544	0.9601014864170082	0.0672830623295809	-0.4480911330092834	0.5541722139682568	1.3131574204530836	2.057590569011077	-1.2900527972245748	0.7992056499511097	0.46443133765004363	0.49802200464713514	0.19417780093694018	0.1216647832364692	-0.021475091223466154
RAI	50.0	-1.8578498182706087	-1.0304661086691917	0.05166935834227394	-1.2991710501744844	-1.062789479273362	0.49123326372433823	0.4352477768982234	-0.24032006128858693	0.3374211316723961	0.2191949277424	0.24069489655313975	-0.5561688296510847	-0.7954611511508932	0.30934323614260645	1.9059238418562434	1.782274301086216	0.2802524529040725	-0.37899739052748044	0.37459540751150494	0.341642213237535	1.2296914884731647	0.373529082125188	-2.445117927582081	0.3272565189215701	-1.0266930435831905	-0.23779317708167108	0.8904462934239985	0.9419917263157601	-0.7529931417625847	-1.2227046786768443	-1.2755972108561817	-0.3531059254940086	0.17740318636907565	2.747540113530177	0.15365603729904237	0.9456491435941018	0.07052627854342847	-0.3797141615237309	0.5585072121693343	1.332912652117533	2.0712138442523513	-1.330446630745214	0.7972281977422396	0.43349008776288545	0.4891361277675877	0.20024503066049595	0.09402617236020407	-0.015511520244041939
RAI	56.0	-1.8731271538535579	-0.9608469036141771	0.16385378024379185	-1.2804239750325872	-1.050536552795299	0.4784320143996098	0.4539809676670163	-0.23014519856784021	0.3413571114754812	0.22586102199302172	0.26559423812739896	-0.5706899045903928	-0.7518317036051468	0.2963388979279186	1.8982014945127237	1.7826917352349665	0.2713586615033027	-0.3321712106994849	0.43287535093326496	0.34179700416545317	1.2203815490409735	0.377626215228725	-2.409516937644658	0.3304576737916528	-1.0077480324970811	-0.19987453317736154	0.8909791361020611	0.9855647571392553	-0.7287681877370036	-1.2140547605983798	-1.2661618517444615	-0.3120364901468356	0.1923258220696137	2.7646563558467996	0.22420333338256423	0.9372751349752964	0.06562113851558986	-0.3427493407572249	0.5816095377392091	1.3556838027287876	2.073413297183746	-1.3241292713098682	0.8050346396472233	0.4321611392093501	0.4589009025021591	0.22043129467381517	0.10726355385492051	-0.01692831154758532
RAI	62.0	-1.96451765323824	-0.8638839268922266	0.3229185749174591	-1.2660204971636966	-0.9850963006154317	0.40479856001826103	0.46499396209488736	-0.21730477195373116	0.3169224180217545	0.2259267064097688	0.3123861880555094	-0.6989398008204908	-0.7229307718782119	0.27211526636582517	1.9218175516691234	1.824259929640269	0.2570610074249689	-0.2745907123996019	0.4906753433170858	0.31905188160811526	1.2053533035487969	0.3598165738738028	-2.4034281526472094	0.3103752636698856	-0.9871763604445133	-0.22762253389222478	0.8916809615494147	1.038219431632793	-0.6695133149631763	-1.238120122261293	-1.2998899830057213	-0.31133172874522713	0.20830652397426494	2.8038165475781325	0.2761652077452899	0.9553853482888931	0.10361997387078947	-0.2971010339908232	0.5909616513061978	1.363465534010557	2.0652371874943567	-1.3182663028874977	0.8037447264683918	0.40466540248547667	0.41071976962734047	0.26994335364726846	0.11975869456544885	-0.034506132001228526
RAI	68.0	-2.034225432601881	-0.8282049890813276	0.380216447300478	-1.2579631360045451	-0.967505989399441	0.33922425637016695	0.4726596353303069	-0.21291721030903252	0.2961030530543383	0.22222164825399002	0.3249440351040543	-0.7960830831972815	-0.740998048052618	0.2548704881061394	1.947332446845272	1.8639469799613906	0.2581051990291647	-0.240862761560182	0.5130049881437766	0.2975864740223647	1.1899657794954488	0.33408066617933685	-2.4356244247356917	0.27389656065118984	-0.9889399031549969	-0.3370994731925654	0.8846399725490757	1.0582071508537514	-0.6126583131439902	-1.2808921418856063	-1.3365545299076984	-0.3470817872305935	0.19828812268267487	2.819234139834066	0.27254025130587023	0.9556724292720481	0.10939088484010608	-0.25007137738657664	0.591358144072278	1.373302533320255	2.0562371107411663	-1.32643918759946	0.7918321182607208	0.3786261169619293	0.35670529708166604	0.2925756708014614	0.11160140679613098	-0.05301719408692105
RAI	74.0	-2.08005456301753	-0.8059612236335854	0.40408056333623416	-1.2485120394456553	-0.9634709560899454	0.2734422103659274	0.48257607546166154	-0.20463026729695882	0.2848496460018782	0.22040303643092213	0.3347140409792485	-0.8555155728848611	-0.7543949759489811	0.23992251571110823	1.9525331363941392	1.8851819022744731	0.269376454894841	-0.2275713183265653	0.5026896376843363	0.2711487824332634	1.1745759473398998	0.31806424915511006	-2.452495810442922	0.24212499013121658	-0.9874050368600382	-0.42545024658271363	0.880848486378645	1.060821549788845	-0.5541509943476871	-1.3287745824113197	-1.3329921965786995	-0.3818921632281686	0.19058706244192836	2.8176977467439146	0.2430291188567113	0.9500617124936998	0.10885622448687118	-0.21122867254719008	0.5917612552787789	1.37147122107662	2.0393545073407107	-1.3323767494760426	0.7848873234426222	0.3655332977043099	0.30029089593581826	0.3138364433107365	0.10795633980020855	-0.06542187665761447
RAI	80.0	-2.119700910926295	-0.743719049066493	0.4187321566210863	-1.2392256060048348	-0.9483426305115471	0.20117886040044827	0.4955196154105299	-0.18843385239389882	0.2766876154397367	0.21929255576567286	0.35779508596551013	-0.89541593237594	-0.751068647401701	0.2245567935476808	1.9637252362849742	1.8960392170464517	0.2622522592033293	-0.21515752275723152	0.4569288906090243	0.25372291870146946	1.160057295470131	0.3159481585977718	-2.4404776206995455	0.22172932614334845	-0.9705661099966415	-0.46777116405768526	0.8788493557637009	1.072117551882515	-0.5164491441428065	-1.362282056995499	-1.3325650184925473	-0.4085261038091824	0.1949727153468385	2.814870094492636	0.24283419085138364	0.9477733687741802	0.10003838485051648	-0.1797041997436759	0.5994427754844188	1.3781862051675344	2.022781101183274	-1.3363970283119788	0.7831427874992107	0.3695567830903127	0.2419768976834012	0.3334303240759459	0.11525841325580664	-0.07481639359307483
RAI	86.0	-2.1752579195690305	-0.6869039883546602	0.4160316910628353	-1.2223501673005	-0.9290006816488307	0.13308703027591443	0.5103893284931543	-0.16823357593603455	0.2722201593830701	0.22146881141413316	0.384311845120417	-0.9411772705936159	-0.7350975346514643	0.2090843336059484	1.9708754654454654	1.9106325898498266	0.24666459908145985	-0.19169159483450768	0.41193482032384454	0.24354329414475168	1.1432135241942236	0.3131363823818856	-2.421425402029949	0.20792537490654425	-0.9480485631792016	-0.5276365476004358	0.8715093947891354	1.0935532884432309	-0.490468221472201	-1.3821406672161307	-1.3452983040886228	-0.42275977211827104	0.19645059690366537	2.815744733924654	0.24877950914900795	0.9435391288012901	0.11211380130298462	-0.15183011301004784	0.6135804616054624	1.375895305724742	2.008488561476592	-1.3357491556494938	0.7843599424002397	0.38704948837395886	0.18532483395535612	0.3534810373767935	0.127877986028972	-0.08363155994437022
RAI	92.0	-2.2175532896098575	-0.627477372986825	0.4258994184114315	-1.2112869663652002	-0.9168522184533286	0.09573340904033269	0.5186346483403055	-0.1466061202118468	0.2669532163254648	0.2268530425545316	0.4060015360806702	-0.9886111068996591	-0.7261113346150019	0.19316787969506216	1.9881371020522072	1.9191312261804925	0.24611974360183594	-0.16827314131416335	0.3824618826614352	0.23848179998093952	1.127588596911011	0.3130274998112509	-2.3981119362756362	0.20497921019617696	-0.9299350072390853	-0.6150231181290489	0.8717005032604197	1.1050041474696422	-0.4684401582143543	-1.4002019722681893	-1.3498368061033152	-0.4436518007187786	0.20142586209412808	2.8185654336172816	0.29833901475041574	0.9282726203027346	0.1658859037716975	-0.13448444421560796	0.62751257201925	1.3743727362895888	1.994969714464077	-1.3316208878067306	0.7952659946621178	0.4244408189082925	0.13582032192960508	0.37831125206461574	0.13190709566640854	-0.0834762743208035
RAI	98.0	-2.2534073490269346	-0.5697043127486117	0.4327467631590078	-1.198749837162884	-0.913605500581926	0.06156829239613858	0.5237427619321976	-0.12673892660665056	0.25743405296739225	0.22906583445364476	0.4167637436474383	-1.051301673002034	-0.713719814841564	0.1820137257811078	1.9978655374993337	1.9155697599416075	0.24103884902479214	-0.15205046557356736	0.36923361188718945	0.23025668527806625	1.1129227087082076	0.31341825843730914	-2.364222099191587	0.1959864716406793	-0.9252635101270529	-0.7236929071976815	0.8749189047602438	1.102728720106998	-0.4416501589478829	-1.4111914526930744	-1.3454646063685034	-0.46527444733429596	0.20202173902431195	2.811703554606127	0.36534996845918677	0.9131385712067067	0.19344366486877143	-0.10555308389066605	0.6567274340977528	1.3819145781010715	1.9840335489309042	-1.333843962143281	0.8172081769641324	0.4516460191395519	0.0910060534893254	0.4068038129207361	0.14889657511047302	-0.0805850618910811
RAI	104.0	-2.2847022672320816	-0.5131898011196628	0.43863375637160257	-1.1973944780435681	-0.9005359022404874	0.042573560126548525	0.5225883202896979	-0.10846110049359439	0.2516518027731404	0.23163287736298077	0.4258278095323074	-1.074777984543934	-0.7035661080041508	0.17312595949133994	1.997791517184243	1.9107267286344711	0.2288154034568148	-0.13486894314510164	0.3512331432953589	0.22168195543439903	1.100528159812847	0.31929372339620166	-2.333892430200738	0.1844660922465135	-0.9296084043499269	-0.8134903240651878	0.875429941141709	1.0863480890435202	-0.4061435287002115	-1.412774117312587	-1.3303577837137177	-0.49547900310441434	0.20323329039413512	2.8052188082580067	0.5589316082242984	0.9111866577565518	0.20003757296991118	-0.05986799563709326	0.6963855158471662	1.3989776240909364	1.9683851814669293	-1.3319806688728515	0.8254415332318362	0.4562054628057782	0.05052676071504076	0.42701735585599837	0.16398669415675654	-0.08566493723591943
RAI	110.0	-2.3065478567750826	-0.4691994292805991	0.4117163685150677	-1.207457312944152	-0.8706165405173804	0.029610275965953926	0.526471437615023	-0.0919456274268609	0.24551759055404387	0.23544039568739758	0.4336038586197492	-1.0230345554951306	-0.6780210434546776	0.16746038234726468	2.038257504808428	1.9101431678114746	0.21318643804438425	-0.11159484159118496	0.3330324895039548	0.22346976033086655	1.0901844810607335	0.3236795671640638	-2.3081455071595856	0.16191964577294066	-0.9280000208486953	-0.8592204665036449	0.8784364919312772	1.1847655079512827	-0.357252005026622	-1.4104742646595334	-1.3169235996231003	-0.5237799992729458	0.21101084566460573	2.801835313809469	1.1376331217178408	0.9071609119387434	0.20353498025606367	0.0796706156506088	0.8069229244959911	1.4029149949697934	1.929742642474991	-1.3038383864416734	0.8076115190897506	0.46466438359053397	0.023784888511876674	0.44884233794539086	0.197266891229299	-0.10508064304580311
RAI	116.0	-2.23763206900582	-0.057892158528811986	-0.19739227051030336	-1.2159097415057079	-0.7167373674319089	0.2407093040512042	0.5133132408807605	-0.06563685829458744	0.20725333164750875	0.23801724092842713	0.59991616017029	0.08721546246491851	-0.6292664450426259	0.1780976289790066	2.6216877336310693	1.7867975485476932	0.23917746109282814	0.04375889143994395	0.17488879548009315	0.4400530893102087	1.0840752707696069	0.3181801855824755	-2.3034258063575677	-0.050351356025434314	-0.8598106571951002	-0.7159470683312489	0.8960014132478865	1.4868084661676613	0.18344241623912705	-0.8871648199749586	-0.5731190810527542	-0.5421957001779171	0.3110593976012958	2.63838579658326	1.4910087196373463	0.8033247912152957	0.001707786432861891	0.24233548413640243	0.8162051773207771	1.4302200262405338	1.3438898633209955	-0.7715408666665396	0.7273758289541256	0.9511436597324827	0.2267946507885317	0.5472581244381977	0.3034029635290246	-0.22407469304472302
RAI	122.0	-2.2557267160306407	0.0014409260571881918	-0.2027156669365735	-1.2030570723217893	-0.7101707833167904	0.23064651104673506	0.5165395411723541	-0.046872541437429506	0.20987289213931076	0.24150088410063428	0.6173925170896482	0.09166108493599297	-0.5945865188749883	0.16721965620149043	2.6397291497184625	1.7855961751324705	0.23095199113666984	0.0671561160131753	0.19041708418956144	0.4479398058648608	1.0795908923358335	0.3230429099584315	-2.275926387142479	-0.06284540429150967	-0.8490242486676001	-0.7636260524374724	0.8997860183951838	1.4840439358949193	0.20532504209932884	-0.8903710116291966	-0.5451754472233334	-0.5626547703925526	0.3152362201769344	2.6419275015847323	1.4973600656858053	0.7936092257739223	0.0024502203985144236	0.25254077386414736	0.8263949766258963	1.442154817502239	1.3493996910364496	-0.7504929251902556	0.6828002477930204	0.980052890297497	0.21237161788316827	0.567633005965328	0.3129352300476948	-0.23599100300832834
RAI	128.0	-2.345541360809687	-0.24464319795623554	0.14707550040377507	-1.18128052508555	-0.8014313833030888	0.11048269357357113	0.5367873804995827	-0.02683430170478671	0.2467929129285198	0.24277934738024304	0.5170427433264596	-0.5843272213223415	-0.5713698727863127	0.14834434387681122	2.4735614280656106	1.8826770430310813	0.1865714398817985	0.01932915901167691	0.3276808824508056	0.3224986046512095	1.0762661202695032	0.33822759156525545	-2.227243609907828	0.055345296182963674	-0.9026489130678994	-0.989427703093808	0.8896351923242382	1.510059584499024	-0.08616101586192555	-1.266002218794133	-1.101840714621042	-0.5810506455167407	0.24929712415891103	2.7810050254715084	1.4722979339270768	0.8658494491166956	0.08244843966354701	0.2750215284388007	0.9203493484031078	1.4402465606917367	1.7239565608440794	-1.0841263234009113	0.6858422127077558	0.6524700524897995	0.031939369328967376	0.5272829576025636	0.2885033843150163	-0.1592857324359589
RPS	4.0	1.0517735592823456	0.37717486106458675	-0.699564888969654	-2.958537349197339	-2.8396768022151733	2.2194391663909423	-1.497931753857657	0.33172921558324403	-0.4187747829175735	-0.1854057146173822	0.7284965627162062	0.23406223700898288	-0.283144223114212	-0.16918704069421628	2.3478769941761977	-0.6393900860297618	-2.2385943370333092	0.025239294088571857	-0.6644855307543823	1.165693086152265	0.1902961617209488	0.731219705758941	0.03922022464478408	0.9252112586929206	-1.122461405221583	0.36024135230777804	0.9304615002251706	0.28699880296049146	-0.4078042411093422	-0.36696171975277236	-0.3829370730935639	0.6668304347262429	-0.5267408688692733	0.11621243008695734	1.265048531983305	1.4538886713922692	-1.6785020522685823	-0.5843434499792198	1.122709674894095	0.9659718319563491	0.6575624583763021	-0.38409670907545834	0.49857688691885926	0.303673760986261	0.500207024133338	0.3439928224278589	0.06454465990685351	-0.391376460766046
RPS	6.0	1.0611859609440255	0.2930494447202346	-0.967203847374676	-3.01551824101782	-3.072119303896843	2.183742671594978	-1.5696928343288856	0.2622025075965995	-0.6158830719264626	-0.37278830996055173	0.6693453169034272	0.09958685190537	-0.3446226385520711	-0.3192474671205893	2.3167787777558773	-0.7877151978935423	-2.359366401101038	0.019152884776918556	-0.7442445562000604	1.1563105714440323	0.025804213352605403	0.5786480517133208	-0.06020001342207245	0.7292407609228374	-1.1458266972936568	0.26891718982297996	0.8840335976874946	0.19773265571866674	-0.568944759034857	-0.6888546834833486	-0.5339544832728466	0.6593517890895706	-0.6705897605755669	0.12241233264814043	1.170404409971944	1.4448468617105217	-1.8618647999871698	-0.6779933658181178	1.0452570224753608	0.7833441550053541	0.45417688815952123	-0.44801986095576546	0.34191833060499144	0.21637670727894692	0.41927989121363846	0.2642420438928182	-0.1520429105314683	-0.5972720386768523
RPS	8.0	1.061474075683925	0.220429228470111	-1.119982895152909	-3.017193781678084	-3.2180463668177914	2.1677626072890344	-1.617579625899694	0.21091988172174833	-0.715333043198395	-0.41279713646525973	0.6158630135529278	0.01972799678732588	-0.38503751271602654	-0.40612009588770176	2.2987609459444127	-0.8078211152154078	-2.417789262830418	0.006589278398740374	-0.7814805745727779	1.127253794671135	-0.08988463879273577	0.5059662380278094	-0.1783338532857064	0.621640309807785	-1.1570683764390552	0.25336543112541554	0.8884086477341063	0.12509583567686752	-0.6748494806566109	-0.9159143360605696	-0.6029779750606057	0.6662533732457467	-0.7772339216138759	0.10751806799319688	1.112175163376471	1.423599704900985	-1.9390002124569998	-0.7422795322969528	0.9970862369707856	0.6911694570757049	0.33191495166312784	-0.4808019155796498	0.2713079375561616	0.17001588943890059	0.3743742826144913	0.18710420539485353	-0.2648691868078965	-0.7226016824979549
RPS	10.0	1.0585536699760585	-0.2989438712737151	-1.740504913678454	-2.6872925895233317	-3.762069104280314	1.6663936803428607	-1.755177104813318	-0.2199694379903053	-1.2943243716061907	-0.5145106648183584	0.24472005446566286	-0.5033844351561243	-0.5585835317072637	-0.8649725205636304	1.9787230588716924	-1.072105367111842	-2.5785805684293415	-0.09378185483264644	-0.8860755456051815	0.7341724809089145	-0.9317022864595642	-0.05878248916104935	-1.28298023851296	-0.34137523162641886	-1.1458902362332692	0.18255285261742957	0.5614269409749545	-0.44892682100290937	-1.2763531588151733	-1.987179916539578	-0.9754133112977282	0.5401709735912529	-1.230784490704343	0.12378905640931934	0.4499737075431872	1.0292416705537344	-2.2156188909219487	-1.0892571454796527	0.5438959160496432	-0.09755026793702301	-0.5778885021973269	-0.6385419605308652	-0.24047462930228924	-0.18775985650843394	0.024076199833710604	-0.5393642247893611	-1.0313643267457406	-1.3870688991961058
RPS	12.0	0.6988297387623071	-0.6331402249940545	-2.0011185338029773	-2.5234870211620763	-3.898429646823562	1.2707819705027128	-1.7527734957805399	-0.40555594118133714	-1.507936988044225	-0.537258595328617	-0.19509265158228103	-0.9300206574849178	-0.6050269328780651	-0.9834820079824406	1.56533804975272	-1.1173687399247945	-2.6153752190465673	-0.08020720299583217	-0.8885549622779264	0.5556079899505747	-1.093921939046267	-0.2735240262261001	-1.5964305745244964	-0.7558879715916991	-1.08679570604376	-0.17704824806597894	0.3657534897666646	-0.6438889187580067	-1.6253902336102632	-2.5510088069629	-1.3826781929529008	0.26722390629498577	-1.3141073885191032	0.2598619211374534	-0.026481986943434316	0.6464667795446605	-2.321528487922125	-1.1818341185129988	0.18032858680493274	-0.7084396899492432	-1.1329650420078994	-0.6911281697470189	-0.5680048105632787	-0.3727283736161608	-0.24073378713690646	-0.9546890908895275	-1.477140314820987	-1.7128105041767785
RPS	14.0	0.4572885198691322	-0.7792006935295143	-2.0737342042250373	-2.3754881727188812	-3.8485571175187414	1.0967958986923734	-1.6968057150235032	-0.46204179919329846	-1.5904796174661404	-0.5539496345541154	-0.44818234687484065	-1.1894068008887204	-0.6149705624648002	-1.0062749657932981	1.2595441364771265	-0.9072793376277241	-2.6351620131393605	-0.07569594606153895	-0.8448657193656472	0.45128084924149353	-1.0891424240997574	-0.36867360009861533	-1.7516811479555277	-0.927622715978491	-1.0101333392161425	-0.5797117133267545	0.29485882229990806	-0.6854554451543097	-1.7225181704299815	-2.8060454258685863	-1.4880029603106044	-0.015098172731817277	-1.3084762725607766	0.43168838483975913	-0.16988285085743432	0.3697015771312371	-2.3379048252026204	-1.1629202222084365	-0.10390118363253129	-0.9682514658910689	-1.4255853303056607	-0.7201153112235271	-0.7476321945193958	-0.3755664633874021	-0.41849560427094834	-1.133977069897377	-1.6605145218995305	-1.8157997823859
RPS	16.0	0.20817685337470176	-0.7915612471121396	-2.1456789959316107	-2.178740639126842	-3.52806417271012	1.1970959233932714	-1.5525375945347244	-0.40829636368184996	-1.5884162454824284	-0.6073179307353316	-0.5766143133881705	-1.2858371453411157	-0.5243423789542835	-0.922695481908149	1.0990523712918954	-0.2203120266261296	-2.560363704687634	-0.05002700667257977	-0.6672194864744089	0.3480754169132957	-0.9310704780322776	-0.39069634777813844	-1.804546207391017	-0.9879198050747152	-0.7982178284127768	-0.826103241699634	0.30925457421937086	-0.5180968292872676	-1.7474708801502115	-2.973079367905445	-1.436959456287076	-0.19631933522079198	-1.2080969006632662	0.5607955783077493	-0.08826366397411826	0.23328989288310778	-2.2016602542977104	-1.102816656163274	-0.22797951696829993	-0.9683517682996381	-1.2351800429367457	-0.7376950228871193	-0.82265065684835	-0.31045578193554324	-0.44543143305212185	-1.1013857251298347	-1.710223782186753	-1.7387660916042507
RPS	18.0	-0.19684589443422035	-0.7141031028588081	-2.121706740148364	-2.0081954169194813	-2.9252752058234286	1.425790358594472	-1.0674754778974378	-0.20391984491400422	-1.3469112823365414	-0.7719302612370618	-0.6447505783422429	-1.217622397001079	-0.20348394649781895	-0.3862530081904098	1.091343010379059	0.18468134185273083	-2.0702992189770097	0.0674194270349999	-0.6992104998122325	0.2636098858742438	0.39462057416812474	-0.2701852664329279	-0.9978338375478243	-0.8260399034891319	-0.6055048118613945	-0.8817467496397343	0.7375066131374778	0.060370387123340495	-1.6450238475251417	-2.9152081872291697	-1.2858798709620627	-0.42077329352879295	-0.27566632219975623	0.6933844886405586	0.13010098073458196	0.2252718973164077	-1.7399499503486577	-0.9205462336606195	-0.13641323085548543	-0.4592497163626539	0.19713896079467183	-0.655406729235947	-0.517480209914871	-0.06822685707329554	-0.19150659479965437	-0.7227937452220905	-1.1776590195956236	-1.2741949274184654
RPS	20.0	-0.7048822493631841	-0.558850969076179	-1.8560315745277596	-1.381937905235681	-2.903266538726235	1.6071270071346733	-1.3065584328005173	-0.11835862099098393	-0.7080369105046891	-0.41846587400597157	-0.5611031176493116	-1.1987744786468717	-0.4529236471158188	0.01333706418823094	1.054554426121151	0.6651035582549639	-1.7900861879189804	0.10740051839897354	-0.6164408671089403	0.20897915513522464	0.7593440809428617	0.32233141977817	-0.8151769823961702	-0.09798471107749417	-0.704001247002959	-0.6964357451315604	1.0338072814257304	0.033468471384551245	-1.7146457257106509	-2.5568654115676286	-1.14390795424153	-0.6707797981835596	-0.26811184385198644	0.8523423295174705	0.35350625442784855	0.16204265510405608	-1.5518348378396414	-0.7792634659042871	0.1125026180486491	-0.019914793507937383	0.7114058421771786	-0.6574930505879009	0.07841051059626192	0.07233887956135189	-0.01938728276335153	-0.44268524336266374	-0.8317799450114914	-1.038043960782344
RPS	22.0	-1.0108008300916669	-0.4506729018791565	-1.6096638084629749	-1.3294603461141299	-2.6995652194779267	1.656349989735565	-1.240961387209651	-0.11055591052980111	-0.5306953464101434	-0.3618893946050531	-0.46193218715378503	-1.3604421518447172	-0.5477806134814757	0.01757694056133268	1.0452987155161135	0.8209814725722796	-1.6437055825738491	0.09950683328502373	-0.49020261337043725	0.15556726897732862	0.7937392539967041	0.618761612604266	-0.9485516626245637	0.03440780679742246	-0.66183697365292	-0.5725510099890734	1.009054874289393	-0.025837278660558995	-1.716014162766755	-2.291301018116599	-1.0380619856737916	-0.8702662044647458	-0.2176004762704927	1.006327150101178	0.46426854751783747	0.11066335295464194	-1.4765409823580709	-0.7077597931269609	0.11605658862218385	0.38632957079863656	0.8592805499292994	-0.723786768368708	0.23950831662754735	0.14514301224980836	0.03832984878972958	-0.22693743903507482	-0.8504705211118234	-0.9530279632343799
RPS	24.0	-1.2995454605462007	-0.3593510146110351	-1.4501163174739244	-1.2718540935398537	-2.444332216809118	1.6911925846273874	-1.1014198368770063	-0.08358621398722244	-0.331700022620459	-0.33161621959763476	-0.30406706342847223	-1.5301007013455057	-0.5607280567052496	0.026730527848125803	1.1500281671776544	0.9960481459426321	-1.3497146902913468	0.09506745270133085	-0.43457883147516724	0.12376956126764734	0.8321090837616605	0.7149232390526293	-1.0848863913562987	0.11607016703998897	-0.5906587823804413	-0.5218993133800792	0.9431606080135657	0.0303392172169924	-1.7060474807758328	-1.9396700990278803	-1.021424412609705	-1.0206003844883664	-0.08691966074640857	1.186808122940803	0.6086675436640739	0.1177258608140593	-1.323147413573402	-0.6352754265787527	0.11105750079982234	0.6618558957713377	1.065730982496958	-0.7528441200903168	0.3252900106880275	0.25072997980397	0.10967831818934821	-0.00031600399449287816	-0.762794128178312	-0.8183113064151325
RPS	26.0	-1.4704639079744528	-0.24566180641447583	-1.3002787286321482	-1.247979864447985	-2.064910060995013	1.7661507140126957	-0.9278376163477942	0.013067574080906932	-0.04461082155359599	-0.31616381457427906	-0.09655201481720906	-1.554920538838468	-0.4051721550094343	0.10397286113238693	1.3254423583844113	1.1166638123046921	-1.0605448453739998	0.07098468909912191	-0.3940935916751095	0.12058958002517427	0.9462217088584327	0.7945979075793032	-1.1123602353369941	0.205085781134767	-0.5889947409589757	-0.4083428861195593	0.81343938322207	0.23288110730748146	-1.6637014881964014	-1.522718775508452	-0.988703260714567	-1.0690955995732778	0.11218513458303946	1.3066866068692338	0.8045499238490208	0.24789210138151155	-1.064635992906805	-0.5368997120365081	0.16310062721781768	0.9373120663237776	1.2682411139191527	-0.7769886064586687	0.43992913415798923	0.38017484481493274	0.18911677799717452	0.23686512810517474	-0.6960955518022975	-0.6400361869887602
RPS	32.0	-1.8244376277007635	0.10005269907575234	-0.96607847152032	-1.2372363960807102	-1.5701948767568428	1.58178595907883	-0.6864589111703493	0.21803920511584077	0.406724423821258	-0.04293764027647875	0.23221165732030055	-1.3304747423310954	-0.2590443665507237	0.22074067799101238	1.721519613919812	1.5070135472750426	-0.5113497254029631	0.05220587323136217	0.14242456047271515	0.17400664976534644	1.0189512285971123	1.0623168571638995	-1.0757518276603393	0.48388847497591075	-0.8306695546560026	-0.15128719326745282	0.7863625292146595	0.43689041177711363	-1.2842329991467094	-1.0245177202755886	-0.8693838966479905	-0.7015941084871091	0.2678357412654841	1.567339752645101	0.7961592657096135	0.7403516738202415	-0.3412048876466329	-0.33916046694716556	0.5766030276754711	1.3400701997520905	1.6784841576907847	-0.7346369959397286	0.7408190698583221	0.9433477804701367	0.4397256971213465	0.69900352062377	-0.06891823933748083	-0.18673332617720703
RPS	38.0	-1.9925844495381244	0.17073520495082156	-0.7134549470690505	-1.3471250980069447	-1.1236940004730194	1.3373213040607757	-0.06344668141469365	0.2701523807457095	0.503299919276729	0.1795112958593046	0.3556918743825909	-0.9758444334370139	0.032789586669167606	0.28834937406225497	1.8545954226396693	1.7234679087209794	-0.0972463713742044	0.12243962268521172	0.22361517457311472	0.20699552150349892	1.0700676406341798	1.149146222571582	-1.1350697611216778	0.5020998459711977	-0.8332679691098416	0.09291296185778257	0.8817405394648621	0.9084529474285459	-0.8787501350899811	-0.8448435691951784	-1.1600864916224067	-0.20575443654906247	0.32363958891373246	1.7341208307602842	0.5240778545179661	1.0678211917255696	0.012891635957720688	0.05592479531138668	1.0238889515868252	1.4988647124507162	1.883511299818959	-0.6626842046134787	0.8481535313244016	1.54283407423532	0.6289208728994863	0.8339114478489227	0.21590962018081603	0.04784997880716478
RPS	44.0	-2.0251065062693314	0.2609147163801101	-0.5260018170605808	-1.4339717555372802	-0.863965437046958	1.1584999302189676	0.3030817906135962	0.287307687642142	0.5699169201858167	0.3163173666801028	0.383337263899601	-0.4769982478394666	0.18251676708598555	0.35188299740013346	1.9525052669166738	1.7769282882790545	0.12976032442978158	0.17457036595937162	0.38226950488774997	0.17957205273624158	1.1049923330677343	1.208192617462094	-1.1619506592669064	0.4565835766522148	-0.807740846004622	0.27685851839575715	1.265673141222569	1.2281704501119837	-0.7837071123029408	-0.7968638579969985	-1.1738395083685105	-0.10218834083355033	0.3452494532851765	1.8887845076368224	0.5318983026247398	1.253174075085026	0.1803450081300737	0.3778821286522624	1.2204094380863586	1.6004281891145118	1.9868067734012815	-0.6770669277508087	0.8625807117802887	1.6551155308153649	0.7021109429628469	0.9156794475116125	0.3731689862294279	0.1517754532372759
RPS	50.0	-2.08631843612443	0.35214906657119677	-0.39110517067788686	-1.4404126767019914	-0.7531680844202047	1.0482539448349464	0.4424731068930257	0.30426462040225694	0.5961726256584574	0.36454725010630745	0.4114804083484644	-0.4080176116556947	0.23061031603342164	0.34699300706053876	2.029379475855475	1.812913304693381	0.23491845538272121	0.23007615588872796	0.5492957691727592	0.13306977375135962	1.0915957726306835	1.2183451137011805	-1.192208288375004	0.40791025735840286	-0.770657325754153	0.43272408193524164	1.2961384601403767	1.4279619336963842	-0.7334525088243559	-0.7907517908422746	-1.160956905481536	0.00881840655914566	0.3555569969923245	2.0157759513916393	0.7768824287305971	1.2935375548835262	0.26965280628832844	0.553937456378107	1.2862493086940467	1.6853488467991091	2.039321614677761	-0.6863938069473932	0.8427538697188341	1.788862277165323	0.7291564485855095	0.9745716658704936	0.45640857780533645	0.20920691046569714
RPS	56.0	-2.088577456144898	0.4194578733790045	-0.3145704746747039	-1.4076718105129788	-0.7017726729811481	0.9781039708944659	0.45202477079453535	0.32070760470825155	0.5817860778808818	0.3714852184506669	0.4368776094003284	-0.4175400412593918	0.24355485062794605	0.326381379471932	2.0581946908068933	1.8202344083487685	0.2465136917171002	0.27015713899121685	0.6414978538809885	0.13889114050622797	1.0821750964939678	1.2093094773696014	-1.162776304104934	0.3978701711566949	-0.7344575799271601	0.5091044437656678	1.296179900333728	1.4785910163385136	-0.6628610976643463	-0.7976652788957196	-1.1138976563192808	0.12297222284881056	0.3744300419269541	2.0642979428186057	0.8545720878111831	1.2637578382562749	0.2736968910463976	0.6129199422980642	1.2970831374131406	1.6993085823073388	2.0589845482021425	-0.6385016687996066	0.8054555022309106	1.8396418959753162	0.7110357572619471	0.9902953421832886	0.47089702005055123	0.22643520377734425
RPS	62.0	-2.1238791457152035	0.5108824681445826	-0.26772405452264064	-1.4186256875713081	-0.6481531535307281	0.8270618372813411	0.49903173330742084	0.35310611754829774	0.5334739656647972	0.39001462143377263	0.5342163689943747	-0.5373882413094825	0.26276697739602367	0.2995113875794731	2.0941898678900106	1.8467832737169079	0.2720385503613093	0.31413164369390373	0.7185070394484454	0.1314797207298256	1.0591039584427209	1.187964671160616	-1.1453198789719274	0.3694971833360542	-0.7211515734624754	0.6639991618545135	1.3271517659272207	1.5805833680074615	-0.5767489948001732	-0.8568744884845042	-1.1318224024739394	0.2818230912808088	0.3790866938162785	2.1789137453820087	0.9271627575286768	1.2262153927633128	0.2956308854860526	0.7138085880499927	1.2992246106868868	1.7597607691587072	2.0922371597640366	-0.5667877743300761	0.8102146236693935	1.9332410022670328	0.6734485258633415	1.0318820575616692	0.5020753281847663	0.23329942924514843
RPS	68.0	-2.1755792507899927	0.5640991425495991	-0.2640107523021631	-1.3869022842995775	-0.6196888395576047	0.6681830193093783	0.5303605191768348	0.3757182389613679	0.5089965303647543	0.3957057487397983	0.6149658001651332	-0.6665783882914297	0.284091626042771	0.2839053778960028	2.114185123930134	1.8691168709197823	0.3078892541579634	0.3333272260477952	0.6900441765380634	0.1140128424014697	1.0425821581080463	1.1709438157933019	-1.1667257720445803	0.33586371984955415	-0.7322542981094341	0.724008214504711	1.350223326919156	1.6179038866673001	-0.5249810816416042	-0.9189579381487679	-1.1382660535270108	0.2944971682465281	0.37235426073052796	2.2615148220697177	0.954888621326533	1.1996439139028137	0.32264087196944	0.815003485521211	1.3087876752878476	1.7896693908816244	2.1147909244989456	-0.5610592015411034	0.8025716818747205	1.9633711126723326	0.62852696048303	1.05234817520877	0.534808423158027	0.2341842445409172
RPS	74.0	-2.2410006377546727	0.5643449147882246	-0.2563982626231807	-1.3473737302411692	-0.591675381673569	0.5359382510138017	0.564390925915989	0.39423571306595473	0.48663831126892154	0.39432008406019825	0.6591390863374057	-0.7636875046181988	0.3118248562100872	0.2718089712234141	2.1212364660045493	1.886235887808264	0.3307923282634678	0.3321687129387148	0.6144026566485544	0.08490908464926439	1.0233348638605508	1.1476739221157675	-1.1906570364602376	0.3038703810218578	-0.7583324523879486	0.6964619689066331	1.3553781021806117	1.6207995643605049	-0.49630395596401977	-0.9982372935957792	-1.131713856677861	0.2576695566861159	0.372817802149891	2.297166404307376	0.770916212406482	1.1565475539585641	0.3143394732490429	0.9055364990906222	1.3359386899753614	1.8120142610271333	2.13877475264562	-0.5675913430701837	0.7892941172869741	1.9491891136846036	0.5642102667494662	1.0673427475359947	0.5633452587811342	0.22734381340901194
RPS	80.0	-2.281470545418276	0.6012207893396493	-0.26547076646045886	-1.3240648726041648	-0.5643445942631501	0.3873249451566145	0.5689794309440444	0.41801344041230676	0.4692808216442791	0.38979200366513694	0.7030588549078366	-0.8395993009450216	0.274047271379408	0.25115555493768554	2.12665183247537	1.901819999917386	0.35290398596858435	0.32243354360864096	0.49898695035994495	0.06468839604998969	0.9984470848881015	1.1191634245700626	-1.2040420057003942	0.2740441330647981	-0.7644688843030882	0.61506630977133	1.3472975274921597	1.6248113690494261	-0.46015826555535494	-1.0887570581631147	-1.0968334027926203	0.21417968778645588	0.38205308820940515	2.321820598160424	0.7763732356215503	1.1099991771159265	0.2954254868659567	0.9282158491481738	1.3287315116076623	1.81597108616814	2.144051498528918	-0.5658883860820246	0.7737910521398818	1.9360006453691094	0.48910394191831025	1.0717447454589577	0.5822428841971369	0.2127686825467519
RPS	86.0	-2.3154387795508256	0.6988649470678461	-0.3089970446309426	-1.3060777596252695	-0.5570160401686024	0.279116063457784	0.5539815633838904	0.4465681332602239	0.4473262265250302	0.38575472854172715	0.7325344534215541	-0.9298018980238305	0.22473203367153755	0.2234500481134214	2.1534958039234255	1.9152927759652967	0.38003353719342664	0.3247443715582779	0.3892951635327174	0.05273360214873567	0.9721316570932955	1.1043322405309373	-1.2176933905557803	0.24469381925277345	-0.7486049948789855	0.5160263870535655	1.340402963431593	1.6406968416092087	-0.4381004940702075	-1.1630464232808873	-1.069771181829419	0.18790915230221913	0.38705441234245325	2.341663379535336	0.8334971452019951	1.0634177788729835	0.32703831439373177	0.9174041974088996	1.3195807889438504	1.7995069351410673	2.1506751163043125	-0.564928141559533	0.7793000047472197	1.9438406657126681	0.4185321948625334	1.0845513642025122	0.6108590285591707	0.19493013053289635
RPS	92.0	-2.339577676539124	0.8045846987160653	-0.35621646305401505	-1.3003802313169095	-0.5585300946420734	0.20974624258429206	0.5415191678624576	0.48381778310799756	0.4193791915419391	0.3876217431422716	0.7535667658954709	-1.0293260997073277	0.20101143849449327	0.21015362865514367	2.1664888107904106	1.915173418539132	0.41255085471824693	0.34119952932919084	0.29005199831433554	0.04531051821707564	0.9559435618875175	1.0887992066678527	-1.2294187234136817	0.2198734741899213	-0.7454648102309352	0.33727851199199893	1.3378658599097444	1.6528003363593518	-0.44222560203294986	-1.2180849198023556	-1.049595551767952	0.17259533052616766	0.40039276906105287	2.3679914581312915	1.1712697518900617	1.0241809686309415	0.4115852306604226	0.8827938597014093	1.3081252758583626	1.7821318211759076	2.1487747047284835	-0.5636151633262666	0.7940626349514588	1.9585114417139367	0.3620662304646017	1.0887626346836117	0.5989860606857766	0.19705256212635858
RPS	98.0	-2.3704248796751726	0.8453666432918867	-0.37864441258221077	-1.2833113357476962	-0.5656913055772324	0.1316964449499227	0.5534860509963327	0.5087681835729491	0.3896249275881226	0.38227097750234246	0.7575742540239341	-1.0825261356366604	0.19896500769265116	0.1943103486901631	2.159090688728757	1.8992874300555047	0.4327908474113698	0.3348777515948936	0.21857048981256985	0.04079136199320464	0.934131682323705	1.0668949710279192	-1.2355009157409593	0.20134553273228323	-0.7528798429274113	0.13824925331998744	1.3410914953134783	1.624657582508164	-0.4384565534770145	-1.2420896287168677	-1.0140192438343034	0.1353146651795152	0.4031220222602966	2.3762292550601685	1.2478518904822316	0.9839884944399179	0.43390602919649485	0.8585776866903351	1.299412284656179	1.7651399878169727	2.13780303240485	-0.5569722854847361	0.805031318201212	1.9558149548395996	0.3189495407183855	1.0931606663439737	0.5833811090017551	0.1954885634902848
RPS	104.0	-2.3815882588579074	0.8367884732378575	-0.4139129985120381	-1.2728229051141438	-0.5601502578505615	0.07183982743762096	0.5629448615755037	0.515914940724947	0.36868409451201084	0.3797299983862103	0.7452105809555691	-1.0795748652031174	0.1736444806783575	0.18075229868164253	2.1564547334142037	1.8804544963486265	0.41233702245673054	0.3290774003773543	0.17598841931388393	0.04734701020234904	0.9136560887375496	1.0529387309106326	-1.256250942448196	0.17518803956379972	-0.7742757087832334	-0.03485047949241157	1.343976433952525	1.5780614981036012	-0.41798120336587335	-1.2391987835634215	-0.9133335012294527	0.09249410328595643	0.41283187640160396	2.363328689200927	1.3115057389864089	0.9578345726140063	0.38828654522265377	0.8436177270875049	1.2736495782560209	1.7498242193776927	2.105188489914473	-0.5416536392455296	0.7847484588567755	1.943518781558969	0.30697069656898013	1.0910106148320506	0.583745026312277	0.18053259472439304
RPS	110.0	-2.381182869799299	0.8471339771806115	-0.45529865535722924	-1.2760429836307132	-0.5211539743086215	0.06172729644433345	0.5652718128867635	0.5041421620602135	0.3444449894137919	0.3771039237358745	0.723702113735861	-0.9338469181633876	0.14345628064000823	0.17917302563925958	2.2616057006970247	1.8404693670338113	0.3852074390551422	0.332048570614251	0.14407619411242725	0.1107230901703636	0.9009672513266072	1.0261956946615043	-1.2914225058938666	0.12441035536102969	-0.8023831144737716	-0.13455024774738475	1.3427311344604276	1.632858264764898	-0.33908187242691074	-1.1593963146074382	-0.6425593750158478	0.0664167538939931	0.4522121663062467	2.2975688786010298	1.3467244190877001	0.9304402548529399	0.28096328475762994	0.8020448626940647	1.226127716720476	1.7395714799693007	1.929104882194959	-0.4659442279721593	0.7207587932082035	1.9380026998239537	0.33437028981247074	1.0977432657429274	0.6027876835867984	0.14970656685526285
RPS	116.0	-2.051323374345116	1.0222156424076512	-0.6208195518065788	-1.0748195685969886	-0.31676270736829976	0.22985350166650667	0.4596299045445332	0.47706615090580745	0.2748670226730184	0.3663688246609028	0.8271491590628708	0.38236049657613475	0.1758618458395599	0.21514995442490936	2.290597661635733	1.4724266846361138	0.4293187052218084	0.2978794727908966	0.03538627791925926	0.33360178134626356	0.8813528638447728	0.7905538382505891	-1.2881652891271593	-0.10505140830980476	-0.6984424460111037	0.012617928830626393	1.2818690636209544	1.1956792670627294	0.06072929892743402	-0.5482572140498355	0.1267225812581208	0.17578594443988835	0.5465478661768499	1.7096497047424895	1.2504595055731877	0.6891662289689894	0.03964333079258542	0.34377546622678296	0.6966936158492996	1.6410607384108968	0.8556770861867911	-0.18860458820886652	0.5060019535847595	2.110627062926235	0.4337210633339942	1.1784381553475762	0.42497059344353144	-0.06392524817796907
RPS	122.0	-2.055394947286778	1.0150969609408056	-0.62571004285014	-1.069876966686264	-0.31663922902570574	0.21981902839244463	0.44469029482275185	0.46591627316011464	0.2679272678323557	0.3592118214449084	0.8232093778313027	0.4123863400649871	0.18310349188003874	0.20950281276398064	2.300906429165937	1.4677722319414337	0.4209926347917383	0.2975297778130264	0.044576962140767125	0.34339376076868483	0.8737548269840602	0.7847614086233108	-1.2821854419361907	-0.11962282090496625	-0.6982128114290406	-0.005655400847683463	1.2723195590014083	1.1854116570081739	0.0699829774465335	-0.5473600352274084	0.13711679660109372	0.14724523879608586	0.5486271820748092	1.7224220171918556	1.247826598750459	0.6818417521933109	0.03464443213939349	0.33710684854187967	0.6878979750341114	1.6344665577457003	0.8559815126545558	-0.18639670987948923	0.4491440731589363	2.1087327505969844	0.42645731149357996	1.1809767538559461	0.4213387312820808	-0.08031667220997349
RPS	128.0	-2.2913791724407218	0.8984359664522301	-0.5367099147699931	-1.2090293244009227	-0.4220838687579482	0.15716968902158363	0.4985433688725261	0.46812061226688545	0.30690659640410944	0.36229173807415604	0.7420861577446634	-0.19910583834796342	0.19755306890377308	0.18050716476207834	2.5237920457063496	1.6984500490618744	0.3438114891708488	0.3510828428132863	0.1310411534959987	0.26053881273160956	0.8873032616516614	0.9138102653755948	-1.3093648298664446	-0.04119311351018929	-0.7882577728549724	-0.1866481698827487	1.298425225510094	1.407155988357639	-0.12696984374053488	-0.8761131540883472	-0.1891792961137659	0.051555265685081356	0.5123865948013854	2.0948575390011306	1.3032377154623696	0.8124634227904766	0.089083722058953	0.541937936410435	0.9475334549298827	1.6989817123879647	1.3879940124758632	-0.29976671223635176	0.4836685219798915	2.034672627164112	0.3884201602277598	1.1448842702865303	0.5213179091850074	0.026992819422491345
RPI	4.0	0.49920758717823815	0.6683171121819924	-0.4590554829049796	-3.163306724811712	-2.6090160944233958	2.4726521107745576	-1.0460915992744464	0.509769396291534	-0.3132097919383862	-0.5703907684055979	0.6063588173303124	0.3447296611034157	0.33615761280093875	0.13911179255346248	2.2975593774492316	-0.1478145690529232	-1.7766840533923447	0.12261168343883418	-0.706600453941614	1.3498766284420396	0.014092621107287916	0.7787153020417882	0.21506840026296503	1.4358465682839925	-1.0394440345565588	0.10244967779124745	1.1468132310358574	0.7031358761635262	-0.15350871541900105	0.3742513517518596	-0.8262004964262111	0.5960026611304278	-0.43347797567760477	-0.0414361491432974	1.296667842080737	1.4343265279116595	-1.6283936393378349	-0.265642255776371	1.2451318036322294	1.3650993851579671	0.5428509813163427	-0.4629907389724854	0.6103647642424209	0.37336102137068555	0.5624568225176324	0.3212922640517745	-0.07847655471483418	-0.34658076164486135
RPI	6.0	0.4810900914480844	0.6163864852868565	-0.7277597591379406	-3.2919361074110123	-2.870531257238572	2.488998834599343	-1.1788540586008665	0.46961467394764916	-0.48648063338603587	-0.7653727323187471	0.5664152051545166	0.19593142761519883	0.2430807111764284	0.04331045016678723	2.2779229109173387	-0.21326468805564242	-1.9435316707391004	0.12108276952758025	-0.8116895509581878	1.3333694535140315	-0.1489644597385301	0.6649940972377026	0.14978708486628747	1.30059920739466	-1.0829040181439828	0.038298410135593826	1.1394005553198083	0.652665197702195	-0.28855026540579465	0.14598641524880926	-0.9220155800870212	0.6063663704772918	-0.573501780006609	-0.06647134837539621	1.2191625178854155	1.432710180271614	-1.8127304210331678	-0.3459796734840156	1.1906632847392913	1.1648663762805913	0.3194249805569343	-0.5335421730256148	0.46864551903169877	0.2907867674807954	0.45619740657661295	0.2286166706872472	-0.2836370848780051	-0.5316775546031443
RPI	8.0	0.4814004728863325	0.5709893988465274	-0.9045863479056867	-3.3476694546222023	-3.0636268757160154	2.5167523091891857	-1.2831413423032567	0.44638128367653984	-0.5721729046766042	-0.8342930234371141	0.5130575537601255	0.12018383208020854	0.18219112342066207	-0.021940448609260525	2.273409042667707	-0.2244285519992459	-2.044391305196747	0.11638644007913489	-0.8763246251941624	1.3023011852219715	-0.2718053542587355	0.629424556639575	0.07082262398439175	1.2313962352940198	-1.1190554034546472	0.019671347025268165	1.1680602860607698	0.6176870064674059	-0.3823867476954849	-0.043897484711303426	-0.9636228726253611	0.6140665402477214	-0.6917180078232991	-0.09482093029377192	1.1656646403905397	1.4257926613106189	-1.896994307686168	-0.3979801033969551	1.157613638271436	1.0609984044417746	0.1822465875431476	-0.5753439464749565	0.39241949236626245	0.2615250831399157	0.3952009492982452	0.1530432166821372	-0.3925664888002839	-0.6520757056791445
RPI	10.0	0.527084208191101	0.11198229075150813	-1.7065988757499646	-3.2808110254445473	-4.011879400630235	2.328167381678295	-1.7598644724662031	0.12563236270388925	-1.15870250157737	-1.0743019133649132	0.20487709379104688	-0.3130487758986757	-0.16788218180232373	-0.4561458915632925	2.1174276900756097	-0.3529646447948875	-2.4354474719396606	0.03355879227282942	-1.0917294903052148	0.9335207483158474	-1.1221468424928724	0.2358404275589073	-0.8048819655157635	0.4901218812060974	-1.251841720795579	0.004092688977580674	1.119711721095663	0.19251822230723167	-1.014993257330024	-1.0060886666461435	-1.1182615517032704	0.6069759374174346	-1.3049269433371045	-0.1835608928519025	0.583960772442947	1.1858103778404714	-2.2360291529795626	-0.7903611993289902	0.7722541085912625	0.3429537484519861	-0.8463858719271913	-0.786681297304014	-0.1615233903767729	-0.04481305882124566	-0.037880287469775245	-0.5500785325467602	-1.1577831020739098	-1.423668013960792
RPI	12.0	0.2696768947013431	-0.1430986924007687	-1.9945722895470033	-3.1079397648678904	-4.312313475017585	2.009261588633069	-1.826517393829856	-0.05855261357989895	-1.4147113515369616	-1.1358687725610301	-0.13565912712156067	-0.6830641618775036	-0.28808062983446087	-0.6064489919300359	1.832859371736816	-0.6466144200865607	-2.5380654409001027	0.040024055971296116	-1.1157818731098956	0.7007600923622007	-1.3549568068662208	0.06030114693290485	-1.117110501200621	0.020837384292635645	-1.2326727020799442	-0.25567572025675656	0.9372627528344833	-0.06165190421447553	-1.5119837187546519	-1.56820714104321	-1.323212636027591	0.35684300698954535	-1.441198036436079	-0.09526365035562247	0.15608753912023193	0.94047408497486	-2.382500871903692	-0.9514941111996202	0.46578227390087495	-0.2580806597230055	-1.468384300035156	-0.8416799026936543	-0.5782525387566848	-0.2809912910687105	-0.28698805066674826	-0.9452775059437414	-1.5965065500781832	-1.7498924083006469
RPI	14.0	0.014222820673418837	-0.22714417509550416	-2.078761530242205	-2.911313996574972	-4.352832372931482	1.843566566986528	-1.7673263895025184	-0.12105021965236652	-1.5075545305294586	-1.1913495362903206	-0.3529271583401226	-0.9418688394382638	-0.3495002867261975	-0.6550225637029062	1.5913982343019089	-0.6621418436230269	-2.5748206207444992	0.03290912910961048	-1.0495557401935232	0.5080984666084627	-1.4003784484610977	-0.008806038319409095	-1.2794542188430296	-0.2034987018857413	-1.1786960412322454	-0.6526688754780833	0.8095001811569009	-0.14168783160345885	-1.6787123216341242	-1.856011495124659	-1.3517235696349938	0.04794454032535306	-1.438160739824171	0.04635170647601662	0.018828020246575518	0.763994131275586	-2.4160407998975026	-0.9681414947097701	0.22241325281724939	-0.6370088551905148	-1.8118876362091068	-0.8635801554282231	-0.8544125010126493	-0.23137781017337924	-0.42441966303588397	-1.102702094054832	-1.7651920656292215	-1.8396519181373685
RPI	16.0	-0.28255355010631356	-0.18909356448565376	-2.125538302800263	-2.683292853756219	-4.009894979180388	1.8982043016081185	-1.478927734902456	-0.03677104596377793	-1.463326768669003	-1.2394141181906768	-0.4763464613854504	-1.1057770111197558	-0.2845607361328932	-0.5322378413961625	1.4732138878983432	-0.3629654523061993	-2.3038071071922603	0.07515559409087517	-0.8546771283982185	0.328695754382524	-1.2673450030438658	-0.007474966869001136	-1.2917126324694692	-0.26940278592283884	-1.0205750044015234	-0.893883553934599	0.7667551214919027	-0.0007847618691360468	-1.7747521502777381	-2.069208109059305	-1.264387194885782	-0.1711185101203976	-1.315870433092033	0.15167777459781417	0.08060081747678119	0.6991909104578278	-2.2755198251205724	-0.9271661844631315	0.10836757193403401	-0.7043301345999268	-1.6264006800088366	-0.8348476712486456	-0.9886814282285422	-0.10223733196326805	-0.3875125924014266	-1.073834283225142	-1.7759503005295578	-1.6671377667507679
RPI	18.0	-0.5175633819741522	-0.06821968126097075	-2.0922616420817928	-2.455997085381538	-3.5446876435685586	2.0202456323241216	-1.0963356108866162	0.10290085734374861	-1.1260079802134155	-1.265255227704723	-0.5362228211927449	-1.1009910348822687	0.1106946795676637	-0.07273414855443015	1.4097997949987409	-0.0554057126841202	-1.6446293745630756	0.18971964887602313	-0.7314988374787931	0.1984715409146245	0.6124265162654726	0.13952151783756733	-0.6525234622992914	-0.08195800611283409	-0.8247705971004307	-0.9452933874049139	0.9989848898408384	0.37559221772567086	-1.772903677513088	-1.9626294689983947	-1.033454607334648	-0.34862812305347773	-0.6136656854743878	0.26183616093180795	0.25928335600251257	0.7558896449250521	-1.783713436681282	-0.6967953051212141	0.2080673331369387	-0.41322098118871564	-0.0013424575921427032	-0.6832144868257684	-0.6827609723539548	0.24700435486219904	-0.05438002763618357	-0.6968743867571282	-1.2130984464702854	-0.8696036142590146
RPI	20.0	-0.7901856596426856	0.1050871543495624	-1.8352309669162865	-1.5755395161006351	-3.385519730801122	2.060105365053864	-1.252695113605632	0.24884555588651905	-0.4183413051016019	-0.9669696494573071	-0.47331076480859297	-0.9643494264496152	0.022103074737253692	0.07113022817354815	1.3458652229831414	0.23698925163706117	-1.3561249075025632	0.20901614031380594	-0.6057068509115747	0.10840215605969747	0.5856949949821226	0.7656594166411009	-0.47460920854542005	0.538994006261437	-0.8878070057865041	-0.8199772284062024	1.210681729603276	0.36761536883390733	-1.7656210456704817	-1.72135381931542	-0.8327975228505585	-0.5468291240562441	-0.520485627636627	0.40327251680700593	0.4267950721023727	0.7702687410806014	-1.5591519943693457	-0.3827472840900507	0.4561964445906184	-0.004811986842405017	0.5666395588599483	-0.6455381304837898	-0.13143512396269447	0.5304316959310765	0.16433957146299719	-0.35827846851869305	-0.8702579188418136	-0.6253980182014963
RPI	22.0	-0.9872718146655972	0.24147854293552715	-1.5925829635234703	-1.501885608694772	-3.186185559829616	2.063581026993075	-1.1860868608123776	0.2581768279257478	-0.21935746418890265	-0.9048956021258793	-0.36151055525031417	-1.0345445012743373	-0.07293900024114142	0.06942273460755431	1.315179184912528	0.36665428058748245	-1.1646738719985124	0.1946077008873828	-0.46033477565624137	0.028393375973394554	0.5917879777764118	1.0100764746231252	-0.5373592819901304	0.7198887057202886	-0.843344908447556	-0.7324201117976926	1.26795731584954	0.36681982821316866	-1.7192589917199117	-1.42147710044164	-0.7012875267876294	-0.6769703623636131	-0.3539864193852043	0.5483523094937969	0.5350348936777115	0.7940714232630788	-1.4674466683229235	-0.22517610912004718	0.464321889754416	0.4397869547240965	0.7407074319780268	-0.674496233126339	0.038797213095240556	0.685294157823517	0.2605848318649009	-0.125072635560545	-0.848591502666425	-0.5143801625367449
RPI	24.0	-1.152925376990416	0.3483787389302678	-1.400481101474052	-1.472425474461877	-2.8615922689484905	2.0616283844586927	-1.0108987185978864	0.266067393265612	-0.07265153308961939	-0.8656674975775369	-0.18013229705546538	-1.1165806644089344	-0.0712809429224669	0.09465703865429316	1.3452318344068261	0.4897749348247	-0.8707503869058317	0.18029579462427	-0.3979004579882752	-0.03338456903138708	0.63270920577336	1.0843831864541642	-0.6231867183587967	0.838737353817152	-0.773846024748473	-0.6746676462199925	1.229191791871452	0.4425177604246421	-1.6707542243228224	-1.0409343968665639	-0.6529941773795807	-0.7589496149815419	-0.18344777353005245	0.6834648220332867	0.6727004081803981	0.8494084070279817	-1.2908232373989061	-0.1209173644474671	0.45751555028954305	0.7273140481550401	0.9816690882026855	-0.6565767066283933	0.1272104279443876	0.8302656416790342	0.3437571152569396	0.0673064842439588	-0.7444464734159302	-0.34901171664432207
RPI	26.0	-1.2413223641243398	0.4593817504428058	-1.2260518651656667	-1.4777813981567232	-2.45475829965153	2.0537107734823707	-0.7772305924578886	0.32678491271975574	0.0788130229702267	-0.8233833942818718	0.05246399644259657	-1.1327622866451408	0.03937246083484828	0.18174444268190154	1.3984352786094518	0.586294485087781	-0.638544408102098	0.16112412504960807	-0.3364002407096992	-0.06294071687162216	0.9024525735270469	1.1449079568434772	-0.6390182398759833	0.9471781525456061	-0.713960973057243	-0.5431624702889208	1.0990788036664043	0.5833709732089947	-1.60256778592135	-0.6193858876724043	-0.5952710727040538	-0.7631034083346401	0.04163809990115509	0.8007361688941279	0.8212854285699985	0.9600591054223278	-1.008126726936793	-0.006950260814127969	0.5053611472278827	0.9283486834161666	1.2108241387978727	-0.6426145303425009	0.22818849617239653	0.9551553937979662	0.407147951937563	0.26484300034512237	-0.6491569701846345	-0.14165791402543465
RPI	32.0	-1.3812469075770348	0.6785352949015292	-0.8745252337011669	-1.4012040884607961	-1.5494071060424761	1.8460443560554338	-0.30487725033552854	0.41274031827428675	0.3381349111969371	-0.25515502562039344	0.37883750653783477	-1.0188995521590074	0.16457975931570706	0.2696085690183207	1.4856749361862245	0.9755001458276958	-0.1680291501586499	0.13068132156249473	0.17228811199214672	-0.0824202746906637	1.102609310331072	1.3716167169296416	-0.6308214645804231	1.1743115967329678	-0.7401216778712071	-0.25520988542637996	1.0493861762839083	0.7899187769793528	-1.0977519130735236	-0.1780350741293119	-0.6218024915150604	-0.49555662887622215	0.23903947416511198	1.0534512965395697	0.7534072265714528	1.1405375959336042	-0.17567510936682312	0.3601797825022587	0.8259513791638579	1.2079050508654827	1.7322898258770854	-0.5694067009430991	0.4084136259659766	1.4070966288274689	0.5673234256931297	0.6314887182837737	0.008390780317304235	0.35814142060505966
RPI	38.0	-1.4751179398829213	0.7501793197076084	-0.6369310228846056	-1.4236470970797037	-1.051614976612877	1.6198956395811537	0.23526458778862008	0.4348362301663507	0.38013804427210685	0.054521790721502865	0.507181998255541	-0.8748625725017986	0.2219412247029835	0.33323662434763496	1.511520353092082	1.2237469216190628	0.09032486340554371	0.17698807865639912	0.32924663306300767	-0.10793614385000858	1.2380537207233793	1.4573960226923783	-0.6537651741433044	1.1821027237605093	-0.6995726602992224	-0.10377686762521628	1.0995179530967811	1.0634107330566267	-0.769964225597514	-0.12831381910889067	-0.8591154449140966	-0.24357901359787443	0.34083313239968765	1.1974474257370062	0.5608576179935326	1.1669930204605288	0.22508936458454373	0.6600833316558357	1.173142429395776	1.3021431240088472	2.0117314370511137	-0.5153288392248072	0.48479715129995565	1.632703556592385	0.6700876908435773	0.7475523416636208	0.2564712312240169	0.565622562664142
RPI	44.0	-1.4957615476276052	0.8133965722542987	-0.4116327431537206	-1.468799280620777	-0.8069988437768065	1.4999842556204837	0.5376944670444445	0.4504484489210924	0.4167198321203808	0.20693610860017123	0.556523254348496	-0.6414271247341442	0.22356865977281742	0.3882712211994149	1.545761033754299	1.2944439005818444	0.1990958869866199	0.20645081485704075	0.46730098811474186	-0.16879702698816493	1.3661963148061098	1.5092520398581915	-0.678953672538963	1.126875161647742	-0.6478016403469586	0.0056746753388049465	1.3455683652189396	1.2979906352938209	-0.7071634851937985	-0.1316873337788246	-0.8391529923895626	-0.15835499076785345	0.38292645632095496	1.2889407837639684	0.5518807728878939	1.2146118136649235	0.39615633058417493	0.8411658709271009	1.3078467772273292	1.341518519464225	2.135259730960969	-0.5355551007867587	0.5036933827495726	1.7141565341032687	0.7017917806123017	0.7990611700281072	0.3839406976845567	0.6676820451136477
RPI	50.0	-1.5384953677885538	0.8620137080422182	-0.1922328436456239	-1.463893834658115	-0.6791424353164023	1.3994193828173156	0.657760019427532	0.4591971277402695	0.42390781064875016	0.24482172070445118	0.5936469097974008	-0.5954991350657559	0.18995356049194384	0.38734931403513884	1.579393166118988	1.3339609361382738	0.2239308093005433	0.24073691376371648	0.5741856510231581	-0.2363134024297229	1.3926566250899484	1.5358161928303509	-0.7194490114587871	1.0817761241083634	-0.5973417245991396	0.0892006428074003	1.3658611457915504	1.4326393233974932	-0.6910695812682042	-0.184920557228719	-0.8166710978219557	-0.0886725489772602	0.41250240322843906	1.4021015214264385	0.7017799232572356	1.2115149517651733	0.4543113092846963	0.936225076263898	1.3520632809085147	1.3794810467560512	2.204967415073482	-0.5482897478284071	0.4938086400818756	1.764156595535809	0.7114750762771859	0.843892416909446	0.4402485896575926	0.7227172410645712
RPI	56.0	-1.542315870307943	0.87121479785312	-0.05043066994354152	-1.443339884464511	-0.6170114727293067	1.3359652106155973	0.6675781524172939	0.4645769279572886	0.4125639925324968	0.2491418186070015	0.6198833029344725	-0.5933127822511909	0.16801543270724778	0.36600097081924293	1.5924698068749865	1.3330843863097537	0.20876470016111517	0.25223703165839856	0.6247247731878625	-0.24319484954645176	1.3855340906930107	1.5359044304777114	-0.7257453536197414	1.0631141573990075	-0.5606271157820351	0.13277861077961037	1.3677158530034963	1.4650463458006455	-0.672105211902302	-0.22710830515522437	-0.8070472787252067	-0.04681440009550335	0.422548156851823	1.470478090387611	0.7655344188162138	1.1894219281783442	0.44146165717932684	0.9600458679006196	1.3523422449295823	1.3971806508080447	2.227475615958895	-0.5209301516977574	0.4724501393049684	1.742945359044229	0.699873278648596	0.8508530718283165	0.4381307427443275	0.7221272917016984
RPI	62.0	-1.5632655405823546	0.9019265439729167	0.09052298303803608	-1.3688341765012062	-0.5616428296410148	1.2405870606627107	0.6916894021445613	0.47802252099140247	0.37775893143421657	0.2600101619344905	0.6836310226735264	-0.642161643570435	0.13876958819084645	0.3439434403217283	1.6292450593885586	1.4024543653202617	0.24993858353412748	0.2772040762368346	0.6560735153530693	-0.24701688646296033	1.3875688794672307	1.5608024640895966	-0.7267296016122083	1.0328383651240527	-0.5222252961242736	0.22770907116300246	1.3881800805860318	1.5206744331771667	-0.617735756875393	-0.30143994071122576	-0.8402427344578534	0.023006664253852623	0.4327818229026534	1.5986980530417891	0.8474380938146598	1.1353261767772544	0.47651231531427146	1.009421133501157	1.340387803870776	1.4404117686214841	2.2723047049020635	-0.49920794002377517	0.47672809158234725	1.702475896878746	0.6671242427352292	0.8948596078996677	0.4427929878192845	0.7260991869252222
RPI	68.0	-1.6109489714459408	0.9341079772636294	0.12258962383008333	-1.315837267181849	-0.52795638745231	1.1117779782793216	0.7186412372592103	0.4949153902243469	0.3742950913247626	0.26953949261682014	0.7337062714410406	-0.6836842427041018	0.15015982611368806	0.3337808110049358	1.6365623335618733	1.4495913308556347	0.3003348320966331	0.2872505775089785	0.6345931232374209	-0.24297381165245915	1.3885709434735973	1.577104740393395	-0.7375835212257565	1.0023570228538534	-0.5172974934652911	0.26476548844188974	1.3938547524828369	1.5373296177009288	-0.5635309324614121	-0.38625170670788883	-0.839766633102902	0.04362517674087672	0.43995811183572	1.6617580839548542	0.8710742652672742	1.1130937657016813	0.4934494445869286	1.0658485496066143	1.3493310188714376	1.4563824172604982	2.297104985081454	-0.5161605902066202	0.4671592114838602	1.690348541237006	0.6337467286422934	0.9133844443487786	0.4535162047142815	0.7400112200412083
RPI	74.0	-1.6713261095476195	0.9438574385259791	0.13893244527641913	-1.2976792634404328	-0.4995589046742242	0.9894752357659498	0.7423280940118067	0.5075638274585793	0.3636112563818989	0.27782625837625374	0.7650591009310231	-0.7209866332433442	0.16666506591825905	0.3273214093727918	1.638917856149029	1.473258213658426	0.3164001693063268	0.27707059012285684	0.5849019524374783	-0.24724684405464994	1.3835684988100336	1.5880821924718593	-0.756630131407454	0.9654005791909247	-0.5266777669689255	0.24006672107268073	1.3901511525215986	1.5235782109764944	-0.5256893368783775	-0.4855022784691202	-0.8280331620612286	0.048287895114426424	0.4550840179252132	1.6986984077713863	0.7428136224815366	1.0944667081257315	0.4931569126982837	1.1213338970117348	1.3772211991321306	1.4633067969719067	2.308474153269349	-0.527430093270447	0.45473235654674304	1.6605894692022596	0.5980998871116061	0.9226427780025733	0.46793823340295393	0.7466262290137082
RPI	80.0	-1.731119168531696	0.9616845472058094	0.1272510736085598	-1.2807118589490603	-0.47227391160073295	0.8588084493681254	0.7391747959550425	0.5191973830814478	0.34895663995859827	0.27626179272296086	0.790932406821762	-0.7330274348503701	0.15417942293618841	0.3137715122627384	1.652146868863873	1.4951597424707412	0.3167498610879883	0.27011037526639886	0.5099334619835212	-0.24048809803303373	1.373342447779788	1.593894793143837	-0.7761091450727221	0.92696171638945	-0.5269615908473422	0.17613795865171672	1.3827819973441595	1.501563094070978	-0.4950963200793241	-0.5780549336193488	-0.7934062016085145	0.03165605831005902	0.47340706700224583	1.735513089629421	0.7222652408760164	1.0884154538244666	0.479016316073498	1.1334907397526746	1.3777626282125515	1.461941275938124	2.30926823645186	-0.534025005646549	0.44051063414510466	1.6345831459161484	0.5465364861749556	0.9154685030247975	0.46887854228123504	0.7497940701682921
RPI	86.0	-1.7770452393741074	0.9873053127467358	0.08548791371577387	-1.2630267014000485	-0.45186892981410315	0.7784042724829516	0.7297232056183854	0.5366616527596203	0.3391719503602647	0.27527824917927174	0.8138549599006007	-0.76376073494097	0.12500267045241786	0.28953035905106644	1.6777788192197516	1.5101040424639256	0.32871497998777366	0.27297350279263943	0.4498156025268072	-0.23252852745124777	1.3626807707513982	1.599400574242581	-0.8031139289551071	0.8865164633179038	-0.5185770437590473	0.11046164929227476	1.3755201885601664	1.4949254332689466	-0.4734007146871168	-0.659289016509541	-0.7819033685618904	0.0268475973738303	0.4808194634251328	1.7742581794529149	0.7494420372425188	1.0697516061936883	0.5136546472041256	1.1241462405716338	1.3658609559914503	1.4456801661752097	2.317532468283106	-0.5370219862125801	0.4391568462274483	1.628221999359637	0.5019884231002159	0.9132089524252797	0.4790065863761624	0.7482005510818341
RPI	92.0	-1.8124323004303449	1.0249482464705229	0.05928212288176877	-1.2581358119833654	-0.4473027173338308	0.7071366351281734	0.7247165125344728	0.5532972295710062	0.3298090559642085	0.2771016791320332	0.8311968356153392	-0.8037289684251061	0.11633759751123654	0.27608910924731656	1.7005833604602647	1.5170861380019238	0.3441650839184412	0.276177134691683	0.3999885483644455	-0.22341409465911047	1.3492154706944797	1.6070092519741093	-0.8278374607279988	0.8588739176590302	-0.5103860206476095	-0.0011049294481662586	1.3734043795015702	1.4858636111286712	-0.4688832343681821	-0.7318140065860234	-0.7674387237154574	0.03224124909871355	0.4899564311371041	1.809737335662507	0.9412932665618149	1.039681461617164	0.5837260112901109	1.104493367362227	1.3574892361460817	1.4213988581165127	2.3185608499498445	-0.5415766416885336	0.44520709306746525	1.6103615015979866	0.45515648077331977	0.9090562556786761	0.4704426722960764	0.7574251989596722
RPI	98.0	-1.8364500825682823	1.032283133315708	0.048593410101687114	-1.2720030013829688	-0.44386479818137875	0.6341618810046217	0.7322082861475672	0.571265869174489	0.32162966142925464	0.2775974240180708	0.8332730930466737	-0.827364577117636	0.11578549847561659	0.2616425092579976	1.7084358734617793	1.5195994446541465	0.35292089622925854	0.25663648478492046	0.3662776062451827	-0.21643382951146314	1.3370958936552786	1.6140872490226106	-0.8330823976095661	0.8259626753458749	-0.4957658282066597	-0.12908807123375693	1.3809795117509736	1.458863685336086	-0.45655063752165653	-0.7853226153766707	-0.7576818244672913	0.02735548429557379	0.49706815780002733	1.844399036361578	1.0261905209647233	1.01343463630965	0.6029064607653732	1.0924681047132778	1.3584270445802047	1.4117078949582473	2.3148810171281053	-0.5428082327639687	0.4485774083324449	1.5924520713516102	0.41931400955795006	0.9105757052957354	0.44888820260395257	0.7561035684226309
RPI	104.0	-1.8518524811548167	1.0345478692350956	0.03142637836904958	-1.2759537819536997	-0.4169577479348682	0.578664411317375	0.7464292866102049	0.5857364986436921	0.31601833022138176	0.2784685427479761	0.82241635857381	-0.8388196037030898	0.09893495695674817	0.2529871581433501	1.7002393594754062	1.5381329810744255	0.3422384090610723	0.25154294817534867	0.3531436996630232	-0.2061318103010568	1.3244884847836877	1.6142748063071342	-0.852166237432442	0.8032151585883247	-0.49490405051844377	-0.21075110634601293	1.3831557354028008	1.428153751109695	-0.4493581559064945	-0.8116866667822707	-0.7290034599625411	0.015482850287810924	0.49994459853971945	1.8714608393722685	1.171754175317473	1.001743089312415	0.5672423092003996	1.0941230878702106	1.3471285966053046	1.400104138626877	2.301879819822606	-0.5380613791204992	0.43633906313800236	1.567755417703612	0.3927748721494906	0.9083939634577106	0.4398558567892086	0.7431294913731937
RPI	110.0	-1.8827202896475719	1.043757600857893	0.02487623748776314	-1.2655332298928763	-0.3963978429891131	0.566293794746333	0.7458666819264447	0.5841080074428125	0.31017608490147514	0.2785146471881219	0.8028112007882455	-0.8018716928793072	0.0750165941978873	0.2558756744590292	1.7380146769220057	1.55552134602313	0.3200541772520071	0.2530236613697819	0.3412416344414659	-0.19590273652382967	1.3143998784249498	1.6157555364652019	-0.8725716586538701	0.7762274221492748	-0.5009712715790354	-0.26965223582641473	1.3847916026145923	1.575312991517465	-0.42584065479672206	-0.7771706268247006	-0.6544590198321878	0.009208440688539802	0.5091142905632852	1.908419758636643	1.323020314938382	0.996839271893508	0.45848743838782324	1.1000026695393628	1.338148804422014	1.3830383728467694	2.1854650612642397	-0.48902825382863085	0.40002836141590953	1.5419375922617622	0.3693889225343005	0.888061463241656	0.4446567314513209	0.7297411725962905
RPI	116.0	-1.726428740483419	1.1682557967680423	-0.38300163577829405	-1.267818152592827	-0.22105896953379187	0.7004757996142535	0.6655804289804299	0.5783294505031635	0.2745755115740562	0.2797713760118358	0.9058283582085609	0.09904490561859662	0.06997649097888495	0.30300277854263585	2.014528687534088	1.3764244613873264	0.3236031417599797	0.3222355987138788	0.26419995301351795	0.10994629682700492	1.3033455115963353	1.4645175856809904	-0.9814332958838957	0.576774792955944	-0.4867391373614834	-0.19719087072357142	1.4081807203937875	1.3122995027937654	0.16177263399712097	-0.07793197663742478	0.17656979193288444	-0.017386232703510612	0.5898578110360947	1.6551202180035374	1.3313975719167648	0.8688071681451569	0.1697403194739258	0.6545130008204065	0.821011761682932	1.3798056240475354	1.043564426622344	-0.2967026940210561	0.2841574336838818	1.8788832539010847	0.41934017808914476	0.9776982991980441	0.2836978186289402	0.44494720374675717
RPI	122.0	-1.751946063176303	1.1692442525258853	-0.3930152630561391	-1.2689501373514829	-0.21485845981008908	0.7134716572398426	0.6532053539025433	0.5745631940146029	0.2693347676803683	0.279778084314379	0.9029240513159223	0.12697139637778695	0.07459036514856411	0.29836243156101727	2.040864477257315	1.3794042114344784	0.3222424085728507	0.328309013175443	0.2822850909104902	0.12663108931236686	1.297464345376947	1.4635247750219342	-0.993208972935892	0.5426295586684015	-0.48950739532111903	-0.2016163033579359	1.401522490428938	1.301896404119211	0.17980579723327253	-0.09002345040370452	0.19094828668805847	-0.029840721572802275	0.5896680028880846	1.687670428159828	1.3326684436557863	0.8609716684854108	0.1603121911593845	0.6450915742699086	0.8129827239504372	1.3747023134726803	1.0419462939582604	-0.2979820434236982	0.25412993316516924	1.877961153800128	0.4138864171572016	0.9816851224895232	0.28369236186499724	0.4305612040369988
RPI	128.0	-1.9225041323764083	1.0870733631430414	-0.14087340716896277	-1.270629875035047	-0.3156892847393062	0.661223122613503	0.7010958274373497	0.5789793032346678	0.2972844506074842	0.27840522283579394	0.8194243239925149	-0.40572416596294375	0.08983069969030068	0.26788617640291856	2.0200028165469317	1.5577931741142617	0.2914380273829914	0.34619772705155044	0.35645270787539174	-0.06585574902382678	1.2972074971528786	1.5869043723862288	-0.9560507453358834	0.6458075692561088	-0.5070803861914562	-0.28983164251732857	1.3812934441511795	1.5109781594858391	-0.1464467963621003	-0.47439461247703907	-0.2903312633124474	-0.030371173302776194	0.5525661127706974	1.9599906956560567	1.3348997465443995	0.9483774914629127	0.262153627418584	0.8839817085223036	1.091510480417313	1.3758496408189325	1.6708779029799978	-0.42086866418630287	0.27809263198982537	1.6418193716026281	0.3534313201097855	0.9088168681571702	0.36959724012507056	0.6058432208569106
[truncated: 40 more columns]
