# Supplementary material for: EEG decoders track memory dynamics
Source: Nat Commun. 2024 Apr 6;15:2981. doi: 10.1038/s41467-024-46926-0 (PMC10998865; doi:10.1038/s41467-024-46926-0)
Supplement: Supplementary file 3 — Source Data [file 41467_2024_46926_MOESM3_ESM.zip › fig4c_roc.csv]

	subject	roc_0	roc_1	roc_2	roc_3	roc_4	roc_5	roc_6	roc_7	roc_8	roc_9	roc_10	roc_11	roc_12	roc_13	roc_14	roc_15	roc_16	roc_17	roc_18	roc_19	roc_20	roc_21	roc_22	roc_23	roc_24	roc_25	roc_26	roc_27	roc_28	roc_29	roc_30	roc_31	roc_32	roc_33	roc_34	roc_35	roc_36	roc_37	roc_38	roc_39	roc_40	roc_41	roc_42	roc_43	roc_44	roc_45	roc_46	roc_47
0	0	0.00020652622883106156	0.006334854777813081	0.012391573729863693	0.022304832713754646	0.027467988434531184	0.03179718145812558	0.03985956216439488	0.04853366377529946	0.05306945715774244	0.059350172312754725	0.06774060305658819	0.07307188565711668	0.08160000055350417	0.08921933085501858	0.09582817017761255	0.10185894362352862	0.11077797081234343	0.11891551935638552	0.12556794712928543	0.1325898389095415	0.13630731102850063	0.1404765808942828	0.14622057001239158	0.15200330441966128	0.158358915602382	0.16656726654983117	0.17317691306594934	0.17817505536771014	0.18442792234613795	0.19310202395704254	0.2007850072336071	0.20606128536113033	0.21458075175547295	0.22154504451211027	0.22965716646014045	0.23792755599559132	0.24349442379182157	0.2503097893432466	0.2567121024370095	0.2653862040479141	0.2728211482858323	0.27769682779863797	0.28108219743907475	0.2878975629904998	0.2951259809995869	0.3001448797062553	0.3073110285006196	0.3137745729888601
1	1	0.0021296014602981443	0.008518405841192577	0.02141831763013355	0.033363756211337595	0.040361018152317206	0.050289136246761304	0.05560201371934219	0.06551059730250482	0.07757833891086097	0.0832939670464685	0.09118811785323533	0.09887435351384241	0.10850826488185783	0.11682385153635534	0.12485584804664226	0.1296014602981442	0.13550869650962452	0.14329175540006084	0.15543287882470866	0.16093702464253118	0.1682385153635534	0.17401886218436263	0.17996431809182817	0.18750633809958422	0.1932586571433376	0.20043631604936762	0.20474596896866443	0.21083054456951628	0.21701652976371566	0.22391238211134773	0.22869952643248692	0.2349777484929974	0.2416590609471656	0.25068451475509584	0.25623503380404705	0.2639528644133353	0.27086502383125444	0.27943286047925464	0.2840003689474652	0.2890351768985889	0.2938850015211439	0.30225740812367285	0.3078163355057409	0.3119659752978461	0.3190345806713315	0.3266403001723963	0.33475306764019874	0.3406236129435332
2	2	0.00034458993797381116	0.010797151389846084	0.021094445348728445	0.028256374913852515	0.0355268185632966	0.044844022547841415	0.05317536453228699	0.060391551139571065	0.0687904258254285	0.07418265229201368	0.08519683185049991	0.09328401714522534	0.09855272226051	0.10544452101998622	0.11472189802677527	0.1211807948541236	0.127728003675626	0.13278198943257524	0.14059269469331495	0.14727367021184487	0.15356820860562864	0.16043634205948193	0.16829726394434846	0.17550854432973503	0.18033540087296118	0.18780151619572708	0.19676085458304618	0.2036526533425224	0.20983141451956921	0.21433494141971055	0.22237537330576615	0.2292411979493147	0.23363197794624396	0.24024787387431068	0.2462692511489217	0.251780381346198	0.25993567654491156	0.2655639788651505	0.26995360445692723	0.27775565167902455	0.28187456926257753	0.2857799218929474	0.29079696668502175	0.29377706358579003	0.3015462102610456	0.30668504479669195	0.3125430737422467	0.3205529138917653
3	3	0.00011613053071652537	0.0076646150272906746	0.01579375217744745	0.022193653203889583	0.03018051586465596	0.03994890256648473	0.049355475554523284	0.05767544026017926	0.06474422980072814	0.06828475206131691	0.07502849282996098	0.08244217253962301	0.08963934759151701	0.09569155731041691	0.10060959775068584	0.10707234932063639	0.11229822320288003	0.11696620368127966	0.12205318778306817	0.13111136917895716	0.1363372430612008	0.14317581403708823	0.14843699393495172	0.15549878062942749	0.16037626291952153	0.16583439786319823	0.17097798830407993	0.1747764487283707	0.18234710890417707	0.18713413776582363	0.19463476948089653	0.2022993845081872	0.20775751945186388	0.2118063316232772	0.21728022297061897	0.22146092207641388	0.2260658769401531	0.23040297294158635	0.23516432470096388	0.2433877084878579	0.2474850542730297	0.25223551271629313	0.2567646034142376	0.26216496487780905	0.26756474277087444	0.27035187550807105	0.2777842294739287	0.2844947067237244
4	4	0.000284050560999858	0.006817213463996591	0.013604094895725566	0.021587842635989205	0.027552904416986223	0.03449287339980687	0.041634104337908845	0.04601619088197699	0.053626319354191654	0.06019873547541712	0.06774605879846612	0.07202109111100169	0.07853998011646073	0.08436301661695782	0.09335985423495831	0.10209690691777307	0.10793921317994604	0.11291009799744355	0.11788098281494105	0.12534337644764082	0.1303792074989348	0.1367703451214316	0.14287743218292856	0.1485411719869051	0.1548075557449226	0.15992046584292005	0.1650333759409175	0.1709984377219145	0.17767362590541116	0.1826445107229087	0.18733134497940634	0.192018179235904	0.20110779718789945	0.20551058088339724	0.21354595255308875	0.2219405506441453	0.22789704808661976	0.23521242057468145	0.2435733560573782	0.2498542278213964	0.2558539038039222	0.26061638971736967	0.2657321545948747	0.271978412157364	0.2778014486578611	0.28390853571935804	0.2911518250248544	0.2978234447339667
5	5	0.0006955312119631368	0.009312778463697387	0.01617110067814293	0.023995826812728223	0.03060337332637802	0.039819161884889584	0.049208833246391935	0.05772909059294036	0.06697851979424156	0.07373679386324769	0.08294209702660407	0.09019362155937051	0.09567036813598263	0.1003303773256825	0.10702064195666793	0.11615371239784385	0.12171796209354895	0.12710832898626326	0.13458528951486698	0.14265292730388157	0.14936532776908365	0.1540086102569884	0.16066770996348462	0.16583744666647432	0.17153232691015488	0.1784037558685446	0.18683838248799203	0.1916188488958442	0.20118240306033733	0.20755446507445938	0.21380681882722594	0.2190923317683881	0.22535211267605634	0.2330157714906183	0.2380455572943836	0.24569640062597808	0.25160841592766475	0.2597179952973003	0.2651712745609459	0.2714310554686142	0.27923306324702973	0.28447226569292294	0.2929925230394714	0.29890453834115804	0.30417563386398166	0.31003303773256824	0.316194954952121	0.3234735667557052
6	6	0.0008896797153024911	0.011038606862477136	0.018429079816980172	0.0340620233858668	0.04686455493873361	0.05935434672089476	0.07066598881545501	0.07802995659538169	0.08449734692782673	0.09189120488052872	0.09829779298117429	0.10721247314355203	0.11387900355871886	0.11858159633960345	0.12904336970396804	0.13784383278875312	0.1452087585870379	0.1516268429079817	0.16281138790035588	0.17094560244026435	0.1806049822064057	0.18746822572445349	0.1967463141840366	0.2014489069649212	0.20856634468734112	0.21453990849008642	0.2215302491103203	0.228266395526182	0.23903132847767036	0.24644128113879005	0.2552250321255489	0.26093035078800203	0.2674123029994916	0.275419420437214	0.2822826639552618	0.2864720782356112	0.29702592780884596	0.302491103202847	0.30808337569903405	0.31422810544844193	0.31926792069140825	0.32533920236668856	0.3331215048296899	0.3379511947127605	0.3453228266395526	0.35116801598230085	0.35714285714285715	0.36349771225216065
7	7	0.00034164673727365904	0.022600189193318968	0.042022548684660065	0.05705500512470106	0.07687051588657329	0.09578984776976786	0.1134267167748548	0.13013890772619513	0.14212504270584217	0.15116237147472925	0.1609156132558934	0.1691151349504612	0.18243935770413391	0.19487255203245465	0.20490499130431797	0.22138708575333105	0.23539460198155107	0.24983990674245857	0.2596515203279809	0.27224609552717444	0.28800819952169454	0.29894089511445165	0.3061154765971985	0.31738981892722923	0.32962386239362157	0.3372053296891015	0.3443799111718483	0.3614622480355313	0.3682951827810044	0.3754697642637513	0.3891356337546976	0.39904338913563375	0.4104585105232347	0.41646737273659035	0.42500854116843184	0.4337500050073852	0.44326174775483157	0.45117820911870593	0.46019815510761874	0.4701059104885548	0.476938845234028	0.4841134267167749	0.4912880081995217	0.49991158388457474	0.5073454048513837	0.5173201161255543	0.5254526819268875	0.5326272634096344
8	8	0.0	0.013267651166115054	0.028409736501618106	0.04875947938085744	0.06163384390955507	0.07549234135667396	0.0849744711889132	0.09336250911743253	0.10867979576951131	0.11852662290299051	0.13055980119415456	0.1422319474835886	0.15061998541210794	0.16046681254558717	0.17031363967906638	0.1797957695113056	0.187454412837345	0.19404553768111163	0.2049598832968636	0.21298322392414296	0.21954777534646244	0.23067662428580807	0.2388767323121809	0.24811970135139583	0.2579802733580373	0.2656352513845669	0.27190535707958713	0.2789934354485777	0.28549182821474256	0.29517206748549457	0.30488694383661563	0.311532131848154	0.3202042304886944	0.32713347921225383	0.3359570768992054	0.34172137126185265	0.3490153172866521	0.3595915390226112	0.3676148796498906	0.3760029175784099	0.38329686360320936	0.38980303204047745	0.399708242159008	0.4110138584974471	0.4179238643985793	0.4263311451495259	0.4314369073668855	0.44091903719912473
9	9	0.0	0.014059120403749098	0.02343186733958183	0.03781524783252945	0.052992069214131216	0.06669069935111752	0.07920677649241162	0.09048305695746214	0.1018502751681985	0.11247296322999278	0.12256669069935111	0.13446286950252342	0.14484462688351643	0.15465032444124008	0.16103679899135181	0.17303532804614274	0.18673395818312905	0.19971160778658975	0.21268925739005046	0.218817591925018	0.22494592645998557	0.2357606344628695	0.24188896899783704	0.2505407354001442	0.2593904091473952	0.26748377793799566	0.27577505407354	0.28662418074511	0.29812545061283346	0.30173035328046144	0.31074260994953135	0.3204758471521269	0.32840663302090844	0.33539253585881823	0.34251164498290537	0.35411737852927205	0.36444328105318713	0.3734679163662581	0.38248017303532805	0.38740928869292385	0.39746995612525493	0.4048305695746215	0.41178676366692873	0.41888968997837056	0.4282117146656134	0.43547224224945924	0.44176154228760445	0.4473684210526316
10	10	0.0	0.01034047919293821	0.020540913901157507	0.03682219419924338	0.049077670825755454	0.05876418663303909	0.06865633336924219	0.07692307692307693	0.08827238335435057	0.09987389659520807	0.11046658259773014	0.12408575031525851	0.13190416141235814	0.14274905422446407	0.1498108448928121	0.15888033212359765	0.16872635561160151	0.17881462799495587	0.18562421185372005	0.19293820933165196	0.2009999556420184	0.20799685692016198	0.21689785624211855	0.22596969716172283	0.23441545685552603	0.24010848694924805	0.24966636460993494	0.2544766708701135	0.2602774274905422	0.269609079445145	0.2783898475141576	0.2862547288776797	0.2935687263556116	0.3003783102143758	0.30617906683480456	0.31378867857572856	0.31878940731399746	0.32572319352119994	0.3313072297173128	0.3435766474237517	0.350063051702396	0.3540983606557377	0.3626733921815889	0.3682219419924338	0.37563194281622486	0.38117573998618565	0.3866254348666409	0.39628761715259786
11	11	0.00023747328425552126	0.008074091664687722	0.017098076466397532	0.02404685503031647	0.0328900498693897	0.04108287817620518	0.046188553787698886	0.05318178400909803	0.060436950843030156	0.06671507621221742	0.07507347948481424	0.08264070292092139	0.08822132510092615	0.09415815720731417	0.10143182070409039	0.10742921446462901	0.11767039901478421	0.12312989788648777	0.13132272619330326	0.13616181119322568	0.1435526003324626	0.14901448587033958	0.1556637378294942	0.16121810668159126	0.16718119211588697	0.17513654713844692	0.18047969603419614	0.1857041082878176	0.19080978389931133	0.19615293279506055	0.20363334124910948	0.20909522678698647	0.21361199252018823	0.2210876276418903	0.22785561624317263	0.23238849197304492	0.23984801709807646	0.2451911659938257	0.24971449505900428	0.25480853567290257	0.2614580859653289	0.267869864640228	0.27451911659938255	0.28306815483258135	0.2908057265668164	0.296129185466635	0.3039544671827435	0.3092382477574288
12	12	0.0003589375448671931	0.009233773557906801	0.01978685803589213	0.029144085266405374	0.03789947584296198	0.052045944005743	0.06202524948263694	0.06771654395451779	0.08333844383439086	0.09224694903086864	0.10253649198372816	0.111509930605408	0.12215841110313472	0.131559328107395	0.13723378798755684	0.14991624790619765	0.15961778261972703	0.16808047175335883	0.17623833452979182	0.18222062694424504	0.18996754531210727	0.20088537927733907	0.211892797319933	0.2215841110313472	0.22823978711456297	0.23778319691301686	0.24838478104809764	0.25592246949030867	0.26344512704705625	0.27121589441985394	0.28096151973074274	0.28942010042234784	0.2981574539363484	0.30508909707667314	0.3123538246388679	0.3186168939937784	0.3255828075529598	0.3360857890794004	0.34206748025843503	0.34912658530748986	0.3572625029911462	0.36312334585105477	0.3697056712132089	0.37700406795884184	0.38573821488394355	0.39064369466379517	0.3965063412299593	0.40607800909308445
13	13	0.00034818941504178273	0.006789693593314763	0.018671876093559456	0.029596100278551533	0.04108635097493036	0.05100974930362117	0.06302228412256268	0.07085654596100278	0.08182451253481894	0.09488161559888579	0.10428272980501392	0.11315631080192058	0.12473929536260696	0.13363605982559032	0.14345403899721448	0.15279041446788258	0.15999303621169916	0.16713879285004415	0.17461699164345404	0.18262534818941503	0.19220055710306408	0.1993384401114206	0.2102346691675649	0.22127437325905291	0.23276462395543177	0.2414693593314763	0.24547353760445684	0.25487465181058494	0.2618384401114206	0.2694986072423398	0.2798393079604148	0.2868999127485151	0.29427867051133105	0.2997167242899734	0.3084958217270195	0.31723511359023526	0.32224930362116994	0.33165041782729804	0.3384401114206128	0.3454502666536022	0.35236768802228413	0.3643802228412256	0.3722144846796657	0.38074512534818944	0.38631615598885793	0.3950208913649025	0.40400295348609344	0.40865692494505956
14	14	0.0	0.007140750378331672	0.014601715838288112	0.022146525275857778	0.029072956664838178	0.03757542512342293	0.04415798134942402	0.049841454483975936	0.05485463521667581	0.06429569680547542	0.07295666483817882	0.08118072534918146	0.08968732857926495	0.09599561162918267	0.10453219195263204	0.11079019994000822	0.12071906432877498	0.1272657399265481	0.13302249040043884	0.1390565002742732	0.14455684897333623	0.15331870543060888	0.16182117388919365	0.16950082281952825	0.1770605633763992	0.18376302797586397	0.19061985737794843	0.19610532089961602	0.2002194185408667	0.2054306088864509	0.21036752605595171	0.21695008228195284	0.22474412655708612	0.22956664838178825	0.23395501919912232	0.23752057048820624	0.24407108223509213	0.25095995611629185	0.25718738141245623	0.2665935271530444	0.27182332397037295	0.28003291278113	0.2842831133175477	0.28990674712013165	0.2973121228743829	0.3080426206120503	0.3126714207350521	0.3189797037849698
15	15	0.0001404494382022472	0.006882022471910112	0.012921348314606741	0.02047244650217371	0.026230873468465896	0.032302312122409804	0.038202247191011236	0.04564606741573034	0.05366403647450736	0.059892863192366266	0.06741573033707865	0.07514044943820225	0.08047752808988765	0.0854384280955338	0.09073033707865169	0.09648876404494382	0.10379213483146067	0.11053300208909723	0.11956340692225167	0.12485955056179775	0.12808988764044943	0.13436423691491164	0.14058988764044944	0.14691011235955057	0.15042911185139177	0.1598314606741573	0.16867977528089886	0.17373595505617978	0.1796510643103156	0.18735955056179776	0.19353932584269662	0.20116453051775743	0.20585723561628366	0.213623595505618	0.22134337417424185	0.2287921348314607	0.2372191011235955	0.24468127152617022	0.2547752808988764	0.26095505617977527	0.26790977358703627	0.27275280898876403	0.27747003980577045	0.286817514538987	0.29646123877816033	0.3040563303408428	0.30969101123595505	0.3176006436677771
16	16	0.00029231218941829873	0.010712727625264604	0.01728975188717628	0.024846536100555393	0.030985092078339667	0.03931598947676118	0.04746988376550997	0.054819552306989525	0.06299327681964338	0.0686933645133002	0.0802217019032608	0.08842443729903537	0.09602455422391114	0.10443771032890249	0.11444022215726396	0.12262496346097632	0.12918827793845974	0.13812338512204403	0.1459614647337829	0.15112540192926044	0.1598947676118094	0.16762708602938697	0.1729026600409237	0.18115394276262925	0.18971061093247588	0.19866065198838384	0.20735290013352353	0.2133878982753581	0.22098801520023384	0.2306343174510377	0.23735749780765858	0.241916245947657	0.24870240562649554	0.255334697456884	0.2624963460976323	0.267173341128325	0.27345805320081845	0.2794460463674702	0.28633925253276027	0.2927346833553914	0.2988892136802105	0.3040046769950307	0.31277404267757963	0.31745103770827243	0.323881905875475	0.3301666179479684	0.3360128617363344	0.34300925851120556
17	17	0.0002810172825628776	0.008499007613591453	0.01419137276942532	0.024167486300407475	0.030490375158072222	0.035689194885485456	0.04208057287985524	0.05030209357875509	0.05928758588502428	0.0640719404243361	0.06987374698418325	0.07630042865726695	0.08444569341014473	0.094140789658564	0.10178474217370397	0.10903470563439652	0.11648166362231277	0.12210200927357033	0.13137557959814528	0.1393845721511873	0.14964170296473234	0.15694815231136716	0.1639735843754391	0.17043698187438527	0.17796796261764047	0.18743852746943937	0.19418294225094843	0.20128533633461687	0.2077847435858511	0.21101044070994285	0.2139946606716313	0.22037474148881267	0.2278393513160859	0.23478993958128425	0.24097231979766756	0.24771673457917662	0.2544611493606857	0.2609835040030841	0.26780947028242236	0.27680202332443443	0.28452999859491357	0.29285460603565816	0.2992834059294647	0.3081813451125234	0.3160039342419559	0.3212027539693691	0.3327244625544471	0.3384831986262633
18	18	0.0001177301624676242	0.014480809983517777	0.025900635742877324	0.03461266776548152	0.043442429950553335	0.05267803581126731	0.0652225100070638	0.07375232650182871	0.08500117730162468	0.10148399165594867	0.11066635271956675	0.1191429244172357	0.127501765952437	0.1365193639494859	0.14845773487167413	0.1571697668942783	0.16576406875441488	0.17605377369541375	0.18813279962326349	0.19861078408288205	0.20661643513068048	0.21203202260419118	0.21828769465410408	0.22600996505958093	0.23217807899871368	0.24012131531213873	0.24864610313162233	0.255945373204615	0.2631269131151401	0.2690134212385213	0.2776077230986579	0.2890275488580174	0.30008530999712485	0.3060286125707415	0.31207012221455754	0.3196373910995997	0.3254061690605133	0.333647280433247	0.340922294543118	0.3472267743237023	0.35620177648307466	0.3604897574758653	0.36583790153972123	0.37332234518483637	0.37873793265834704	0.38533673784510025	0.39121732987991525	0.39698610784082883
19	19	0.0	0.006612407123780121	0.014105793450881612	0.022608002227763477	0.02961181502249562	0.03912678421494543	0.04634760705289673	0.056566065704959194	0.06129809416520043	0.06784214945424014	0.07523089840470193	0.0820458294832686	0.090848026868178	0.09722921914357682	0.10370323489825278	0.11335012594458438	0.11698138045390681	0.1239294710327456	0.1309823677581864	0.1382031905961377	0.14676742233417298	0.15432409739714525	0.16174069339139027	0.1677232721120295	0.17465834630752414	0.18287153652392948	0.18958858102434928	0.19613769941225861	0.20187376850668104	0.2099797897970119	0.21679261125104954	0.22256370011265397	0.22933784511699276	0.23507546126940318	0.24282115869017631	0.25289672544080605	0.2586062132661629	0.26802948411241784	0.2748950461796809	0.28127623845507976	0.2900083963056255	0.2990603732347717	0.30758325633203804	0.3157010915197313	0.32233375103899	0.3272879932829555	0.3356842989084803	0.3393786733837112
20	20	0.000392156862745098	0.007213321509508343	0.015155516142805447	0.025077769801387793	0.03411764705882353	0.045098039215686274	0.05568627450980392	0.06666666666666667	0.07529411764705882	0.09019607843137255	0.10392156862745099	0.11333333333333333	0.1203921568627451	0.13450980392156864	0.1450980392156863	0.1568627450980392	0.16901960784313724	0.17647058823529413	0.18427115972016944	0.19372549019607843	0.20099686105598016	0.2099477781062174	0.21806562222879106	0.2263947186914965	0.23319144743324458	0.2419607843137255	0.2541176470588235	0.25874371859296486	0.26666666666666666	0.27296580943935356	0.2811764705882353	0.28980392156862744	0.29490196078431374	0.3007845952451332	0.30852694846782935	0.3176470588235294	0.32568069103688374	0.332403192432752	0.3396078431372549	0.3447058823529412	0.3512764257014922	0.3568627450980392	0.3630921093882962	0.371256281407035	0.3788235294117647	0.3862278713830591	0.39098039215686275	0.396078431372549
21	21	0.0	0.008645533141210375	0.019452449567723344	0.025576368876080693	0.040345821325648415	0.04719020172910663	0.05655619596541787	0.06448126801152737	0.07528818443804035	0.08573487031700289	0.09185878962536023	0.10338616714697406	0.11023054755043228	0.1206772334293948	0.12434470624013436	0.1307636887608069	0.13760806916426513	0.14481268011527376	0.1514525074942432	0.16138328530259366	0.16826818642090968	0.17795389048991356	0.1840778097982709	0.1920028818443804	0.19920749279538905	0.2053314121037464	0.21361671469740634	0.22003750742183556	0.22478386167146974	0.23283464231178302	0.23955331412103748	0.24548767923603196	0.24837353192475348	0.2579250720461095	0.26476945244956773	0.2716138328530259	0.279178674351585	0.28856458082921826	0.2936489906303853	0.3013689748190783	0.3090778097982709	0.31259292379283543	0.32096541786743515	0.3286918200512649	0.335014409221902	0.33998848710410845	0.347004022272747	0.35410662824207495
22	22	0.0001452011035283868	0.006834667018846246	0.010744881661100625	0.01664084908351834	0.024393785392768985	0.03252504719035865	0.04015613131725131	0.04646435312908378	0.0528532016843328	0.05880644692899666	0.06432408886307536	0.06919525754224881	0.07303615507477856	0.07838378767658526	0.08639465659939015	0.0936868165424188	0.1008724470326075	0.10852213733105784	0.11558007840859591	0.11979091041091912	0.1258623595690081	0.13068099317554813	0.1363438362131552	0.14052913033294825	0.14563670683897198	0.15144475098010746	0.15652678960360097	0.1608828227094526	0.16479887458199954	0.16989112835850514	0.1742413242340642	0.1796137650646145	0.18513213665247982	0.19006824451865834	0.19544068534920866	0.20110352838681575	0.2070567736314796	0.213678381744646	0.22094865207407732	0.22473409591882745	0.23101495571366343	0.2342060235838697	0.2391440285498934	0.2452556086662438	0.25280898466486634	0.2613981042135317	0.26543904849254746	0.2697274670141765
23	23	0.0	0.008052708638360176	0.01683748169838946	0.02537823328452904	0.035627135187896536	0.041047722752366025	0.04904831625183016	0.0522684187163246	0.06076134699853587	0.06759394826744754	0.08003904343582235	0.0854075158613958	0.09354667431839538	0.10339275685406041	0.11327378718874993	0.12249877989263055	0.1276232308443143	0.1376281112737921	0.1451351437519459	0.15251342118106392	0.1608101512933138	0.16932576498892707	0.17618350414836506	0.18373100249907393	0.19255746767022014	0.203269887750122	0.2113225963884822	0.21669106881405564	0.22503562223023357	0.23254142846982584	0.24133723767691556	0.2535383113714007	0.2590858146270641	0.2667154709614446	0.27294699238238307	0.2794045876037091	0.28452903855539285	0.29209370424597364	0.2993530365345517	0.30600292825768666	0.3171567942200019	0.32332845290385553	0.3269887750122011	0.33528550512445093	0.3411420204978038	0.349194729136164	0.3557833089311859	0.3604197169350903
24	24	0.00023226106143305075	0.010219486703054233	0.021368017651840668	0.03070806360218217	0.03820694460573685	0.04941966831019573	0.057650346728416235	0.0650330972012542	0.07109581118926417	0.0775626477527575	0.08291719893159911	0.088644359878594	0.09613069411626718	0.10486586923702242	0.11055626524213216	0.12016066863174305	0.1280919753803275	0.13706320477080564	0.14748577400998722	0.1550765673682546	0.16258507728515997	0.16701437742655914	0.17547323191266984	0.18313784693996052	0.19309122549222707	0.20133415889107595	0.20773884519566826	0.21513997813944885	0.22214428313907236	0.23095094564682653	0.23957728486819185	0.24642898618046685	0.2533026297437717	0.2609394668149713	0.26802926489374057	0.274569339555751	0.28231332017187316	0.29220250596846736	0.29775868075717105	0.30350918452441045	0.3101846475438393	0.315642782487516	0.3240041806991058	0.3299145827850201	0.33433979793287655	0.3402624549994194	0.34537219835094646	0.34990128904889095
25	25	0.0	0.014763482976800241	0.027869840313347393	0.04141224350132694	0.05167219041880084	0.05972980297692136	0.06743721621061023	0.07238663943398833	0.08003712445929556	0.08526664658029527	0.09475745706538113	0.10320508841283856	0.11221140350744385	0.11810786381440193	0.12782578151377547	0.1386141312164922	0.14675289675251826	0.1557698101837903	0.16285025610123532	0.16947875866224765	0.17640855679421513	0.1884626507045623	0.19599276890629708	0.20066285025610123	0.20516815270487213	0.21166619478834364	0.21783669780054232	0.2247664959325098	0.2315456462789997	0.24007427919955285	0.24856051877343932	0.2512805061765592	0.2633323290147635	0.2681530581500452	0.2730441905217561	0.2770412774932208	0.2832573533530866	0.29014006458929176	0.2946670683940946	0.2978306718891232	0.3037059355227478	0.30951988020851473	0.316023095289645	0.32380454547519155	0.3300692979813197	0.33567884617422755	0.3406146429647484	0.347845736667671
26	26	0.0	0.01395848246241947	0.024695776664280602	0.03042233357193987	0.041159627773801	0.05511811023622047	0.06191839656406586	0.07086614173228346	0.08303507516105942	0.0901932712956335	0.09985683607730853	0.11131234794828355	0.12168933428775948	0.1327845382963493	0.14173228346456693	0.15533285612025768	0.16274224858484743	0.17430207587687901	0.18194300061510127	0.19041925806556043	0.19935576234788832	0.20758768790264853	0.21398712423966648	0.22405153901216893	0.23335719398711524	0.2473075830116941	0.2537580529706514	0.2655690765926986	0.27473984093696824	0.27988546886184684	0.28489620615604866	0.2963106513239066	0.30394096466584897	0.3113815318539728	0.3185397279885469	0.32600622415345637	0.33285612025769507	0.3377283698377357	0.345025053686471	0.35612025769506084	0.3647100930565497	0.37115246957766646	0.37616320687186827	0.38260558339298495	0.38869005010737295	0.39727988546886184	0.40479599141016465	0.4136540343089823
27	27	0.0003341129301703976	0.007350484463748747	0.014335795247537248	0.02355496157701303	0.031208498221142442	0.04218469561304686	0.05696625459405279	0.06698964249916471	0.07734714333444705	0.0893735298611331	0.09923154026060808	0.10975609756097561	0.11734751270552567	0.12677319104711648	0.13681924490477781	0.14092094283646767	0.15055212581450522	0.15920481122619445	0.1683929168058804	0.17580468328948448	0.18476445038422987	0.19144670898763783	0.20121573453636377	0.20818257676622332	0.21700634814567324	0.22555560965535998	0.2317316619851681	0.23755345387142868	0.24206481790845305	0.2502505846976278	0.2567657868359505	0.2636151019044437	0.27330437687938525	0.278984296692282	0.28800534580688275	0.29278702231505	0.30053458068827266	0.3070648934616283	0.3151874194449247	0.32357745963361706	0.33160708319411963	0.33711994654193117	0.3450127349074138	0.3504844637487471	0.35699966588706983	0.3653524891413298	0.36902773137320416	0.37567641078765024
28	28	0.0	0.011927300265051117	0.023097311624384703	0.029344945096554335	0.039401855928639755	0.04876474382514618	0.059937609288395796	0.06722270953403901	0.07769061133003134	0.08652025747822795	0.09428246876183263	0.10204468004543733	0.10859040881550251	0.11605452480121166	0.1280617399759113	0.13612268080272624	0.14378690118521426	0.151836425596365	0.16059662188260496	0.1684967815221507	0.17429061247167302	0.17909882620219614	0.18458917076864825	0.18939548176322718	0.19595659098217322	0.20295342673229838	0.2116213403252537	0.21961378265808407	0.2268080272624006	0.2312038229770587	0.23665278303672851	0.24268635871519662	0.24990400697162451	0.2569102612646725	0.2612067853905592	0.2667550170390004	0.2711417747579244	0.27943960620976904	0.2866890301564618	0.2922578097268284	0.29893979553199546	0.3038621734191594	0.3084059068534646	0.3177107613036785	0.32298371828852707	0.3294206739871261	0.3368774961517166	0.3418160472944046
29	29	0.0	0.005915038537372289	0.012188564258827746	0.018319475732008893	0.024418381565472092	0.03256648901434939	0.039649463184957476	0.045786154288200286	0.05305610324430902	0.059098368703168105	0.06568836294755728	0.0706219752643843	0.07850869331421402	0.08560565869317906	0.0940182179944353	0.10216884746370317	0.11166875784190715	0.11794228356336262	0.12690446316544182	0.1365836171356874	0.1414143670494433	0.14905590868845037	0.15701738662842804	0.162515391079794	0.1702814124395053	0.17852661767341818	0.18444165621079048	0.19125291270837066	0.19698870765370138	0.20462322366447755	0.21114895142498655	0.21702139869964115	0.22368231190006316	0.2292525542211866	0.23409213120630937	0.2395428477753528	0.24341279799247176	0.24986556730596882	0.25535906814949444	0.26205413156479657	0.26764100721087664	0.2729879906793332	0.2801352163217955	0.2849973113461194	0.2927047858039075	0.298082093565155	0.30489335006273527	0.312780068112565
30	30	0.0005101173269852066	0.009692229212718926	0.01936352396227	0.029416765856146915	0.040724793838261164	0.05101173269852066	0.060363883693249444	0.07061607419287677	0.0800901292724461	0.08961061044040129	0.09658221390919912	0.10429891337319143	0.11239585104574051	0.11885733718755313	0.12831800560360035	0.13671144363203536	0.14563892408821869	0.15152791674748511	0.16102703621833023	0.16932050150429062	0.17837102533582724	0.18823329365754124	0.19652505000773296	0.20336677435810235	0.212378847134841	0.2185002550586635	0.22772765374227028	0.2358442441761605	0.24179561299098792	0.24706682536983507	0.2530181941846625	0.26066995408944055	0.269171909539194	0.27546335657201154	0.2829450773677946	0.2883863288556368	0.29586804965141983	0.3030096922292127	0.3097728055342175	0.31933344669273933	0.3317131482954647	0.34228872640707364	0.34810252589251317	0.35166366321205295	0.3597193016035229	0.36567323382200345	0.3708552967182452	0.37748682196905287
31	31	0.0	0.010480664980122878	0.01734912364496823	0.02566137518092796	0.033803640537345185	0.040477050957715935	0.04842790025298157	0.05795330101900935	0.06700688117130638	0.0795084929526563	0.0870598020823307	0.0944481169853605	0.10046982291290206	0.10534470823084106	0.11203469461510661	0.12106975063245393	0.12757499096494399	0.13629223094148013	0.14203108059269967	0.1483658677506485	0.15359595229490422	0.16226960607155763	0.16938051297325082	0.17751569557218683	0.18431514275388508	0.19009757860498736	0.19985543910372244	0.20502066323148604	0.211420310805927	0.21856299931170095	0.22407392945936766	0.2298518250813155	0.23707986989519336	0.24575352367184677	0.25131517466521	0.26020961329960246	0.26430913754412344	0.2710516805204192	0.2757678435545999	0.27803133987470924	0.2811709432598482	0.28817016052434197	0.2923998380046239	0.29779544633176724	0.30321647994217565	0.30899891579327793	0.3177986063312588	0.3249006143838092
32	32	0.0	0.010993106018259735	0.021799888205701508	0.03297931805477921	0.04043227128749767	0.04550252660732393	0.055524501583752564	0.06376394736866751	0.07117570337246133	0.07900130426681573	0.08832873141560231	0.09389784772567893	0.10564561207378424	0.11345623215762056	0.12334637600149059	0.1321035960499348	0.13804536002164744	0.14780161287151244	0.1626607043040805	0.1742127818147941	0.18483324017141792	0.1928451648965903	0.19843487982112912	0.20421091857648593	0.21240916713247623	0.22098006335010248	0.23098162697220032	0.23923979877026272	0.24752044178410212	0.2548910005589715	0.26029439165269236	0.27072852617849824	0.27691185571981414	0.2833985466741196	0.29277715825884276	0.30072666294019007	0.3118952317016422	0.32010434134525806	0.3280151455994337	0.3366871622880566	0.3465623253214086	0.35405380063831626	0.3583007266629402	0.36575367989565866	0.3698528041736538	0.37581516675982857	0.3837663255723372	0.3919262794314408
33	33	0.0007369196757553427	0.00842193915148963	0.0171247859467883	0.02494999473628803	0.030904072949228707	0.03610906411201179	0.04137277608169281	0.04737340772712917	0.05074218338772502	0.05953284688523149	0.06294288581553943	0.06905990104221497	0.07916622802400253	0.08506158543004527	0.0879277956261992	0.09031762666369006	0.09575935261103928	0.10580061059058848	0.1144352142859787	0.1219075692178124	0.1332771870723234	0.1374712281271607	0.14591009579955785	0.15171975256850623	0.15612169702073903	0.16507000736919675	0.17128118749342036	0.1823349826297505	0.18938835666912307	0.19707337614485734	0.20539004105695335	0.21002237209841185	0.21823349826297506	0.2231247827726905	0.22998242078907002	0.2360248447204969	0.2432898252712134	0.2469733656174334	0.2494999473628803	0.2525529003052953	0.26011042685794483	0.2655016317507106	0.27500064804494107	0.28237830906294814	0.2913081038416633	0.2970839035687967	0.302558164017265	0.3088746183808822
34	34	0.0	0.0054151232093404365	0.011156376800171739	0.020894765879152354	0.02639957494340271	0.03446994300871583	0.04498221230544288	0.05678745267712277	0.0636830719307734	0.07314764737696051	0.0805840995132504	0.08788534342888048	0.09586262844780963	0.1031638723634397	0.11208761492698756	0.11815975496737335	0.1290158200412555	0.13372093023255813	0.13982568331109305	0.14291508923742563	0.15075716603569497	0.1592752839372634	0.16582133218825337	0.172796106003245	0.18104380746349377	0.18905574383545634	0.19821525148729044	0.207571116806314	0.21539043242170827	0.22606814494321253	0.23211922239646038	0.2373505575470647	0.24121146565711196	0.2509464575446187	0.2586139187011313	0.2666306111411574	0.2717685235262304	0.27893455922120064	0.28418933499297433	0.2901568415359654	0.29664683612763654	0.3045595745085623	0.3155195936415447	0.32395889670091943	0.33052362950501557	0.3387054254506714	0.3446308068193863	0.3524878312601406
35	35	0.0	0.008403361344537815	0.019729630982827914	0.026671538180489587	0.03857002709320562	0.049689440993788817	0.06307753601768455	0.0712256936858207	0.07855316039459262	0.08512970405553526	0.09901351845085861	0.11259439323030944	0.12060485107304898	0.13262696382900988	0.13883814395323346	0.14724150529777127	0.1567409572524662	0.16806722689075632	0.17902813299232737	0.18523931311655098	0.19510412860796492	0.20679576178297407	0.21702594081110704	0.22457372724051383	0.23310193642674462	0.24178987741043545	0.24881256850566313	0.2550205356339609	0.2608695652173913	0.2677605234796561	0.27292656192911946	0.28279137742053345	0.2894771629429574	0.2968808235551147	0.3112897332846182	0.3203694094079525	0.32919254658385094	0.33460093672601227	0.34088417975886004	0.34672999634636464	0.35294117647058826	0.36097917427840703	0.37120935330654	0.3787002238081162	0.38509316770186336	0.39295412287702935	0.3989769820971867	0.40430259934430407
36	36	0.0010659718109676656	0.01350230960559043	0.025464882150894232	0.038071442133086345	0.047396165953538835	0.056733388605945755	0.0640321112848383	0.07369073247321552	0.08255359469382921	0.08989695605827312	0.10209641122823641	0.11003197915432902	0.12092857988866516	0.1272059694421414	0.13388629753052825	0.14112966823933715	0.14911761222314343	0.1544421146357156	0.16108018476844724	0.17231365878307792	0.17754352718228117	0.1860713016700225	0.19476632243296316	0.20163532336561393	0.20893047494966244	0.21692814024721102	0.22714543938453371	0.23152955348815624	0.23736591282838448	0.2467132535828497	0.250902743017468	0.25641056163203796	0.2641241264953216	0.271704370484425	0.279273901188996	0.2891271470463772	0.29491886770105413	0.30114824586829286	0.30669594170862197	0.311824430693084	0.31801492360535355	0.3259475156190761	0.3304798301587293	0.33862371195072843	0.34450054369919	0.35034940187137276	0.3549686130522326	0.36195665047968734
37	37	0.00035071311667056346	0.00806640168342296	0.014324016622744193	0.02221183072246902	0.03262924395181417	0.04044891278933832	0.0515407291308072	0.05786766425064297	0.06382978723404255	0.06967500584521862	0.07771320948911027	0.08756137479541735	0.09658239760880631	0.10544774374561608	0.1143324760346037	0.1243016579272326	0.13303717559036707	0.1387654898293196	0.14447755103159785	0.15167079258814503	0.15884484381223396	0.16588730418517653	0.17206032500590404	0.18004859462145878	0.1895019873743278	0.19487958849660977	0.20201075520224457	0.20738835632452654	0.2133504793079261	0.22129997661912557	0.22562543839139584	0.23277187903511012	0.2412853371369358	0.24713584288052373	0.25368248772504093	0.26310239530596635	0.26882131019840844	0.2735562310030395	0.27799859714753333	0.2862905831472067	0.2932848718692833	0.2977554360533084	0.30547112462006076	0.3136691171546297	0.3188270085522304	0.32452653729249475	0.3311900865092354	0.33574935702595277
38	38	0.0	0.009509694948746449	0.01846828312241699	0.025194516487587994	0.03603419096222125	0.043719896257873286	0.05063603803877979	0.06002223045572434	0.06854390515005558	0.07570705199456589	0.08447573175250092	0.09200938619241694	0.10077806595035198	0.11090527355810795	0.11695689761640114	0.12362603433370384	0.13195655938082412	0.13881684574533779	0.1462269976534519	0.15500840003400973	0.16388785970112388	0.1724449094925039	0.1783376559219464	0.18667562835791895	0.196492528096826	0.20686674076818576	0.21390638508089416	0.22057552179819687	0.22786217117450908	0.23521522643475487	0.24379399777695443	0.2497326697709866	0.25799678893417316	0.2633303605839497	0.2689885142645424	0.2766456712362603	0.2860318636532049	0.29151065938560283	0.29690008645177224	0.3022355199487618	0.30807799650345086	0.3133259231814252	0.3202420649623317	0.32654441777865484	0.33617389156477706	0.34185500802766455	0.34827046806218326	0.3542753907862147
39	39	0.00012461059190031152	0.007476635514018692	0.01541821255811758	0.023361668153853318	0.03190031152647975	0.03912772585669782	0.04560747663551402	0.0529595015576324	0.06043425852001438	0.06878504672897197	0.07476635514018691	0.08786612188669207	0.09843109629142603	0.10320261744861375	0.10965732087227414	0.1178816199376947	0.12573208722741433	0.13171339563862927	0.13776859374755374	0.14367601246105918	0.14890965732087227	0.15850467289719627	0.16485981308411216	0.1709657320872274	0.17856697819314643	0.18429906542056074	0.19020585795018707	0.19700934579439253	0.20174454828660437	0.21146417445482865	0.21719626168224299	0.22433225316614225	0.22953271028037384	0.23651090342679126	0.2409968847352025	0.2463551401869159	0.2525856697819315	0.2586915887850467	0.26504672897196263	0.27102803738317754	0.2750445895103764	0.2809968847352025	0.28895693420372903	0.2973208722741433	0.30355140186915885	0.31015576323987537	0.3157632398753894	0.32151348643529176
40	40	0.0	0.007208439969363567	0.015102230483271376	0.02362696381535927	0.029275092936802975	0.043100026153070174	0.051347583643122675	0.05855018587360595	0.06793726999308802	0.07783457249070631	0.08501429078477891	0.09293680297397769	0.10085044180007847	0.1112918215613383	0.1197817619696998	0.12821142355430898	0.13262175188208705	0.14103159851301114	0.14869888475836432	0.15541578711400858	0.1612476882554034	0.17101656049765557	0.17694069791335865	0.18262081784386616	0.18889405204460966	0.19420335880144213	0.2016728624535316	0.20701672862453532	0.21699303518833318	0.2246747211895911	0.23431866581980534	0.24302973977695166	0.2481053294145241	0.254374801516878	0.2599907063197026	0.2652127972576638	0.2725371747211896	0.27857806691449816	0.2867100371747212	0.2925185873605948	0.2992565055762082	0.3055297397769517	0.30990804393715793	0.31644981412639406	0.32272304832713755	0.33278952849750615	0.33945167286245354	0.3478159851301115
41	41	0.0021719250114311845	0.025948788294467305	0.038165794679846356	0.05763097609676179	0.06527206218564244	0.07395976223136717	0.08607681755829905	0.09463584497705775	0.10548110924995345	0.11291769777097645	0.12188830526661658	0.12940100594421583	0.1416323731138546	0.15329218106995884	0.16392318244170095	0.17300551683888118	0.17832647462277093	0.18729219945176273	0.19158664837677183	0.1957018747142204	0.20518975765889347	0.21330589849108367	0.2222222222222222	0.22969672321369047	0.2435405192400043	0.2501143118427069	0.2603167874121408	0.2684619370285355	0.2747051443775806	0.2825788751714678	0.28945079765540094	0.2965249199817101	0.3037259916408747	0.30986637577462056	0.31479930516781435	0.32098765432098764	0.32713809100371544	0.3333333333333333	0.33914341942910714	0.3472851224572795	0.3542221471631898	0.36116395879718666	0.3648311286657338	0.3710562414266118	0.3770004572473708	0.381572930955647	0.39003200731595794	0.3982366105791877
42	42	0.0	0.008074457742384559	0.016802688430148822	0.02784445511281805	0.037926068170907344	0.04737923896969242	0.06265002400384062	0.07177148343734997	0.0856507694497451	0.09337493999039846	0.10033605376860298	0.1113778204512722	0.11753679583708276	0.12722035525684108	0.13561647250494752	0.14666346615458473	0.15482477196351416	0.16010561689870378	0.1705322097766793	0.18386941910705712	0.1915506481036966	0.2042726836293807	0.21411425828132502	0.2201152184349496	0.22755640902544408	0.2383581373019683	0.24747959673547767	0.2543791931332129	0.26499194645012547	0.273586487405824	0.2815650504080653	0.29020643302928467	0.29997864985030775	0.30796927508401345	0.3175708113298128	0.3286149904587748	0.33773403744599134	0.3475756120979357	0.35453672587614016	0.3660054955526551	0.3763802208353337	0.385741718674988	0.3927028324531925	0.4013442150744119	0.4087854056649064	0.41844443854735347	0.42246759481517043	0.43254920787325973
43	43	0.0	0.004172061573874263	0.012557392053057632	0.020963687665778014	0.02902008242912152	0.035678319666235074	0.04357060803947809	0.05294202273054237	0.060135232340670405	0.07114409625454259	0.0773989354049777	0.08423790655189342	0.08948352754999281	0.09912242842756439	0.10804200834412314	0.11581067472306143	0.12386706948640483	0.13038578014515104	0.13703437824040837	0.14351139961062664	0.15070041619404748	0.15566105596317076	0.16443677168752696	0.1706229319522371	0.17902995050059675	0.18529707955689828	0.19090778305279815	0.1965712608503603	0.2016263883075281	0.20788375773270032	0.214213782189613	0.2189613005322975	0.22399654725938714	0.22877659770583597	0.23608113940440226	0.24126025032369444	0.24931664508703782	0.2530281966587361	0.2592902651655629	0.26629261976694	0.2713278664940296	0.2777882603445463	0.283987915407855	0.2889740025114783	0.29788563013600583	0.30470435908502375	0.3116098403107467	0.3157819018846209
44	44	0.0008802816901408451	0.010783450704225352	0.02596830985915493	0.03367077464788732	0.045774647887323945	0.05374860658928443	0.0625951058107439	0.07064260563380281	0.08120598591549295	0.09276620779956117	0.1003449244461745	0.10981514084507042	0.11949823943661972	0.12830105633802816	0.13329024081675983	0.14150528169014084	0.15030809859154928	0.1573757873876426	0.16658114516243175	0.17517605633802816	0.18045774647887325	0.18617957746478872	0.19393733632953508	0.2024640514780475	0.2112676056338028	0.21830985915492956	0.22535211267605634	0.23421022365347896	0.24281287599971685	0.2506178191426616	0.2563820422535211	0.26452464788732394	0.27088678427348006	0.2761883802816901	0.28565140845070425	0.2918133802816901	0.298502488970675	0.3045774647887324	0.30964682567768415	0.31536091549295775	0.3215228873239437	0.32900528169014087	0.3373734871540803	0.34336589048529026	0.3516725352112676	0.35654139978059307	0.3613556338028169	0.3655060071484182
45	45	0.001127713560755568	0.008739780095855652	0.01795345489783252	0.02692416126303919	0.03566394135889484	0.04341697208908937	0.05610374964758951	0.06683190409334523	0.07578525557021078	0.08262414412065967	0.09142980195593134	0.09795429548834296	0.10436450649072827	0.1135742852973636	0.12024245841556244	0.12616295460952917	0.13478443811955182	0.13870876797293488	0.1449111925570905	0.15308711587256837	0.15804919721245075	0.16915703411333521	0.17747250489832878	0.1832534536227798	0.18987877079221877	0.19579926698618552	0.20479051587228503	0.21085622643808274	0.2177896814209191	0.22461759034813197	0.2294897096137581	0.2368198477586693	0.241471666196786	0.248096983366225	0.2579644770228362	0.2631801522413307	0.27163800394699744	0.2802422506291442	0.28686213701719765	0.2932055257964477	0.30169242037648064	0.3110831858758127	0.3159007612066535	0.32090935836970774	0.3292923597406259	0.3369211908617422	0.34212010149422045	0.3482991501063253
46	46	0.0004332755632582322	0.00779896013864818	0.01676874406695508	0.02772963604852686	0.039969670710571926	0.04982668977469671	0.05938651228412428	0.07149046793760831	0.08492201039861352	0.09107114863746804	0.10030329289428076	0.10853552859618718	0.11783516804124618	0.12359185441941074	0.1321125776194664	0.14107691838743106	0.14839688041594454	0.15589129573343324	0.16178814349041568	0.1665944540727903	0.17283558172143212	0.17926776429809357	0.1851795807460181	0.19280762564991336	0.20049826689774697	0.2068890814558059	0.21674610051993068	0.22378682842287695	0.2275850657098316	0.23407712305025996	0.24176776429809357	0.24707538994800693	0.2515164644714038	0.2586655112651646	0.26423132415398776	0.2721329785844299	0.27772963604852685	0.28213750729383485	0.2893061494648284	0.2949523396880416	0.3027512998266898	0.3126083188908146	0.32008232235701906	0.33026429809358754	0.3398371841878367	0.3462160237931424	0.35286429983539885	0.36059358752166376
47	47	0.0	0.009012671463268295	0.021458817944838053	0.03031753630126057	0.0424445508217648	0.04691239827668741	0.05667158194033837	0.06893250359023456	0.07866602840274453	0.08600606350726026	0.09813307802776448	0.10890979550697487	0.11552576990585607	0.12318493697143769	0.1289293122706239	0.1356310834530078	0.14376894846018828	0.15079786999461972	0.15797032072762088	0.16371469602680708	0.17236573805680708	0.18126695388543163	0.1881282910483485	0.19435136428913355	0.20221954407963438	0.20855273655656614	0.21429711185575234	0.22466890059039413	0.2312511977471528	0.23918940481889261	0.24812509972873784	0.25227381522259457	0.2594542843465773	0.26902824317855434	0.2758895803414712	0.28307004946545394	0.29134222252157554	0.3009414392851444	0.30764321046752835	0.31261140551969996	0.32045579741695546	0.32689456537514444	0.33288470435791534	0.3392457511978044	0.344183820009574	0.35056645923089197	0.3580660603159406	0.3623743417903303
48	48	0.0	0.014248444712020872	0.027292795504716034	0.036122817579771226	0.04511822608930641	0.052378085490668275	0.05879991972707205	0.06682721252257676	0.07645996387718242	0.0822182354679276	0.09200023799511303	0.09853501906482039	0.10696367650010034	0.11298414609672888	0.1205510797011346	0.12658449112241252	0.1357063765546577	0.14168171784065825	0.15091310455548868	0.15535433539360455	0.16248813806136844	0.16877383102548665	0.17660044150110377	0.1840256873369456	0.19157875470065555	0.19767208508930365	0.20409391932570742	0.2105560917168626	0.2167016095932199	0.22309924093677286	0.23239012642986154	0.2386112783463777	0.2456351595424443	0.24924744130042142	0.2532610876981738	0.2606923842572283	0.2681115793698575	0.27433273128637364	0.280807005123954	0.28436684728075456	0.2937989163154726	0.30303030303030304	0.31145896046558297	0.3172787477423239	0.32138214653439773	0.3286107438658272	0.3359845585543612	0.34055789684928756
49	49	0.00016318537859007833	0.007909775706207283	0.014159406694044564	0.023389466916829568	0.029624296416809873	0.03694877783171733	0.041612271540469974	0.04995030636209771	0.055344444152879174	0.061031331592689295	0.06480509597596336	0.07424934725848564	0.07930809399477806	0.08803810173583315	0.0964425587467363	0.10492819843342037	0.11243472584856397	0.1197780678851175	0.1248105737565109	0.1318377953737355	0.1378203025571723	0.1445822454308094	0.15178727624195829	0.15535248041775457	0.16351174934725848	0.17105435795163806	0.180645940756874	0.18742127740530345	0.19321148825065274	0.1991073185772203	0.20593994778067884	0.2154046997389034	0.21953353582534085	0.22242167101827676	0.22943864229765012	0.23563968668407312	0.24102480417754568	0.24657310704960836	0.2509033964426134	0.2558746736292428	0.2630753309629085	0.2700718015665796	0.27465288255900916	0.2818244289331776	0.289421159321411	0.29454140808481044	0.3005874673629243	0.30639161866775133
50	50	0.0018084999497638902	0.007535416457349542	0.012758962096728806	0.02511805485783181	0.036077100058718184	0.044107304330352655	0.0538142334297833	0.06359891490003014	0.07226022607764021	0.07877022003416055	0.08540138651662815	0.09475110910727658	0.10278308047824776	0.10820858032753944	0.11514116346830101	0.12056666331759268	0.1281626660379159	0.13392946850195922	0.14340970400076333	0.15100974580528484	0.15673666231287048	0.16397066211192604	0.16909474530292373	0.1730131618607455	0.17979604644340952	0.18788305033658192	0.19501657791620616	0.20084396664322315	0.20405907766502562	0.20817843866171004	0.2124987440972571	0.21862754948256807	0.2286747714257008	0.24032954887973476	0.24941445901263573	0.2564051039887471	0.2612277705214508	0.2648341678249582	0.2693660202953883	0.2779627061258263	0.28428993152237625	0.28885763086506583	0.2947854918115141	0.3010147694162564	0.30752829757145017	0.31437757460062293	0.3171907967447001	0.3210496368105977
51	51	0.00011570056693277797	0.008446141386092792	0.020826102047900034	0.028115237764665048	0.034594469512900614	0.044488902920247424	0.054571713130037704	0.061898931194210104	0.07208145319912068	0.08018049288441513	0.08654402406571793	0.09719952301133111	0.10436191137336573	0.11442786069651742	0.12426240888580355	0.13168003618695118	0.14184889505958578	0.14950780746262846	0.15688996876084693	0.16637741524933472	0.17158394076130973	0.17979868101353697	0.19044313317135253	0.197500867754252	0.20713424812364484	0.21451292096255895	0.22304239776537052	0.23348374407034594	0.24088858035404373	0.24681721694205142	0.25526103268860795	0.26275598750433876	0.2683683371154047	0.277218558370936	0.28381349068610434	0.2895810767362207	0.29412595780010775	0.30100868800789793	0.3069181380697308	0.31435844035635774	0.3221103783408539	0.32867856580135435	0.333866292393744	0.34027827439872044	0.3438620849242161	0.3512669212079139	0.3597130625940067	0.3648972038254445
52	52	0.0005397625044980209	0.006657070888808924	0.014984964404606602	0.022310183519251528	0.030689612148544054	0.03853952502105104	0.04798823191162728	0.05618050670770191	0.06328963999558783	0.06887170649939148	0.07466714645555955	0.08564231738035265	0.09368812395912637	0.10111550917596257	0.11011155091759625	0.11898101518748835	0.12450521770421015	0.13038383714180862	0.14069809283915077	0.14753508456279238	0.15525947477582225	0.16228859301907161	0.1705830339173377	0.17686218064051817	0.18292885803613243	0.18981648074847068	0.19467434328895286	0.20510975170924792	0.21176682259805685	0.21788413098236775	0.22051483277006356	0.22454120187117668	0.2313781935948183	0.23767542281396187	0.24261149214948435	0.2506297229219144	0.2572867938107233	0.26520331054336094	0.27324956918453364	0.2791548603036774	0.2864339690536164	0.29309103994242536	0.29758906081324216	0.3028067650233897	0.31048052424772293	0.31851322101692336	0.3258366318819719	0.33249370277078083
53	53	0.00011200716845878136	0.004032258064516129	0.008400537634408602	0.015344982078853047	0.021505376344086023	0.029793906810035842	0.03994997388375571	0.0456989247311828	0.054771505376344086	0.06239812413321074	0.07325268817204302	0.07605286738351255	0.0798611111111111	0.0876458907440427	0.09506200356621815	0.10024641577060932	0.1062948028673835	0.11704749103942652	0.1263553430233604	0.13485663082437277	0.14370519713261648	0.15221774193548387	0.15985702481943773	0.16677867383512546	0.1770923389348174	0.1835240269447595	0.1922324435799067	0.19825944237315613	0.20228494623655913	0.20889336917562723	0.21477008699411032	0.21875	0.2241263440860215	0.22827060931899643	0.2415296689540893	0.24854390681003585	0.2538082437275986	0.26329902199167887	0.270048720304029	0.2783378136200717	0.2856182795698925	0.2903225806451613	0.300179211469534	0.309923835125448	0.31595139676879014	0.3209789614139995	0.32661008897534266	0.3357974910394265
54	54	0.0005347593582887701	0.007887700534759358	0.018315508021390373	0.0278303281111437	0.03708045575470936	0.04451446179202609	0.04973262032085562	0.06042780748663101	0.06841224840781444	0.0766042780748663	0.08877005347593583	0.09505347593582887	0.10806707333458747	0.11726950259317977	0.12439335716013195	0.13415137183242415	0.14377636847338296	0.15307486631016043	0.1628342245989305	0.17038490133376327	0.18235294117647058	0.1913101604278075	0.20120186493967165	0.2095208663639051	0.21416138177518604	0.22165775401069518	0.22581691881869245	0.23703208556149732	0.24499973127670424	0.2520382661972966	0.2591545069375397	0.27058823529411763	0.2783422459893048	0.2852941176470588	0.2945187165775401	0.30307486631016045	0.3114973262032086	0.3193850267379679	0.32636175530056677	0.3335561497326203	0.34451871657754013	0.35176954290167417	0.35938448929137673	0.36711229946524065	0.3729946524064171	0.3774346330583398	0.38489304812834224	0.3933490984333432
55	55	0.0005073566717402334	0.0060882800608828	0.013191273465246067	0.02049185552317647	0.024860476915271434	0.032866004298509284	0.040900851288405565	0.04946727549467275	0.0563165905631659	0.06037544393708777	0.06468797564687975	0.07052385213739933	0.0747700960408333	0.08117706747843734	0.08853373921867072	0.09614408929477422	0.10476915271435819	0.11314053779807204	0.12603096660369228	0.13774733637747336	0.14485032978183662	0.1507983856369621	0.15753424657534246	0.1628815236580088	0.16920345002536782	0.17250126839167934	0.18411620325298306	0.19228817858954844	0.2037037037037037	0.20750887874175544	0.21525265427424622	0.22101841866188715	0.22879236364470767	0.23313039066463723	0.2402333840690005	0.24657916676227398	0.25134339038333897	0.25925925925925924	0.2678843226788432	0.2752409944190766	0.2841197361745307	0.286910197869102	0.2945205479452055	0.2986425022117181	0.30698138077500636	0.3115169964485033	0.3178589548452562	0.3264840182648402
56	56	0.0	0.0140625	0.02993766575935229	0.039248761166945804	0.051041666666666666	0.06328125	0.07265625	0.08333333333333333	0.09561610134003318	0.10375968383584584	0.11299727805695142	0.12838541666666667	0.14192708333333334	0.15104166666666666	0.1594652952261306	0.16875	0.178125	0.18854166666666666	0.19765625	0.20833333333333334	0.21692708333333333	0.22439410594639866	0.23229166666666667	0.240625	0.24973958333333332	0.25703125	0.26588541666666665	0.2745062116136237	0.28441687604690047	0.2916666666666667	0.29777533500837516	0.3028227072864322	0.3085261376326075	0.31744791666666666	0.3221089824120603	0.3299479166666667	0.3355305171691792	0.34274235762144056	0.35078125	0.36105396775544385	0.3684895833333333	0.3747296959333706	0.3797777952261307	0.3865763714405359	0.39250069793411496	0.4	0.4054365951782723	0.4125
57	57	0.00014411298457991066	0.0044675025219772305	0.013690733535091511	0.022769851563625883	0.0288486676066598	0.034731229283758464	0.04113327361214008	0.05058365758754864	0.058509871739443726	0.06546784940700039	0.07095572979467156	0.07407407407407407	0.0825767401642888	0.08920593745496469	0.09943506261672963	0.10332900994379593	0.10966998126531201	0.11428159677186915	0.12004611615506557	0.12292837584666379	0.12884569844466603	0.13387806593132837	0.13895352247619425	0.14440121054907046	0.15088629485516644	0.15679492722294278	0.1616998379996249	0.1703415477734544	0.175817841187491	0.18115002161694768	0.18666542106700093	0.19267906038334054	0.19956461946568127	0.2075009722195065	0.2148724600086468	0.21876351059230437	0.2259691598212999	0.23158956621991642	0.23634529471105348	0.2438391699092088	0.2478743334774463	0.253206513906903	0.2599798241821588	0.2645610238829252	0.27122063697939186	0.2771292693471682	0.2831820146995244	0.2883700821444012
58	58	0.0	0.005379607166823803	0.011138183083884442	0.016939320106740922	0.02330541208187353	0.0282034374214733	0.031744171606378595	0.036497022763195275	0.0435085276714236	0.049773755656108594	0.056271612150554366	0.061460180198669036	0.06787446922511393	0.07424114422909302	0.08078331091587417	0.08840932822833275	0.09797858068623665	0.10794312670208002	0.11265808098387284	0.1207059196667873	0.12704490080055691	0.13458637893027034	0.1386961492693775	0.14607263023552616	0.15452188427926838	0.15948316824871545	0.16408734704966996	0.16983513693307006	0.17699764631254655	0.1807634296322079	0.18906167920470196	0.1965559319978475	0.2053602506091194	0.21487411532660403	0.2203271841280891	0.22566423018911708	0.23390184476157327	0.24086320918900103	0.2458521870286576	0.25137638534941786	0.2586560835270446	0.26592412112774105	0.2711995604739869	0.27891458685701365	0.28465100767790674	0.2952778744633948	0.30165912518853694	0.30873651235642185
59	59	0.00019342359767891682	0.003055412458812454	0.015473887814313346	0.021792715997783783	0.03275144257716685	0.03879941292536181	0.04893617021276596	0.05557089120651627	0.062088974854932304	0.06834365249846909	0.07911025145067699	0.08830224624087558	0.09729206963249516	0.10618955512572534	0.11455050883041898	0.12158179679830482	0.12920696324951644	0.13978597047131208	0.14618612080389046	0.15249506721227019	0.1626420302673911	0.16924564796905223	0.1736943907156673	0.17988394584139264	0.18708532993789057	0.19508859578355994	0.20321165790266613	0.20967215186182364	0.2148936170212766	0.2222626673016922	0.23036750483558993	0.23849129593810445	0.2435831640471863	0.24912959381044486	0.25435203094777564	0.25918762088974856	0.2665111964908822	0.27329587978577613	0.2762088974854932	0.28297872340425534	0.2909090909090909	0.29793260305395447	0.3048355899419729	0.31000894219647546	0.3174081237911025	0.3226305609284333	0.33066784599982507	0.33701116802581577
60	60	0.0005143151037202125	0.010078680734376504	0.021086919252528716	0.03051602948739928	0.038073101664675146	0.045431167495285446	0.051602948739927997	0.06169024446766687	0.06686096348362763	0.07337562146408366	0.08737670867624596	0.09583404765986628	0.10114863706497514	0.10914679690239289	0.1155494599691411	0.12343562489285102	0.13341609470289914	0.14130570562395386	0.15052288702211555	0.16169653341282098	0.16978515068054134	0.1758957654723127	0.1835613865659517	0.18789645122578433	0.19423967083833363	0.19999750165192498	0.2060689182238985	0.21206926110063432	0.22046974112806447	0.22692237115631297	0.23264358824811524	0.23761357791873822	0.2448139893708212	0.2521858391908109	0.261272072689868	0.267786730670324	0.27509052204275275	0.28196787124375533	0.2905363436417469	0.2962454997428424	0.301731527515858	0.30618892508143325	0.3120178295902623	0.31853248757071834	0.32230413166466654	0.33019029658837645	0.3372192696725527	0.34785878647480506
61	61	0.0	0.00677939245778444	0.017521759047182776	0.025080164910673386	0.034470911589555654	0.040196976637654605	0.04477782867613376	0.05225010377893442	0.0597104855472967	0.06619331195602382	0.07260650480989464	0.08073751717819515	0.08564835169894369	0.09150251946862116	0.09825927622537792	0.10436420152372797	0.11048830961955909	0.11595252948204156	0.12271619204589133	0.1310123683005039	0.13605130554283096	0.14441136051305542	0.15193926572855118	0.15768259529438292	0.1646816307833257	0.17040769583142465	0.17624828218048558	0.18262924793458826	0.19228126431516263	0.19779785321476828	0.20475027450583194	0.20968850206138342	0.21497201997159415	0.21998525226529655	0.22631308167037661	0.233623453962437	0.24083829592304168	0.24702244617498856	0.2531335099685325	0.2582639491548443	0.2624828218048557	0.26767972938443935	0.2727897388914338	0.27828676133760877	0.2841451876883271	0.28805233987927115	0.2949240015929395	0.30121519185483075
62	62	0.00033112582781456954	0.004304635761589404	0.0141280353200883	0.02141280353200883	0.027373068432671083	0.033885209713024285	0.03932354931389842	0.044260485651214126	0.05154525386313466	0.05529801324503311	0.06018336716696063	0.06611479028697571	0.07417218543046358	0.07913907284768212	0.0832118650648385	0.08951434878587196	0.0945916114790287	0.09911699779249449	0.10662251655629139	0.11378137930269448	0.11920529801324503	0.1262693156732892	0.1325601517521382	0.13984547461368654	0.14327320931367646	0.14834437086092717	0.15364238410596026	0.1600441501103753	0.16589403973509934	0.17516556291390728	0.18189845474613686	0.19072847682119207	0.19536423841059603	0.2009933774834437	0.20695364238410596	0.21214128035320087	0.22041942604856513	0.2304635761589404	0.23915216257889887	0.24432482500804234	0.2520971302428256	0.2560706401766004	0.2596026490066225	0.2646799116997792	0.2728476821192053	0.2811374754567539	0.2881898454746137	0.29746136865342165
63	63	0.0	0.00815418828762046	0.01519644180874722	0.025203854707190512	0.03415866795589722	0.039288361749444035	0.05016340660555062	0.05439703148805557	0.06560415122312824	0.072646404744255	0.08080059303187546	0.08732288822417003	0.09419852226290834	0.10155670867309118	0.11045218680504076	0.12198408648133177	0.1334321719792439	0.13899184581171237	0.14864118591474793	0.15344699777613047	0.16123054114158636	0.16790214974054857	0.1738324684951816	0.18124536693847293	0.18977020014825796	0.19681245366938474	0.20200148257968867	0.20904373610081542	0.21645663454410674	0.2246108228317272	0.23498888065233506	0.23998048060912427	0.24722016308376576	0.2524091919940697	0.259822090437361	0.268346923647146	0.27687175685693105	0.28354336545589326	0.2883617494440326	0.2943313056510623	0.3005930318754633	0.3106004447739066	0.31690140845070425	0.32464149261255615	0.33098591549295775	0.34210526315789475	0.3480355819125278	0.3547259489228414
64	64	0.00023353573096683791	0.014479215319943952	0.02452125175151798	0.034329752452125176	0.04507239607659972	0.055887564867776525	0.06702475478748249	0.08004994613422103	0.08837977838750023	0.10182157870154133	0.11012441938792514	0.11653432975245212	0.12447454460532462	0.135450723960766	0.1459598318542737	0.15787015413358244	0.16954694068192433	0.18332554880896776	0.19046084123456034	0.19850537132181223	0.20527790751985053	0.212302756191044	0.2241943017281644	0.23143390938813638	0.2400747314339094	0.2494161606725829	0.2613206152199578	0.2718355908453993	0.28047641289117237	0.2905184493227464	0.2982931941350844	0.3038716468845864	0.31060252218589446	0.3201774871555348	0.33232134516581036	0.3403458206492528	0.34983652498832324	0.35801027557216253	0.3661840261560019	0.37202241943017283	0.3793563019832151	0.38998284275182543	0.399421206922046	0.4082204577300327	0.4166277440448389	0.42655007874496254	0.43397275964127036	0.44292339793315016
65	65	0.0	0.01205098493626883	0.025724217844727695	0.038006952491309386	0.05121668597914253	0.05840092699884125	0.06674391657010428	0.07485515643105446	0.0825028968713789	0.09200463499420626	0.10081112398609501	0.10984936268829663	0.11888760139049827	0.1260313153251774	0.1311517028945422	0.13858632676709154	0.147856315179606	0.15922003661745246	0.1679731216918893	0.17177544734099234	0.18192352259559674	0.1914252607184241	0.20092699884125145	0.20903823870220162	0.21390498261877172	0.22178447276940905	0.2312862108922364	0.2398609501738123	0.2481230020321771	0.25485038168827917	0.2616454229432213	0.2710481724963171	0.27675399011278884	0.28482039397450754	0.2908458864426419	0.2966396292004635	0.30173812282734647	0.3121458975060704	0.32375434530706837	0.32977983777520276	0.3374275782155272	0.3439165701042874	0.3528057436661873	0.3585168018539977	0.3652901820807397	0.3719582850521437	0.38006952491309387	0.3853884136790558
66	66	0.00043047783039173483	0.015218148426160137	0.02246055936159484	0.032929510997855245	0.04046491605682307	0.04983159447690453	0.059979911034581716	0.06787200459176353	0.07858599930344788	0.08388909679694204	0.09102010266571775	0.09786196010905439	0.1014730706192752	0.10819342803845602	0.11436361027407088	0.12128572262950568	0.12772428652085221	0.13215669393026258	0.13961830965705266	0.14607547711292868	0.1509480967760311	0.15745754169037185	0.16401205337925095	0.16917778734395178	0.17290859520734683	0.17793083656191705	0.1832198732217552	0.18926675276223273	0.19890851877409718	0.2047639546563352	0.2104257836751558	0.21480843736547567	0.22011766394030707	0.22770412750879	0.23532355420379264	0.24117286100469343	0.24522887071315827	0.25003695475512155	0.2564212943033434	0.2624328414925827	0.2670397474530062	0.27571227736712933	0.2792712305969509	0.2855502941598508	0.29398823649024286	0.30021321992369654	0.3058228916621179	0.3132443679150524
67	67	0.0	0.014507772020725389	0.026746860381353835	0.04455958549222798	0.056453250709506034	0.07236614853195164	0.08549222797927461	0.10092257487784351	0.11243523316062176	0.12319455654785148	0.13571223995625797	0.14939550949913644	0.15889464594127806	0.1740273040504767	0.18587699580226982	0.19546480242316938	0.20276338514680484	0.21208981001727115	0.2231433506044905	0.2302245250431779	0.2389701096154347	0.24654793830985672	0.2544041450777202	0.26493434356584294	0.27288189652927836	0.2823834196891192	0.2891903385667543	0.29637305699481864	0.30818080037493156	0.31534442506140364	0.3270540960415202	0.33557858376511224	0.3447505229081506	0.35527030662813175	0.36325235851103527	0.3708117443868739	0.3824958123953099	0.3906923795720109	0.3961248383541191	0.4064970795254337	0.4152151083569835	0.42089810017271156	0.42884283246977545	0.4359240069084629	0.44654620251516647	0.4547495682210708	0.46285312573228843	0.469425712326746
68	68	0.0	0.012789115646258504	0.02394557823129252	0.035918367346938776	0.04822069531330117	0.057009309586481156	0.06962659100491118	0.08302259597306276	0.09267015348853101	0.10666666666666667	0.1129477318565617	0.12326530612244897	0.13160086145010774	0.1436734693877551	0.15292517006802722	0.16108843537414966	0.17251700680272108	0.17904761904761904	0.19319727891156463	0.2057142857142857	0.2163265306122449	0.2277943002996844	0.23732266776057162	0.24385601476771607	0.2506122448979592	0.2565986394557823	0.2662899531671966	0.27268021350679544	0.2810884353741497	0.2914285714285714	0.3006802721088435	0.3107482993197279	0.31891156462585035	0.3298164290841963	0.3379591836734694	0.347033124807712	0.35341469251016994	0.3606305905946969	0.36952380952380953	0.37869529051151446	0.3874829931972789	0.3936193438849577	0.4022944655249035	0.4073027267858567	0.4140525758041909	0.4220408163265306	0.4283635866406864	0.43340770367331743
69	69	0.0004929751047572097	0.00961301454276559	0.016391422233177223	0.02230712349026374	0.03044554792696519	0.03672664530441213	0.04313532166625585	0.04958301490196878	0.057308355928025634	0.06224677739201305	0.06768312848442358	0.07197436529455263	0.07993133030199066	0.086462011809107	0.09263658692773695	0.10253882178949963	0.108136194901052	0.11523293073699778	0.12077890066551639	0.12755730835592802	0.1329911821865056	0.14086639755345623	0.1456741434557555	0.15245255114616713	0.15738230219373922	0.16398977881767723	0.17096038073862865	0.17598653855919988	0.18223605084827635	0.1891414182076267	0.19672214907418534	0.20359871826472764	0.2118560512694109	0.21613242450854217	0.22156196313091212	0.22824747350258812	0.23538818073606887	0.2425437515405472	0.25375893517377374	0.2591370706131099	0.2642346561498644	0.26905169178403726	0.2756950887045531	0.28000985950209517	0.28456987922109933	0.28844060083508494	0.2946758688686221	0.30009859502095143
70	70	0.000328515111695138	0.006457055316001837	0.016695501158882364	0.023474798433692736	0.03683909032679824	0.04627633348520967	0.05387647831800263	0.06044678055190539	0.06800262812089355	0.07818659658344283	0.09211877389575998	0.10076216449244534	0.10906701708278581	0.11524194560185941	0.12253613666228647	0.13206307490144548	0.14219526734136578	0.15111695137976347	0.15768725361366623	0.16855576612805592	0.17801639604065003	0.18692509855453351	0.1948094612352168	0.20105124835742444	0.2108168965722172	0.21649145860709593	0.22691479737716178	0.2362023653088042	0.24352489561253482	0.2555847568988173	0.2631406044678055	0.2723390275952694	0.2816821234352386	0.2890932982917214	0.29632063074901444	0.30705432550399825	0.3166023118219217	0.32164105679514526	0.3295009871961647	0.33771353482260186	0.343770193184809	0.35151116951379763	0.3567674113009198	0.3620236530880421	0.37039501053229307	0.37859303085730883	0.385676741130092	0.3923868922234601
71	71	0.0	0.007244918494666935	0.018514791708593277	0.030589655866371503	0.04346951096800161	0.05554437512577984	0.06789683980376839	0.0788891124974844	0.09015898571141075	0.10766753874018917	0.118138151682812	0.12658482592070838	0.13725095592674583	0.14667083320270766	0.15878446367478366	0.16801859974050162	0.18172670557456228	0.18595290802978467	0.19596574136530906	0.2080901589857114	0.21775005031193398	0.22398873012678608	0.23103240088549004	0.23948480579593479	0.24501962418249426	0.25408959333462106	0.2630307909036023	0.27279787951631773	0.2823505735560475	0.2919130434489479	0.3034815858321594	0.3101227611189374	0.3175689273495673	0.3238076071644194	0.33321130371789176	0.34111491245723485	0.3495673173676796	0.35681223586234656	0.3666733749245321	0.3720231262976179	0.3803582209700141	0.387603139464681	0.3970617830549406	0.4008854900382371	0.40772791306097805	0.41477158381968204	0.4208090158985711	0.42765143892131213
72	72	0.00051513200257566	0.0072118480360592405	0.013047853562726561	0.02215067611075338	0.03219575016097875	0.03819483767841137	0.045114820723061555	0.0540888602704443	0.05962652929813265	0.06606567933032839	0.07083065035415326	0.07752736638763683	0.08292978090711126	0.08937540244687701	0.09401159047005796	0.10034331347659092	0.10547327752736639	0.11196355246936553	0.1184803605924018	0.12208693176118839	0.12857073519561749	0.1340734580824277	0.13895685769478427	0.14629748873148746	0.15273663876368318	0.1579582825050343	0.16445589182227946	0.17012234385061173	0.1793947198969736	0.1869967998395066	0.194794966461412	0.1981413830258828	0.20423495455383833	0.2110242131455732	0.21764327108821635	0.22537025112685125	0.2301352221506761	0.2376046361880232	0.24153284128304106	0.24726336123631681	0.25447520927237605	0.2584674822923374	0.2650910702902795	0.27237604636188023	0.27958789439793946	0.28586590389164107	0.29096205431536304	0.297667992247134
73	73	0.0002006823198876179	0.004718219500741394	0.013853635022392662	0.02307846678707606	0.030704394942805538	0.03943306740404814	0.04856512141280353	0.05512385326189448	0.0645324757441633	0.0732214823532338	0.08047361027493478	0.0862933975516757	0.09472205498695566	0.10498340925310184	0.11338551073650412	0.12382099137066024	0.13104555488661448	0.13793934553360826	0.145813353341058	0.15271924543447724	0.15873971503110576	0.16897451334537428	0.1772024884607666	0.1836747453906094	0.19104956853301225	0.20048163756773027	0.20830824804334738	0.21452939995986353	0.22215532811559302	0.2304730556253069	0.24021270309000348	0.24643788882199477	0.2532610876981738	0.2585174854135551	0.26524252811317267	0.2707204495283965	0.2779450130443508	0.28496889424041744	0.29261902528899764	0.2986152919927754	0.30644190246839254	0.3117957840577562	0.31908488862131246	0.32811559301625526	0.33694561509131044	0.34296305932633264	0.349789283564118	0.3554083885209713
74	74	0.0019460932178651357	0.00930017412155654	0.019742088862136607	0.025201907171353507	0.03775714223545474	0.04495475333268464	0.05785960062059842	0.06797830741720687	0.07784372871460543	0.0880607181083974	0.09756234710577309	0.10586747105186338	0.1143481345620777	0.12211734942103727	0.12688527780480685	0.13105862092402268	0.13817261846842463	0.1449839447309526	0.1603580811520872	0.1675586260581882	0.17738639680840712	0.18565729298433395	0.19675002432616523	0.20108277106071362	0.20628588109370438	0.21416413584904184	0.2188381823489345	0.22683672326798926	0.23090396029969837	0.2386883331711589	0.24567275415708492	0.2549873528389246	0.2620414517855405	0.275858713632383	0.2841926866990395	0.2894437156102591	0.29911452758587137	0.30483545488462066	0.3102072589277026	0.31672911604827675	0.32752748856670233	0.33732934400522613	0.34718303006714024	0.35341052836430864	0.3579188146629811	0.36511984853722734	0.37102267198598815	0.3755959910479712
75	75	0.0	0.008786652186790403	0.0170836411299264	0.02686450318529157	0.038140152832481004	0.047533550862219075	0.05410208312765327	0.06367854674696416	0.06920077730939218	0.07529502582514698	0.08381873827623655	0.08984105044920525	0.0977194856369583	0.10376147694737882	0.11319506010653514	0.12488893276730181	0.13171296307780395	0.14100713856576808	0.14611511501628985	0.15302596505084412	0.16230624938295982	0.16573314791947694	0.1742040243670719	0.18353243163194788	0.19222035738967322	0.19692648254601072	0.203525277686686	0.20904800436182303	0.21452773460219118	0.2188668190394166	0.22539243755553362	0.231482469113263	0.2380294204758614	0.24563085940116208	0.2526409319774904	0.256886168427288	0.2638957448909073	0.26804225491163985	0.27534801066245435	0.28127159640635796	0.2850232007108303	0.2912429657419291	0.29665753984653254	0.30368249580412676	0.3064721375661008	0.3122622689913185	0.3196761773126666	0.32431631947872447
76	76	0.001445729537366548	0.0096967823995422	0.015989086893542413	0.025133451957295373	0.03358540925266904	0.04312403878824728	0.049190570289168276	0.056383451957295376	0.06461298932384342	0.07523158497111893	0.08029359430604982	0.08696619217081851	0.09246717350095678	0.09986990110695826	0.10621948711529174	0.11209964412811388	0.11877224199288257	0.1284969665945386	0.1346752669039146	0.1395685053380783	0.14590747330960854	0.15358096085409254	0.1602535587188612	0.16492437722419928	0.17148576512455516	0.1774592490924372	0.18316281138790036	0.1873887900355872	0.19272686832740213	0.19839857651245552	0.20340302491103202	0.20818170031652924	0.21608096085409254	0.22030693950177935	0.2255338078291815	0.2302839821885226	0.23476423487544484	0.23982149403601638	0.24755338078291814	0.25268915753142934	0.2547454241849818	0.2585838444893507	0.26201067615658363	0.2665702846975089	0.27213078291814946	0.2793594306049822	0.28380782918149466	0.29036921708185054
77	77	0.001097867001254705	0.017879548306148057	0.03528858218318695	0.05081555834378921	0.06681304893350062	0.07324341279799247	0.08484943538268507	0.095806825848187	0.10586574654956085	0.11308030112923463	0.12065976053416391	0.13281983947340215	0.14303638644918445	0.15291718946047678	0.16499372647427854	0.1734629861982434	0.18648055207026348	0.19589084065244666	0.20517187568961484	0.21471141781681305	0.22349435382685068	0.23213503212423472	0.23886449184441655	0.24607904642409034	0.25585818048838915	0.26474278544542035	0.2746679865240044	0.27923179258904307	0.2884253450439147	0.2969647484599912	0.3067754077791719	0.3139135136157576	0.32151819322459224	0.3276593128755445	0.3347272750200185	0.34112296110414053	0.34709200540553037	0.3566499372647428	0.3641186642119001	0.37217691342534504	0.3817440401505646	0.3883249371071165	0.3976611413403278	0.403671431183521	0.41089828061259875	0.4152804749384732	0.42440401505646175	0.4295851906962668
78	78	0.0	0.010159069643095842	0.017644699906429622	0.025397674107739607	0.03221494452613287	0.03593895154156021	0.041891384472153584	0.049057612618633874	0.05699396595327927	0.06226897084003092	0.0671033284320278	0.07248513655028249	0.07706961488366847	0.08375388505151064	0.09076326694292207	0.09838256917524395	0.10546718353161343	0.11228445395000668	0.11789867664750701	0.12498329100387649	0.1300346136510651	0.13715326174158232	0.14316267878625852	0.14784119770084214	0.1522987212496112	0.15666354765405693	0.16054003475471193	0.16695830442145232	0.1712337922737602	0.1804571581339393	0.1846009891725705	0.19061622777703516	0.19683029503888916	0.2054538163347146	0.21054409865125653	0.21507819810185805	0.22029140489239407	0.2255025965276187	0.23086929098103803	0.23698797422482007	0.24418107110878545	0.2519716615425745	0.2584483707133448	0.26440315465846814	0.27081940916989705	0.27466029519338425	0.2839192621307312	0.2892661408902553
79	79	0.0	0.010168506682161535	0.021496695174497264	0.031086577571179545	0.044160371876815804	0.05359647355506955	0.06333527019174898	0.0778617083091226	0.09122603137710633	0.10546194073213248	0.11791817892483918	0.1299982383348079	0.14106620927331104	0.1496223126089483	0.15920976176641488	0.16995932597327135	0.1806504924389525	0.191320246399536	0.20348254929499318	0.21569449027044962	0.22624890869221176	0.23623419246143562	0.24969414183059416	0.258280069726903	0.269052181950491	0.2760597486755879	0.28333075409976477	0.28965717606042996	0.2999198491002368	0.3094131319000581	0.3178384660081348	0.32800697269029633	0.3332364904125508	0.3399186519465427	0.3512492736780941	0.36273391945199557	0.3707896445232165	0.3768209145670246	0.3864032539221383	0.39526584111726554	0.4035444509006392	0.41109819872167347	0.4209761766414875	0.42794886693782686	0.4332433521471389	0.4363742010459035	0.4451207227304448	0.45090063916327716
80	80	0.0	0.005507745266781412	0.012736660929432014	0.019965576592082618	0.027194492254733218	0.034079173838209985	0.044061962134251294	0.05335628227194492	0.0612736660929432	0.06643717728055078	0.07263339070567987	0.07831498283154155	0.08709122203098106	0.09213840285766178	0.0965118189916882	0.10567986230636833	0.11394148020654045	0.12218579991177925	0.12736660929432014	0.13631669535283994	0.14216867469879518	0.14733218588640276	0.15524956970740103	0.16006884681583478	0.16833046471600688	0.17590361445783131	0.18760757314974183	0.19586919104991393	0.2040970774699658	0.2089500860585198	0.21583476764199655	0.22395799998270183	0.22753872633390707	0.23003701813715735	0.23717728055077453	0.24543889845094666	0.2502581755593804	0.25920826161790017	0.26475925237201486	0.27254495368408305	0.2784853700516351	0.2838045649936429	0.2895008605851979	0.2946643717728055	0.3015490533562823	0.3061065511147245	0.31103884309672286	0.3142857142857143
81	81	0.00021281123643328368	0.006624952812583955	0.015618633709085623	0.022443921387457915	0.030006384337093	0.03702915513939136	0.043496905681846165	0.05107469674398808	0.06405618216641838	0.06958927431368377	0.07597361140668227	0.08576292828261332	0.09321132155777825	0.1004469035965099	0.10702587207157296	0.11704618003830602	0.1246428638902821	0.1306660991700362	0.13790168120876783	0.14840892409839507	0.15471376888699723	0.1615237284528623	0.169065159806267	0.17620984257315483	0.18429453075122365	0.19363870854592177	0.20189369918329678	0.20641971906166898	0.21876995105341562	0.22728240051074697	0.23494360502234518	0.24047669716961056	0.2455937914727928	0.25098091008350965	0.25750159608427325	0.26601404554160457	0.2713343264524367	0.2766428439280891	0.2816519285082573	0.2883592253670994	0.2934666950414982	0.2994254096616301	0.30687380293679506	0.31494031126049477	0.3226084668928811	0.3281549265801234	0.33347520749095555	0.34113641200255373
82	82	0.0	0.005838198498748957	0.016680567139282735	0.02496776347682242	0.031873294747297554	0.03866217381039195	0.04873757165030046	0.053655824298026136	0.061718098415346125	0.07086965867105094	0.08062274117319988	0.08997307918519486	0.09597892157479092	0.10592160133444536	0.11426188490408674	0.12176814011676397	0.13270215408429414	0.1412288017792605	0.15232892290197156	0.15970455558303048	0.1662496524881846	0.17227305757110747	0.17905659797458243	0.18904642757853768	0.1973133669459334	0.20767306088407006	0.21490130664442592	0.2234197118480923	0.23185988323603002	0.24311577347398647	0.24819922520581778	0.2566250770114124	0.2661786832410594	0.2732832916319155	0.28078954684459273	0.2874617737003058	0.2946999982636883	0.30243600543725024	0.3091227614301699	0.3194017767458364	0.33194328607172646	0.3419516263552961	0.35072405862134326	0.3564081178760078	0.36474840144564913	0.3726081058615288	0.3808729496802891	0.390142259811708
83	83	0.00035566093657379963	0.017545939537640783	0.028521981573546417	0.04291582393294254	0.05370480142264374	0.06200355660936574	0.07655586766076979	0.09033787788974511	0.1024303497332543	0.1114404267931239	0.12116182572614108	0.13349140486069946	0.14439834024896264	0.15518672199170125	0.16407824540604624	0.17621480252477564	0.18253269906140066	0.191108476585655	0.2048606994665086	0.2115360441805947	0.21837581505631298	0.22548903378778898	0.2327071039846537	0.24244220509780676	0.25299347954949614	0.26127555382126993	0.26826187844974725	0.2751111812768647	0.2850029638411381	0.2956078555194467	0.3050385299347955	0.31655908469436694	0.32367826089546753	0.33076467101363366	0.34045389961067934	0.3505631298162418	0.3569048562313643	0.3667793621337273	0.37158733799406024	0.3785417901600474	0.38940821475486503	0.3957883668490645	0.4052163604030824	0.41128583045637174	0.4194427978660344	0.42714878482513335	0.4318909306461174	0.43770005927682276
84	84	0.0	0.011608672292279186	0.02326854397775021	0.030966994300643567	0.0450314465408805	0.05662558073385797	0.06505862646566168	0.07748427672955975	0.08716917922948073	0.09823899371069182	0.10847929374334987	0.11847223539079044	0.12521159255396488	0.13496855345911948	0.14428747511140605	0.15622641509433963	0.16628930817610063	0.1764735627824659	0.18561613096931187	0.1959748427672956	0.20264150943396225	0.20785246989665312	0.21660377358490565	0.22427672955974842	0.23169811320754716	0.23581555576625263	0.24213836477987422	0.249937106918239	0.2588679245283019	0.2679510761353939	0.27496855345911947	0.2810062893081761	0.28779115704307706	0.29137195411017336	0.30050314465408806	0.30654088050314465	0.31169811320754715	0.3191194968553459	0.3269182389937107	0.33245283018867927	0.34125786163522015	0.34779874213836476	0.3511643121266711	0.3567295597484277	0.36327044025157235	0.3686792452830189	0.3744230586896748	0.3786163522012579
85	85	0.0013536379018612521	0.007445008460236886	0.02030456852791878	0.026057529610829102	0.0311336717428088	0.03925549915397631	0.04544975299509394	0.05383601595116047	0.061080359496297004	0.07106598984771574	0.07930515521771292	0.08619714477633517	0.09137055837563451	0.10050761421319797	0.10693739424703892	0.11844331641285956	0.12859560067681894	0.13976311336717429	0.14923857868020304	0.15905245346869712	0.17191201353637903	0.1790186125211506	0.18883248730964466	0.19695431472081218	0.20913705583756345	0.216243654822335	0.22316761472336302	0.22808798646362097	0.23254512834902075	0.24271101701400385	0.2541455160744501	0.26666241529134677	0.2754653130287648	0.28392554991539765	0.2937394247038917	0.3065666743191422	0.3143824027072758	0.3247319507860794	0.3316412859560068	0.3388461767381748	0.3445008460236887	0.3549915397631134	0.36446700507614216	0.37051654210136975	0.379082099725928	0.38747884940778343	0.3949238578680203	0.4050761421319797
86	86	0.0	0.004061055874527377	0.009851807701157872	0.01657144425389785	0.0217056434673015	0.02756606164839039	0.031088082901554404	0.039770340288475	0.04524407501729343	0.049432852541660834	0.055314381739252204	0.06021565607057835	0.06679736731550202	0.07253886010362694	0.08010082621481585	0.08544789484461938	0.09161665115006953	0.09627467965791713	0.10096625122531858	0.10656770760397703	0.1117490547542361	0.11818158148254225	0.1240722587872847	0.1304104896418797	0.1348628030222531	0.14142621805287464	0.1489987396723148	0.15347990477524157	0.16090183447696402	0.16678336367455537	0.17507753020810535	0.1809842753420747	0.18414787844839658	0.190514961025545	0.1945103381820647	0.1989917378518415	0.20643688967171667	0.21217345655599107	0.22055734490967652	0.22377818232740512	0.2307800028007282	0.2362414227699202	0.24560955362632142	0.25234560985856325	0.2578070298277552	0.26823376087833084	0.2734911076879989	0.27909256406665733
87	87	0.0	0.010873258579680599	0.021066938498131158	0.029561671763506627	0.039755351681957186	0.05130818892286782	0.06343986326467546	0.07407407407407407	0.08664627930682976	0.09684264241453858	0.1045236375557707	0.11506052177298323	0.1291199456337071	0.13863404689092762	0.14621982946787393	0.15324498810737344	0.1617397213727489	0.17601087325857967	0.1881425476003872	0.19605844376486578	0.2056058409615184	0.21338769962623175	0.22290180088345227	0.23207611281005777	0.2419300033978933	0.24702684335711858	0.254841997961264	0.26176983000857734	0.27353041114509	0.2793068297655454	0.28610261637784573	0.29511870144697894	0.3042502693556126	0.3126061841658172	0.31947093416263933	0.32472441207054636	0.32857628270472305	0.3380903839619436	0.3466744755604958	0.3510023785253143	0.3572787484824735	0.36255521576622496	0.3656508843913759	0.3717224538302405	0.3785253143051308	0.3870200475705063	0.39211688752973156	0.3985728848114169
[truncated: 152 more columns]
