# Supplementary material for: EEG decoders track memory dynamics
Source: Nat Commun. 2024 Apr 6;15:2981. doi: 10.1038/s41467-024-46926-0 (PMC10998865; doi:10.1038/s41467-024-46926-0)
Supplement: Supplementary file 3 — Source Data [file 41467_2024_46926_MOESM3_ESM.zip › fig4d_auc.csv]

	subject	ret_mean_observed_auc	ret_mean_null_auc
0	0	0.5787865748709123	0.5108280981067125
1	1	0.6270643767060964	0.49815079049135574
2	2	0.609425393034501	0.5058742960559185
3	3	0.5950008895214374	0.5015712816070171
4	4	0.6544444090829526	0.49513314264648933
5	5	0.6262317125645439	0.5095381884681582
6	6	0.7013517934584881	0.5016007373636222
7	7	0.5990896358543417	0.49644290602146895
8	8	0.5715196697575553	0.5046470841933397
9	9	0.425177046793302	0.4858218611423656
10	10	0.5618357981035792	0.49941280175324626
11	11	0.5129930483946772	0.5024444608121663
12	12	0.5362607472476999	0.5020796731688414
13	13	0.54395	0.5001873571428572
14	14	0.5578455191131247	0.4981855390306095
15	15	0.640927392355127	0.5024220800432544
16	16	0.5838746508225069	0.499207394803352
17	17	0.6259847812642844	0.4999133724636099
18	18	0.5084299686054031	0.4969821483017768
19	19	0.5176254799780582	0.5010631513987932
20	20	0.6109929776202665	0.492487235020017
21	21	0.6278425000229512	0.5033563533375565
22	22	0.570419443443804	0.4967858804634966
23	23	0.6267733362773936	0.4967656475486756
24	24	0.5409201168346189	0.4970672418010924
25	25	0.6910877258420022	0.49296309552215056
26	26	0.601868556701031	0.4959974226804124
27	27	0.551837008373769	0.4970085785066437
28	28	0.5745698770790322	0.49821496852881636
29	29	0.6534663433989599	0.5074731466165007
30	30	0.5330827047998765	0.4972420135046398
31	31	0.6563706590674154	0.5037240242505517
32	32	0.5593042683311267	0.4845160298846226
33	33	0.5287547600196056	0.500896504920258
34	34	0.6006144975502407	0.5030367972916189
35	35	0.45018169336725944	0.507994358924614
36	36	0.6026107170531084	0.4989835538733584
37	37	0.6284939853596957	0.5017290681452888
38	38	0.6115696603708938	0.4922852199237655
39	39	0.547098216708454	0.4914397447168766
40	40	0.6187586126465109	0.5066204051818592
41	41	0.5868284882209163	0.49826536741380195
42	42	0.6111290322580645	0.5016421521425132
43	43	0.5914980434340696	0.5019674075077923
44	44	0.5780103844454265	0.5041789107379585
45	45	0.5793717041818964	0.507152223231998
46	46	0.676318619351116	0.5030744318628888
47	47	0.5223403825158708	0.5023627814228468
48	48	0.6284105638366819	0.5098679385396414
49	49	0.5839899457445188	0.5034820535055133
50	50	0.5267771860471095	0.4997687701999778
51	51	0.5483420061456323	0.5066147129958185
52	52	0.5900335152322433	0.49179413913118203
53	53	0.5394606799011672	0.5011792976626622
54	54	0.6688073941885757	0.5044356452828961
55	55	0.5829759850675779	0.4917495357138153
56	56	0.5744045527998314	0.4977294316026136
57	57	0.6622267206477733	0.49480569050832207
58	58	0.5744754047371448	0.5036440480940516
59	59	0.6215797639810642	0.5069049695349838
60	60	0.444255786966347	0.4944901361998412
61	61	0.6401575969786857	0.4975114977458069
62	62	0.5566814751605292	0.5037571344628708
63	63	0.6977559554523564	0.5024360648864808
64	64	0.6162283651690431	0.4985697471078827
65	65	0.7077082632859318	0.49758868001028467
66	66	0.5275736531986532	0.5014727272727273
67	67	0.5744458338707236	0.495099982616595
68	68	0.3501829427650492	0.49639433966373386
69	69	0.5927141753702522	0.4988405550704683
70	70	0.6053294555693458	0.5079926087842469
71	71	0.6074426527932804	0.5076738932566293
72	72	0.6986979235902481	0.5073664225134926
73	73	0.7379254027660402	0.4987112995828135
74	74	0.5765070025435934	0.4964583642737086
75	75	0.5619702389955691	0.5022704989441422
76	76	0.5917763242108497	0.499168192058575
77	77	0.6380480255314934	0.4986090769598182
78	78	0.5387702126326437	0.5002343031816574
79	79	0.5923011921376942	0.5023259709812211
80	80	0.7036321855675063	0.4951156488365938
81	81	0.5731099226565013	0.4999007742178943
82	82	0.6078212753802137	0.5028918354841533
83	83	0.5693122983207208	0.49704654076049015
84	84	0.631454445767871	0.5049912426975214
85	85	0.595292555388242	0.49962681635946604
86	86	0.5453065524741707	0.5000056756389342
87	87	0.6521335661761827	0.5010881096136427
