# Supplementary material for: EEG decoders track memory dynamics
Source: Nat Commun. 2024 Apr 6;15:2981. doi: 10.1038/s41467-024-46926-0 (PMC10998865; doi:10.1038/s41467-024-46926-0)
Supplement: Supplementary file 3 — Source Data [file 41467_2024_46926_MOESM3_ESM.zip › fig4d_heatmap.csv]

ROI	frequency	subj_0	subj_1	subj_2	subj_3	subj_4	subj_5	subj_6	subj_7	subj_8	subj_9	subj_10	subj_11	subj_12	subj_13	subj_14	subj_15	subj_16	subj_17	subj_18	subj_19	subj_20	subj_21	subj_22	subj_23	subj_24	subj_25	subj_26	subj_27	subj_28	subj_29	subj_30	subj_31	subj_32	subj_33	subj_34	subj_35	subj_36	subj_37	subj_38	subj_39	subj_40	subj_41	subj_42	subj_43	subj_44	subj_45	subj_46	subj_47
LAS	4.0	-0.2763223029324092	0.5018571234860062	-0.6714214839479732	-0.8630361619676855	0.9376287102648474	0.09599344684865417	-0.029883905651127647	-0.450918890419045	0.3823544935259003	0.08000992313434063	0.44182661486320807	-0.3697537583675364	-1.344513072621848	1.4050092926072488	1.1870006471746903	-1.2056531163013096	0.4684397731530052	0.8166152824037782	-1.4535947250868904	0.24084345678429417	-0.9360111311151569	0.35938407273875556	0.22526503296758005	0.588038949289896	-0.6668973759916851	-0.9503779900402584	-0.44179778932767205	1.481839511015774	0.08743013413982699	-0.5730305392447637	0.13757406059188582	-0.0007348185301184255	-0.10306779666334753	1.1355678579904003	-0.16705215395761397	0.03386119585864215	-1.3508116244444839	-1.3039988652449424	-0.961216081331445	0.7187519338703303	0.9347239169465793	-0.1831115889431484	-0.18722382423567996	-0.393658676951024	-1.2947656835765946	-0.7863116380632093	-1.2869082198245225	-0.08678981491977394
LAS	6.0	-0.2947574928801339	0.47781423307041454	-0.7668539054078588	-0.9212480512404071	0.9345747384364228	0.0054788003659631945	-0.07844991984924686	-0.439504821505717	0.38077658486648536	0.04350542909174977	0.390300854713027	-0.35854099613497514	-1.3014169804927191	1.554666735751519	1.1900652841466912	-1.2484137867147407	0.47479024911875073	0.8372713891708188	-1.5541381906329508	0.18686241041468504	-0.9807927896121933	0.33718996131735474	0.20722356214518411	0.5814784211114736	-0.6978372449110605	-0.9113870594891305	-0.41125200716651705	1.4859933721283731	0.04879285604323517	-0.6133151530555232	0.15536445785012992	-0.03051232703301286	-0.11643496604328647	1.1375933733375274	-0.18090239189977014	0.01596522757388535	-1.3767316315126512	-1.363034106589836	-0.979813827006569	0.7655195509622451	0.9593532187585434	-0.33828277534008533	-0.25696442632073985	-0.4192173540396216	-1.3711597689121686	-0.8210626224764044	-1.3582609918755626	-0.12066459175322493
LAS	8.0	-0.3201122755389668	0.47967777732808353	-0.817254931980812	-0.9951411142886117	0.9574164444197617	-0.055986841442404116	-0.1011356938482202	-0.45194081819141546	0.38577031628132413	0.009486462952980187	0.36351187967842574	-0.35958571906925757	-1.305898724285385	1.6118322830467673	1.2153328763659876	-1.32223910228961	0.48597042189140277	0.9305045590955825	-1.6351360895122107	0.16391901345280854	-1.0112974850181675	0.3030290303083036	0.20033698775008274	0.5875796732187272	-0.7373769322734925	-0.8736029363593377	-0.3762941169371277	1.5214754323812496	0.027084334230984997	-0.6170682318045287	0.2008864235009762	-0.05043581102770892	-0.1307318732115992	1.1536107822232626	-0.169652644328689	0.01637861670868074	-1.4279619769601304	-1.4031525711457522	-1.0159947287111344	0.8396924866354095	1.001973824697889	-0.4378934034167364	-0.3181027774745541	-0.4472386656444377	-1.4237080370731006	-0.8523008341534781	-1.4317716532763767	-0.15747705257336195
LAS	10.0	-0.43820333657952804	0.3467028756305576	-0.9580477826418219	-1.3002052417615044	0.8373494486877439	-0.4119954355198811	-0.26248587161848774	-0.409082618555079	0.23680107695190508	-0.2678923734289539	0.062093407253463746	-0.2774808994146221	-0.6498584462405408	1.6667210486407167	1.064028764592335	-1.1919946216974342	0.39095847782486903	1.3982624791948466	-1.693903789276972	-0.02406215468306954	-0.8615452620063663	0.11905082382769848	0.09901881789210003	0.4177033184216872	-0.8886727369822351	-0.40729428079264834	0.02526319035136343	1.208858009225097	-0.12701154515373544	-0.4645620315461213	0.4540689110719655	-0.18576027852284274	-0.2606842830570275	1.0912716501157151	-0.09973484433383116	-0.030590524347787668	-1.2060339085623535	-1.087190674961285	-0.9492189978402623	0.9444482950703109	0.9174467978849737	-0.9227985305131613	-0.696643060143874	-0.42472390705449714	-1.3428120282014662	-0.7710796503427344	-1.4772977896838078	-0.37673492007932197
LAS	12.0	-0.48361412985622704	0.21487723521580954	-1.165139166500616	-1.4283163494924118	0.708357296453087	-0.6371160997459253	-0.5158677923964159	-0.24985814304183251	0.13502996981101925	-0.5183710240279106	-0.13081127346892482	-0.16834019991384888	-0.22881015318575093	1.6964069998494054	1.072396523234643	-1.3395923855082934	0.47721466438036514	1.4887048547125465	-1.8413987212605358	-0.38234806157083484	-0.9838908236228734	-0.0037854606688129916	0.008681883228639102	0.3224591500633586	-0.9403688606829558	-0.07876882811389117	0.2365995123114871	0.8750322614011877	-0.31607629909024854	-0.5872612940319896	0.5379300675900976	-0.2649069079252707	-0.18264416732628444	1.1311363245574866	-0.02912080551674338	-0.06255467823741707	-1.1207960953044338	-0.993233048915408	-0.7760753685688296	0.8889501223688109	0.7845404808366085	-1.0848597073201438	-0.7198392205098472	-0.37699771731516873	-1.4574052272830862	-0.7184236189426765	-1.3651262978257057	-0.6164432255298677
LAS	14.0	-0.4901468398947527	0.13127714556643208	-1.3561379869951184	-1.5141272196239584	0.6335137254344593	-0.7806505111856988	-0.5938709714875703	-0.1388426299550132	0.09681676206339117	-0.644054737556897	-0.18839334380923717	-0.1032980826779275	-0.02083278743405489	1.7888854991314793	1.1514821083654125	-1.4579462410658832	0.6591299871486751	1.47001742635076	-2.0720592727527443	-0.7034520128322771	-1.2337081425219887	-0.06923507393405127	-0.04810084534257891	0.2532439710535716	-0.9460938114070089	0.12855807848077977	0.33645227260443505	0.5978405616726673	-0.5344210261997115	-0.7422088777094568	0.5656583207383761	-0.3424907998292685	-0.040473791562106336	1.1953389009745845	0.1183635432817987	-0.11739315982768564	-1.1976125580126793	-0.8290329796863205	-0.5448532489916944	0.8696116937373419	0.7679253987227856	-1.1482737831704277	-0.6475147480867551	-0.42380193605899996	-1.5931555721697965	-0.7418567303711762	-1.2178933422072122	-0.8331865481603482
LAS	16.0	-0.48280772848076786	0.06167494268122241	-1.3788943216087695	-1.54241350510064	0.6624023131515042	-0.7558452431569614	-0.5441137367686527	0.010807885168681542	0.06540095819537828	-0.557148312992415	-0.012572720623361336	-0.2812847991327626	0.10291368745852625	1.851189123024689	1.1655134693521139	-1.64743309273195	0.8040775373275887	1.3556655766877352	-2.192233667481732	-0.7813482062816443	-1.3690364065074632	-0.15003495859522678	-0.06325726613935147	0.21564568443813822	-0.9817713311483868	0.1901129581333623	0.30723522186956703	0.46795018984393977	-0.6884394894818225	-0.7753307423763219	0.6274267066822935	-0.39614983292135003	0.09190385978533874	1.2078759753172414	0.12601198214056786	-0.10639967961118364	-1.3685435116255287	-0.7095156561389696	-0.2738829504887983	0.7533001678492068	0.8273255601655584	-0.97578039880006	-0.33865356518058115	-0.5370370183741932	-1.6904100605300605	-0.7488814283908284	-1.0252714516627437	-1.0451694589681306
LAS	18.0	-0.4308153260902104	-0.016742718631220434	-1.2202667002681091	-1.489409825143227	0.6345757187471447	-0.497786887556411	-0.35463963165119194	0.2298072232967892	0.08269066719309569	-0.5109297732574174	-0.014487845173539349	-0.18806796222703384	-0.8047037342749136	1.7744286431646223	1.1078441305035196	-1.6938947985376374	0.855110483194003	1.2602584042522096	-2.1956422978626966	-0.7372575596194081	-1.4891746198902165	-0.18724167479345888	0.013778886966632748	0.2628956063656721	-0.9853398205118177	-0.07565779273745447	0.2525380144772359	0.5702884362895612	-0.7513624882262354	-0.6073718325991607	0.7682590856260978	-0.2905737423113745	0.23142040616740275	1.225322744457402	0.04833066720276223	0.07762333219160543	-1.5075741021342206	-0.5282150139297469	-0.07756467683768532	0.6436505374005478	0.9907610372796506	-0.1128859210713931	0.1648539497127981	-0.5147110744190226	-1.7230252258141583	-0.7202251542646142	-0.5700104339131129	-1.0575197858201606
LAS	20.0	-0.349400914411944	-0.053534183804602384	-0.997456744993098	-1.659108572012775	0.60081783133184	-0.31480517839048666	0.0017238924977114006	-0.03345840472429863	0.1514576058655235	-0.3443990886643875	0.22424810623330327	-0.09659887151122691	-1.5129938002435694	1.009205809837082	1.0720639176104343	-1.6062263210984133	0.8853596239929246	1.077767187572823	-2.1766333508670974	-0.7035359649527168	-1.4810801113393435	-0.18541843210705553	0.07786626930522864	0.3664293624777688	-1.0678408510207194	-0.3806561297000001	0.33107107616336834	0.6717410154180679	-0.7168079939045204	-0.4277215280252618	0.8941217483746089	-0.13117072708759706	0.36571654149245836	1.2335016507957948	-0.07671522488782502	0.19387714538831252	-1.770991470929747	-0.2469582699782024	0.12912731233973115	0.6222546775505213	0.9933788228983271	0.03731378471458975	0.12598867206968142	-0.4072621770327807	-1.6966505151016558	-0.7572564177836942	-0.3738628651940187	-1.0183788130299911
LAS	22.0	-0.24456984135254456	-0.09086602838453839	-1.001763316088154	-1.7110503957212067	0.5499979948723246	-0.3149625097435546	0.23746841113496475	-0.15965639595453723	0.22399254244098019	-0.30391667151877266	0.25098226984787103	-0.03313888608876718	-1.6107771327784859	0.4324135986653394	1.081498620064295	-1.582460699104429	0.8699674074174303	0.957858027989905	-2.1273163532332022	-0.6906512850781866	-1.477110039106685	-0.17848924427453985	0.13551608107800675	0.34027185834225226	-1.15032663072253	-0.4381867865676376	0.3572866890197456	0.7226332621085642	-0.6366912168093034	-0.27253113990349165	0.9730699743937502	-0.08271247746317638	0.5227047476885737	1.2355845959815068	-0.2690660632302828	0.2574429143971034	-1.820204313636577	-0.08103922110762478	0.2633576703282892	0.6230051888790508	0.9617597409707866	0.018280002339833068	0.1952556187781261	-0.27492518189278436	-1.746613412577724	-0.7586694623975546	-0.2622248892408674	-1.023777528440381
LAS	24.0	-0.17320951242150526	-0.08441521218215557	-0.9860170456571934	-1.701686050957113	0.4582618707256631	-0.2827431292423609	0.39415140785501973	-0.17527689210935601	0.2925459333466821	-0.22161472778304978	0.3206428053074773	0.04497750409282368	-1.7011264171929381	0.24993309537890843	1.0921427770847818	-1.5834093927150834	0.8543621147921029	0.8351130202069135	-2.0494224289669245	-0.6542977266721766	-1.3876740869099373	-0.1358409858401469	0.21029398418041012	0.3509816852815683	-1.1860890694499227	-0.4659103744631649	0.3651616694410635	0.7378077494069737	-0.526623854996142	-0.14911077984015092	1.0560892380200648	-0.02415706044517117	0.6174763127041086	1.2442789041840647	-0.3223798868297761	0.3758252045867533	-1.8502847974906458	-0.0013482775271315382	0.3416724889882121	0.5936499726964197	0.9633928720041786	0.050497442535211594	0.34151304362643375	-0.13598844927470524	-1.7375222004324629	-0.7409502909750152	-0.19517194484710707	-1.0053551038598112
LAS	26.0	-0.09497687506425619	-0.03593844090344262	-0.8824486933074402	-1.6331896729835464	0.4066432089814073	-0.20011059493920544	0.5824398877171101	-0.17099587387888165	0.4133321845045672	-0.11092271626856855	0.3570888075530476	0.10567480368531032	-1.8055664859592804	0.07828984978145546	1.0866089041328741	-1.5105692837842442	0.845345886913434	0.8081248288184565	-1.988672370693971	-0.6613275205994213	-1.2798716623191009	-0.04911855605392176	0.34619145664166334	0.3732918848404662	-1.158118746196745	-0.5282829055107847	0.36338616240421945	0.7462350880050617	-0.43503015133403744	0.002573259143827799	1.1311226423789358	0.05271559026307619	0.6173633050830157	1.2526335418899646	-0.34382737525643364	0.5502923244180098	-1.8852980030300626	0.07419080262880764	0.39995247738408696	0.5241495039189574	0.9622439429908213	0.13978867498818645	0.563723191130958	0.036372360621547375	-1.6692192822023233	-0.7083913149233122	-0.12451461787374882	-0.9585510185746237
LAS	32.0	0.1047685089838576	0.18214276519424466	-0.49305529443672624	-1.4152909859718998	0.32800241982823425	0.06766178538673191	0.9515338940897067	-0.08481820713198703	0.6362980719741115	0.28793285429639953	0.5423855351374983	0.2930629000377822	-2.4048576496621905	-0.320264032539382	1.1064401040436673	-1.3559563612371959	0.8876776246982814	0.8454112521146863	-1.6345845059346154	-0.501018345463953	-0.8180854924745146	0.27978591789180557	0.7379958113708662	0.5990984257104435	-0.9467066083713115	-0.6765131958244679	0.3763291390888944	0.867871990770784	-0.07970646954217922	0.33394594795016347	1.3257657028415	0.34276379482241126	0.6973769110327034	1.2361971723304186	-0.2846309271400533	0.9914218647001385	-1.9677390378059298	0.3114014556921376	0.464358876603402	0.6225570567870127	1.044035423323701	0.49364143304295793	1.061068691161675	0.4473039554235796	-1.5878616210368623	-0.5949639660953141	0.027129497343923052	-0.5746823998353772
LAS	38.0	0.21102257988109294	0.3223218036333152	-0.14045900201200054	-1.324787025753802	0.3226988885203373	0.2947937467040979	0.9407883343998906	-0.000393400145314114	0.7279745096942524	0.4894748514521403	0.7352003353518786	0.3627125871496583	-2.546126674061669	-0.42789174185228296	1.1016942415475455	-1.3208041866550346	0.9391782333411849	0.8832065394637787	-1.339461681085762	-0.36423399778056	-0.24705651337073684	0.5075539109656685	0.9167741570788782	0.777046551335802	-0.5565111848577563	-0.6672704922170843	0.37998911322319756	1.0483361639355315	0.13784862880892976	0.39488486974195486	1.441897756856341	0.527970355008765	0.8219935222350788	1.2214207014167366	-0.20918166557665477	1.2032940741652929	-2.0227901355343354	0.6249072936665944	0.5497940639211494	0.7778479682458443	1.118668388266007	0.8922792187062903	1.3724733352039058	0.6249830373558364	-1.5886583385839415	-0.5237542829641275	0.17383104108659164	-0.2607638164839119
LAS	44.0	0.3070038835649644	0.4036905686538627	0.2383592754265937	-1.2910399139670703	0.3027338302323068	0.4441117774872865	0.9356706062541755	0.09243300911665332	0.6772298149269476	0.5589827608128146	0.9240475701726167	0.4342124268231424	-2.5175765735824025	-0.5045788155290544	1.0266183491990435	-1.3345360321103026	0.9318318713384038	1.026297035586808	-1.2106770236969546	-0.34274977588992017	-0.2312552626519926	0.5983423113870145	1.03068328906227	0.9024360937053212	-0.4326821577983844	-0.6003738301245053	0.35840994054081576	1.2155841772956844	0.2242973213508417	0.529009620981193	1.5077848070127413	0.6339692967739393	1.053372301616417	1.248347145799266	-0.19553038382012472	1.3430787505073196	-2.051082267179631	0.7618765513036407	0.566349965936866	1.0639106200609056	1.1295627511210768	0.9717721482693872	1.4776953331568685	0.6508476022795243	-1.5852359203637814	-0.5261551347166689	0.31332878057801067	-0.12839083088128572
LAS	50.0	0.33141391463517567	0.490344150954152	0.3290029985909264	-1.282675513080277	0.26002488689102254	0.5107552863000231	0.9834133895707499	0.17323477723974468	0.645988638808136	0.5830649331285876	1.0029176659808194	0.5077597423768496	-2.463291821300673	-0.5295878003272749	0.9654387697996183	-1.2404865477624711	0.909242624806768	1.1389994718454688	-1.1367085802263013	-0.2927617411529093	-0.13533065292585525	0.6442010397317036	1.1725413056029945	0.9362162292518573	-0.4164032011577926	-0.5057903596492063	0.3681207212675878	1.2594300515839107	0.3594102618132797	0.5985112742783363	1.5119160954910646	0.7299870258664434	1.1492226073972838	1.2671906697729243	-0.12933656862479087	1.4316792124831248	-2.0407205226107963	0.7774736138563892	0.5811550414153372	1.0816818947715854	1.0519758604647602	0.9413153555766485	1.467606120839506	0.6129251612127079	-1.5407998140057835	-0.5152996617160563	0.4151622842025646	-0.09831321519397529
LAS	56.0	0.3364013719057186	0.5264338595191288	0.2742774657281039	-1.2135322824725132	0.3018781482310856	0.5252711761004382	1.0010595793688915	0.16098867605605802	0.6757802936059599	0.5742276854392747	0.9342222243019889	0.5279174130566796	-2.347609814235508	-0.48367925457365196	0.9758164117821224	-1.095045888872854	0.8538306151998135	1.1059933418534444	-1.1207762233270464	-0.262762664385635	-0.02978348457500547	0.5952839160291232	1.1824137418082727	0.8936883457267326	-0.40644484096186734	-0.47476915307862766	0.3477254182348876	1.2175527815011236	0.3837353206779116	0.5826842829827463	1.4921471877050383	0.735304313665048	1.0532731736266479	1.2756545246402264	-0.16442699868661445	1.3895131498193314	-1.970560232993311	0.7468398590721538	0.5508244125698252	1.0521819123876588	0.9867317110883695	0.8601503141533716	1.4322670748799273	0.5509264848977814	-1.4592177737569527	-0.4911387335849162	0.424416843229296	-0.07486240025529493
LAS	62.0	0.5253918472818796	0.6104758770090079	0.42865140487871056	-1.253767689438811	0.3465530337492469	0.5247895997918521	1.1116743183808977	0.15920937870970575	0.8141761257626106	0.6110185727862923	0.8018537815773057	0.6223995143269387	-2.4290123942675623	-0.47783256050444434	1.0471254711083418	-1.12439646388841	0.9038660532802744	1.1196644482570024	-1.0741209828168472	-0.29005471071068994	0.1141893237987075	0.678437821774743	1.2407548359933487	0.9357891429303713	-0.3819150927155423	-0.4190223899348183	0.3860776450425462	1.2764081385609791	0.5790666366376482	0.7918083445839404	1.464913027839818	0.8272396748021056	1.096929235813475	1.4885436559531706	-0.21190933281268728	1.4704773470337411	-2.0277456245146785	0.9116255324220275	0.5647104659323261	1.1941539568737967	1.048485511663959	0.9451521652918533	1.4856021868006644	0.5700468992107486	-1.4109149194950459	-0.48671857357291504	0.38890015633560593	0.021873782809390657
LAS	68.0	0.6468509414856525	0.7076786425161888	0.7543292587813857	-1.2825256118176431	0.3285614899717624	0.5454528438918023	1.2117269246139017	0.25928999860646995	0.8118147140855436	0.6241248225382499	0.8507246192881804	0.8325306506927853	-2.479881166958887	-0.530113280516129	1.0985029059619162	-1.198436977160254	0.9409658255181669	1.1679133293917425	-1.0239785968177568	-0.23182705971816078	0.10796654447704479	0.8311333267146034	1.2286046419999044	1.0250042080981596	-0.2832643622159669	-0.35955555509936954	0.47284908500187356	1.1902318113524915	0.7072300670845957	0.951230292388292	1.454031088696963	0.8979210748457384	1.1825438489154991	1.6397221247113503	-0.1940679955012121	1.5252414768466604	-2.080594229421905	1.0666875251949164	0.5826186446949697	1.2967579018118145	1.1170585214602577	0.986719949395911	1.49928026682786	0.6091166552486225	-1.3823518650656401	-0.47607681535376417	0.3671845309799823	0.08494511707351307
LAS	74.0	0.755287521824347	0.7424516753599403	0.9241481025936789	-1.2943117856504938	0.2704045386018422	0.5613401964561172	1.2428801051291194	0.33137276546918304	0.8281319659119907	0.672450661764654	1.0078430444943776	0.9386036918270294	-2.4517643097563573	-0.5415290876310735	1.12142521641598	-1.2538198683727408	0.8872306509703464	1.2206729809430377	-1.074935338972251	-0.1720727887931782	0.08814979656561515	0.8941435630265667	1.1747590217443855	1.0762087644174843	-0.20981898024482418	-0.3352992913990045	0.5004381650049358	1.1173648208714433	0.7908448491204706	0.9227034629094149	1.4534405951536633	0.9424808505478606	1.2190165240254516	1.6734515311075977	-0.18003449891778953	1.5463504802572121	-2.047324918900032	1.0799512475430548	0.5739944181907972	1.2775539808940826	1.1524603677394236	0.9108208227876651	1.462072924412689	0.6531607746109659	-1.3720800720060395	-0.4537080595138201	0.3131664818606411	0.08941579699951502
LAS	80.0	0.8376780023358084	0.7972294961681882	0.9484837021387491	-1.3045408779635925	0.2792888664238791	0.5587293220626088	1.2115690458103965	0.4286510095234152	0.897275337170141	0.6943734817600615	1.139343400191679	0.9429318023116985	-2.381587327654036	-0.583509179679669	1.1049330421220938	-1.2601002783280142	0.8299541987285296	1.2453970265406547	-1.05469351816939	-0.13408209316523542	0.04611990960338496	0.9150251973851465	1.1094242455765064	1.1208590161310292	-0.22949744549198672	-0.3865461136640103	0.48050499579392286	1.15184814654039	0.8499283158093098	0.8404846145874997	1.4795995301794385	0.9759898031291147	1.2343855618359754	1.646279078345986	-0.1910756583492157	1.5303693596006764	-1.9808174712166864	1.1086962361765944	0.53853614949301	1.2724258816468086	1.1641033603349047	0.8290325338143808	1.4303916097256593	0.6654882044560523	-1.369734705904697	-0.4549945148254986	0.24597622150332116	0.11330107997070434
LAS	86.0	0.8711016350911943	0.8501375467530625	0.9100834632049016	-1.3003304227969719	0.30729752886216755	0.5642729799041704	1.1565246412401144	0.5180922459473317	0.9173611017773426	0.6900435090176046	1.173886502640369	0.9813292230086218	-2.4096085712025803	-0.5941949261913306	1.1056345358261057	-1.2268652566699116	0.7870757199261484	1.2474436726205929	-0.9847093450740595	-0.13573537744372738	0.04153586719589886	0.9778199989002528	1.0826008290442128	1.1413899773826135	-0.3329595998012317	-0.3402821842044315	0.448739312088112	1.2758387932870179	0.9385397963964087	0.7399493740947474	1.4925360252598554	1.006258994476799	1.2501738097495092	1.5756991069289856	-0.21233241169426595	1.4980601001244824	-1.9347856891563104	1.0846076194447596	0.544717377514133	1.268711060798357	1.1385343792794993	0.8176835720263342	1.3488626520573679	0.6114359058620487	-1.3707376188986538	-0.4395715761359114	0.2717598132350004	0.13554252840726075
LAS	92.0	0.8606409426953981	0.8938903050884605	0.9354038842719442	-1.260409677816911	0.361170835848874	0.5795574500768476	1.1283684684611848	0.37217688660069237	0.8606190907220911	0.6154928368675143	1.1077936946962157	1.010246593421927	-2.4503704840096217	-0.5922721565373398	1.1222222808934073	-1.157848138636567	0.7908872898566467	1.2480268925149303	-0.9257960763233173	-0.15099286623501593	0.10288771519817619	0.9984187329431455	1.12596956432098	1.134295304493411	-0.3547194690761572	-0.24618385986817162	0.4754769535549309	1.3527069744020146	1.0101871686071549	0.7299112602657314	1.4523491568463613	1.0195235347887794	1.2775935348328082	1.4802635922242808	-0.15390161102566072	1.52162156169572	-1.9155774633602665	1.1710633645092667	0.5576537272105404	1.286506699369296	1.125405286333908	0.8660582736540856	1.300943675371062	0.5518193044443749	-1.3453331172871024	-0.4206333396346149	0.34425004103907336	0.17144600848586256
LAS	98.0	0.8066962350553412	0.9351132153726821	1.0005635021178318	-1.210942241777563	0.3878762179088787	0.5900144381546768	1.06203812503848	0.21570744795301325	0.8739695425040128	0.5682427611592962	1.0608957460750255	1.0840889531463358	-2.4558211584292557	-0.5996259734012955	1.1745542685138461	-1.10857700125703	0.832701571802834	1.184105975027834	-0.9228190077716644	-0.15259103542413127	0.15543063732058782	0.994159101253115	1.1313393430763603	1.1289433245208214	-0.2585658241936359	-0.17642174017649084	0.5279941261927344	1.4009757407410868	1.0272367230997825	0.767929409055963	1.4109852027319074	1.0375553310409311	1.2921511374947954	1.4266441598721316	-0.12288459228740012	1.5525780068859474	-1.8938711833386341	1.2667398376260963	0.589686241779634	1.301589537995652	1.1018685299870024	0.8831945537784442	1.291312942485616	0.5173730763152432	-1.3226596016943946	-0.402830464568083	0.3914922443363499	0.2122342087863756
LAS	104.0	0.7619101799446434	0.9584507518330231	1.019108424518189	-1.1891065441623534	0.3917072758446807	0.5893528337462073	1.0787344144975468	0.17881563018091265	0.847775117441204	0.5422934376492677	1.0391471891638853	1.1019569579399973	-2.347899767865747	-0.6706878360359239	1.189538173242387	-1.146497607692293	0.8564727289727754	1.1702347284543133	-0.9280034478930947	-0.14633889074862103	0.2346522523409273	0.9749662031339174	1.086838150308361	1.1724052485348702	-0.17874703492111108	-0.15183178801540934	0.60009355481611	1.4009690303532696	1.0429438069606631	0.8181509164313757	1.3817961879455625	1.0542092103317593	1.3219075082220573	1.4980413039029108	-0.0991520641625316	1.5962988057669758	-1.8431846264624285	1.330779549713696	0.606651002518056	1.3150199076576092	1.1163737229708546	0.8390027478282549	1.297302116546116	0.4558861531192978	-1.3189757855356332	-0.40320547257058953	0.33975590382288057	0.17865899456912207
LAS	110.0	0.741222816016243	0.9944531900927899	0.94797930194028	-1.1479340788072432	0.3722903906904067	0.5635970147038832	1.177947915892131	0.2656735515375227	0.9733143072065812	0.5276715202632749	1.031879877616151	1.0736614990388338	-2.27370417762282	-0.7389232976718267	1.212046351969031	-1.1475055987785825	0.8292423970330934	1.1755598056631658	-0.9482112240240635	0.036273711362931095	0.2527984140708776	0.8347847956775151	0.9116073512863654	1.1739045144317088	-0.03394014073201224	-0.0864179350095268	0.5213947851029442	1.4059604226051927	1.0091798835587285	0.7751764726990392	1.3964580978774173	1.0544355506565561	1.3305316643663798	1.6845648617724076	-0.11410696392040069	1.5823530182274244	-1.8113779725238508	1.4253033178085197	0.6031711269001525	1.3389880130768503	1.1835660736342046	0.7971412753838273	1.2825494071224122	0.40707581027588075	-1.3139479315395377	-0.4010184544225621	0.2606764824459439	0.16246888952689204
LAS	116.0	0.5601960724844119	0.9431995189709509	0.7653340034974339	-0.9440316184019951	0.2521238847994474	0.4851866773184362	1.207507479987299	0.1884105568230334	2.2024548544229554	0.3906061247564149	1.014299280215056	1.055678114333071	-2.3287361253087875	-0.734065766965338	1.2482172512724745	-0.1580391787985846	0.7648224531236091	1.2757091762867485	-0.4061208368827941	0.6187176857892885	0.21419699073898713	0.4926872904607579	0.5519761416300124	0.7999986065041084	0.05577895858104558	0.16565434880144275	0.05220229941679132	1.2977526497873217	0.775804731574606	0.48570933786014325	1.2103536809789934	0.7995852410790169	1.1564329485880671	2.025415642906237	-0.10653356719343744	1.6105538100728054	-1.8312762039999155	1.3787809118787926	0.5806511020572582	1.4026945965037614	1.168045814495959	0.7725108794456605	1.231814645638844	0.33447360482931965	-1.3144464065592645	-0.3813873581494169	0.19554400792774032	0.156148685602443
LAS	122.0	0.5524386292993937	0.922688731466663	0.649456113175569	-0.9325458123770561	0.2436606735197421	0.4780418381067297	1.214552909810377	0.2338285741482037	2.2516119190175883	0.38717776710785207	1.02194764386653	1.065158940131236	-2.355794289894406	-0.6044818793011776	1.3045810013345347	-0.12755850284748993	0.7736291156302271	1.2990075605886855	-0.3891634439797515	0.6047370256780934	0.219145724869449	0.49313971082900604	0.5396238097745474	0.7882723291811492	0.054253188010351026	0.1678168998957292	0.037947047241438533	1.2257029863637368	0.8018046277805171	0.42770711933951266	1.2136522895298292	0.7926482659920884	1.1533600160448625	2.0153370982006806	-0.09118539756240628	1.6107055597918312	-1.8538024666594712	1.2626342963071815	0.5390449276506667	1.4299710915383814	1.119957951649919	0.8178785544990481	1.1826717404703224	0.27692868599582426	-1.316422438472072	-0.3871953497993718	0.2046771331652129	0.19632329896808343
LAS	128.0	0.6934086884709624	0.9608633606733188	0.6683210979187694	-1.0580739263063406	0.29059133766840073	0.5421686266370852	1.2167968337600037	0.33079460683784895	1.5987869601965543	0.4995722827810573	1.0717918769335693	1.0589342020860366	-2.3395772799619836	-0.6063603355934636	1.2969902424402393	-0.7193602229209797	0.8034487697559062	1.304103708705257	-0.6360120243288175	0.4010614411315326	0.33262129323726003	0.5653111613124912	0.6792918967805585	0.9245120185440684	0.0641443052828768	0.09430133358349166	0.21592597917170606	1.2793844387340163	1.0263765788636607	0.5691960473171213	1.3635893270368677	0.9241901975286095	1.271938561242038	1.9918031819866464	-0.11209552311519565	1.583921635197152	-1.887378590220023	1.188495702522885	0.5426220361408811	1.417626892915329	1.1045477461888522	0.8307775785023638	1.16888879272301	0.2507026880601903	-1.3256053845875277	-0.41293759322494195	0.23963173826428927	0.2099205800564046
LAI	4.0	-0.39986000582730313	0.6247162458824221	-0.6181211992474622	-0.8688828662509911	0.9259205313993173	0.30685371788790755	-0.006228879817364916	-0.5845425115573378	0.7504654305825696	0.1076913028379365	0.48344622166308565	-0.49654304270713506	-1.6285788107428143	0.8216454852532131	0.8847860665613354	-1.2090003691292253	0.5213649690365988	0.7190729649077173	-1.263751979333341	0.25406243915801685	-1.5816631298750559	0.542223207599794	0.27398359353054236	0.6171033591466399	-0.6666820584598211	-1.0826561484631718	-0.70039201765456	1.4018706144866422	0.16008686774731906	-0.47044289529847744	0.3687524913513814	0.0833748007890114	-0.24026018060648038	1.2090083158403637	-0.3829980543184109	0.0034574364602675783	-1.4107432720788549	-1.6972922696241253	-1.07913242854212	0.7298620047823342	1.0910744107468715	0.08258440728376236	-0.025916674717057435	-0.5080519639234328	-1.2948624862126934	-0.9956401473151771	-1.2697463151554522	0.1756386222668318
LAI	6.0	-0.4198800052696626	0.6121091478880096	-0.7224355129038307	-0.9081142728189889	0.9242731875106642	0.2478669874559592	-0.03518614855546597	-0.580148458419524	0.7515573560105393	0.08354159935048985	0.454481038759308	-0.49795958952477587	-1.6481611196771968	0.910679854621123	0.877177112791368	-1.254030075441271	0.52102388698405	0.7415989215633786	-1.3328646214946018	0.20945247337059011	-1.6151265234971848	0.5224530083241641	0.26340278625462626	0.6150765777713569	-0.6973568619113799	-1.0837735472723282	-0.6781312369783027	1.4107785428948136	0.13034487027056643	-0.48390641079354296	0.3745207507374198	0.0597462970369977	-0.24605248495640414	1.2138486183812052	-0.39910363685991035	0.0017307966761156701	-1.4466731552553278	-1.737658533629919	-1.0838513109804002	0.7714418073124002	1.1025228429080145	-0.03821210111795973	-0.08409617390901636	-0.5316018110968285	-1.3434492911074707	-1.0184337704554536	-1.3255519089541472	0.160397308713643
LAI	8.0	-0.4432057123673364	0.616577136100461	-0.7715783575462856	-0.9620565195613416	0.9466231293279131	0.21073317511787065	-0.04466690520748079	-0.5903486770064376	0.7730610076517126	0.0595301653634136	0.44842357653292375	-0.5048484702752037	-1.7069789526999681	0.9474079881318599	0.8975549506827927	-1.3209334562797082	0.5294366238580761	0.8171134801388111	-1.4013828350326372	0.20034737933416283	-1.664839949550435	0.5065846341844562	0.2639743928187091	0.6282172766176118	-0.7345495894207487	-1.072772583260223	-0.6495323282608833	1.4411929579024387	0.11019844600361188	-0.5015164206737606	0.4109829077182171	0.04559077919575643	-0.25714811346939925	1.234871455788977	-0.39970100659124974	0.01387667064936911	-1.4969612771704308	-1.7789746943310856	-1.107113696371928	0.8443154477687038	1.1438410103825802	-0.11758202703665696	-0.1318357727453318	-0.5534339056521883	-1.3832500889765746	-1.0495347944078162	-1.3990425874499688	0.14578820110993057
LAI	10.0	-0.5291102745311768	0.5180225522924249	-0.9895511750257594	-1.212508437201066	0.8835387860357541	-0.12922552277554367	-0.12080079655986384	-0.5015162661225105	0.6954857457580382	-0.1654996624660206	0.2798838897781061	-0.4984650752769898	-1.5172092240877475	0.9901876281145439	0.815082213474159	-1.3144663982240583	0.43901382205990885	1.208737301820488	-1.4904895805037672	0.09984553416411848	-1.6384318329947167	0.36788118071502646	0.1905471442863143	0.5318528685959019	-0.8846893036565174	-0.7183623866963547	-0.2094593727639486	1.2616340535691004	-0.02324023930376304	-0.4263990915412463	0.5585108050469134	-0.1082707978038658	-0.33340130378695143	1.2113507499053249	-0.32314042377902924	0.04339696004442928	-1.483685668709504	-1.5517764262948681	-1.0033628585886964	1.0012526032265059	1.1350848274353071	-0.7140629991536448	-0.5660295394508585	-0.6038169561216385	-1.3112802705390059	-1.0109286494610927	-1.602599450657523	0.01536369220053083
LAI	12.0	-0.5815802762696364	0.4394288066983268	-1.208103424552608	-1.3324275180019431	0.7684334695482831	-0.37571589369728037	-0.29877033369372696	-0.40704379922572687	0.6088738166948925	-0.34836308132368343	0.1198595675672389	-0.43043051929891146	-1.2129806427746046	1.0289839973815142	0.7714524910740209	-1.439675557658879	0.46774307804637794	1.3183516002772557	-1.6286702877508985	-0.2488613122345651	-1.6682202934129517	0.25657048879570926	0.1010468528562652	0.456232325192225	-0.9452106924286419	-0.4804376562987091	0.09454142553701024	1.0642273200804406	-0.18811842523833985	-0.4842994608042673	0.6055743971680456	-0.1910332633600811	-0.2832173754132826	1.274793166223759	-0.310832706468581	0.1148058880217115	-1.4774012646938597	-1.400560176566909	-0.724197442768757	0.965456980174828	1.0465964940564114	-0.9547633304878078	-0.6592954649000781	-0.5553853603823933	-1.3906251794231232	-0.8994297712437159	-1.50996583814198	-0.17118549397718077
LAI	14.0	-0.5992219403961719	0.3848913229715581	-1.3729831092434197	-1.4400003616123556	0.6810524126818278	-0.5213544986141276	-0.37188215869396063	-0.3281227235506515	0.4778022325637666	-0.4400976942406322	0.057407683228345725	-0.3753067889227127	-0.9859122894346665	1.0334965249259263	0.7655612471114226	-1.568457707961619	0.5713077230415459	1.31703915299485	-1.8757502505546637	-0.6020704990955129	-1.644979521174582	0.2396138184158685	0.04327588410369176	0.4263489922378838	-0.9455626181431045	-0.32658404094756743	0.25358051892215977	0.9261403930232087	-0.3653055816795749	-0.5464234353998287	0.6240328991911172	-0.2352952474520435	-0.07522580829592597	1.3576316835419675	-0.227766845302852	0.17801952313377312	-1.559383810323167	-1.218172506032037	-0.35414640648794654	0.9088930346128536	1.0413915909849056	-1.0210549706309664	-0.5936940856022087	-0.5464575694389054	-1.526413980315391	-0.8597089049072123	-1.3677788973329055	-0.34514530187846787
LAI	16.0	-0.5616995911203863	0.34851828703330145	-1.4419450499960225	-1.4901629559673637	0.6500259986890262	-0.5167984529728454	-0.29386224683812745	-0.24479339383098536	0.37174861052354263	-0.39153638409340596	0.2176333912247965	-0.39512777638649077	-0.8760751930170093	0.9842033430799579	0.6929504110322217	-1.652433656333648	0.679484906776631	1.2878391720314235	-1.990467680053137	-0.7381344154354832	-1.5838795496521219	0.2098631874423014	0.05098172758428386	0.39913405255215645	-0.9662635556714817	-0.2899481782054698	0.24019546831135377	0.8722181073201737	-0.47576456488902996	-0.5241401473375522	0.6819026518411737	-0.2506278569005263	0.14324550681548417	1.3865555308951711	-0.24165018553790102	0.3089593461914267	-1.6393055169712754	-1.0637447211735231	-0.017042521307712426	0.8582181829578653	1.1325943884980578	-0.7116459406828344	-0.2299941527584019	-0.5460496848124935	-1.6298090476240064	-0.8404261931555164	-1.1236028431485914	-0.4847352759547544
LAI	18.0	-0.5327732405733185	0.304258126187045	-1.3444840163963843	-1.4531918798377055	0.615619544792988	-0.19627785083572638	-0.1282960503711997	-0.22464125265170085	0.34286388421801345	-0.33939402373470384	0.17271641174884822	-0.28991504686999126	-1.6010456272189342	0.8161025344555799	0.5452990747953079	-1.6457785798310076	0.7451097656427869	1.275938112646335	-1.97487194191198	-0.5976249854983483	-1.5166097675175756	0.21184774027611256	0.17496014143114144	0.44665111317318296	-0.9605602512700608	-0.5441651742225816	0.11152169098438049	0.8851512002528009	-0.512055687880978	-0.34464760894868796	0.8007578279975093	-0.12913566840829285	0.37442066302333016	1.4104496084906277	-0.25630244499823496	0.6505791080426152	-1.7218719988120021	-0.9097304169030069	0.22599808363222643	0.7908298460745719	1.323255062792739	0.0997646793796451	0.3066819771744021	-0.4515311330878152	-1.6684945451068018	-0.8114971400713629	-0.6427436923114248	-0.46505314692724603
LAI	20.0	-0.48370888576552357	0.2898134059049182	-0.9397964550962622	-1.6012673599876683	0.5689644293349191	0.1190065458422169	0.09936299897102016	-0.4037181084489646	0.4087749877828287	-0.20649302581390155	0.3595219402248717	-0.1760083846688735	-1.9681395687965266	-0.11999146537217509	0.4406920522467363	-1.5350937286466597	0.7819626328340964	1.1839581804478223	-1.926157902139082	-0.5471349140019364	-1.3986683260811255	0.22615876017419043	0.25631854935629844	0.5165599820586362	-1.017020202822311	-0.8061199097377967	0.1883682961087965	0.9026410008264075	-0.4568987860500645	-0.17414683480673837	0.9108250293170018	0.041219796596545934	0.5941700055047964	1.4192259864263022	-0.3218516096721154	0.8389502998591393	-1.8352553608961517	-0.6881212749231297	0.4056895187002491	0.7625888776933349	1.360178157454163	0.2440716162077771	0.3613344177109376	-0.31000695549625185	-1.621071641747875	-0.8224371951931745	-0.4584837182230688	-0.417744851857708
LAI	22.0	-0.42843623352512517	0.2880928523202515	-0.9170909398284545	-1.6733346914573584	0.5281297698466147	0.14688324980188786	0.2780982402290112	-0.4827946137676892	0.5048786152059294	-0.18313934181674688	0.35873010912988595	-0.1139078483264138	-2.0618551116027843	-0.6688180483284013	0.35412389460126154	-1.4842650653466756	0.7777007306774119	1.1414826745944329	-1.8613711807255022	-0.5320079849609515	-1.319137128684176	0.25199723716460054	0.3253241903345276	0.5111929515147725	-1.09414507705755	-0.8394362596853464	0.20306822951181025	0.9219186849645948	-0.35830771863625627	-0.06213187666309421	0.972636276152392	0.09291284311174944	0.7203635347697185	1.4247942265207871	-0.4074826218367263	0.9417772204176365	-1.8662931399894547	-0.5206405438479655	0.5143941511339384	0.7642864014069483	1.3477683031392893	0.22912657149663854	0.4595678126900412	-0.22159435454199275	-1.6880376195706894	-0.8250810113750692	-0.3519063717716418	-0.3892972617064497
LAI	24.0	-0.3718643493998153	0.31619409459204395	-0.8757832580856694	-1.6780771677583082	0.4568338099201834	0.18471137468818752	0.4124139396211783	-0.4853769724530424	0.5080437515259937	-0.14982964390449394	0.3991807133734772	-0.030054628741953995	-2.173696127513008	-0.8452058632693477	0.29834072816688956	-1.4458828107331503	0.7776928828613564	1.1101005615123303	-1.7707313818200068	-0.4851736529599919	-1.1759210928307293	0.30399114878137956	0.408076882887247	0.5213635516574647	-1.1253041795905683	-0.8478723104260231	0.20692803734563997	0.917976542014412	-0.23591192728549268	0.011185082910473954	1.028787924674917	0.1468489402157367	0.8168982625349084	1.419027237333989	-0.4250881400370846	1.028349916007762	-1.866968751107803	-0.39937277753997125	0.5710242714750386	0.7565776460080657	1.343544389256206	0.25309281763450825	0.6148844772023839	-0.1363667268777544	-1.717380512461601	-0.8237804520653736	-0.26078972670420175	-0.33445091114607867
LAI	26.0	-0.31395443173938575	0.342242694852763	-0.7963147435922371	-1.6271299484462884	0.41808730094775975	0.2296507234841518	0.5050990592681476	-0.4719595144706517	0.5503048951261992	-0.09258800892441714	0.41040230996933563	0.044214101937855084	-2.241652263748238	-1.0014077770437766	0.25176186788730476	-1.4094480124974151	0.7777354777688901	1.0801604522877197	-1.7042119214022666	-0.45329703043345315	-1.0335064457303134	0.3791566844873812	0.5307696193940306	0.5250448452991193	-1.09042172292655	-0.8733970338573853	0.1982294624429928	0.8913785379370899	-0.15515274752245217	0.11953032292101969	1.0839706214757077	0.20475457914650622	0.86734734619445	1.4255118122789046	-0.4253564876637019	1.1626679549763383	-1.888336705853679	-0.36227202431111155	0.6011789022093896	0.7018425563082846	1.3450747373328107	0.3168786300494982	0.8004103668108196	-0.031107167448159796	-1.7012920641062919	-0.8148518978887012	-0.19857134128082402	-0.2702681543311237
LAI	32.0	-0.12382985911985271	0.49107199847488625	-0.2770745701515587	-1.4667765452508603	0.3578699162539272	0.3731759549948356	0.7082516989747457	-0.34247156814431406	0.5798409778653557	0.13800231145072864	0.5376159120798885	0.21876257391942402	-2.4836348940566935	-1.2413430108649013	0.24315429220134915	-1.270611769690531	0.7995230103038927	1.1117318101747797	-1.2496245743732213	-0.27002550800803043	-0.6457150529489485	0.591959925732107	0.8560482751074432	0.6233067205500742	-0.8808307976394341	-0.8734996528628634	0.21914833173068396	0.9907933914882349	0.135753215948519	0.29170535938910536	1.1864896264239453	0.37685678399266553	0.9622958595008442	1.3919052798171763	-0.3655465088020417	1.3631424835104038	-1.9217357700582582	-0.15077102872025866	0.6549487763296529	0.7931215193981632	1.3558861764489205	0.5543817947402099	1.0537437845963988	0.199510665775986	-1.6390487366458495	-0.7550313807019347	-0.10619512715319256	-0.03921090398406552
LAI	38.0	-0.020741837160646166	0.5929397141431737	0.01843015133755582	-1.434808620227771	0.3334708489598971	0.47032454788259825	0.7176400545943383	-0.29192654876091373	0.5138064992768104	0.26973145429628953	0.6457530540513209	0.27069421441592656	-2.5427186039300955	-1.3317727318183235	0.2767084774428215	-1.231377853054573	0.8418054448295005	1.1684080396759473	-0.887034027844285	-0.2173428479175319	-0.3744017652530158	0.7277813753269459	0.9790427019660192	0.7159716938119308	-0.48752202946481155	-0.7618552071502567	0.24692340827581413	1.041474823753804	0.2922259379364513	0.34042202799056565	1.2373345229120691	0.5000398151827254	0.990182457640243	1.3387054965362222	-0.27890506101513823	1.4235279614347591	-1.9112261833983726	0.04726761515771253	0.6819662304172562	0.9201256531740168	1.3574598566494185	0.9130143155763225	1.1877320021287419	0.2945597925132695	-1.6329988758286345	-0.7067954983213315	-0.01058899810881975	0.06327369998211817
LAI	44.0	0.02413272766677702	0.6692575586119714	0.20619163467831522	-1.4578664646162398	0.29351639600290896	0.5206487399144255	0.7118146701443812	-0.2683414181226377	0.38092043900478195	0.3104266619209029	0.7611649784493641	0.3366243960583088	-2.528817905223883	-1.3644081872535827	0.24061608898306724	-1.2413633866357394	0.8505757413174974	1.265423318201524	-0.7595998694963679	-0.2470634166130954	-0.3653229933686077	0.7729765151147342	1.0574786331883972	0.7760777178286956	-0.3679605457283979	-0.6689208665294838	0.23687600345449988	1.1075176029890013	0.34946906658077587	0.4625970192058911	1.2658234011645322	0.5579303938812946	1.0275236375335268	1.3408383197005072	-0.21095087715130253	1.4903459221374284	-1.9185417993889151	0.18226012595211988	0.7270078041780794	1.0729705884108756	1.3510299991019348	0.9551444041088347	1.237239254026808	0.3033314401080571	-1.6227805904608057	-0.7162418076317639	0.056785180323005495	0.05293960836743228
LAI	50.0	0.03988358282131126	0.7536476655775096	0.2916355974980095	-1.4793329137505655	0.22491472205281887	0.5594809446057355	0.6936077747713096	-0.22176517940442747	0.29689366751062524	0.3171073679841095	0.8185016323914664	0.4242598942986895	-2.4879727518648163	-1.362210982589556	0.20907240420645157	-1.1941006904735036	0.8268342359942196	1.3479233490212315	-0.739984788345721	-0.23158152396700019	-0.30476364205043016	0.7890665672671798	1.1862408991520006	0.7806094141102721	-0.3330040354255695	-0.5870564719988117	0.23223422168825367	1.1358313868426275	0.4353320383143608	0.5354014541680108	1.2761903823803642	0.6084413009907275	1.0504344046963296	1.3646381483053662	-0.1667620974993314	1.526554299534913	-1.922276842725603	0.21909043353006968	0.7651469040158013	1.0919116042774744	1.2741345971547737	0.8967005019089411	1.1979609658857242	0.2888981125252412	-1.6035097507382046	-0.7252131135651	0.09547727092612115	0.04943399729682455
LAI	56.0	0.052065433500454686	0.7630223351709164	0.23532418528071147	-1.433802051100218	0.24899011602602542	0.5454179638535288	0.6891401493183629	-0.22027818078876288	0.35171010793356794	0.3044272291197897	0.7535293295403989	0.45435937360426176	-2.4434223225061293	-1.3337205943960913	0.2354066796168112	-1.0842088158647754	0.7795464936502866	1.3064186087984555	-0.7264001147610083	-0.236995995172001	-0.234693512997457	0.7627328001228931	1.2042036431434013	0.7384122194456432	-0.3449870566087264	-0.5725800834398903	0.22200402050389428	1.1227126365233955	0.443103392806501	0.4857336743044393	1.2660531179497563	0.599532581285054	1.004528868784513	1.3715802451449133	-0.17682543528898487	1.4839062458292378	-1.8821729999087715	0.20337523558865184	0.7174178951171005	1.0770871588140436	1.2222127339064082	0.8492151815744817	1.1628295190386573	0.25607470001786853	-1.5599224961087035	-0.7122573097142227	0.11546575279451439	0.062159165802578124
LAI	62.0	0.1364104283814958	0.8095848984499405	0.34195955314532217	-1.4621825562311295	0.255719665105353	0.5496185741676438	0.8283928610061418	-0.20798312493678636	0.4633600666476077	0.32255230352858666	0.6195973616673368	0.5306112047513494	-2.5107232595934437	-1.3346974692166558	0.2874804750967499	-1.0792894331378655	0.8325505782279758	1.331145452458146	-0.6975851960419591	-0.2782346129867991	-0.19757151201221615	0.7975827408328756	1.2595115804757049	0.725034658628638	-0.34753819903792554	-0.5346004552540377	0.22697423480865445	1.1470375567905857	0.5895357052920239	0.6866601994295288	1.2657212072623611	0.6697947956811051	1.0307590648868852	1.5590862766351177	-0.21673046750081046	1.5284134877802493	-1.9212305490613304	0.35572449066436534	0.7184753281688467	1.162076110102713	1.261254790478844	0.8947323254975067	1.1477584326803476	0.23256395368674235	-1.533775999368595	-0.725752711640249	0.07906445571038227	0.13056041833258297
LAI	68.0	0.20986544340930058	0.8898048233989255	0.5407394181155295	-1.4925742464584728	0.23131053978496854	0.5665318905904788	0.9664652969073699	-0.15030578206001247	0.43112734472947445	0.3469232313403535	0.653352322817737	0.7039242777004882	-2.5663769248722486	-1.3825200248827427	0.3210342670860128	-1.1290825644764884	0.8796351164213821	1.3863700592871597	-0.621222869945331	-0.23851621842883727	-0.11539759850381741	0.9056099780452811	1.2480301121099282	0.7865249411749877	-0.24824132850485564	-0.48491188791109124	0.2634995654888133	1.1249952556475025	0.6854995400601368	0.7736125094649504	1.2735270665570593	0.7299883151685516	1.1094319761145293	1.704776566760044	-0.19459081933189645	1.565393035317772	-1.9714761238899885	0.44095393463915505	0.7799491227452023	1.2460752049351096	1.3132742852885027	0.9203321784256158	1.1378467150005531	0.2475045534660585	-1.5132932625472169	-0.7280966707673118	0.07382212949257802	0.15135919204895262
LAI	74.0	0.2925828373027452	0.9160354516808231	0.6347281126739139	-1.495429985652272	0.19430614286225847	0.5820593014715739	1.0424668882145718	-0.10672435999741513	0.41689981052312997	0.37790195450254976	0.7796121261492746	0.7743828155355061	-2.5859660998490694	-1.3643667627289713	0.3340894221900722	-1.1810258392719295	0.8450537020215695	1.4279616840024292	-0.6293863961125694	-0.18334866661903332	-0.016018388181942542	0.948514412736502	1.1948067092886918	0.8260905354553001	-0.19084858053562526	-0.4562953054625126	0.2750174165594136	1.0940247072652247	0.72696256390953	0.7743374118984717	1.2850970244903535	0.759072460040712	1.1500628954716086	1.7485448269585395	-0.1616118116749057	1.5854370531169515	-1.9590273144657313	0.4602002719959272	0.8141947120803054	1.2456958154565296	1.324222141061581	0.8790346802701344	1.1069515467167492	0.26160780294223646	-1.5049910668247146	-0.7242432274634044	0.06562253364952945	0.18120937180070373
LAI	80.0	0.36556626914875806	0.9420352517977701	0.6315100512089654	-1.5243704050974163	0.20816399428299406	0.5901064891788875	1.0693624917479079	-0.01732619023386969	0.46863392205341725	0.39439876449324446	0.855073372205399	0.768304220261319	-2.4958540463231755	-1.407642400340991	0.3495722293962043	-1.1713005919335766	0.8017154571996924	1.4692451420552337	-0.6189472958818297	-0.13636020562942555	-0.03674174165197982	0.9538755785835138	1.1224700360839788	0.8594780030836254	-0.2077172956196872	-0.48860497224117055	0.2670764643016403	1.065573713331851	0.7468341684304615	0.7236939427985956	1.2939111022522016	0.7837227917364356	1.1323331796810125	1.7144223788680386	-0.17098759511429493	1.5878008730468622	-1.9473673053429383	0.4969866175950743	0.8131924541525566	1.2459480087647339	1.3321099398083114	0.8157049027593135	1.091034751034179	0.2778329524687257	-1.4939883243146792	-0.7222984503673564	0.014875998230104421	0.1967562738579384
LAI	86.0	0.3896497605287616	0.963703727019379	0.6097466443347087	-1.5160234766384912	0.23570151703705872	0.6055063904384398	1.0603306333215698	0.010561339013939103	0.4105624635693991	0.3917685060920637	0.8655527658402528	0.8036640086660951	-2.5083060045397576	-1.4693035861332082	0.38013661272496246	-1.1252087859375024	0.7847207640187559	1.4872293469121733	-0.5559989498806188	-0.1254997316386198	-0.07183150113143943	0.9765073836822131	1.1024157477810785	0.8796568905864041	-0.28360474317292006	-0.44898896180799086	0.2568215510268238	1.112373492286568	0.7817894934146044	0.6521255408474206	1.2979165963622972	0.8115616433833305	1.1192284899624145	1.5966488030609887	-0.18176767248927073	1.5822943508696317	-1.9302679043897844	0.5109820846285343	0.8054538746623372	1.2620557343391623	1.2914232435841144	0.8070884922434737	1.0231468145545557	0.24040963363802748	-1.4718096424565166	-0.7130438739384016	0.04131276833436596	0.20774672846220366
LAI	92.0	0.4002621885986612	0.9890867181258017	0.6267212570827603	-1.4720436601847908	0.2801455314760358	0.6146096008487143	1.0345204210697534	-0.06921908412891974	0.35751316905550784	0.3415665915056832	0.8202237513031492	0.814916353375307	-2.529989590605013	-1.4863254230088248	0.3975365965896736	-1.0981374102011716	0.8115839907737036	1.4742414114612392	-0.4805018416992083	-0.13702399016603295	-0.05214755296470856	0.9999520473869733	1.14115382963464	0.8700294134722454	-0.3111424378244257	-0.3671936111701495	0.27053469504414	1.1719184883582836	0.8310399768930444	0.6121268405790058	1.2746353038067888	0.8129233935434735	1.110264174043503	1.464333014251168	-0.16826945833778287	1.6006516757468365	-1.9245478930303896	0.6267972810121167	0.8086285613094792	1.2703141304918806	1.2895552899514693	0.8377694160885624	0.985913801667879	0.21367678994624714	-1.4411256815703959	-0.7113638340402424	0.07043674204839757	0.2051298363806016
LAI	98.0	0.40660748965787935	1.0068546292215481	0.7273143395217264	-1.4336068239648836	0.3081753907624593	0.6304116276626984	1.0096451419791397	-0.14779488477281633	0.3804992607361245	0.33257212446006784	0.775937662450297	0.8807422354212554	-2.524520738930573	-1.4865340048003772	0.4425136224988142	-1.0718092817635718	0.849796326649224	1.4402067274877164	-0.48832881618764895	-0.14690238238686684	-0.023537801098139004	1.009278381735253	1.1529543124091615	0.861654936017945	-0.22677509188468	-0.3216551652197455	0.29178921349241393	1.263630986052741	0.8409491551789551	0.6268560063776992	1.2535332375187516	0.822982001132158	1.1036829711137848	1.3932582131819007	-0.1687428442466188	1.6146778804736535	-1.9307892515645277	0.6680647450444966	0.8069429991797795	1.2823430031745588	1.2678449309913653	0.8583743096297372	0.9665962665722211	0.18834634914293494	-1.4465459130486409	-0.7011206024185688	0.11596047345502171	0.19295136480148714
LAI	104.0	0.3736807592108638	1.0174464907813705	0.7543658934700292	-1.395759704766404	0.33266596585967456	0.647951234240294	1.0352372470450437	-0.22061343750488077	0.3558153312305636	0.3408173715057047	0.7771687028707542	0.9024053426090616	-2.47670942426457	-1.511728940430889	0.4708088358389361	-1.0846426314526993	0.8609181440907067	1.429557235053023	-0.5176876136031858	-0.13531747743100256	0.0766046220342467	1.0030972474659856	1.1300098124117903	0.8965918391467324	-0.1857930213593347	-0.3078264531054699	0.3259621257303217	1.2947523274236197	0.8531580882312471	0.6777354281655906	1.2616110650594277	0.838372879200288	1.122989177207279	1.4632466485177247	-0.16496504684376384	1.6284829110372792	-1.916141476770676	0.6707676051306307	0.8000497957268081	1.2816564967637045	1.3029339417452845	0.8474510533447734	0.9626043933857719	0.16305716534192838	-1.4276927796794516	-0.6983914762210802	0.12388131153306407	0.17619085926984873
LAI	110.0	0.38202249734626154	1.031969942282068	0.6691226310210545	-1.370071654833312	0.3146989777591527	0.6402771015142392	1.1158358260033467	-0.15306583791618295	0.4699012856086102	0.35659396698350854	0.7741304310132568	0.8864263818240383	-2.4397676049648425	-1.5135748339519186	0.49915255555456894	-1.0819987967645972	0.8380114354364971	1.4421993478161235	-0.559502345027524	-0.028544823187778394	0.1501837791476703	0.9112701097426381	0.9766305061475979	0.9517479131568422	-0.02818335921887804	-0.23730265700385034	0.3228653719159396	1.3135870711560986	0.835777165761481	0.6827196006334377	1.2907882638691763	0.843201504124135	1.1603631092413953	1.6023968809763647	-0.16420951308779785	1.6181320017262801	-1.9000990255800791	0.7376819829720784	0.8063038687960001	1.296466018404509	1.3601916587631249	0.8452114989471239	0.9537473164827329	0.1331260120598255	-1.4025000514661037	-0.6904891873053601	0.08506809502821479	0.16139176245692594
LAI	116.0	0.3213035273523967	1.0466774515699455	0.5564203581482715	-1.22903166729161	0.24387958918406633	0.6064930090632299	1.1698228480412038	-0.10737439484423558	1.4435462516120805	0.33636011398087584	0.7853373099123581	0.8884597289009302	-2.4916389628861855	-1.4965245933667588	0.5833618299964395	-0.4095841773388596	0.8055399934593502	1.4738614342794165	-0.3514917710477602	0.624349799364557	0.17757050555466813	0.5613594832878289	0.648885334142565	0.7956133369910121	0.06577009031060846	0.138189868791664	0.09581046251796131	1.3252679811558665	0.7495825793968677	0.5805431739995208	1.2128072003226733	0.7585804922545879	1.1229685416385857	2.1207394433821802	-0.1457184898396415	1.6378096960737614	-1.9080906287303574	0.7661852057740238	0.7997472302179054	1.330806268431751	1.3314863270740915	0.8450540749198335	0.9257882302790182	0.06649845841037834	-1.4097516349337742	-0.6925100943670381	0.04791681301538673	0.1806591894977037
LAI	122.0	0.3137929731226206	1.0381641222022553	0.52397800450634	-1.2173662169580786	0.24671846197811645	0.6093901249830136	1.1685502172249598	-0.052696388432530376	1.4903792667280693	0.3313030525751265	0.7978255664260895	0.9021411121962968	-2.4958886561549574	-1.4239915480833127	0.6276376370758926	-0.3718808103467697	0.8138126572582381	1.49916474670105	-0.3180549315383719	0.628523254739555	0.17805936015284882	0.562821630160718	0.6393419006290335	0.7862648430157234	0.06991751526579308	0.15270462169051946	0.08769798450476259	1.2892088434353506	0.7606393066307214	0.5388132045804942	1.212407089655446	0.752893686553327	1.134531227856091	2.1026430152969477	-0.1412341060850514	1.6367541855852379	-1.8920203670613063	0.7241598688925569	0.7897071823283907	1.3686803851771552	1.2783868799361622	0.8699657414336083	0.8934361708448293	0.0011784112021319879	-1.4047235446027742	-0.6878552679943998	0.06679889408431726	0.21181340193863132
LAI	128.0	0.37174669077122785	1.054273382427439	0.5464271583041331	-1.2980481820920162	0.2914319120580297	0.637424225968755	1.1923837433111684	-0.07467680903622571	0.8473267920582535	0.3575147424172839	0.8201279228455409	0.8697107757112503	-2.448418661108512	-1.434410845470637	0.5981645623277531	-0.8672836770483802	0.82776398910235	1.4844744947306137	-0.47149592176099214	0.36678842676008755	0.22619392904840604	0.6652932712660817	0.7507560430461423	0.8591703556988198	0.10349528845386675	0.014746107158299928	0.22529532617622672	1.2596263374576984	0.8598313472446959	0.57411251597701	1.2902842374782373	0.8123114594235872	1.1792709111437334	1.9371021137266726	-0.1448450388469125	1.6319007652602795	-1.898466694217793	0.6908451982151718	0.7910880797191905	1.3651501044868772	1.2559306264615446	0.865208510901181	0.8692016220171794	-0.004590096227777917	-1.40149215615137	-0.6979613363278262	0.08257623447368649	0.22125711242158044
LPS	4.0	-0.29230625747788536	0.7644408271538156	-0.9523959797967674	-0.48960275245902896	1.3133347564300055	-0.014763016131542187	0.08910286938796193	-0.24812412766480899	1.5053565164755611	-0.02869720082590877	0.05828343299375111	0.06945796356973108	-1.5060270480854283	0.8521400171835121	1.636743619861433	-1.2470999766417024	0.5248675572930639	0.46373452565308965	-1.5773219808701004	1.1595019074733575	-0.44814146330393284	0.48382461063395266	0.23589808260386005	0.6283139576110119	-0.6524192805240915	-0.35065203821896646	-0.05250970530238779	1.5250136472962112	0.08936638384645341	-0.13439640779736123	0.3576906453627749	-0.019467592154441254	-0.09251732674430836	0.7233805475461654	-0.13619241291631293	-0.31163091501062823	-1.3086779855995876	-1.43571936217304	-1.0756790164179537	0.6668050495661209	1.0613935069425868	-0.49988440063093986	-0.630738518966191	-0.7965937366899168	-1.2013106518450751	-1.127460622391485	-1.3030675893947534	0.01279488971991044
LPS	6.0	-0.30951328532115535	0.7401643668224577	-1.218609247179106	-0.5436909531380539	1.318461028557864	-0.13308676678461845	0.05616000676134107	-0.2498558510545124	1.5257830484007044	-0.11628072858561385	-0.03045290458646266	0.07289448170309683	-1.4617903049774246	1.0485075747936168	1.6460540063523814	-1.3725134296527493	0.5328167753470111	0.4889442950947874	-1.6983504016071276	1.129496977627958	-0.5281057301259519	0.4516147923425226	0.218981965949639	0.6066984851320202	-0.6991111022694302	-0.3213385145635099	-0.009443520881761567	1.520620267835646	0.03202731088846111	-0.1582372174168268	0.3694345028197962	-0.057721903057433015	-0.12386387328051011	0.7293214874418619	-0.12753202350519746	-0.35565304354803146	-1.3176143420491873	-1.4745676080409216	-1.0981484669886548	0.6699401306467996	1.0785761701153507	-0.6319549537778199	-0.7483766523111336	-0.8121243328025173	-1.275196958962762	-1.148176653966122	-1.3231857938257365	-0.02421554461551003
LPS	8.0	-0.3537183784138003	0.7258701037942102	-1.319268961329401	-0.6161109713992238	1.33444742000481	-0.19920997582720848	0.049170135065298125	-0.24784091537025402	1.563340553852782	-0.1739347697892261	-0.08009105710272466	0.07222495046261225	-1.4708531928781576	1.1369336808803452	1.710768376022292	-1.4513218613475867	0.5441601023629276	0.5572780920694139	-1.80090686651034	1.1221674024936363	-0.5779068848537288	0.40323043276136566	0.20602002647939477	0.6099482216732008	-0.7509115352909533	-0.292696994667629	0.015908770010293703	1.5575703677302202	-0.004408404661060015	-0.15659577653311058	0.3885674939559007	-0.08556910084628615	-0.14458223454554847	0.7381401659116523	-0.10513292610685672	-0.39139888016935914	-1.355827141549028	-1.5063120120156626	-1.1254084969004432	0.7294477137258631	1.1194733820006755	-0.7111551284818937	-0.8465082236519655	-0.8307859446784084	-1.314580969703626	-1.1692830085658383	-1.362030200159212	-0.047937138493374186
LPS	10.0	-0.5305762821449135	0.49831391487760135	-1.499489295504826	-0.9582344954795986	1.1447965208826787	-0.5929524618298806	-0.04928285711852491	-0.20962347258027356	1.228707084528289	-0.5630706596415748	-0.42054036703221775	-0.006462138916968285	-0.8358473544349927	1.2703845984407998	1.7455819761211877	-1.4291881518290546	0.44243818824389464	0.8576222776643051	-1.815463007769017	0.8260485161478076	-0.7227887824606983	0.07178030041482232	0.08929698823156451	0.43706709229297125	-0.9752066768488835	-0.03186186374590038	0.21802251141013598	1.0737813834734051	-0.2287100099900742	-0.09593625618313291	0.3994524706714314	-0.25311101754496107	-0.35092315317679496	0.7111625585119691	0.048966203638668174	-0.49734660889955556	-1.2572002052582936	-1.2042978587565398	-1.0342741718460986	0.7960463275969367	1.0457421767213464	-1.0015665729804801	-1.3892548504846025	-0.7112594792855128	-1.1310044729677855	-1.0813206946200231	-1.3957047465381653	-0.1680422581401852
LPS	12.0	-0.6045149981456002	0.36374614485903856	-1.5990515784753416	-1.1134827469991524	0.9502584862325815	-0.8894358032271977	-0.18664156781644198	-0.126248439355422	1.1170208519272211	-0.8547645060474647	-0.6043803289320696	0.07095036526662067	-0.5190303192592827	1.2337781681012057	1.7143448877932081	-1.4984741449508123	0.5870646521643283	0.8243584675268083	-1.8433177404091363	0.3321177388753452	-0.964342286091646	-0.1298194005804826	-0.03492660237084259	0.3034783600805349	-1.0716393940344522	0.2285533827158099	0.3120350630555223	0.7257772294278731	-0.5195379275601566	-0.16271422968886542	0.4358459413130687	-0.3087842973592032	-0.33588509758473606	0.8069168705244474	0.261303057892305	-0.5921979561181886	-1.0641438992026984	-0.9541944522756088	-0.7752563991387554	0.6302650087736151	0.8283196087826822	-1.088947861647474	-1.4905346777961053	-0.5996006155811668	-1.1395667159733294	-0.9461090804504343	-1.161028326206047	-0.3679734073501297
LPS	14.0	-0.6633209101996235	0.3056223590136851	-1.616004509326182	-1.210821594699098	0.7870716606023856	-1.0502657412330663	-0.15133114485955595	0.060922394024936204	0.9664606528438089	-0.9529482437758131	-0.6218524568219573	0.09294379302825863	-0.3467823099212061	1.2323204445726506	1.7016370207522695	-1.516262926579468	0.8164147509696577	0.6913128610618023	-1.8776590912644784	-0.2673340648752201	-1.0954577170640871	-0.1690678946769856	-0.12497716406016357	0.22949145142004923	-1.095150685207661	0.30625422402296604	0.3410088593783435	0.5073714523322174	-0.7735682930821552	-0.23253473691225085	0.47247991511173887	-0.3330045252225445	-0.24697862178849025	0.9172550673108125	0.4168709157180065	-0.6476527597174343	-1.0158316154265978	-0.7350118445415114	-0.5555269623499741	0.4599214869353948	0.6338223848331899	-1.1060307374807328	-1.4312035976823494	-0.6189857192525402	-1.1907010710450847	-0.851202464823621	-0.893586580867726	-0.4787345104012647
LPS	16.0	-0.6085241807441314	0.2517392237618149	-1.5932021397848877	-1.2603134481608997	0.7416138088140893	-1.0749273228655638	-0.1275814714371484	0.233010591803981	0.8102976752782818	-0.8160079032639632	-0.41038850839750474	0.06657646978300015	-0.268319483549165	1.2220892688991205	1.7118251164136955	-1.5727350274112868	0.977020775599734	0.6746806424055264	-1.9037557446669193	-0.4862160924712277	-1.1701413005188972	-0.2356278287444787	-0.14877369177648095	0.18963392377981197	-1.1186244805196663	0.3198414784963716	0.3236510768820246	0.4257757274794066	-0.9046739780225864	-0.24100554499410715	0.5285312031806347	-0.3280032918494304	-0.1699850505818404	0.9706614925271346	0.4196988797073708	-0.6603782797398942	-1.0194024925129055	-0.6287211079908275	-0.4539583093425433	0.35616275648150275	0.5967962086844139	-0.9165488579184642	-1.1576648303233257	-0.6517161863541725	-1.2080816297229997	-0.8022959632204836	-0.6432386095356691	-0.5352057358753416
LPS	18.0	-0.5736517470704984	0.1699162434378431	-1.4755217393227724	-1.2295505694257702	0.7198757926334893	-0.9208700711790795	-0.07926203487879732	0.5870773184111301	0.6650296763232556	-0.6789993470422827	-0.21830352318587626	0.15255946799704415	-0.7250343434513128	1.1713036284676226	1.732679556653247	-1.550701644002345	1.0319456585595277	0.6750349107288895	-1.9282357021261645	-0.4714146834000547	-1.2157461038245756	-0.25594190442474113	-0.17064236833616672	0.2520444774637394	-1.0814659199277779	0.18787734542689763	0.3018552082767377	0.5019100460461946	-0.9477592874680539	-0.17527777986161452	0.6889019084869279	-0.2087377308788899	-0.1184154983163543	1.02148806325641	0.41460727567973416	-0.5415009240531709	-1.0202768326065577	-0.5370015913367227	-0.377085350354515	0.3202669901092175	0.73220712471491	-0.4427573886951353	-0.6541767062610556	-0.6120365956629191	-1.1779658197012404	-0.7687418992727526	-0.30719437467672106	-0.4854969658291831
LPS	20.0	-0.49794440682046276	0.1728446634565751	-1.1829309682723361	-1.296667162450947	0.7186616726702123	-0.7139890074675631	0.004969564219952825	0.722517316097037	0.6110225610992198	-0.41766004687625086	-0.07455475183452312	0.22697831410398858	-1.4899831092350289	0.7835931301034041	1.7444147445885037	-1.4125539743652393	1.0655357693272924	0.6683307957637197	-2.1096568142382637	-0.43901253955815484	-1.2993936505093153	-0.22701887034847656	-0.09697239912233956	0.4015987578784194	-1.1643375501478828	0.04511166543848518	0.43705356040571824	0.7052791195261892	-0.8800827297759	-0.049731494593299966	0.7990914176707659	-0.0039365155205862545	-0.0014288749912109652	1.134408159144272	0.40398742111966207	-0.5042645645306795	-1.1163910622053173	-0.4400055014555808	-0.29618112175369254	0.3296256352346834	0.8127796964825496	-0.2920447698386153	-0.5807900266191547	-0.4723878981843674	-1.1613340179605007	-0.8968333525698068	-0.18949507028596638	-0.3858233224539333
LPS	22.0	-0.40865218842212914	0.18457316521856715	-1.26623131074432	-1.368891579477571	0.6771831898861166	-0.7528772261136918	0.10409771926873393	0.7301332267230742	0.6753859151956646	-0.359423642868624	-0.023202202667347627	0.28083138486961384	-1.6136421698071088	0.244817961711691	1.7380551559580604	-1.3827550035161	1.0340411643768672	0.5968464078055693	-2.151785703757743	-0.45286747568858793	-1.2460695633083765	-0.1984091839182774	-0.0572721863406012	0.431073258093884	-1.2087249389913832	0.05195136881756279	0.49079488741327104	0.7580963893707605	-0.7575997732446489	0.06514942308756429	0.8893926337629708	0.0834559241444285	0.14001109852937257	1.1898589720327417	0.35308026753801736	-0.4430291867036658	-1.1003880026845012	-0.30095398716668914	-0.3249641871405623	0.36641656526414995	0.8074267456330865	-0.26579540474176305	-0.39709664975607006	-0.29799969813692323	-1.2303101673317458	-0.930749408561321	-0.1399784918559407	-0.32342553699851945
LPS	24.0	-0.3053333763863105	0.24645515644007945	-1.3031210070910555	-1.3830723205606377	0.6342718158913769	-0.741169468600463	0.13001163706956706	0.7931053003351751	0.7492861108555875	-0.2578058637220314	0.09597579649742581	0.33881263144079005	-1.7025343384269636	-0.00028370746710896074	1.7367909210604686	-1.352925419049988	0.9874051709866783	0.5470457259925265	-2.1577567889530926	-0.4545828626842653	-1.227291964738135	-0.17448460684604022	-0.0051704840950771835	0.43187336351083044	-1.2004575406141278	0.02780238601382879	0.5374427974260106	0.7858459044968374	-0.5553804248892077	0.1933950332200784	0.9936854078095438	0.16289264018978078	0.216114953113063	1.2174418269355551	0.29999243201005926	-0.34832485487356407	-1.0368280032667756	-0.25322780903869463	-0.2964630417171038	0.32748689392774316	0.7815003969073838	-0.17475222327004672	-0.15471818279977026	-0.15842650517100323	-1.2435472039638686	-0.9217642982405332	-0.1153766151311072	-0.24246446093043425
LPS	26.0	-0.2044112010824306	0.303178505171008	-1.23600356253209	-1.3595272002226084	0.605045905646579	-0.6612323989053485	0.23773173679238324	0.9284898948877165	0.7999413622705422	-0.16270306343523394	0.23454053164500926	0.38874977741412536	-1.859939578207904	-0.21406963852823346	1.7066927155808298	-1.3618516123666111	0.9322793703949035	0.4889209254976901	-2.086157378430105	-0.4845148448766198	-1.1492295166933573	-0.08328664602187705	0.133079142026699	0.4823738254520225	-1.142632265847236	0.0015169723314490363	0.5563401841739934	0.8351032874678131	-0.39538658310554775	0.3389969076809085	1.0981332859536839	0.24864429015298944	0.24743972772091705	1.2071772027398546	0.26861746471965914	-0.13445638136998347	-1.024020632919337	-0.2121190597096467	-0.26123101067393717	0.2061632599034085	0.7766963851166192	-0.04793631926867702	0.15246185717150987	0.05035336939087433	-1.2032022534407965	-0.8673503610401759	-0.09508531706305431	-0.16299006340943367
LPS	32.0	0.17763173934277457	0.49923759777650567	-0.64055790205866	-1.0656021250641488	0.5312812013051559	-0.3006535433823422	0.3159348302599754	1.158704555271083	0.9693762165150908	0.13494436154899966	0.5406272363075658	0.4786693135129858	-2.5333333045870328	-0.7741984364605675	1.6080656628366643	-1.1099418414422575	0.8891564093727595	0.48373410899274283	-1.7772708723089268	-0.39476342969745776	-0.8106697883556746	0.41928336759888707	0.5076693955639018	0.7798778625121088	-0.7146341327444025	-0.09965001935619702	0.632871149851275	0.9933119020300852	0.0741194185852686	0.642469017172157	1.3452390262963576	0.53715170890224	0.4005809106979004	1.1581543381158919	0.279696926144548	0.4218307495424436	-1.0213789645355535	-0.42163627953300625	-0.11461578964276674	0.24804073628081055	0.9521376063324248	0.3004148889060314	0.6638365602852917	0.5183540926271735	-1.1558088940931908	-0.6605655976727636	-0.0999299128069784	0.17660124895651716
LPS	38.0	0.4417098684594282	0.6257859406721833	-0.24964899368658983	-0.9990062213777245	0.5473426753513183	-0.020243601444454123	0.27834547870408693	1.433469979186738	1.1170300519373908	0.3316631544802885	0.8430943633073792	0.4948469066254552	-2.6829608648518994	-1.0052509001002394	1.5400247529214595	-1.08933585088088	0.9144025050058012	0.5680268830534314	-1.4443013305251173	-0.2611020989985915	-0.47945029965193386	0.7706111215334251	0.694111005372485	0.9004946272882046	-0.35840481292365184	-0.14121686273031872	0.6785409788269219	1.0194210616397734	0.41333482734206795	0.7425539615062533	1.4397305913857017	0.7190089186043921	0.5274441599841311	1.1945945667430051	0.28354400567631366	0.6579986412137958	-1.0429541478673687	-0.5390375948354621	-0.030976251521298927	0.3753374028430549	1.1281106106878729	0.6818888666548216	0.9603151956838	0.7585240581655049	-1.1911196808360562	-0.5576607000681573	-0.029827212235251817	0.4626725795141643
LPS	44.0	0.5412184361474758	0.740017327021503	0.020806628925561958	-0.9971454956019797	0.5527044149647533	0.10321848699918276	0.23162407984495204	1.570905872466803	1.0702196849714471	0.40149305799644747	1.0971890244759437	0.5536042225219233	-2.768697084239185	-1.0951450353828942	1.4582942185171828	-1.1049036818024032	0.8740285750691709	0.6287439163353421	-1.3429831438855777	-0.16829663356479418	-0.5315554291941658	0.8772587068720492	0.8263228104965314	0.9591969738607938	-0.3858697124709015	-0.022018599400935097	0.6935826364243409	1.0481604938743705	0.5332767102189471	0.8057741052671556	1.4141373812234492	0.8499943633905934	0.6020507574891576	1.2235039092510653	0.3556032319216392	0.7490216838106589	-1.0871836512307618	-0.5423656665461898	0.004573936582959507	0.7702632258614562	1.1450073313803582	0.8233589698067801	1.075127399157766	0.8217010171254492	-1.1730126809854935	-0.5259425856059015	0.10230801446540293	0.588178070733624
LPS	50.0	0.5368082284778556	0.8393864390859964	0.022688231433758244	-0.9936598618625828	0.501615080174363	0.12064397042619322	0.31136827926051824	1.5497899454884292	1.0434013743916015	0.38310022646427405	1.1487282174363582	0.6732652517063197	-2.7847826206034427	-1.126423273940251	1.42266587953954	-1.0104020555459738	0.7928191725061972	0.7081340497584916	-1.2993730598351683	-0.0716441936568577	-0.5321509071484195	0.8372753159377828	0.9677840860412558	0.989863029848797	-0.3545131062720053	0.09843946313970173	0.6727947880979498	1.1634992028396118	0.6194450243222749	0.8552561730977647	1.3784559693589888	0.9253887979650274	0.6106815781622544	1.177287195824261	0.3862521872372828	0.8472600162371454	-1.1047548426769942	-0.44501997008746813	0.06658809049320637	0.9171323848749243	1.005061975626854	0.8782896604516254	1.1343810361780025	0.8610522087509941	-1.1396602774877787	-0.5282767526921922	0.21003662782595883	0.6329792080552624
LPS	56.0	0.4703002453454461	0.858650396781708	0.022934571520824648	-0.9462381217528038	0.44790545256404296	0.13925628319487907	0.3860149387429578	1.3975284017915761	1.0873303061456638	0.3588337418754395	1.003464919587342	0.7073766170089503	-2.692905906206987	-1.0266375467188997	1.4113986486215886	-0.8525455236690016	0.7223014522241425	0.7277870078426867	-1.287407796266947	-0.06393484548705866	-0.40466877853444033	0.7858852272281721	0.9485901798647288	0.9357120533619163	-0.31171238745054924	0.1450699955856667	0.6309382219119265	1.1841040335930608	0.6100486440772118	0.8333539565236167	1.3491535845724105	0.895093472913642	0.5640978439586753	1.1455349932172214	0.35518097510644836	0.8688669645836924	-1.0886023834173943	-0.3749302373357139	0.09476813460087098	0.931130751083317	0.8896201882962986	0.8607694229897078	1.07458798935531	0.7883409995043104	-1.0754940049391917	-0.5316886824445345	0.24637569896888598	0.61705279032635
LPS	62.0	0.4925359510375649	0.8873915761295652	0.21513012202284684	-0.9250100108394175	0.42312107763872764	0.19624953795963393	0.4932410802643652	1.1613532528756163	1.0072689372314507	0.38118592297920556	0.9305289461056574	0.8383866428561768	-2.7768893059372415	-1.077134083540391	1.4017739244743783	-0.9201835741235921	0.7691122350118824	0.8193521832954795	-1.1976730922215393	-0.2007918593947304	-0.24154208330914054	0.8545994914022137	1.0267578434569518	0.9448202616686114	-0.2699340134869749	0.11432523192807854	0.5709392129436396	1.1341350105890664	0.7598175792145264	0.9621327583063534	1.4408447854284536	0.9138612611529171	0.5911498254267177	1.3783069344828613	0.33451976569896935	0.9064390664205613	-1.1152754385327281	-0.14099480823139693	0.19012496783943483	1.0003112652111539	0.9422738908948316	0.923643065752774	1.1122485885793811	0.7770131269765974	-1.01340535560668	-0.5214724467709526	0.1824088623629945	0.6980249486888492
LPS	68.0	0.6224135064684767	0.9899232417416792	0.49696387015049587	-0.9234706923760401	0.3919934504982773	0.25287066677682646	0.6594742751598413	1.1956145200179162	1.034100886259265	0.4080020851285626	1.042068989887462	0.9971485186219724	-2.8255283040443397	-1.1860684489566542	1.4111983286086098	-0.9977491860357722	0.8338159061817585	0.8621674190419109	-1.1901552640949542	-0.19678249677342344	-0.20818597844536355	1.0447029871719067	1.0657822209541803	1.0009863185142358	-0.08031886236046024	0.13386706798588158	0.6548066837294836	1.0628670507452822	0.9082361451145583	1.0931065043544461	1.4822416102520444	0.9868308828379989	0.6826340496313662	1.5460941143168931	0.39667246816986573	0.9979723079966787	-1.0832055682779074	-0.051041300816864386	0.24456990001340498	1.0704064847292363	1.0751652723052019	0.971899184374246	1.1610718765112473	0.7983955587191801	-1.008569090235653	-0.5064649498221084	0.16024328855060482	0.8276195856531557
LPS	74.0	0.792748173751103	1.0733418142580853	0.5738231378883168	-0.9121452234593936	0.3642050817163076	0.2890307984305655	0.7847330441658344	1.3454944933184703	1.1943236937675858	0.41571502777550756	1.209563715713648	1.0815642585650584	-2.861452028605623	-1.193385007406581	1.4215863526511097	-1.0739588644150797	0.7834846523990068	0.9294994015618945	-1.1537277196356115	-0.19193123506833934	-0.21376376196673366	1.1699201724946906	1.0087545081320715	1.0250108295315281	0.0690117930447921	0.13159170446586568	0.7240220021706719	1.00133231860208	1.0153099679482216	1.1245150486458226	1.515225066901854	1.045908376063781	0.7546874084116408	1.5758384344876928	0.4505759470971755	1.0455114184332277	-1.0519646103788844	-0.06193372676631694	0.29815330295260817	1.1075882441576597	1.2205226086670904	0.9680543529265739	1.12837740974202	0.82028602714061	-1.0005242251611155	-0.4833406744558138	0.16234143005078358	0.9279350252078888
LPS	80.0	0.8769319090698071	1.1378526747402868	0.5682110585919055	-0.9430374599181807	0.37865711766143406	0.3170917123756949	0.9367837780012164	1.5110314831151457	1.4187313781432151	0.3967073373696306	1.3382166137067828	1.1139174916440469	-2.8691448216528492	-1.199181214312129	1.429967055020382	-1.1063839266841142	0.6826498125524046	1.0100164666064093	-1.133192431535488	-0.1923126488834504	-0.2692212296608287	1.2482188664588032	0.9206618809442407	1.0439530056451243	0.1206699593460335	0.12966253165169903	0.7398100600792004	1.0280713541904094	1.122974070921909	1.1188742646397045	1.5124508218079324	1.09043065399687	0.796669884275376	1.5906038816172383	0.46948677394972865	1.0491185088988826	-1.0392215874686168	-0.03819752844113877	0.3148215132088249	1.1046927983289145	1.2606278160798208	0.9151434182969705	1.068444600928791	0.8072606927723049	-0.9801078902949565	-0.4836014291884104	0.11689211069291958	0.9713124249663627
LPS	86.0	0.8232832581859835	1.2028161358180312	0.6168993590632066	-0.9680936118580125	0.44529457615242235	0.3647826749447426	0.8575364677106335	1.6004735977336133	1.4382374884003273	0.37863246652923294	1.358271757456303	1.1673368290123958	-2.835697654638282	-1.1731181082053364	1.4373949656844445	-1.0828127644165033	0.6483199613206635	1.0685478230421073	-1.1089602912452565	-0.1811952012605799	-0.36366135728062116	1.2705440103759957	0.842057049357951	1.0503438188039238	0.03194546985636804	0.22251829093371736	0.7435280192338577	1.0967163228907475	1.190080328477398	1.1722347884420496	1.4924808262254747	1.1397196152759062	0.7963372864646633	1.5058798663568174	0.4955126342669347	1.0407927925772367	-1.0140003563815074	0.043114728387221676	0.34878321505513327	1.1405584735231877	1.224298267665662	0.8823038954745226	0.9841343595062291	0.7917654125550243	-0.9192818319873564	-0.4764008345956143	0.10779335229373362	0.9394968862796009
LPS	92.0	0.6700232136306074	1.2511280743364812	0.6970321163018288	-0.9351088374675058	0.5254794378338637	0.37676340915200973	0.6932120775533619	1.5027543168542155	1.3840636662013786	0.3566419570090923	1.281761605661675	1.2104933455037334	-2.829740009587905	-1.2152242180962536	1.438552825282219	-1.0303671670338719	0.7112414117594035	1.0701244261437035	-1.104914569208932	-0.17549036788228536	-0.39073258522660964	1.2686302771442013	0.832980692023189	1.0376587348458186	-0.05690308096607246	0.2920061518728757	0.7681586832926276	1.2654743940571318	1.2429708501994536	1.1452348969336312	1.4259947115755438	1.1700681522212124	0.7979817855645174	1.4296995976809819	0.5479626566451177	1.0777422203857796	-1.0210319492081583	0.07648195109182454	0.35470299220600493	1.139103563371445	1.1980547420572485	0.8743276821737455	0.9541801903189576	0.79101610611574	-0.8725249153903939	-0.47844645287584847	0.1076067931699453	0.9208534027585676
LPS	98.0	0.5985820032595488	1.2767829472928338	0.7282271467368675	-0.9055760794182863	0.5369514672728495	0.41371550603144297	0.6280076551714755	1.2818266104857021	1.3209744971810315	0.3365086914846421	1.2561855794841743	1.2292095811506079	-2.849431281506322	-1.2765574239197215	1.4172768776957685	-0.9313329014956596	0.7573515807600721	1.1450264246725148	-1.0347822999676741	-0.14955140070778591	-0.3865472714894181	1.3018925997047426	0.8112935937301611	1.0407089055787953	-0.025017803117779378	0.3686646735353986	0.8403062587879987	1.4159491967129685	1.2449385811515743	1.0752134257891297	1.367092031791897	1.160020858676783	0.7997810886248017	1.3793596667928263	0.5472927581116743	1.1269386296604302	-0.9805223944477296	0.08051404215329334	0.3499203104375407	1.1386168052427637	1.2127411823733472	0.8689639460316586	0.9595177005748389	0.8000189435204634	-0.8368632194738223	-0.4624087558277648	0.12041989894261386	0.9216848961035172
LPS	104.0	0.5674156745488794	1.2847536823010377	0.714448839622802	-0.9023635355909462	0.4716852001745822	0.43376306442074053	0.7275854588099065	1.1124614699589617	1.2565675675402481	0.32682921617379546	1.297878852725966	1.2553895524095693	-2.8164614423139716	-1.3214198551934968	1.419185004572643	-0.8257472475230739	0.79105360779035	1.156383836232388	-0.9872908861827477	-0.12162355265062018	-0.2866417703666477	1.283327999338659	0.7812273734030226	1.0588320918338778	0.07427994478534031	0.4138333775802173	0.9179308083351686	1.3902408582020163	1.2162676476596792	1.0592253416591544	1.3622137292832588	1.1390871495051296	0.8237890862224206	1.4070178031471952	0.5069911836078146	1.151233372640401	-0.990371765583838	0.1506965322055611	0.3570583877593406	1.1473602840871415	1.226916576978996	0.8602864208075418	0.9467266592847484	0.7807246822260396	-0.8250406266115593	-0.41552525652767625	0.10478795156461011	0.9340363102789161
LPS	110.0	0.5990951532877027	1.2598601935517888	0.6172324014229733	-0.8797906306133297	0.41669130848319036	0.41583693519077686	0.9819135387439653	1.1913852200412325	1.3365305462375061	0.2904868650093974	1.316640237114265	1.2660688935095288	-2.753418485466096	-1.304322401822073	1.4429466360203442	-0.5290227931660391	0.7468145663655478	1.2294473049055772	-0.7822188366794883	0.05287384304568097	-0.15966517225929827	1.0608410497830232	0.6948459218940408	0.9887080469186375	0.21324942314034454	0.4045554426856907	0.7625773886541575	1.2994599258826607	1.234002646116485	1.025860217113863	1.2340067151657448	1.1367233001595742	0.8829637387788222	1.6329664940277608	0.5200817061601739	1.1588164983794014	-0.9817263571320689	0.2933205562408831	0.37870919717102985	1.1782006831081393	1.2346216660052565	0.8529480246864785	0.928149077537012	0.7492694216588862	-0.7757187339563673	-0.40225968142524743	0.03865912788565616	0.988760936420546
LPS	116.0	0.506813282627682	1.0024214768258566	0.4567194663146926	-0.6872250639531167	0.22160438779286534	0.34834018796250515	1.0780566218389322	1.2649830136743916	2.3985318092122996	0.1918181181771034	1.2513431816365181	1.197070966788077	-2.675746032494782	-1.035656378981213	1.3662046191790223	0.15002199508585493	0.6458804835643047	1.1220476438973674	-0.19745295362283952	0.48184728158711854	0.01782025538517128	0.5150355884127845	0.4415504185195301	0.6333589123857095	0.0976549887227484	0.3165070932326754	0.12233709299684324	1.0218597727265706	1.0169259319243036	0.7084075976730044	0.43824476866963896	0.8615295063229416	0.8301017133556909	2.0099286971503236	0.5212812185433938	1.1675919563042447	-0.9705882698109012	0.2654761626104393	0.4142073556703244	1.2173883006564903	1.193607272252591	0.8536770148987519	0.867330707321134	0.6717429156479277	-0.7178649392957422	-0.39914296965783064	0.0043187824762106145	1.045770014723138
LPS	122.0	0.5801280409884829	0.9788631425399649	0.4438118517963502	-0.68267695796425	0.21183303994430694	0.3590962073139286	1.1499588932785998	1.3909401433182655	2.4008049088623915	0.19646380949762987	1.2246419881642792	1.1752545787293818	-2.685912831383674	-0.9836740191712249	1.3714924360706466	0.1651536436659768	0.618906822649531	1.1468126928156572	-0.1802335944459815	0.4887857323994807	0.08220971294132699	0.5049844949116151	0.44488245265009413	0.6222808691900062	0.09992357819954563	0.31870675552412037	0.10512031856928172	0.9530498901608414	1.013398236822252	0.6863242276356456	0.4294731909155927	0.8527951709703901	0.8696253283129954	1.9932481455684061	0.4820397009363046	1.1557989472746708	-0.9238792932259037	0.17199953366031878	0.42738696699618256	1.249310220693429	1.1317737290725096	0.8469030721493136	0.855835297373171	0.6309075138063486	-0.7288686726890352	-0.4121267788895365	0.06855670912108555	1.0557166213111886
LPS	128.0	0.7810288413065238	1.1070900400485266	0.49855559007986505	-0.7727964359069983	0.3123471173386375	0.4219527847726763	1.1631868991951309	1.4452577687022836	1.7463309608064677	0.23115604654028604	1.292179006209857	1.2237050062705597	-2.6992847590400966	-1.1446776181522702	1.4357469202587168	-0.16327780887767815	0.6523415108730897	1.2069345020413305	-0.3458892273497355	0.3501466684231354	0.14695243587754142	0.6186291669046146	0.5653263293253324	0.7571992126333605	0.1966430344127048	0.3985454636236179	0.32605189778451865	1.034495892063599	1.1911271592330837	0.8933764148896602	0.7803103060207526	1.0287300544257647	0.9651483042742584	1.9791028023622952	0.46412110250118815	1.1579718587360763	-0.9139355995853767	0.24901522792904027	0.43828260810388775	1.254277590520115	1.159295040371137	0.8752384690597425	0.8554073408522609	0.6238758739950482	-0.7415677410908629	-0.4285106676021198	0.1445762818098531	1.0566468027389575
LPI	4.0	-0.32331784583798895	0.8083093017133149	-0.3865243147419057	-0.4587658191024076	1.5109907077620028	0.2749344781932995	0.2571524493827863	-0.26866778949299014	1.3664466509272795	0.2982304472674659	0.34844789915996016	0.3945061223206697	-0.9693698765991959	1.5079927557607389	1.8289517341353405	-1.251339509813351	0.5475799505624712	0.6009659465348551	-1.580222485646671	1.3023770429169659	-0.4285370081880303	0.4642293289394929	0.29442374888245515	0.6562486283683474	-0.5036797001407722	-0.31156166506412236	-0.23034619150914118	1.5075246190336955	0.12203191270982101	-0.2780919160640694	0.3885213836080338	-0.030451433503070478	0.0957431859178186	0.6860085898419105	0.05217809919597945	-0.19497915684905856	-1.25699107103643	-1.364602434789164	-1.0304131616337489	0.8274473262165439	1.1615833463705163	0.22504231457488824	-0.4922125483845224	-0.7621141449320413	-1.102495506351983	-1.1032745875085643	-1.2739324674193053	0.06470164393027969
LPI	6.0	-0.34965179230553406	0.7864181525734482	-0.4944779343992443	-0.5012331338231267	1.5186762614477785	0.1815409828722632	0.23582302628345525	-0.23490868649696967	1.3916115248852985	0.2841335505370443	0.2895762568495433	0.40220266067299687	-0.8623215929875133	1.709933978722534	1.8492314278762692	-1.354565001192789	0.5598119958255616	0.6412539736598252	-1.6641781503974162	1.289269044441238	-0.4658185146875809	0.43468342022064876	0.27717136129761094	0.6463919992070376	-0.5404051785712409	-0.2683720790640165	-0.19978769608016475	1.4848808503540532	0.08501387554751745	-0.22956267213064782	0.41106998910291	-0.06201933380774449	0.09433918056840294	0.6905529977497642	0.06169750238445758	-0.21447806028261365	-1.2763332169785937	-1.3762708907683852	-1.0465201401621675	0.8422110347506588	1.1899678975284844	0.10823929504527403	-0.5878901001218365	-0.7686865330374621	-1.1615269417063891	-1.1241969749349978	-1.284336071203972	0.03267206567698189
LPI	8.0	-0.3861424395075704	0.7705032928231544	-0.5721595794830449	-0.5643870306934657	1.5527859718776023	0.1278613165266427	0.2417890293458805	-0.2131942696171399	1.4313008898726711	0.2720856683974874	0.26614908140717247	0.4147883806448696	-0.8350359885706456	1.7851778860857028	1.9103103501278509	-1.4710087218340495	0.5758566984750499	0.722154358965242	-1.743592795601458	1.28660859985121	-0.4921641708294395	0.38700720817593	0.26656859897112756	0.6614700010555968	-0.5834858312401503	-0.23107030335666515	-0.17432052120969596	1.5328772824250902	0.06719464889158513	-0.17742512629123935	0.4578697038488227	-0.08196562622371951	0.09129821102983064	0.7095236611658651	0.0970859660965333	-0.2356300315757309	-1.3119885882247568	-1.4013123705485302	-1.0710526071452304	0.9141169450249832	1.2363619962315102	0.031851967455976564	-0.6650375347695874	-0.7823630720273888	-1.2082527139165598	-1.144070731700205	-1.3033565063973847	0.021185223600428515
LPI	10.0	-0.5449419182457043	0.5189618558878932	-0.8938306027142306	-0.9112730774797294	1.436834565151776	-0.3002015027479356	0.2009591751247117	0.053554931644658514	1.1915360369136863	0.12179963392055419	-0.003661408505062826	0.3664523872986218	-0.19184484952857056	1.77152096046915	1.8286146871973143	-1.728335462624938	0.5019746474962491	1.165097433701418	-1.8095349053611847	1.0474502017168672	-0.48657205367507245	0.056400017004601	0.153043493641331	0.5800867256735179	-0.7788024470505063	0.06786832258008035	0.04534882219245392	1.166306608134452	-0.04257693184427661	0.1771606652572944	0.6827892333110158	-0.20254356961137251	-0.048212458007865465	0.7480265911124695	0.23047875286890743	-0.30327659540543106	-1.2129501520468804	-1.0583614151174423	-0.9793767421960681	0.9905584133674118	1.2110093090313492	-0.5067290285862263	-1.0202654542085101	-0.6263914733628877	-1.0824263756674894	-1.0676758743640782	-1.1810690695302881	-0.07415634389385385
LPI	12.0	-0.6300630910792283	0.3749720759347035	-1.1906699716908775	-1.0447649982568892	1.318845363245673	-0.6408896944079538	0.11782725731693734	0.3532857413498866	1.0995895980036166	0.03462426883423526	-0.2458125347395668	0.522180636747943	0.12237223556640012	1.5991740401926526	1.8309690043585758	-1.7759935555882993	0.6903332482303858	1.1162760264779512	-1.9196679965424093	0.687509671159422	-0.46113385515624683	-0.17539272250683	0.02811732298454479	0.4754349264350187	-0.8712594538997992	0.36327216837504955	0.1895870214815731	0.8545939279388934	-0.2689525846693286	0.31510982215458266	0.7042622953658318	-0.2198023614535035	0.09545400531935669	0.858157250565115	0.45575217371812643	-0.31010586842729976	-1.1102691934004107	-0.8106097448878958	-0.7345334802989844	0.8315493096782278	1.1143290837186568	-0.690827751790281	-1.0200440846902201	-0.4484326011275663	-1.1306492298709074	-0.9310236429036154	-0.8421560624511982	-0.14660754289405148
LPI	14.0	-0.6007254123807028	0.3248459996611138	-1.2822680231600518	-1.1292399105103061	1.186954193106161	-0.8428829573605121	0.12301084335797127	0.6311256622305422	0.988375269356394	0.04409824946797113	-0.30067592999226067	0.5554049032302666	0.2808599450597877	1.527065755720652	1.8562662761849285	-1.7243592407835657	0.9258362076794917	0.909568898852769	-2.0010943222217477	0.16623927460066165	-0.4275144505360853	-0.22965565672433583	-0.08544425315392852	0.4285028487073587	-0.8534210858114423	0.461326239381754	0.2599061578399963	0.6184741133963519	-0.5022530815143068	0.398906601844533	0.7028825125523295	-0.21138353386415054	0.2288856699947003	0.9816454639084923	0.671329621316037	-0.32366681932011865	-1.0162434498387192	-0.6287672043222478	-0.5015797093478287	0.6526241153533393	0.9915565814503802	-0.6853524829116531	-0.9309039588223547	-0.39063637471818824	-1.1898775440439782	-0.8224619809563218	-0.5153443777280433	-0.09896227651833904
LPI	16.0	-0.5016349070647668	0.26173443300099053	-1.2312874311252175	-1.1800664296566274	1.1362831567773184	-0.835435067429958	0.2530313903330882	0.8496562782877198	0.788724464009382	0.11629556835612635	-0.11053138749098869	0.5166058637139094	0.34963062689940744	1.463017350820664	1.8810583019238154	-1.7337509513031968	1.0427068830738144	0.749528355670595	-2.0540283396753822	-0.03457941126675759	-0.3771856539114256	-0.34530809034045706	-0.1088506940867487	0.39367241846149376	-0.8431803435533043	0.5029284808816945	0.28669288481149635	0.5325197419269352	-0.594239170803286	0.47853422389450667	0.736502296168979	-0.1842295569484926	0.2782805564585129	1.061030995448659	0.7313878877043886	-0.3002035626276585	-0.9574311461353099	-0.5133227309003189	-0.39618539754165666	0.5736515887967484	0.9829140353952225	-0.48098986208038147	-0.6623410450305697	-0.34280451102586007	-1.2075235588044813	-0.7789580194820084	-0.24270013910715046	-0.055066049422202994
LPI	18.0	-0.3816222048088268	0.17655492821397836	-1.0847814373238058	-1.153174746340189	1.1147514607558295	-0.5936340810878027	0.4234705430094917	1.1431238374281627	0.6765849400025689	0.18481534491030263	0.03485249457140239	0.5856211907532104	-0.34252928666217564	1.3316745246329496	1.8705716106077728	-1.6840446686489485	1.0880899006897338	0.6467038731498678	-2.0577304494665003	-0.05266588888599725	-0.3266612304025891	-0.34981334415485593	-0.12349583903695704	0.4500152246272457	-0.8149756424815946	0.390455769997933	0.4902384159527318	0.5892248180006262	-0.5940262462753056	0.6472433541897925	0.864907312621679	-0.02408386531308826	0.36053915223360233	1.1133468070419865	0.7112049464800213	-0.17608529041327056	-0.9181182775303397	-0.4409233961377294	-0.3016218563121117	0.5746337011300449	1.1103987955923118	0.09182729248896172	-0.04329754154813392	-0.2348102275075692	-1.1725240723346795	-0.7486948079954866	0.035170145007159606	0.06174563599921589
LPI	20.0	-0.24689812160380378	0.1825725209869591	-0.7041151416600439	-1.1692995295513315	1.1138335497496399	-0.45913846258433955	0.6031986409787906	1.2948869825479867	0.6254514725821577	0.3046715658556306	0.2685502883073094	0.661736543760424	-0.8016567810277434	0.7033963988482458	1.88978004583565	-1.4619949369237524	1.108081550725895	0.47912089395658103	-2.1538479550739615	-0.05042595018652091	-0.23479945505869876	-0.32029022521304606	-0.08691111786885045	0.5964074165451442	-0.8643126708810974	0.25890148172163296	0.7039737542109759	0.7831060136501236	-0.48466027791100424	0.7989679625334188	0.9884489017911156	0.2657207084852603	0.4429159361882641	1.2134528618796498	0.6867460052862483	-0.09180782052245816	-0.9298901003631729	-0.31780776782819176	-0.15115210097872897	0.6081585556018461	1.1897016916604783	0.32198100630306625	0.018149988629074153	-0.03464035858166799	-1.1083672673044824	-0.8290902745936318	0.14242799854726568	0.18393275031755785
LPI	22.0	-0.09022615712580961	0.19380202142248543	-0.7047219418211611	-1.247728243303942	1.0660500404964066	-0.5139826659983185	0.7704601609906382	1.30896054268362	0.6454953168274554	0.33686339902045415	0.31268295036949717	0.7167752428014186	-0.807497558733138	0.131918938572261	1.9126320440471731	-1.4392226114738287	1.0746354305765395	0.282329651261722	-2.196261996586303	-0.04256826571458685	-0.1215453451145456	-0.27595417735360833	-0.0514855744547496	0.6309368877672659	-0.9089496451493684	0.23507820951398456	0.8004321836328244	0.8821778216863275	-0.2907353121285033	0.8883061022221957	1.0921101984042054	0.3861804777214103	0.5134541235996414	1.2684315468613137	0.6389509839946952	-0.008220871948700121	-0.8555922860866169	-0.1893179763675106	-0.07578989336537004	0.6433446837090159	1.2250901058295807	0.3816548836539341	0.20309278483274182	0.17659598062717738	-1.017917932349652	-0.8290693871467948	0.18817537104568047	0.2583349491165577
LPI	24.0	0.035479114976330495	0.2553979603507132	-0.6684123720214686	-1.274461004583745	1.0283673659920969	-0.51561997935972	0.8784701363456555	1.3468131678643116	0.6959822470073005	0.39497991436945024	0.42008893051099555	0.8050652491982467	-0.8258507430370872	-0.09731950425042082	1.901122588945589	-1.4010679577899732	1.0213069564111932	0.17303225135496073	-2.1965337069069055	-0.05366742026643461	-0.05994153477289416	-0.22416396003580316	0.006137089820375829	0.6544315595882858	-0.8944307045758689	0.2183633701103954	0.8545069236924512	0.9617068280462571	-0.03696445445129315	0.9791067609117744	1.2033542586140853	0.47866203889400183	0.5495944772538703	1.2986478337592995	0.606895352218715	0.11833944012627616	-0.7978682311158495	-0.11670861062280782	-0.016933185178049186	0.5991757648826198	1.2239250467363818	0.49093494914650354	0.430268640140063	0.33784228154978063	-0.9650019344949923	-0.7954176331683701	0.1922852393128887	0.3184083635977371
LPI	26.0	0.1802656832833524	0.30569492558238087	-0.6061596538782219	-1.2541750210474816	1.0053746167404316	-0.41449469576992903	0.9771358212314831	1.3770771980233352	0.7219320294595956	0.4553609211740094	0.512619489368993	0.8782227671484593	-0.9716018326393979	-0.22957029180514674	1.8855349481434691	-1.3841932639429977	0.9586175901889141	0.10238337738052014	-2.2162100325645735	-0.0779035693580351	-0.04009208961622568	-0.10708573278914198	0.1594133070342604	0.7038383630545951	-0.822257472066189	0.19125687495045152	0.8648792454505926	1.0014897956598083	0.14738348552717886	1.0282700170115637	1.2886172919030159	0.5742659065433016	0.5511893774400821	1.2972944509568543	0.6079490861262552	0.32341223366775207	-0.7583510773649126	-0.1199054391518933	0.041572150348664474	0.5646806002830908	1.220801906559227	0.5913855656229797	0.6986793666471282	0.5360594403985839	-0.8705116129267172	-0.727876592449855	0.1707981822739735	0.37562239800614006
LPI	32.0	0.6113481577221643	0.5243797640614984	-0.01604133699953699	-0.988766945125956	0.865520436729074	-0.017061479902165333	1.2117729372380726	1.542001528492619	0.734541338896167	0.6746728770982424	0.7987520730558718	1.0243116300656794	-1.8864601243527475	-0.5513069241259686	1.7920480312361353	-1.0435119838254237	0.845341352150108	0.007465660264822018	-2.07501574074594	-0.04836788081878634	0.13372146172539004	0.4305322616072845	0.5291839981369126	0.9370621163005434	-0.4711186073161661	0.11930162026209981	0.9525957109430302	1.225046857478922	0.6511181583438989	1.1163530822729892	1.4960185813982627	0.8232865135132323	0.6304206713474725	1.260583359196025	0.6185557329635661	0.7380329400159548	-0.689554643873941	-0.2493248138193456	0.1961887305674622	0.6192645412214548	1.3229063204418672	0.7821910105338163	1.1616397382201047	0.8748810496511619	-0.7200862506542436	-0.4877290848531231	0.18083763044251258	0.5272536972744569
LPI	38.0	0.8340202288663866	0.674538889070513	0.2980115244652925	-0.9355694195033335	0.8543822905633398	0.24646949721814737	1.1262505387810058	1.6672602728260562	0.7770934408930741	0.7945814578683441	1.0869021852349932	1.0870945493535398	-2.1478257280488466	-0.6800540994031162	1.7300422271776814	-0.9759012349836258	0.8350452681928395	-0.0864944871655291	-1.8927117767560964	0.05614971978073883	0.3457747015786559	0.7812244373665767	0.7636769009312373	1.0084654500021577	-0.13274971300740074	0.10664033440221413	0.98798836510457	1.3162036554562275	0.8880662292319256	1.1256867747540913	1.5075422132167031	0.9541558701218594	0.7325554969958484	1.2793088016721121	0.6614868073714467	0.8658398107942223	-0.6686372713885803	-0.23994920588776386	0.25241320232390774	0.7336653055205543	1.4420446173161832	0.928482470125843	1.461423822664166	1.0379099268685956	-0.6767219421445849	-0.3487019688507654	0.21168049632191394	0.6443482393518822
LPI	44.0	0.8956786365557715	0.8256639836150077	0.434968798793995	-0.9333394668412119	0.8459911565654051	0.36940877119040394	1.0717818734052358	1.7808445671533712	0.7270755982804564	0.8149840126655192	1.3212942340537717	1.1434277393581236	-2.20802460586884	-0.6610072329698046	1.7161848319698518	-0.9593081703036657	0.7836846716427405	-0.15955130878316642	-1.830150561202424	0.15318805955890352	0.38919034300204264	0.8732047221490651	0.8843570903803253	1.0234319309299216	-0.14219361586621276	0.21543920076029296	1.03804419648516	1.3197720558394959	0.9591238372779767	1.094322249394737	1.4248936642219638	1.0388105561883028	0.8106701167162393	1.2980876492212488	0.7182243808553036	0.9011698438151067	-0.666037443736647	-0.20027066654456954	0.2803676828362763	0.9184309897171996	1.3695547980221001	0.958311174571255	1.5977938824118323	1.0851833108799205	-0.6417015560780083	-0.3039069209832722	0.3301076282856987	0.6972402730908318
LPI	50.0	0.9198333610851799	0.9294662997085732	0.35459427865555543	-0.9354449628008751	0.7604839760684502	0.41607053248981124	1.095848124008455	1.7968286795521398	0.7175832734940002	0.8074341991875231	1.3762005238416772	1.2451769549503042	-2.1699296973242164	-0.6943295335103941	1.726392802401037	-0.85245738585894	0.7009329152727565	-0.1288482834968377	-1.8387811620005832	0.24482420642879715	0.4182486714980934	0.7998617482671937	0.9869588012951613	1.0075555842136268	-0.15033629223540063	0.33613929889306365	1.067374128552536	1.364846978951391	0.9951154262063875	1.1780883841133085	1.3446633396720347	1.0928262239042243	0.8417632443560054	1.280391401339674	0.7952324879937	0.9443461045281852	-0.6546983883490638	-0.10511212908887997	0.3044113473356585	0.9753710874904202	1.1704986232613528	0.9788225915102992	1.6245252825472158	1.0968062569273556	-0.5847475378255554	-0.27860221032398746	0.39170677223049927	0.6757061760815021
LPI	56.0	0.8606595607942676	0.9210941332700449	0.3530534337845181	-0.8737410175325347	0.6628163143384068	0.4143381556217299	1.10659417742299	1.5732599744818727	0.7676903288571459	0.7438595707238314	1.2228833420931853	1.246334673115274	-2.118881082883785	-0.6189246211002384	1.701365071825736	-0.7614570115861135	0.6372607878631313	-0.12718881639758203	-1.7982268953585714	0.22716673581144747	0.38271632429350094	0.7159667574138072	0.9605234474950917	0.9433802727783982	-0.13490618218018718	0.36140793787257985	1.0186693902851247	1.3384390645919468	0.9363924853818332	1.2105940948173664	1.2887919531670065	1.051757084697969	0.7898780103560155	1.240713569781897	0.7766065123620792	0.9399990957340238	-0.6377115612242783	-0.009250459550798113	0.2884206599621291	0.9560511307748555	1.0092553549809657	0.9307321809188995	1.5556172759297657	1.012362444954354	-0.543244336509992	-0.28175989111955957	0.42122830502467584	0.6439357514662675
LPI	62.0	0.9107119643052225	0.9317400679627308	0.5253030265475288	-0.8588481211944138	0.5950575650506342	0.4302825126443088	1.1428228296213023	1.2659067490467795	0.6067707035348066	0.7577645166608633	1.206878437083015	1.3516084303464897	-2.1523902058726554	-0.6531202904293509	1.7226618966707856	-0.7192479917246823	0.6536244679306272	-0.06696435766204861	-1.8436589692279468	0.07767707399073952	0.41825580421753605	0.7481275117315845	1.021926024896869	0.9700396402443484	-0.1287043596069441	0.3157671500255012	0.9447864380664044	1.233731432435656	0.9923238510641992	1.3860678145311989	1.3355877705833719	1.041115857297977	0.7722379744626823	1.427465356719411	0.6841256865428089	0.9685126593082564	-0.6841871510280635	0.1825221093220865	0.32413319667180646	1.0366987835772008	1.0238428851687564	0.9913866355913613	1.6188316147629265	1.0159257188053596	-0.48061210447627906	-0.2997000918743346	0.3642447798139639	0.7003157857174391
LPI	68.0	1.0392126026117399	1.0406871860370361	0.7103821648704546	-0.8757495864869066	0.5387993724113075	0.4815780456160506	1.2330596722654599	1.253518996491366	0.5088914913911665	0.8211034143712963	1.3187061449115747	1.4967004648879616	-2.13113373864691	-0.6490053421351302	1.7499250456420337	-0.7460179143900587	0.6930941545034371	-0.020376558766122047	-1.8932673505703528	0.07732648272634306	0.43419285627525744	0.929072302948881	1.0529911686717355	1.0178502965817027	0.04630515762859548	0.3702027174102862	1.0089780470921248	1.1493340248848174	1.0913905212892188	1.4892001873528724	1.3349041842309164	1.0766953730855156	0.8523210640127807	1.5663101680893863	0.6867433416979809	1.0296918412570248	-0.639940542260282	0.23304781919743192	0.35733058614373603	1.0919463617169016	1.1285790676194225	1.036768916691638	1.6745020237357615	1.0358038959541631	-0.4632536889254247	-0.27159488195863424	0.3195876072343206	0.7894192856330842
LPI	74.0	1.1636632457236877	1.111621750179895	0.7561141573334508	-0.8804733589093193	0.4878129517458249	0.5001570727404817	1.2678940643344065	1.3757786717722549	0.5669679566067117	0.8602381596039631	1.4618875818927761	1.5628495209406876	-2.104997666955458	-0.5722983313881361	1.7832109882445342	-0.8365279532046703	0.654796225408988	0.01461610233606617	-1.888844259651178	0.08525275170689886	0.39121214261196685	1.074407443051749	1.0255949413881291	1.0378098777702907	0.20877064048597616	0.3829957820296031	1.0604246109287299	1.0671833706131548	1.1725347438935534	1.5423620693513558	1.3813753864065463	1.1173883639549935	0.8858155240195856	1.5629653387366165	0.6995102271830494	1.0558623571707115	-0.5902149419878236	0.2713533420847674	0.4092666191453456	1.0926044973988123	1.28819573213789	1.014694758531289	1.6618573946707758	1.0618190025276049	-0.4328413573657835	-0.22388700251452692	0.31087460911943243	0.8250964482502254
LPI	80.0	1.2187442185874726	1.1869946132569476	0.7369197686692731	-0.9217841601549185	0.5002135542467789	0.5284800867232345	1.3451699676693205	1.5574504503329347	0.7603380161146053	0.868111133136	1.5638241778670885	1.571891599571785	-2.087455262061071	-0.5212683301640145	1.7802904066975567	-0.8866182361257435	0.5839414237019103	0.08984073002846941	-1.8765279094929823	0.07870229417504879	0.387008882056151	1.1763209699922683	0.9354998150760576	1.0577688148690776	0.2714323772321741	0.4016271268244188	1.0803331489110268	1.0166053694312904	1.2296699185840858	1.5056893211500477	1.4130525368510782	1.1450669593228195	0.8809087263290378	1.5697275345322317	0.6948299968939453	1.0497445482942507	-0.572725359870873	0.2717403597325087	0.42140193930383063	1.1000100558313013	1.330467635580747	0.9723521450596408	1.616167116908301	1.081221399909649	-0.4060036101633259	-0.1944676739753594	0.2608841249266174	0.867580412006195
LPI	86.0	1.2067282799620662	1.2365748613871248	0.786200861152748	-0.9429403692499282	0.5672059516777185	0.5741017734611812	1.321433794692862	1.6464545686749383	0.7977077079156535	0.8547652237156308	1.578543803530021	1.607165332136477	-2.0617008985543057	-0.4846366793824007	1.774554544026729	-0.8367553919846565	0.5574232482035683	0.12091219880950023	-1.7984490288797397	0.07853758186582734	0.36638480073067964	1.2205038389890228	0.8709205457794376	1.0697197033450954	0.18061405092830007	0.4781628137867221	1.0984019210977538	1.1140086013875303	1.3192456158883032	1.5083783516863962	1.3862324627378946	1.1874817793411783	0.8599270586822201	1.4990912440155846	0.7392183879606896	1.047660010735014	-0.5798046804017336	0.2744448073209567	0.4412376702237829	1.090298690778553	1.3016281571038637	0.9557177949833903	1.551910932478402	1.059670588618261	-0.35459414874989587	-0.191864797502221	0.24544430830499256	0.8560020723963574
LPI	92.0	1.1124717342212505	1.2787516025399912	0.8776712836267215	-0.911909394628889	0.6361264662690476	0.5929391149037914	1.2503715303231877	1.5306670900685533	0.71700319241024	0.8321812738436983	1.518694204053887	1.626390600082876	-2.047744567914088	-0.5283213424563454	1.7920616190473535	-0.7409206746894084	0.6012409542800968	0.1541997595210292	-1.7106432815795258	0.05874251715931968	0.3532947325154039	1.2024639919475568	0.8762224230375985	1.0563828592095816	0.1029475226156996	0.5226181890535845	1.1176998269669698	1.2253660575343885	1.3636265555589522	1.4997388277430983	1.2685967928798532	1.2067664075938571	0.8879204584851254	1.4323240325327296	0.7995097973555427	1.0634393511298799	-0.5787154834916713	0.3055704528036006	0.4570113660919633	1.0890494495561813	1.2229852293900116	0.9586422948202488	1.52542787946341	1.0455454422425858	-0.3327666589043883	-0.1901589874553021	0.23966267945009065	0.8451619101033099
LPI	98.0	1.0492930345423255	1.2972301861768698	0.9103808956766605	-0.8833231187333784	0.62083972277293	0.6140652921017312	1.1843669431834662	1.2240815951478023	0.6787610721397187	0.8115514837568777	1.4929963486282958	1.6277080014249825	-2.0230078610763385	-0.5717086349024513	1.8109091715015901	-0.7274012986242869	0.6542928239811857	0.2245944228046029	-1.6492616197217278	0.08598474819217938	0.3703464336807972	1.2451970127608543	0.8826454064269168	1.0480930106935336	0.14627347354392076	0.5944103192581408	1.143861022270429	1.3313693723119648	1.322055114407226	1.4167440657521826	1.1767650990772165	1.1971937730896018	0.9116457540134204	1.383049857501683	0.8126862673409088	1.0908000145137757	-0.5322371433768419	0.36954795176283894	0.43375338868731145	1.0960304046618596	1.1782556827616963	0.9570042474381081	1.5342498891281946	1.0363248512135046	-0.31846190546758046	-0.1712245427487659	0.26923747124312897	0.8443822952431601
LPI	104.0	1.0320706489713576	1.3032995727606391	0.8696097591423204	-0.8348513893598147	0.5405829717582878	0.636960284114753	1.2064062539954516	1.050658149234962	0.6646256206158886	0.8005856558112884	1.5057717846816983	1.618512254497602	-1.9926222411495567	-0.5458537332058079	1.823113213822338	-0.7250935134471472	0.690088970593551	0.2601014565205028	-1.645113734923828	0.10288264875550965	0.40843569476666175	1.2487124400528609	0.8770671433328024	1.0482166873395966	0.22348282310189943	0.6389496304690433	1.1797941056798211	1.309923581823472	1.27316312234978	1.409621713291283	1.1634650217823224	1.173420426571672	0.8990986833727981	1.3802578905148721	0.7716976609744967	1.120427514954205	-0.5363028033851182	0.4020537701637612	0.41286045364487295	1.1192543883891195	1.2120901087092129	0.947747549450541	1.510345661604376	1.0020499193397696	-0.2997791755390505	-0.13729060276291588	0.24837593662391158	0.8647129360696482
LPI	110.0	1.019327622959705	1.2766000027531756	0.8268672106919256	-0.8128313703270952	0.47120922369147206	0.632948253270877	1.301114978187297	1.1852863037862362	0.6882202593151604	0.8023258195358435	1.5043722675252755	1.615610822988392	-1.9325040199899632	-0.5118018205045852	1.827249807528201	-0.7410556877008185	0.6578130994037067	0.36697983443198	-1.647821806410685	0.1756110404928212	0.4357045148603988	1.1607985296263588	0.8009197812966	1.0148255975680291	0.39697481533624857	0.6423552809865375	1.1204784026986117	1.2308122562792474	1.2937551452643183	1.401644080955793	1.1878706437578315	1.1681833295567543	0.9137466684732737	1.533244779422434	0.736367141549013	1.1429867838110943	-0.5235943269432229	0.4672178092633445	0.4072533441087381	1.1265755680237424	1.2884725797486796	0.9479558693549538	1.5140296691371264	0.9553159612412087	-0.2745763893812826	-0.1144964127630532	0.1890485039732021	0.9038767124650874
LPI	116.0	1.0121232376591995	1.212161526724947	0.7754937612155588	-0.7080687560659501	0.3474060887148366	0.5763168124559205	1.3874202143153982	1.3972675339097163	1.3644269655457015	0.7308429410625665	1.472965886739777	1.6458597376809398	-1.9245712756271984	-0.4918701997503863	1.8542174317858584	-0.2095735855848818	0.612968341203973	0.4255810238803502	-0.8258257410300295	0.5772828643165466	0.46188575193405645	0.5968807789547699	0.5410391840937526	0.7456717703769334	0.4003018832556404	0.42736365704698726	0.5013723167597429	1.216939231795496	1.1836112031675843	1.356827042239457	0.9796711149562224	1.1439068160022998	0.8518361124688608	2.0543825206503	0.7109410650397902	1.1595546792673164	-0.5460952074066124	0.4743758354303839	0.40782182850082493	1.1703763511024616	1.2747954522490266	0.9477961040508635	1.4626107312858603	0.897363799118371	-0.23529989060703388	-0.1040157135102079	0.13291376153627346	0.9381059096027082
LPI	122.0	1.0558261953388004	1.1898935076478814	0.7939107719921868	-0.7270844478429558	0.35162296019466405	0.5690640606490845	1.3760123596596083	1.5546042943351084	1.3371454049935758	0.7454527807390036	1.4659682137516599	1.641953198688958	-1.9784786478692822	-0.38938707797330263	1.8618363916461458	-0.1491214400369627	0.5882167155225099	0.42983089226214244	-0.7679376643561178	0.5922241297644516	0.502739411214663	0.5941305561225366	0.5437996628192098	0.7425404817309802	0.39688129054555	0.4259248696315763	0.46000550816089963	1.1806199792205416	1.183322420241112	1.315836390065061	0.9449964877648298	1.140698191344066	0.8477763550544777	2.038863591823762	0.6575243924079143	1.1231410139583597	-0.5338223584745228	0.3869804662764272	0.4124515207267602	1.219146308971924	1.1855110102682862	0.9434704077285065	1.4347034817511823	0.8636841853407339	-0.2446068916356186	-0.11112524079986541	0.17881150441883314	0.9609556774216979
LPI	128.0	1.1229027098451254	1.204700091250094	0.7606356692559457	-0.8210546846291094	0.42927457902381244	0.6088524521730337	1.3122444140901202	1.5802479783255603	0.7610371099189349	0.7999078167470843	1.4772547800329239	1.6129558871191751	-2.0213822280526315	-0.3763354989607824	1.8560158467581314	-0.5114829814215228	0.582014334364503	0.42119262374343364	-1.2859083415284656	0.41131943939032123	0.5537587179318196	0.7603399987047268	0.6566589929321835	0.8825635419676877	0.43667823868003147	0.5808663979457409	0.7880556868532763	1.1408630770805608	1.2802382850681158	1.3745510164294434	1.0395467302737182	1.1543676523265218	0.8733630775656589	1.8581418150803894	0.600670840745581	1.115228324905755	-0.5395257462699351	0.3925223402565572	0.41770884910687783	1.2361341921134028	1.19969763297	0.9385835347223878	1.4306383485892513	0.8559379651479277	-0.2470445928067567	-0.12312947322343137	0.2563932576417528	0.9727322092051411
RAS	4.0	-0.41140314352619484	0.5679794735381576	-0.6449050580350201	-0.6944237595725911	1.2254911280519445	0.08697401855894957	-0.15986917198481176	-0.03137972894981351	1.0738097593085463	0.21314524757739323	0.17875198523534555	-0.259698778680654	-1.2006612721690413	1.256115476169424	1.2781904463428064	-1.3949408750840022	0.5202303036910424	0.8363716714460141	-1.2758583115236815	0.3204466370354306	-1.1424811148284904	0.6605638605863875	0.24241264299168838	0.5644227259342002	-0.8017150431194633	-0.7794301485734645	-0.3877436580384702	1.446764447854255	0.05205120984768574	-0.16605674196271186	0.11914534011103453	0.046036193118871895	-0.16391310284146798	1.2049457378766932	-0.14504899506688534	0.07019578682703101	-1.3216370120374235	-1.292074618070879	-1.0016094923769792	0.5385912485159968	0.9911197152830138	-0.02901412902054567	-0.17365642980735704	-0.4451860121564444	-1.134480310208713	-0.9263346546117507	-1.0804069747478946	0.033490474311290784
RAS	6.0	-0.43664640369683255	0.5526808043619925	-0.7504401443106766	-0.7537349765583846	1.2302557230924915	-0.016789477399789053	-0.1823077322669259	-0.009706379433076132	1.0939168300401934	0.18482219731233232	0.11625189698076746	-0.2542484221209896	-1.1497228319069233	1.4161791503481524	1.2875362071524759	-1.4864994125612654	0.524242865553647	0.8645049694435586	-1.3915850628111048	0.2797653470013649	-1.1790053875403523	0.6449922244520724	0.2224404659445585	0.5487439140225365	-0.8434026886173228	-0.7344343986347653	-0.3587508460140751	1.4467843052163032	0.024888350495937208	-0.18603232418417767	0.12489168680804821	0.023645566152598853	-0.16789009728334683	1.1994440480345492	-0.1580785252819556	0.04419489236617791	-1.3523936702535067	-1.3162196288934211	-1.0186855123501313	0.5797149820699836	1.017681359239105	-0.1728761699043669	-0.2506102834846796	-0.4524054792659349	-1.1939700868566019	-0.964432677308263	-1.1371919914703643	-0.0011286372357386483
RAS	8.0	-0.4681877112510971	0.5488160174359499	-0.8048185757037345	-0.8293291735739048	1.2548606304273717	-0.0847888960476095	-0.1968217341022806	-0.00010971769710990873	1.0962483956498663	0.15608446549957136	0.09562421425783647	-0.24844768355582275	-1.1460549097968529	1.4917852313013065	1.3212102233750367	-1.5988772587096487	0.536478049797823	0.9582582223950646	-1.4816584301060711	0.25919372791068446	-1.2315906464044097	0.6253144428132635	0.2110328715523455	0.5511309826893533	-0.8854027402979238	-0.6927687051206345	-0.32421662834766785	1.4878300835992035	0.004260414840555254	-0.2124121927737501	0.15744285309388317	0.005941344702599857	-0.16768250023025266	1.2251303797674227	-0.15109365971916547	0.02264292976316344	-1.4005199975969058	-1.37000321739262	-1.0542031254111066	0.63073508932177	1.0541809141255314	-0.26577022741045	-0.32144148610210355	-0.4678274684514122	-1.2458632287875708	-1.0048945807263818	-1.207280880702917	-0.03221027279222427
RAS	10.0	-0.6131714039893241	0.41350684689954775	-0.9239732174388486	-1.2213516531091195	1.0467048776388437	-0.46798324315281986	-0.21004267967985316	0.0635912100652813	0.7918045103327052	-0.11166860171354531	-0.20585785786220837	-0.19670095566118903	-0.4936156579919229	1.6577017207782945	1.1818344971480237	-1.728962916653098	0.42399705990326353	1.354159426384139	-1.502724034737763	0.102230444907651	-1.0599108958960743	0.4164293822445142	0.08789711123103076	0.3574711795217064	-1.0271810196066846	-0.22618713224257636	0.01128484790755313	1.2681715178344124	-0.12367667494517294	-0.2355519364395224	0.3836438051013002	-0.1287663954828267	-0.19292918733634118	1.1789739184002284	-0.12113629315478754	-0.10513292025193159	-1.237028193554583	-1.2131772423865437	-0.9594493712839917	0.7120095572347066	0.9278906874835441	-0.7637429487599442	-0.7610908157757875	-0.36962133872086206	-1.1830875458926553	-0.9485701936460792	-1.265134095453955	-0.22439120175846206
RAS	12.0	-0.7092770973216179	0.2995660458680111	-1.103393775022945	-1.385263091318847	0.887799208926826	-0.697378312533213	-0.30058849037394186	0.1794176367149873	0.7416827368483447	-0.2995974226721299	-0.46169004287691623	-0.057757412220851165	-0.11279157879988098	1.7591675357637355	1.191891093131872	-1.8663213252038224	0.5069877953581665	1.3859270712891891	-1.6849113470168864	-0.20917755970505608	-1.068687586496606	0.2809638570202345	-0.0226379290267076	0.20590091031303143	-1.1371300856954751	0.07009756710944973	0.24552945306057453	1.0354386409696124	-0.31860696640627933	-0.34208196494548293	0.4387328611232518	-0.18541987998712978	-0.08142812457577206	1.2200233722904035	-0.05986798859334129	-0.19409450437645706	-1.1871749104898968	-1.0154533964071757	-0.7440449146933619	0.6788205735690351	0.8483534024304379	-0.9136924938246302	-0.7888586951932441	-0.27909589582308536	-1.3542798011327886	-0.8493679252173125	-1.1343245355257103	-0.47211221474377363
RAS	14.0	-0.734930184640113	0.2251203852846733	-1.21434647650694	-1.4980194719942848	0.8034357013524549	-0.8506489207482613	-0.2858552430847698	0.3296327448579087	0.6842748480007186	-0.3703355814230571	-0.47975652008906794	0.007906283366100846	0.08341241048221094	1.8544368945027974	1.2053187469898532	-1.9646243644784265	0.6771792286019954	1.3985470622586684	-1.8136168881888917	-0.6102975890724817	-1.248769301276102	0.2788184737204548	-0.11569596891093537	0.12506155556878804	-1.1850986297838382	0.22416168815939264	0.370825162158528	0.8061940887515991	-0.5651687384574735	-0.54724625657377	0.43784540723569954	-0.24825453685336005	0.08769632686966518	1.2711510278576486	0.06939638094643864	-0.281135959196311	-1.2450219719150457	-0.8141686331356849	-0.47554992062318696	0.5991919864877443	0.8062819052128003	-0.9294891107496799	-0.7052383784484392	-0.3137008971803622	-1.6069554718047	-0.8362502112626929	-1.0399678325191426	-0.6653573947099183
RAS	16.0	-0.8100894430596425	0.1709855739191517	-1.2375576943420672	-1.542323676118091	0.7711202360190292	-0.8584732334292113	-0.1355865347382249	0.468222412543915	0.6885187519304402	-0.2846344025448861	-0.26769444538855947	-0.12353086076170774	0.19083077031493215	1.940067057542824	1.1606615089254537	-2.161506775968388	0.8043223247582498	1.300786686631376	-1.918632721820169	-0.7630142483653527	-1.2579010887049298	0.21109695888438113	-0.14844685885706124	0.07557120508118019	-1.2475625882018921	0.2835331762332086	0.46015259581534024	0.7631154205326336	-0.7235433917692937	-0.6328565168015301	0.49698994008358055	-0.2729104823542051	0.24217761899042928	1.2803462869081967	0.11238036747157103	-0.300717769166471	-1.3676869656061887	-0.5505973545438816	-0.2772929061263878	0.4620126993869599	0.8658776140975474	-0.7453508154794324	-0.4271917846057581	-0.3673699297125353	-1.7853366739336847	-0.8408680201025481	-0.8393784491912968	-0.821861611709395
RAS	18.0	-0.8250088220991085	0.07275146588770434	-1.089343387149372	-1.5573766305893848	0.7779652094831152	-0.6725810222414016	0.11358557563590288	0.7181900868118086	0.7899167251507736	-0.20632010169384976	-0.1272349689729025	-0.04510057434665619	-0.8265150040895471	1.8655335121007963	1.0817767507651452	-2.318346436889942	0.8574660932354049	1.1886650853216145	-1.8783949099445285	-0.7344494475521088	-1.2248330054629437	0.17565023861778786	-0.15364920298697252	0.10656419528499295	-1.300283920385035	0.14195028357545592	0.6301347675827813	0.838555663912471	-0.7650624517478569	-0.5179713647817793	0.6407249595374088	-0.17005121926789643	0.3770325790773126	1.2697386955319394	0.06339148692873968	-0.20169180796584804	-1.4656789360248934	-0.3671950097456199	-0.11189206211731492	0.26680684895308404	1.0621729188594116	-0.12104814920952614	-0.017832675348244353	-0.33779417470012024	-1.8757377414519958	-0.7884666128093334	-0.5137013545985686	-0.8473006509601442
RAS	20.0	-0.7985721685008048	0.0173143808314343	-0.9038704230144142	-1.6323652831511608	0.738436750493377	-0.48973270271368424	0.4306005611077301	0.6564864715068792	0.80084844631885	-0.04943754933440635	0.1887257596732734	0.013919782738989476	-1.5566920806354454	1.1783180428441826	1.0084323370786397	-2.230202246393015	0.8764970034388357	1.0771683682274886	-1.9000585686620581	-0.6979760815319646	-1.1798093899356155	0.1984174942543063	-0.12153515278364581	0.19856078248704143	-1.4045367283618517	-0.09072700537200591	0.8012268666779316	0.9738263508090933	-0.7415248987650962	-0.38167794433289093	0.7446917220689441	-0.013113686061794206	0.5024796453373177	1.2894248957118148	-0.03057554929324326	-0.1292050189735571	-1.6775027127628273	-0.06613494393746773	0.07121783886161959	0.2055006210121822	1.0979136498072515	0.06617214434630425	-0.04491026257685977	-0.2379958513146	-1.9312057035206889	-0.8186166323107743	-0.3646121521253757	-0.8134911818848898
RAS	22.0	-0.7451473511709512	-0.011919764364517456	-0.9131615486840073	-1.6720528724060153	0.6574374252378482	-0.4848156128866594	0.6413217128709185	0.5995589469585018	0.8631319925096763	-0.007700693440920259	0.24492373827528618	0.021325567130446442	-1.600481674093013	0.6273950935409749	0.9855361400842623	-2.245096177734179	0.8290813452259803	1.0161423174107493	-1.8353495278261076	-0.6577118206867991	-1.1442219610832463	0.22420864107526542	-0.06855372375113036	0.16409259454218145	-1.4958883608614557	-0.08081638525349315	0.855387135171104	1.0862829594929788	-0.6519576499167602	-0.23902512263383482	0.8585087441776962	0.04209199840543415	0.6241067819427385	1.2790021155629672	-0.1637030754251593	-0.04746819236947017	-1.7071335195071726	0.12011741266994533	0.2027606050496607	0.18217729850605924	1.1028707634661041	0.08127989192149482	-0.0015029370742119588	-0.12075480797076585	-1.9732944575979185	-0.8269954537827182	-0.26834062803126124	-0.8371065155380027
RAS	24.0	-0.7255814287094796	0.011205042277864622	-0.8831789794910241	-1.6676715896789474	0.5798914777172242	-0.444958318291302	0.8179589648826235	0.6031288499390461	0.9628889338822021	0.07290952340533445	0.3594597370491441	0.06375031367213976	-1.7005143229720088	0.5061224494601773	0.9580124635993065	-2.2264271643872346	0.7809287518985855	0.976831295699783	-1.7506861145177746	-0.6245007219098575	-1.0827174343785855	0.25907664021168236	0.011327237635765307	0.1649075364894669	-1.5120807068346644	-0.10272508060255146	0.8803026465367773	1.154393473696621	-0.49671887562378064	0.0034222264322672593	0.9659824450981854	0.11120333527831065	0.7094502060783467	1.2470645654426422	-0.22157848202614247	0.06763271946170164	-1.7408649623030092	0.23441254959272867	0.26311269437015955	0.1059291533184098	1.0924037789151269	0.1568785114391674	0.07071796447928676	0.009156466228491762	-1.979427167514387	-0.8164231686025221	-0.248037211703512	-0.812370999431874
RAS	26.0	-0.6721940360162197	0.04804854338884681	-0.7848562025230329	-1.6027892163862612	0.5224959464525202	-0.3505242464124648	1.0308338870798832	0.5480809106910224	1.0397484592758466	0.1680811835119163	0.43115461457102583	0.10788960438449476	-1.841551865295479	0.3717328219298282	0.9367182064846833	-2.1679380626353963	0.7477689277330558	0.9690993022200001	-1.7255433505400066	-0.595147576821977	-0.99593368363075	0.35160239413063704	0.17370086925406586	0.19935350009026723	-1.4843672393162717	-0.12040784856869992	0.874811872115581	1.218055881734079	-0.38612270377439023	0.19029502960859618	1.0432096017487082	0.196046765924537	0.7202345510093633	1.2249464965972603	-0.2412850792512374	0.2516245823971266	-1.7438526296049606	0.33759221536698425	0.3205738754121801	-0.06086836341274324	1.1074179406331703	0.22320713628792946	0.18204854532172007	0.17151003259676684	-1.9514829986391606	-0.7869274385889387	-0.21049775178349586	-0.7703824032966174
RAS	32.0	-0.46135509733436236	0.23999572692491739	-0.1638853299642529	-1.3568441338286341	0.3897423514156651	-0.03644325184997332	1.2968117424119197	0.45387991688881607	1.1711290595449426	0.5019534446635957	0.6485998867435724	0.22570985192292642	-2.4128847205408155	0.0577529669930409	0.9069070284112485	-1.9190778369246846	0.6948187927050193	0.9418551068677106	-1.4659963362697972	-0.43689144933465723	-0.6338709904106129	0.7516914569910366	0.6171955950396394	0.42322171775515777	-1.3260476886991985	-0.1948810063312201	0.8944888650266136	1.4018741926107865	0.076181662891232	0.5716709564110897	1.3229977814403544	0.49692619434483826	0.733659374860414	1.135245080357516	-0.22624657645616955	0.7074440390801902	-1.79003211437927	0.6408176653303329	0.3892311969001704	-0.07587008136199894	1.2132315514523069	0.48566853217959405	0.406712864008807	0.4888357175641851	-1.9497591595920043	-0.7034589655423288	-0.09209447286860972	-0.472591472161455
RAS	38.0	-0.28772732369739845	0.39551877930735796	0.20784824443781463	-1.3090836758121516	0.4843457188559134	0.2045527773472882	1.2993231414920356	0.5027353289911205	1.1322775349881256	0.6399950804174122	0.8246435065509312	0.3639253099185828	-2.470365606678924	-0.060244823127864736	0.8784901245807644	-1.7401678931706444	0.7479264823171627	0.9751998529118726	-1.1941162992864578	-0.2836515340955198	-0.20694812823151087	0.9779165680471005	0.8181568544944182	0.5405530105531543	-1.0702377203790485	-0.1083729342078258	0.9157857005231481	1.5267428568109056	0.3703983734378588	0.676029146237121	1.4438326554267449	0.6729053242799619	0.8306485325989598	1.1158890961412697	-0.12271955696518065	0.9050580751102986	-1.81439457566461	0.9057373859373559	0.4223533704630743	0.02548539350420089	1.321974969979618	0.6952359371780152	0.5897530053872788	0.6236618163042134	-1.9402491495381984	-0.6274302020919093	-0.01699123105147593	-0.27676200092189973
RAS	44.0	-0.21031397525262432	0.5142407201643134	0.4955597384631411	-1.3071484235652109	0.5240938974099391	0.3819664291189652	1.329264727477603	0.5824915087025131	1.1142373388563767	0.6818223708807271	1.128149114447475	0.4270166673464721	-2.3426408466082487	-0.1270367887554158	0.8646556306793849	-1.77282642721505	0.723290323940172	1.0905623476523856	-0.9760495896943652	-0.17346908100755637	-0.1408741198775521	1.05199385480538	0.942604763591991	0.6053798792811588	-1.0379535565948939	0.04797502812775002	1.0123761704065046	1.6367255161644916	0.48340497501740654	0.6675538691689071	1.4771400761235607	0.8050415473826048	0.9769516146095206	1.109417352936158	-0.08178475775924446	1.020566541320236	-1.8223455213380755	1.074901328257853	0.42614106282442454	0.415240260892055	1.2528026000367778	0.7605413882616708	0.6341292458985129	0.6400730137246937	-1.9293440567706737	-0.6037147469436336	0.051418403825058995	-0.14577618780389395
RAS	50.0	-0.10837011710522122	0.5913618441934414	0.5531637956398484	-1.32926588410511	0.46895821055400466	0.4693164630987014	1.321470047789732	0.6156682229640849	1.0773318648534311	0.6811800074270217	1.2493515477795634	0.477744123914621	-2.299531878408381	-0.1676432590256894	0.8754249283843579	-1.754828060047542	0.6902148362658898	1.1020006114922434	-0.8903977899197371	-0.11091512450381973	-0.053981536978844384	1.0097640477424843	1.0777149459925606	0.6070447936104422	-1.0013254988482363	0.07222480053245824	1.1150427117030095	1.6650532691210178	0.6105938960906443	0.7879415822713386	1.4450119523829237	0.9010719622176895	1.010626805120391	1.1374208908565462	-0.001196828816858801	1.1229203859926369	-1.816069845735106	1.2233891522987725	0.39594190898228443	0.45042630991330324	1.0992916465435523	0.7822053245224061	0.5807338818555378	0.6127159334587617	-1.8840667751262843	-0.5949991012012351	0.18202959795431156	-0.11080669752717001
RAS	56.0	-0.0020812649194089016	0.60702943919355	0.5228455449132562	-1.2643596534129535	0.406484698945148	0.4705883841145052	1.26894833349814	0.5855869020139339	1.1566132920297358	0.6459751529122917	1.1856893004902287	0.48508030351210735	-2.251347267819722	-0.13169534407676262	0.9145764539202992	-1.6469343267120613	0.639284358696661	1.0283466738063096	-0.8251791490650799	-0.11525834997068261	0.0581442603828899	0.9495222498523244	1.0652956858458524	0.5970100934024839	-0.9451648631030964	0.03627142486282287	1.1075337013777153	1.5930206873972266	0.5824904559872477	0.7872150117635387	1.4174861536966916	0.8863399183835604	0.8894332759124645	1.1628473328245181	-0.01404395559539956	1.0889346333549144	-1.7950372667363814	1.2737724604087404	0.3409465134734868	0.4379638533993292	1.0039693281300186	0.7497520515654224	0.5510897405434292	0.5262376333097676	-1.8121188880233443	-0.5816259226107979	0.2441818084000891	-0.08064515722137938
RAS	62.0	0.15469185436546035	0.6529117946960652	0.6151847778019462	-1.2835934342389834	0.3728504780496969	0.45029740064328727	1.2339329351781727	0.5812409232788983	1.156937895995419	0.6454394142843388	1.0450788621283889	0.6096375058274787	-2.2759614501522196	-0.24836256256595352	0.9652842552040053	-1.5949209960674757	0.6867510489987454	1.081552437267694	-0.8820425218774243	-0.14683655915180283	0.18050428171262636	1.002488714294986	1.1502683862980327	0.656526331937761	-0.9373278901222769	0.08370312363299956	1.0698481210318949	1.5529183434557816	0.6917161805361695	1.0150475417949487	1.4343354533803712	0.9338800162783852	0.8534610318704525	1.3927156907429599	-0.08391170963533968	1.0610964876336597	-1.8581155398490885	1.4325900006628547	0.3469040645381234	0.5739215410799797	1.0494403023788803	0.7531463582850733	0.5422430020655047	0.5268620364668358	-1.7175965127077064	-0.5610130546001919	0.16806378115874898	-0.07270458850507959
RAS	68.0	0.3167499316617297	0.7662851965220163	0.8563152087037358	-1.3140307423922961	0.334189594088185	0.4758434515888789	1.2877939662720141	0.4804375405456406	1.250566262048942	0.6396529570455532	1.1128522241033594	0.7674325071601598	-2.265160581915621	-0.2858253706595614	1.002461040068894	-1.6319470127034321	0.7009033658294376	1.1620984135472334	-0.9409973934253607	-0.11256070127841787	0.21915342649045752	1.199861126345083	1.1872909236026996	0.7168393925817366	-0.9016425368019305	0.15897599087397893	1.1063095491412145	1.5637473309284704	0.8264873211046172	1.2223960630056572	1.4556846606744283	1.0111951658036678	0.8971079030684034	1.5411455834907966	-0.0969511193969005	1.1263880312353134	-1.8846841087497623	1.6378051422763211	0.3706736822252674	0.7091802361055112	1.1228707319251343	0.8311401081908557	0.5276483369769469	0.5745448165566415	-1.7034070332951483	-0.5174381032889039	0.14050468615513312	0.007728772554597939
RAS	74.0	0.49520672235742824	0.8464784829802928	0.9457402834094693	-1.2809527512732386	0.30001366249087835	0.4982548949574209	1.3533806379531086	0.44654977363392323	1.3408209172022658	0.6634537688286829	1.2846369368562762	0.8416974379276175	-2.217446063658805	-0.2883104719018151	0.9987111167108563	-1.7325330274649797	0.6373005134955925	1.2256599175121539	-0.9915331264194573	-0.09791117137497755	0.1872694855542998	1.2954635552971279	1.1418394706351755	0.7469810916448288	-0.844231860352904	0.18518748157933462	1.1150816945760365	1.565567899085323	0.9191640149300088	1.289568602732492	1.475311616832166	1.0542832164489073	0.9198341377309577	1.5751217453274617	-0.1114329081405897	1.1943712768733135	-1.8484010609279196	1.6697755041660827	0.42279885617549573	0.7064408124389906	1.174190304683828	0.8276908306768525	0.5040987126922856	0.6112359907589127	-1.6854093976333937	-0.48895589981342225	0.17906196253639586	0.03189658856116648
RAS	80.0	0.5471314777129891	0.9103797027066391	1.0000045909157498	-1.2973745330746453	0.3230190154805185	0.506929827972255	1.350589809983522	0.5575354360740614	1.39624987329149	0.6934730489859531	1.4390847491419214	0.8684219606757663	-2.2189911183821405	-0.2501680249294173	0.9995369665220847	-1.7506224108299047	0.5934449921237936	1.2558066573116673	-0.9179345579903675	-0.07571498511007786	0.14790855391133045	1.32561867323977	1.0793885741111449	0.7929361633363285	-0.806738521620577	0.18584171376341993	1.1626218211170036	1.5923694435900835	0.9925894995275156	1.2388971697189208	1.504434869477075	1.0935524861090913	0.9437407763895864	1.563041804714324	-0.1548132221179102	1.200865961726429	-1.8063286884143124	1.6460332239941586	0.4242805660355451	0.6931587593805559	1.1958311137612667	0.7565119825403932	0.46608731207865883	0.5948633297689248	-1.6753945597805087	-0.4764633885486855	0.1695432324999882	0.07402131822801901
RAS	86.0	0.49344454404747695	0.9562209137689932	1.0521156235646023	-1.3051478919849573	0.370433336123597	0.5467256532876305	1.2772676360607955	0.7261088755259567	1.383254519922095	0.679082117846103	1.4935989663437792	0.8984350887116318	-2.2032780816121362	-0.23263762296359386	0.997656598437256	-1.769288792524732	0.5829618572881908	1.2397541051611465	-0.8038125350446451	-0.08550996466134193	0.1804967917088875	1.285278545288241	1.05528485518096	0.8280567798642865	-0.840239848705964	0.1942724409126751	1.1896526412143122	1.6845502240155217	1.1071736048563947	1.200940569905401	1.496212740652894	1.1440022656740731	0.9373173660744681	1.480436565687032	-0.1628353149445927	1.1901207114429344	-1.7586637510564949	1.63717064079633	0.40543107078583684	0.6746258572560371	1.1625748579360355	0.7078683243019547	0.41763764300677764	0.5443263725847295	-1.6525803487267234	-0.46647397228556686	0.14833541502643638	0.07438373063463395
RAS	92.0	0.48363527625051755	0.987192864571032	1.094563386593797	-1.2619772700383294	0.42704830650390485	0.566798704815407	1.2231065029766985	0.6318297174312375	1.362474363019264	0.6253952143243164	1.472411660823564	0.901660719379753	-2.1915662888859413	-0.2617110893452642	1.0167798943081112	-1.715799276422929	0.5788902892680617	1.227864980405482	-0.7526683162897895	-0.11508539360734214	0.23830339838512368	1.272378381783564	1.1095693148091146	0.8359228064848739	-0.8424429970119396	0.21882592333573037	1.1877452819967154	1.7438658924645056	1.1503927468437989	1.207543623713266	1.438606572118999	1.1695603474656022	0.8942056437082281	1.3863329341455373	-0.068593719641693	1.190306713421656	-1.7376683030720323	1.6666648734478609	0.4212545033832623	0.6982372452612624	1.1206364543251934	0.6777981112120361	0.4055468816263341	0.48539017909730614	-1.6107243704251555	-0.44521317230786916	0.17749787458174118	0.09087383184276983
RAS	98.0	0.5623433753278209	0.9730951072797706	1.1044438463509298	-1.2061484386250403	0.43099092503281805	0.5487320921766256	1.1719813913819022	0.27849730307219295	1.3881999613722884	0.583621670109297	1.4477996326839502	0.9282530938202457	-2.174214660596836	-0.30830343553140815	1.060847793915351	-1.6398893059626967	0.6172300992118558	1.2248414939611243	-0.6467424471951111	-0.12476611404849516	0.26768206968263997	1.3261855503279893	1.0718190334269893	0.8524160623381845	-0.8024422046839803	0.2618975034526137	1.1885439676927292	1.7646578966083737	1.1188829908051607	1.2191048593168914	1.384075028981544	1.179744908040593	0.8718103381304196	1.2793611553175026	-0.028724990602889574	1.2023063072167717	-1.7371290412910743	1.7131292357798746	0.43460259169533344	0.7359155573870799	1.0891277647546522	0.6735255116508314	0.4213209938658964	0.46658391130997523	-1.6038838392007104	-0.4411167797608263	0.19095149128407196	0.10109130420574414
RAS	104.0	0.5313452149902324	0.9796697863175303	1.0564455758836035	-1.161580155185641	0.37465643101519613	0.5583046243302512	1.1722940394513548	0.08189055754656234	1.4089863508323242	0.5659079923744156	1.4507230791528303	0.9339671354844187	-2.1294185699171515	-0.3462621813398582	1.1105559841643953	-1.598810864568362	0.6080894506487498	1.2616487572634205	-0.6664032910712766	-0.11950248853112057	0.32863185465071926	1.2872165751162008	1.0089126018555004	0.8902509090519594	-0.7278982791176808	0.2858229140637896	1.1933549582609397	1.7421590227314936	1.1442027062822826	1.3057393462133842	1.3639846973907002	1.1626008547233635	0.8960739170226366	1.2667711961354473	-0.026848449764484816	1.2525748804065269	-1.7395566195175904	1.7945873378567967	0.45397667259241514	0.7533188441634043	1.1003337611082236	0.695755711718967	0.40822085446763645	0.4259459509250443	-1.6133268197539545	-0.4153191864222351	0.12720749482307417	0.11332616620196578
RAS	110.0	0.4731177331243737	1.0053019930330933	1.0010343558537311	-1.1268139574882479	0.3317412154642158	0.5585664499613985	1.2082779790040334	0.20968472775908936	1.5904327995838305	0.5593220671377789	1.40814373287268	0.930552099876293	-2.099948235506989	-0.4166149214422618	1.13514207072409	-1.5783094240395414	0.5815040882455155	1.2707666841116712	-0.7404694814143441	0.021993272249472947	0.30173460956417836	1.0653493339225677	0.836782702026141	0.9115841102884755	-0.5111201794020532	0.4237575181278297	1.1355251560535082	1.6947868519053806	1.1826331779795272	1.3368506711902517	1.3769208516910012	1.144110834033863	0.9272925120530785	1.5299646831933382	-0.06351952774171611	1.286260169965363	-1.71446869019851	1.884770753143886	0.4482162268195108	0.7867494031714919	1.1328618919517772	0.6842005526717644	0.40128922423465596	0.379231724641068	-1.5948405858827865	-0.40879749332542903	0.057506953438599476	0.1528641157365954
RAS	116.0	0.3407075316190354	0.8696720074991411	0.8625867033946725	-0.9063260578886538	0.1950095749526692	0.47539478690149195	1.1702636752929325	0.2693586698116896	2.786173811056063	0.5007854840261864	1.3247372405996625	0.9256734130521677	-2.118031414972244	-0.4008555033407542	1.1399486271294414	-0.578586674026513	0.556271886922551	1.2870784255121899	-0.31648866916527796	0.628667366015893	0.2942666015505061	0.6262633205624233	0.4737021500467939	0.6809794926482348	-0.2536920457575328	0.5238699325681344	0.4676634799691582	1.6016825021461956	0.8414543164428766	0.8972051768713855	1.1696646788860012	0.773377532703834	0.8365740026015812	1.9676546823131429	-0.06454052863035029	1.295518500324151	-1.715658108328168	1.7283906553865918	0.40393648117778214	0.836886279434906	1.1094178928246423	0.6494197074869867	0.386175178162261	0.3257256579863554	-1.5333144118302637	-0.403183099598853	0.051662838625951925	0.16968216106955059
RAS	122.0	0.38714724510144805	0.8540076554927738	0.8434108914319687	-0.8956992818298548	0.22929633067965213	0.46474449710780386	1.1561713686716695	0.35934147440160163	2.73958552071482	0.4934371814717249	1.3259975477336499	0.939285180652596	-2.1856461719969817	-0.3070931334905236	1.1406430839839847	-0.5449016379690063	0.5597307572798514	1.299430403348859	-0.3223867316691873	0.6257079424212767	0.34773242946429594	0.6153815895074161	0.46684827924626665	0.6813287180010731	-0.2549269190086954	0.523830056107208	0.44505676317902754	1.5483926941089092	0.8595868611601983	0.797303465985758	1.1382459358744632	0.7755329449972261	0.8244087107529288	1.9633960912253896	-0.059536118694171095	1.2751728852148878	-1.6954502140456853	1.6292893860660453	0.37204853911237673	0.8680869195707432	1.088745179421955	0.6467977455940678	0.3997449364145643	0.2813714722554441	-1.5307096630837924	-0.39101263008850273	0.10806339589876189	0.1784203163413369
RAS	128.0	0.5091468272546992	0.9579601447951961	0.8832982299358015	-1.0182777324318584	0.3446126504795955	0.4995816017266699	1.195060204979958	0.4235801264542043	1.9907293838071192	0.5375268112383781	1.3413244384074972	0.9533469012868979	-2.2057834080695575	-0.3433463413927325	1.141315656056561	-1.1410537997814671	0.5763141557993732	1.2801635983141488	-0.48922294170079805	0.3802310683865687	0.41272381670574054	0.7035345067868307	0.6189600818664935	0.7754529993336414	-0.3732632106346373	0.5753207136640561	0.8031799103581964	1.5604891335278757	1.1693984624399325	0.9900885807603953	1.2954505827488105	1.0013799224300963	0.9068221522321591	1.9086257301644398	-0.08160161492389892	1.2623032145498942	-1.6701178150370204	1.6960310225022581	0.37479347813336533	0.8728172425001361	1.0757589594542203	0.6845354922676175	0.39369105418206957	0.25217124939051233	-1.5437138584567491	-0.38435784494417413	0.1592762676228754	0.2024061204483524
RAI	4.0	-0.4535328037640332	0.5723812893815132	-0.41744996793705613	-0.6841132701879158	1.122694907991697	0.23845252532511438	-0.24529062069923555	-0.14186421498423127	0.9250329725904177	0.24384354979946035	0.2339026974992867	-0.5281112341147299	-1.5531291253652164	0.557610310491072	0.8090350857200905	-1.4662773580259054	0.5613970722013186	0.7644063122836952	-1.2238132874077137	0.4205777361812576	-1.4817445745900548	0.6840801943899091	0.29017778928251076	0.5443139021206627	-0.7945568593744063	-0.952973935860281	-0.5965185805998622	1.369086344141332	0.1384657252445862	-0.27893167587458495	0.3056217171408907	0.10920299303129587	-0.31898091669319595	1.2823187502804605	-0.31877422684020973	0.06315157795965282	-1.4176301922140733	-1.3984746015424774	-1.059065604267064	0.5078399537954676	1.0698484193108935	0.2046395346095243	-0.11076465598797403	-0.5914078895278303	-1.3122337184708381	-0.9420133323805203	-1.2410721438384302	0.25347903982238196
RAI	6.0	-0.4678909286083862	0.5543614259219004	-0.5058471001668068	-0.7290225683938744	1.1235280258325073	0.16349446457598454	-0.2617137703994549	-0.13468740401030735	0.9426603485106357	0.22406199415743225	0.1857496649852667	-0.5374725241747663	-1.549486595499655	0.6506784108579827	0.8029833489366985	-1.5478039958254095	0.5630066493527373	0.783978880622436	-1.287944669227617	0.3915174845212874	-1.5067556218700502	0.6684728743575687	0.2781582731659776	0.538473612823315	-0.8271643888688364	-0.9562295468597168	-0.5828818530528511	1.3724676641285674	0.11498007815802984	-0.28669634412809664	0.30873079034396395	0.09281452405019489	-0.33126075881829825	1.2806027501824317	-0.33544300058464704	0.05451619769799002	-1.4527493594605012	-1.4276668354379811	-1.0577837163215007	0.5230290001314274	1.0865112029330712	0.10279256015993778	-0.195828275364761	-0.5988006512716771	-1.3477028303112633	-0.9600752988232882	-1.290769530489823	0.24005655707159293
RAI	8.0	-0.49532867459231145	0.5486543885240908	-0.5388160694319138	-0.7844700786684025	1.1446939832073018	0.1165291367867209	-0.26530654191019476	-0.13430053565617345	0.9614604060361979	0.20745364956372706	0.16858622306529877	-0.5397710121374176	-1.5938005201023042	0.7081909195173496	0.8314433191287974	-1.6487036007363485	0.5747615033036036	0.8564443905364839	-1.3552869076195988	0.38950445505259246	-1.5563569005575757	0.6539101468787889	0.27640370402245173	0.5454661730788605	-0.8649324947928203	-0.9416010134565168	-0.564584843413685	1.4190831140993743	0.10220514000157263	-0.31313461572799844	0.3407909952606822	0.07776737818863977	-0.34202417237975685	1.3005371758924473	-0.3349148329141548	0.050817146648750054	-1.5046348896051727	-1.467961633806027	-1.0846143533424148	0.5685010620193305	1.1204111171431868	0.022213760083623357	-0.2537269894491923	-0.616775509383237	-1.390164265119686	-0.9924636247536555	-1.3617317966584654	0.2311929835743791
RAI	10.0	-0.5831937832424895	0.41714221478183344	-0.6391922125534629	-1.109609392705249	1.0159489149172527	-0.2709532602687689	-0.22662864710848887	-0.1429134153811022	0.8092073607975072	-0.001774453070257445	-0.10720123924044324	-0.5098061953537253	-1.302568016475428	0.9473841187167222	0.7684802041950274	-1.8662025397638	0.48592033969437026	1.151202758759696	-1.3644343507761516	0.33859017074955505	-1.4588357962435583	0.46469240483831425	0.19222601126147212	0.4359982489616031	-1.0262944211903053	-0.6358302436230608	-0.2746147461616935	1.357017425170987	0.01575453862367596	-0.3270519323633231	0.4949112182414794	-0.06094636275173509	-0.3876907844359793	1.24419680628778	-0.282996406233986	-0.004027161584960877	-1.4778618110293078	-1.3276590316892916	-0.9620635520677157	0.6772169902435904	1.0915527987689169	-0.6300557480266137	-0.8170156585845308	-0.5616086784160236	-1.3294698605445303	-0.9301485193845941	-1.5019877893038982	0.15176306938836842
RAI	12.0	-0.645598957825419	0.31928850836416073	-0.806239090223268	-1.224438783366223	0.8914202148739878	-0.5593592244675837	-0.3286364217106669	-0.02026682102579114	0.8387733114287327	-0.12613342540202924	-0.3708538891879411	-0.44597441120155573	-0.9602394612871236	0.9670560139966164	0.7666503510498777	-1.9273480306723736	0.5527767545365895	1.1960627079486625	-1.4643992819603	0.08317087466231411	-1.444501738731102	0.3644544797950693	0.10941791114622838	0.32091189701159656	-1.1451541527766693	-0.3661460941637539	0.007113941615254374	1.2253514257218523	-0.1638743903801135	-0.3687995291910979	0.5290932471904088	-0.11795386005024998	-0.3289937145262308	1.2989881865684114	-0.26671385723314095	0.02282253483374148	-1.4128504791557355	-1.1684777006648417	-0.6515119324364419	0.5840496654243182	0.9993176867595427	-0.82987419101801	-0.9201581905282433	-0.41666893216931483	-1.4419135634203597	-0.8225284797983337	-1.3353710799101908	0.019392627306229038
RAI	14.0	-0.6888500650742848	0.24775864098164563	-0.9176764190414782	-1.3309368027170163	0.7969438396681018	-0.7426040802868904	-0.2461394637270949	0.15002862612835197	0.875376523559141	-0.17195350537796594	-0.42734569264908245	-0.3700194383681717	-0.7427892999207116	0.9789216495699804	0.7576525637079013	-2.028709996067772	0.6665215183734398	1.199347406185984	-1.551885898287877	-0.23288796470571524	-1.4172112841682931	0.3673657964191502	0.03857479949182141	0.24967128651961895	-1.1934808114997093	-0.20012071379298926	0.2046831537723181	1.066712442615561	-0.37208390674522507	-0.3879027133321887	0.5639561239895611	-0.156413715863604	-0.13954595256319166	1.3725607186308113	-0.1973399249484207	0.034551296412609324	-1.3715917365608163	-0.9056106669122238	-0.2630786579856473	0.47010863904070127	0.9421775632525563	-0.8369124201858252	-0.8752402685568356	-0.39790333082730306	-1.6242487541890724	-0.7953520348122417	-1.1870540228917454	-0.12158371779007537
RAI	16.0	-0.7491281765092805	0.18486439237170618	-0.9660657122658506	-1.3940516967365397	0.7480451892270435	-0.7596835903124753	-0.05548061282967328	0.2919208370539856	0.9308799704488886	-0.13714340846298775	-0.18011935107159488	-0.3978845888368991	-0.6107186969233773	0.9170486482509054	0.6850161435001881	-2.10462468868641	0.7778992083933074	1.170423337057876	-1.6365573314426343	-0.38980446544102243	-1.272776855650616	0.3400842954303053	0.02013038888556138	0.20133257482374536	-1.2474198416854836	-0.12997930295700005	0.322031432664815	1.0243657072380166	-0.5075277206409342	-0.3772170888083726	0.6192764306335746	-0.17396855660932245	0.06834225200334722	1.3910151600564673	-0.179651416664947	0.11218557884917857	-1.4055479785358609	-0.6141872633854055	0.023153912016908376	0.36171821872089743	1.0013997280578169	-0.43965758790420817	-0.6083417923079634	-0.385490589907683	-1.7852362435941107	-0.7752488170203651	-0.9786172067396216	-0.23277211031483466
RAI	18.0	-0.7716477821378831	0.1052061161450004	-0.9761264175306514	-1.3882985354834323	0.7357552616965515	-0.47626326543587777	0.231028004623291	0.46221721939340554	1.018716395913408	-0.08303493845928457	-0.03873989362478529	-0.29074471333217095	-1.4825139305713326	0.7585105658477017	0.5720459119172366	-2.155646268220471	0.8265840871929206	1.101744620374094	-1.591244623301137	-0.3637472230386572	-1.1101142188742321	0.3373698832073524	0.04953635160302609	0.24799746979140228	-1.2438718139806026	-0.2866755162437674	0.46225523635278565	1.0489668769124307	-0.5437116624873201	-0.23506369309870978	0.7675887288392856	-0.06960284473616504	0.2681163779058844	1.3944879327153472	-0.17053919639023943	0.3010486115279091	-1.4407551170552455	-0.42947330925325083	0.23095981642104094	0.2245289574071575	1.2029565744424597	0.0830710646102049	-0.05158467885986987	-0.3241193680403987	-1.8716742745036672	-0.7218260374863138	-0.6740815932435259	-0.2284881865611267
RAI	20.0	-0.7324899105372279	0.05686389925837133	-0.5827740489847891	-1.468658544639423	0.685806593427612	-0.1365029620399107	0.558093416786086	0.4224988875763867	1.0670480851071433	0.016744220137795637	0.20099505753916969	-0.17327612458546096	-1.9345332528217598	-0.05109654420256236	0.45036647364996557	-2.0297574755603223	0.8362022629027012	1.0424945676954862	-1.6060715519505835	-0.3095288399510249	-0.9746447170224298	0.358644759363739	0.12594415656098695	0.3316306118830191	-1.2738915862464226	-0.43276677542651065	0.605076941324679	1.134258209438346	-0.506899738322058	-0.09573388763894371	0.8716282055080242	0.07856469151172114	0.4402142459067722	1.4162209847862797	-0.22690543271263866	0.4135464547170415	-1.5009258627301545	-0.19217553107609475	0.3761303126786882	0.15668081838195422	1.255981387516152	0.17728282912875717	-0.005341380660264535	-0.22936119017398063	-1.9099108488108598	-0.7262989978056565	-0.5549115938056103	-0.18639347001039885
RAI	22.0	-0.6932201596672181	0.056887934624087574	-0.5466635587073699	-1.5315906105928856	0.6221947945595451	-0.12477036842332888	0.751730450847295	0.3539515629093031	1.1245419045320224	0.03426560106297648	0.2353653718310969	-0.103406822355592	-2.0040580594880733	-0.5102668235155896	0.3527282085703302	-2.011042996727558	0.8018149690693085	1.011403433064908	-1.5718277522663453	-0.2720331089040942	-0.8877091798339196	0.39217078468971417	0.20624371976175968	0.3295406397647767	-1.3394936774665493	-0.40655243174356176	0.6659776340973141	1.1915121267976596	-0.412506648148056	0.022946999101490746	0.9613242886903812	0.1329521370935799	0.5443042478598671	1.4024475164964818	-0.2781964863602687	0.4905838329933483	-1.495179912406365	0.027752749220721292	0.4642389200824218	0.11531925987569985	1.2741937571312951	0.18253622149425483	0.0574897047407747	-0.09320706746478254	-1.9643281827813972	-0.7241142664485155	-0.44815186886324376	-0.19044242542134468
RAI	24.0	-0.6393451391995386	0.11513893892501827	-0.5035675137764228	-1.553808271238467	0.5572505459415819	-0.09026036681946471	0.9061645538957881	0.3657635527183794	1.1768261317638162	0.06970090386541192	0.3306158604492853	-0.03387781993710718	-2.0403583595014316	-0.6329646865535045	0.28332035089162116	-1.9588096296714528	0.7847036614588899	0.9848823057802857	-1.5206420922725583	-0.25003742183384187	-0.7825081679116536	0.4102332596110911	0.29921534114558496	0.336131690916165	-1.339631298928147	-0.3882010622194881	0.7153995410582235	1.1850654208739815	-0.25981848930848994	0.17191634821738708	1.0449498712644893	0.18232813909676393	0.6267692499348373	1.3661769955908218	-0.3132549081674843	0.5808684457223755	-1.5026510236294521	0.169725312941007	0.5077156121714528	0.051986634088966525	1.2795912622802972	0.21929422428209877	0.14636349724186346	0.005163902889628226	-1.978039740730666	-0.7219166909073115	-0.3891224581792085	-0.16361090572235007
RAI	26.0	-0.5705898215332811	0.17246444997875487	-0.41634071456964306	-1.5246122819660275	0.501656694294934	-0.026433848741704957	1.0243347824776832	0.3705702870365811	1.1857870540994788	0.1163771961280462	0.40276585058534803	0.04590638012020692	-2.1175074528052957	-0.7603650310088366	0.2433344474143908	-1.9105655304699505	0.7629858870176339	0.9675713603190926	-1.4722028003339922	-0.2204033397544041	-0.6784187120996122	0.48746303259722173	0.42539389729663346	0.35025196314098633	-1.2941682067131468	-0.36983961688659545	0.7246727340742607	1.2008229958406194	-0.15337606841867005	0.2724651707921028	1.0987521024530853	0.24017666371848004	0.6682430272356837	1.3433818785054132	-0.3241295491655081	0.6670351289363169	-1.5019203415175866	0.2877782407788794	0.5255791251763148	-0.04665509508270887	1.2913946003884689	0.2522704236313639	0.24212818560983765	0.11207707499043144	-1.9519891950732102	-0.7019402276334907	-0.33339141830533064	-0.1327618637710856
RAI	32.0	-0.3533118858388948	0.3708652015203781	0.22466259966237537	-1.357561179385033	0.40618382562849625	0.14554404766615686	1.1672924607474873	0.3297442792412936	1.189986879151088	0.3266999861771299	0.6228903694142983	0.182465245130462	-2.3075146123171963	-0.9809740709343894	0.1817980334352399	-1.75461000297288	0.7341334768625793	0.9930616743096708	-1.2285355094832562	-0.09620021743706007	-0.4099126720821605	0.7766345579327455	0.7649449161079166	0.47516895001921683	-1.1079600055474916	-0.32015201878098587	0.7667064636695562	1.2904820117087699	0.2276943663080683	0.46982219766574235	1.2345404132987052	0.40914930619888884	0.7056023649692567	1.2385371172735646	-0.2589977808801078	0.8613646857134221	-1.4947041185534393	0.4937231770885347	0.5427480221305597	-0.07204657482565142	1.3837382252614583	0.41264738617535457	0.41270078082607764	0.3211805869381091	-1.91313866497221	-0.6249074130768117	-0.2106427167734601	0.0518190455362208
RAI	38.0	-0.20664874204688136	0.5185397899880912	0.5291399644135376	-1.3446715178686914	0.4427924891994176	0.27647966983838534	1.190596991674904	0.3980226812702215	1.1400452522796345	0.433104099870039	0.7575750382271388	0.2803288392560238	-2.310913637816428	-1.0859497278115424	0.16203971635824452	-1.6733327781014722	0.784416071992117	1.0476841728400894	-0.9226837930676522	-0.008685751487079991	-0.17957474463126763	0.958226688337961	0.8994470663059093	0.5571444976353841	-0.8765607898840576	-0.18636150387470685	0.7886067355778928	1.3444076982023778	0.4461397521979778	0.536588264521805	1.316808574920501	0.5233616928475596	0.7432066921312247	1.2088952695851578	-0.18164229053857625	0.9143410334682952	-1.5034099160187024	0.5620597285990115	0.6259761143432575	-0.012311679257208405	1.4229003899222452	0.5649878177659081	0.5111690223610909	0.40340409448401676	-1.9193749506405775	-0.5959365772020578	-0.16134434031541614	0.14484469894610608
RAI	44.0	-0.15830939315458822	0.6220870405262872	0.6652461409496394	-1.3726037402434021	0.45940105132339343	0.3303480842426247	1.2288155758734824	0.3937617766221285	1.0824671327500004	0.4583988869775254	0.9374258176564182	0.3394446222737821	-2.292440740173393	-1.1069520364595224	0.13546766075941413	-1.6626281286980393	0.7709667925920479	1.1549027988856686	-0.7533032294882404	0.07363245690870578	-0.0681914801524606	1.0129377137623596	1.0054786044465784	0.5697684603883765	-0.8479352842153032	-0.002606903927958212	0.8491125117730577	1.3881995991895135	0.5563854802402883	0.5290126404339794	1.335654856444346	0.6214387951330588	0.7660860714236671	1.2098931842603278	-0.12189413126239977	0.9484778659974227	-1.497616002963632	0.7166175615728632	0.6628693044794615	0.18762827184255734	1.386644467302272	0.5922820344300891	0.5327664040122327	0.40505989914811297	-1.9115464377493285	-0.5993774851404262	-0.09731995730837888	0.18524200916984238
RAI	50.0	-0.14100070332423817	0.6899252141859955	0.6559690880203186	-1.41418745036741	0.40167852166899903	0.36743688864644913	1.255085996237723	0.4533596022674047	0.997714938423101	0.45250827357432977	1.0021057749743185	0.40692776824894494	-2.2628536749696417	-1.1174426040049394	0.16507911640338113	-1.6591434954418975	0.7388314677003144	1.1546380352055203	-0.6719468425766759	0.13842346688427834	0.012613836517838645	0.9769620200367173	1.1204309134839867	0.570135341022186	-0.7942435448277537	0.04834086851046132	0.9240527032788639	1.4598457464380732	0.6229335860787043	0.596777715064532	1.3282004416658626	0.6895185886704195	0.7757410191101327	1.2222070877846019	-0.05811790474907756	1.0032367807509586	-1.4974150150557917	0.9002374867718852	0.6614306092132188	0.24287229652860998	1.2692937991902584	0.6101525040480771	0.524787970149858	0.4061964882747684	-1.902439598820756	-0.5974380914368814	-0.04570436752342094	0.19743274467563973
RAI	56.0	-0.1423124449808686	0.6918999417653812	0.5798492286944263	-1.3789297788155401	0.35386874059887835	0.37367948181724653	1.2179978334126358	0.44353330004254404	1.024853617627055	0.4325760864263817	0.9571431240462198	0.4042871815506973	-2.212084143393525	-1.0908937468028916	0.2215633084857563	-1.5870983432880852	0.6961254372942957	1.0854144688420642	-0.6165876088825119	0.11367591100138452	0.028692785963783028	0.9246591983730734	1.1087871802533296	0.5474706871339777	-0.7701141636541363	0.016106667685638097	0.8926770268997977	1.4554793926746599	0.590047570083003	0.5648620799397046	1.294990799841166	0.6698523276790328	0.7329216844418601	1.2341748577556007	-0.06777917832357808	0.9822943117272089	-1.451399009182169	0.9196117124964646	0.5852645559006164	0.2647678875673021	1.1968641962479256	0.5952219436324022	0.5386096458297627	0.3572118056061244	-1.8476371169825612	-0.5864407455015975	-0.014321519216374931	0.18910166067374068
RAI	62.0	-0.0483298955121589	0.7198578027380061	0.6333200434119418	-1.370104800610383	0.304190779800651	0.3841104824699823	1.2644533220535519	0.48757411424719105	1.02679127470099	0.44676468566343647	0.8412013028725329	0.5023662313299015	-2.254772906305155	-1.165648209958772	0.26783332366519	-1.58343504815365	0.724963239968114	1.1132227784762767	-0.6190347780590351	0.01925716377848895	0.047423382998503856	0.9729963659954936	1.191347308345517	0.5686959942002041	-0.760462182947263	0.03415114518051025	0.8473558587275504	1.4103918480553126	0.697159488778565	0.7906772146245727	1.3538396259035015	0.7186516613238598	0.6880786713233356	1.460185842871358	-0.09998682600571134	0.9957393421975613	-1.5030546135464469	1.097696612998418	0.6159440185275269	0.34012160137943076	1.25085823551271	0.5993274408002124	0.4962191905985178	0.3712859461855065	-1.82183382068813	-0.5889594186577268	-0.07057796367919318	0.2063964594594331
RAI	68.0	0.08299748077399571	0.8092773523329486	0.7896025887243271	-1.4020887188159443	0.26645625343460755	0.4040274770194706	1.358433452483035	0.45383511956473577	1.0964766934209573	0.4639632433899076	0.8734801510980625	0.674136696350008	-2.25874856470852	-1.1508519710031588	0.28958438355003124	-1.6027986255187618	0.7355033516329651	1.16616741706283	-0.6152446370755208	0.024120266355922022	0.08815872280658134	1.119260245881053	1.2143565451089977	0.5987129685856584	-0.6948352905506459	0.10867053261311156	0.8777955330376688	1.3968615769994408	0.7913010703777971	0.9691527246553655	1.397811443548323	0.7868227082529238	0.7415211395981051	1.6192748302407451	-0.09458409293318581	1.0419181069467196	-1.540202549682543	1.1968803347523662	0.666475647305543	0.4164444188670022	1.3248345721775727	0.6344104874999241	0.47696621538078937	0.3725880154078476	-1.8278090440162782	-0.5681198250231001	-0.04954637570145879	0.24550787857452208
RAI	74.0	0.21561763807604	0.8639617537870435	0.85063208341801	-1.4029898423718328	0.22501883106782894	0.417645137766721	1.4290398852906319	0.4516684357960531	1.2305751285008355	0.4726871291639476	0.9789255932148292	0.7601556702038089	-2.2466988577090197	-1.1659313860878897	0.3082961739911152	-1.6552798955801546	0.6868734467527811	1.2089313027976822	-0.6495359857949052	0.04855097850726126	0.10033612599742216	1.203219870890303	1.176193184250953	0.6034955680967995	-0.6110661339640533	0.15456298988125441	0.8916945178035649	1.3474790319708494	0.8540944467594624	1.0293414416753628	1.4152368192489344	0.8363054566544275	0.7653139804616728	1.6485516439387526	-0.09051208722613624	1.07796461985279	-1.5302911600698257	1.263107128078556	0.6965943579745487	0.41739605221977283	1.356525087680294	0.6294296097055511	0.43560394877957626	0.3669065963094839	-1.8186282630098207	-0.5715680530119458	-0.020454699228765968	0.27134951560921433
RAI	80.0	0.2658413915583599	0.9087909489786162	0.8615767795308296	-1.426533505159653	0.25126080065066964	0.43758583109723165	1.479799566042804	0.5492466692896476	1.3223816502361594	0.4703707065478716	1.1029786167482116	0.7771723240656649	-2.2096238026116333	-1.1673389844741637	0.33407945132504224	-1.692149795811018	0.657151348184683	1.2368863769035816	-0.6081248137665545	0.06151066103867484	0.12142456225155174	1.2273443002902664	1.1015945197771564	0.6248402107671733	-0.5686790226403318	0.1274560585849108	0.9131441722348972	1.3140572594784896	0.9137918615236067	1.013892418223739	1.4384049004417148	0.872355904790257	0.7653099740943009	1.6330699407671887	-0.11321449719435954	1.0950922032361232	-1.4923981152394274	1.2992670050821893	0.7050248377859356	0.40632137757966214	1.3650272149170686	0.5946856711109229	0.40046562155862264	0.34482446576687636	-1.8097800562093902	-0.5635511575729152	-0.02620080601140661	0.28844272439320034
RAI	86.0	0.27144773203573014	0.9306517049760265	0.8517035049083582	-1.429625728563615	0.31309014392199225	0.47602268455426433	1.4307242821435637	0.5852493960712423	1.2473494899633326	0.4553172472782297	1.1438974819962815	0.7954834256836024	-2.1919409156956275	-1.182377350101808	0.388028056400983	-1.7178384515962797	0.6348199795537213	1.2415834002087986	-0.49394537215873013	0.045542722847112624	0.15559402666889086	1.1910747925828502	1.056809128367086	0.6492525131934525	-0.5916113147425904	0.1585115210307742	0.9259787625610156	1.3413986785266097	0.9725736504433711	1.054693777886995	1.4345699571647192	0.9113187318856631	0.7518251914345535	1.5578865073722867	-0.11473456691385593	1.101131608242607	-1.4507335127358496	1.3437219986950504	0.7086136908531354	0.3925637025111843	1.3310158799523986	0.5610104475117542	0.3521589787740044	0.3085230063398208	-1.7961190954979356	-0.5526703612291867	-0.027103035936602463	0.30385930184424165
RAI	92.0	0.24863093581313858	0.9551862573856199	0.8973167131868914	-1.3949119989991006	0.37471462956709506	0.4914586293652649	1.3824887177945089	0.48603263588072754	1.1456335510655773	0.42844683489351365	1.1156567340232115	0.8075517395149477	-2.1863327895254363	-1.2023911836029704	0.42437267390619204	-1.6719126568490348	0.6280153203566426	1.2406511498550554	-0.43742988283701134	0.025075408486013483	0.20802380570555906	1.1795786974872142	1.0841659838643842	0.6524121002329871	-0.5914693776768329	0.2113091672040195	0.9244869119339054	1.3816351777760214	0.9849475737547678	1.032148333784868	1.3959387319955223	0.9274390919434944	0.7282229248044151	1.454122452548536	-0.06457674868262898	1.0989162936909043	-1.443769972108092	1.362502543450699	0.7155706003183347	0.40008914672803125	1.3139580705898861	0.5585147993071131	0.3214646026053726	0.2895544498010156	-1.7786351215678196	-0.5540371452285168	-0.030238468927042905	0.3031712211824195
RAI	98.0	0.2860730011932651	0.9373875257566352	0.9362300917256048	-1.3784524522583188	0.38768936411022176	0.48885780551251407	1.3792602939927021	0.2567889876791683	1.1448648036049227	0.4036301341089789	1.0701054507385312	0.8301250107515958	-2.1719795628260177	-1.2091189138562695	0.45073460160538587	-1.6117477860115224	0.6621034020483155	1.2597364523880739	-0.37284911193960335	0.01117850483442151	0.21812505477127658	1.210158592695456	1.0741013529639316	0.6552830501113889	-0.5684704747685979	0.2393543586975025	0.9325766147972724	1.450572917826865	0.9603368350741037	1.0138213518529944	1.3521146992614574	0.9402320602679882	0.708280511443747	1.3428134672716623	-0.03978595993570279	1.103843659094005	-1.4427472048195522	1.4338931259266845	0.7201550129359756	0.43160345063673833	1.3044188884084031	0.5594609678912886	0.304684675891514	0.26359749927382686	-1.7599346639089843	-0.5394619193434566	-0.015042426822794734	0.2773533657384801
RAI	104.0	0.24996343442658622	0.938387377642053	0.8870562869510609	-1.35303355329105	0.3666883261523187	0.4999420894849434	1.3820586981100982	0.12448000244913444	1.1629492683088054	0.3968658884099906	1.0788971604029995	0.8391399852872852	-2.1218280065497654	-1.2335837484572696	0.4881429938537039	-1.6063673202656628	0.6717941008110072	1.2661042253697434	-0.3912837759459186	0.0070858234352839155	0.2577263549354746	1.2025613210039785	1.0271939541314994	0.6639193819390933	-0.5113877405855202	0.2563001054431512	0.9450789705466835	1.4584233661103032	0.975804391452761	1.0941219705200094	1.3410926771722653	0.9367951670103538	0.7292638677448051	1.3275107289925303	-0.05166581237348135	1.1383599652598266	-1.4437310633660878	1.4957881811729017	0.7157493777572613	0.46560674088200565	1.3032102842482953	0.5783582456860992	0.28264227272377496	0.24090240006786845	-1.7634542493696561	-0.5093222832363228	-0.03386355400961269	0.2557046386179606
RAI	110.0	0.23640294129454079	0.9695251367575304	0.8636721706879982	-1.3250110222023272	0.35487622242077743	0.4950695028404436	1.4182620552041825	0.1973843108747583	1.2777400157837313	0.3906189225442679	1.049954709672898	0.8272131368013954	-2.0882588957836288	-1.24116153767816	0.5356047218383432	-1.593626755661649	0.649411663900368	1.2588100838441814	-0.42882667987681317	0.11214946220532251	0.2677981703793265	1.12850244002526	0.8974991069832673	0.6954496568162478	-0.3067881388933209	0.3837159833308242	0.9070246318649744	1.3987768335186777	1.0139662599696966	1.1575743081890726	1.3525287081563673	0.9400548978281619	0.7550114394574065	1.5146959602671852	-0.08219010322860754	1.170224000832344	-1.4208582285802211	1.560597651507389	0.7230135061548982	0.48572955374149157	1.3058140507006424	0.5688463587848621	0.2625182995981156	0.19452163019664612	-1.7475074513630988	-0.5032057466864965	-0.07704650514631248	0.30302465890798597
RAI	116.0	0.20463072032287463	0.916351451973058	0.778702517639878	-1.1743444560125738	0.27855064328762325	0.43299038779720167	1.4176041451887376	0.23750752929426105	2.2387588532607436	0.3955162029926195	1.0400555519093522	0.8593552649979124	-2.118177933354343	-1.1781362954758572	0.5945832328287395	-0.9378202346690303	0.6374105502242309	1.281856414672252	-0.26448441015642843	0.697752169359552	0.28669711047071883	0.666366928067303	0.536634003527143	0.6741297562184735	-0.10256238260964055	0.5663244167197167	0.4965830712319161	1.4124427249666975	0.857108067085443	0.9301065133074177	1.2430025376360097	0.7647336519906788	0.7329940075881278	2.0604466975985876	-0.08881984990436134	1.16821664484239	-1.4178672400869503	1.4866653648570711	0.6970001195499617	0.521262649767513	1.243298165443217	0.5567101549753456	0.2710370491890935	0.1566231560284944	-1.7183056275301187	-0.5128720320423276	-0.052384087313551424	0.3325741512805287
RAI	122.0	0.28210582497223685	0.8990873433510692	0.7564153595631024	-1.167450898064459	0.30158388899553534	0.4385108301832475	1.4106745860212377	0.3390417447411408	2.2406059044191085	0.3840604844562483	1.0662734183055513	0.8758814594301249	-2.1474686043804803	-1.1445660793525636	0.6177114917626371	-0.9017084383367512	0.6545341480232736	1.306195415508131	-0.25309456511759326	0.7096923604766111	0.33195344000877547	0.6518551576520016	0.5306630388721248	0.6812660187903636	-0.08771166331284617	0.560267209640337	0.4858446063675558	1.3740052071042543	0.8693403204471765	0.8697703785963309	1.222449158668611	0.7772593484163581	0.7252507316731936	2.0569763054184063	-0.09705318366348566	1.1528321254634282	-1.3878704361408252	1.4558232760885648	0.6859599571725915	0.5402788221752618	1.2144829997604256	0.5496134609201477	0.2761110175256291	0.14122935003417567	-1.72259775070727	-0.5163556941798657	0.002624878445822277	0.3092010426852856
RAI	128.0	0.37598008007999795	0.9374851456915583	0.7615951618854592	-1.254083376125598	0.38748886116761266	0.47858783911765707	1.4328966207138467	0.4393762894603053	1.5227785776969587	0.3790611455097076	1.0836851283810995	0.8365662364263265	-2.146352426698015	-1.1661741351887627	0.6241637560119082	-1.3566137767956203	0.6529726916671047	1.2891353466818465	-0.3258254591056305	0.4523005839838262	0.33506637882565343	0.7576422184612452	0.6712694623034638	0.7170096049169628	-0.1132482982062045	0.5943867841155719	0.7374638387163955	1.309403628487903	1.0161673207317083	0.9383472104969204	1.3175932062419935	0.917059169573723	0.756561493138984	1.9017013268373943	-0.12578473710639787	1.1764274112885393	-1.3879471320607613	1.4930229090686435	0.6774987689927094	0.5625875516055229	1.2186440109732148	0.5797822587005325	0.24198348405151857	0.11722443821884605	-1.726265595482249	-0.5268756868018767	0.035072237016732476	0.3032364330093827
RPS	4.0	-0.33495272047771874	0.7033227010943905	-1.0330749666679127	-1.0209726782804438	1.176877661064307	0.08129321273869634	0.02520117019461296	-0.011934759422377487	1.0747309732029706	-0.04117160683445351	0.47223523750972485	0.2255512431933673	-1.707816134548652	1.0952073887173335	1.5243296673148434	-1.392339094831406	0.456561393223845	0.4372810826509172	-1.6455131223711186	1.0355039483389765	-0.7873660403654158	0.4840102974094204	0.21020956875721897	0.6509634301950179	-0.3934803276866509	-0.283085414340641	0.12955243455389287	1.3732185905183436	0.17400648314408684	-0.5064235838041793	0.3276997537820126	-0.1020408890527191	0.02871512314303979	0.9355987614767726	-0.05648411448516171	-0.2854985996896951	-1.3484978542677735	-1.7716776459142303	-0.9946889829899461	0.9012208223530324	0.9715239119365388	-0.7524911055745344	-0.46543441752360015	-0.7602631426497846	-1.3992757143047487	-1.1112535462093718	-1.4985354587179534	-0.15756653413116978
RPS	6.0	-0.3518815174825875	0.6785931860102877	-1.2142072754268673	-1.0954385377451066	1.1710257657718297	-0.01958518233197571	-0.034294263524231636	0.05719407618941309	1.0918108799519417	-0.13087279239238966	0.3953880023337516	0.2313963174565546	-1.7348239979825415	1.3676207046786382	1.5375755282999766	-1.5296261469422616	0.46983413517143224	0.45935819305352743	-1.7774850565346705	0.9966464813530632	-0.8609729355932336	0.4453779987961958	0.17801830016309253	0.6307487197577873	-0.4248140740410121	-0.22245215248743253	0.19008142253587842	1.3669984655293335	0.13151243389811854	-0.5489752337574565	0.31773483730330154	-0.1490838357531065	0.006184593790426177	0.9378720773565815	-0.022283745783249615	-0.3156727307655481	-1.371150346842234	-1.7965146552555677	-1.0117919061010596	0.9251677393386709	0.9908900542941773	-0.8894415669169874	-0.5743205832234894	-0.7723047899692265	-1.5264548294572606	-1.1315007687275807	-1.5462338496892059	-0.20224126219768435
RPS	8.0	-0.3941905155663323	0.6640303759110208	-1.2963717348374364	-1.1735990451722318	1.183272614873427	-0.07751556772562973	-0.047547239481261876	0.08416948158730689	1.1295221124803323	-0.1879087982880646	0.3683190702510729	0.23753267456663832	-1.760990574693414	1.4731898227971263	1.5926085772723737	-1.644603256844529	0.4797916397902746	0.5393355062650476	-1.888519863092807	0.9878660313539745	-0.9405214785290299	0.3934047749161362	0.1603077869524673	0.6280598636104463	-0.4696209126204871	-0.16454265639903445	0.2232954014819988	1.4065935451498928	0.09593103208285576	-0.5685955098512819	0.33353567204976564	-0.18254046796127757	-0.017868890991393372	0.9450308230813638	0.00996064056145909	-0.33858134406443297	-1.4102817549017985	-1.832638473312697	-1.0438207196134457	0.9926745708531417	1.0367030878763477	-0.9675084484307643	-0.6633102109297718	-0.7976129389982597	-1.568329894520119	-1.1529516733696503	-1.5875575209632724	-0.23227931326962378
RPS	10.0	-0.5459477900594394	0.44836559082440175	-1.429081643630542	-1.3772091097877865	0.9529799285722363	-0.40747804404803584	-0.10660186481029855	0.211131440607987	0.8865880468338654	-0.5904939002590355	0.032292271036797854	0.19481186854491003	-1.2696056702076128	1.5961447149885686	1.6007239567496216	-1.7872548548838398	0.36791695468843394	0.8717974188542447	-2.000441993033187	0.6690067090408921	-1.1113674849609219	0.06172190337420042	0.013451740083974812	0.4145977340419293	-0.6905148184555535	0.2637798653792664	0.480627594799529	1.036194553529429	-0.091886995585341	-0.4941772413508567	0.2506486180203141	-0.37339147169521	-0.24303798876247182	0.8763878303045836	0.15901330790418763	-0.3764202783720863	-1.2946764898699679	-1.4814491660808398	-0.9976902151234877	1.0593543379224613	1.0304567752596934	-1.2187538671316138	-1.112444185721219	-0.7501955585070209	-1.4175962850691803	-1.017267903660144	-1.6390370377408783	-0.3638193130240884
RPS	12.0	-0.5870072400854711	0.3154648719378675	-1.5209372579014386	-1.4426284428989133	0.694010119939198	-0.6221178104330328	-0.43818587361384725	0.46702513796488787	0.7511944071371206	-0.8154882200239273	-0.12864743264321915	0.28563437077649295	-0.9705735443696416	1.5100090610015806	1.5466832181706638	-1.8747938919069909	0.5229182035132254	0.785232415101211	-2.1229194334746557	0.08843699525437113	-1.2833059937215985	-0.12472315306858468	-0.13268053665262552	0.30024965087259553	-0.7779093816899729	0.5740658985251494	0.6219534831818534	0.7102799502084024	-0.33070572806254217	-0.5444752331177433	0.1971277407283896	-0.4490627717087191	-0.1916852612420111	0.9632419511923426	0.40608942283352967	-0.4111483596540961	-1.1402546024778708	-1.2761206952677313	-0.8068494171309248	0.8338468734430858	0.7787710758690558	-1.2481972777919705	-1.1457889559951788	-0.6592479424348214	-1.4095595437888335	-0.8121856181906318	-1.5216606414650058	-0.5578313942257365
RPS	14.0	-0.6159648119183876	0.2557908766437677	-1.5076577315517568	-1.4412692622245404	0.5377257640692215	-0.7024014211251352	-0.5224663311325379	0.6626739260997475	0.7376784132975048	-0.8584990950353782	-0.15678723233946318	0.29118594590793856	-0.8108469654860038	1.4782435265498195	1.5065454681732657	-1.9204811497071128	0.6998910580518933	0.6133734625608138	-2.1774385264063247	-0.43145146265153594	-1.2834547812372283	-0.1483578957251315	-0.19970876483469227	0.24921226220791867	-0.8108068440433025	0.6941974902517422	0.6740480955308712	0.5656698361356031	-0.49840376959250154	-0.5536756012119842	0.17222183431283905	-0.47745433827889444	-0.1011731932447515	1.0662022438719656	0.5312278157908193	-0.45708247399440133	-1.039441803254455	-1.0726111282819843	-0.5558956898648858	0.6963560443309477	0.6258825405968971	-1.2128007753627756	-1.0587803023902662	-0.5898392350678394	-1.407105117535221	-0.7298364053345034	-1.2921180277143436	-0.6183365014551744
RPS	16.0	-0.579210826841111	0.21411114053724617	-1.4728080661956826	-1.3932861709589406	0.5228995580156743	-0.6244827352578916	-0.535036008760592	0.8380831945836759	0.6538566708458827	-0.6922649571507495	0.08057994064356329	0.2001209829949056	-0.7275702612489282	1.4836534730927144	1.4926099549336322	-1.9517828651480098	0.8096383141455471	0.5279640569581394	-2.203015004983023	-0.5750895280194025	-1.2238451325994295	-0.22795635317572072	-0.20626793327007958	0.21898230400046856	-0.8623935548853134	0.6992388479413334	0.6745286993647309	0.5354105750977364	-0.5707180910648885	-0.5134619432995532	0.18890243220733094	-0.47117226921561206	-0.016279488829788052	1.1381285005604855	0.5119145274552525	-0.4600921452095976	-1.0484843433412576	-0.9250638155159103	-0.4171940899629164	0.528159306231568	0.5923231158260627	-0.9867583007262898	-0.7196732191445496	-0.5390645108315427	-1.3967974637020517	-0.6848075737146333	-1.0981671236738317	-0.6724035808335576
RPS	18.0	-0.5438308181980718	0.18887387406564388	-1.3316223442727093	-1.2887725373659096	0.522518568794111	-0.5405964955728922	-0.4954841452459337	1.0497429117112633	0.634292034715462	-0.4714054123077525	0.04531514403658233	0.2182099679594157	-1.1663322096663165	1.458283677127797	1.5169069056206295	-1.984326227714807	0.8361550287761121	0.5053758252507455	-2.276379154812543	-0.38293500672776243	-1.2060690849621658	-0.21303184995895988	-0.11466737024717231	0.2970111532419225	-0.9127774018017057	0.5745633526341235	0.5491042801275384	0.5872044022178516	-0.5967164180230308	-0.3105949316447643	0.3474131838220017	-0.35693956016909745	0.01623092586225122	1.197256879287543	0.4916003209666569	-0.3418771799551844	-1.0906673146025059	-0.8305864644084578	-0.34517342063381307	0.40080024333250613	0.778874686549232	-0.11387628061494229	-0.40030767721259686	-0.4402784438542401	-1.3692152340542045	-0.6976392789408165	-0.6713361738172614	-0.5789925568540478
RPS	20.0	-0.45718973992959316	0.19748620956810653	-1.1440042870288603	-1.6484646336181203	0.536216360652926	-0.5537113202933692	-0.337739454671805	0.98890918011083	0.681286206046739	-0.11753877046782922	0.2588780446584918	0.2506774545044804	-1.8201365943748569	1.000004552195431	1.5337458651669313	-1.9973000353742438	0.8465827046441267	0.45160592185478843	-2.369832545572876	-0.3484489936658761	-1.213944909565757	-0.18394756784448113	-0.07400995815031232	0.4195431822842381	-1.0655845912899768	0.49067992692324924	0.697934874400402	0.6540819262883396	-0.5578136851259339	-0.08930478073789994	0.5485141270353553	-0.16304177692138594	0.16935181433723567	1.2593867195949582	0.4280597203386035	-0.4024511862727236	-1.267052916332785	-0.6551020277539246	-0.26761736241932105	0.2995234449856807	0.8216638906935898	-0.018071726065794862	-0.41121079969116775	-0.3186107266585058	-1.2593405879818753	-0.8032141610793955	-0.5127064403405625	-0.3834570926831452
RPS	22.0	-0.33124010492296424	0.21055497422180783	-1.1696064271805702	-1.6883070551160073	0.5042255641018009	-0.5682282160300345	-0.17671124608257888	0.8964024001208061	0.8056468862535644	-0.0426981463422772	0.27135320446691075	0.3018384270906929	-1.9403044026499028	0.5396587152633893	1.5224128470124183	-2.0427604207334435	0.8196180082293729	0.39128259610005145	-2.383944092922399	-0.3032468667964411	-1.1970598254619638	-0.14103962208470122	-0.05831265936595858	0.4253988705546464	-1.191064990476214	0.506029187794036	0.726628743322158	0.721600495995041	-0.4933476928372897	0.1283895323277713	0.6651034156738724	-0.111452609575364	0.2737357625684982	1.3149325708051538	0.30689143430697274	-0.37384147930048456	-1.3224977202256392	-0.5337800135251791	-0.2334449618618439	0.2654941870392513	0.7509721552780466	0.036458370184827206	-0.33419524463728756	-0.16148935807027034	-1.355387358888453	-0.8438899040114781	-0.43995333569702266	-0.29165603939787793
RPS	24.0	-0.25332404942625836	0.22470612024035308	-1.163704178878041	-1.6745744094612114	0.4674659842584074	-0.5342497831433085	-0.044022540264200535	0.8870390759954018	0.9160955712365035	0.08197218859300973	0.3536773539008135	0.33146498727087836	-2.0124734769211945	0.2978940114876953	1.5356754886348423	-2.0176298722157435	0.8122083754662557	0.3270048399410509	-2.3667022999291167	-0.28624623247586245	-1.1149814932373685	-0.08433781314950393	-0.008503833568366443	0.4487091199605397	-1.2486205913072241	0.4756361008430702	0.7341886539203021	0.724452389427035	-0.37306914175373346	0.2388810052081658	0.7629351855542427	-0.04868968086871071	0.3159855286319645	1.3332416082921814	0.2502541536746343	-0.2673629902945998	-1.3494068439240252	-0.5066311908952589	-0.2001737236824553	0.26138284666241035	0.7128220581983911	0.1251990725719139	-0.15947522899428698	0.02984285632216017	-1.3500016871715326	-0.843358211870583	-0.4236681522522318	-0.23208963568714985
RPS	26.0	-0.14992017253467865	0.22720341189392146	-1.0872743259755095	-1.5842069911964567	0.43658993225022796	-0.4603244683603546	0.008257834731071405	0.9278544931783465	1.0491366491609881	0.1851786143741758	0.3881741369695226	0.4014555044930453	-2.123715020695971	0.14431357084169077	1.5128777771015274	-1.96585152575302	0.8475976850325336	0.30902204649555415	-2.378536901820964	-0.29113579610210466	-1.0039116472416105	-0.01588639329963732	0.1330599744582224	0.47494838287132585	-1.2495919646759095	0.4539240730493101	0.7135847492331873	0.6670037366818279	-0.28794563714871246	0.38646584086879093	0.8951022779050423	0.007428748805171047	0.35084608976135073	1.3183508922729728	0.19426435882461385	-0.1296096886055485	-1.3532002768710856	-0.4946512867740099	-0.15740970672098348	0.15756649876269327	0.7118252675570869	0.25014338895685845	0.2275620428492806	0.194980283191632	-1.2441717198633324	-0.7964683707545458	-0.39004445740176097	-0.15139234708889446
RPS	32.0	0.22022329899522572	0.33795644740877506	-0.4950444986781452	-1.3835148335799938	0.39347359227709566	-0.29766593224927673	0.06555211289825945	1.04750119610825	1.245979028627597	0.48828417330149726	0.5461868184200044	0.5224759298091511	-2.6479267617983377	-0.4501097266289343	1.398885699760877	-1.6644746614442947	1.010798760863141	0.2730827854231377	-2.140272580897045	-0.26828227322508613	-0.593115895505786	0.21867191804842576	0.5515830107311239	0.718084396131934	-0.9360297621988405	0.37738104375274245	0.8122436329146298	0.5461520394161171	0.024194919435260864	0.5986562421228829	1.2340686756497081	0.29979458237854967	0.3782042751447435	1.2759607192502378	0.1356386491108626	0.2798626636667799	-1.3829466431266983	-0.42886611412179787	-0.06417611826858916	0.24778314137361868	0.8331488769713183	0.5917966001423781	0.7860038862224824	0.5554464728687758	-1.09129050134757	-0.6593977344725014	-0.3682160011353689	0.28678662376500286
RPS	38.0	0.36765282529830284	0.4280482183097226	-0.1216898766897899	-1.3081916219590268	0.44011983541914546	-0.06142234965948845	-0.03491447068480304	1.2320838239386518	1.2469014295729335	0.6005305533816723	0.764079734543781	0.5114088234191599	-2.7890331774747104	-0.6666515847785988	1.3457058496932184	-1.57612079239097	1.0917432962390914	0.2657600506222155	-1.969344889116048	-0.22250805851532493	-0.3385489162742729	0.4431178576824573	0.7411225711917535	0.8654799934953271	-0.3882380731835785	0.43219961876897056	0.8472734046734324	0.4899568664585615	0.35480155285780013	0.6421389161340992	1.3645773389872369	0.4519961587696012	0.4547178690514072	1.25481847922873	0.11009984606929413	0.5248003587744379	-1.3976637121622315	-0.12230907995749973	-0.0219146238596454	0.35204278152422563	0.9620160201507402	0.8858084738151824	1.078447576377081	0.7183248192000494	-1.0765406898534613	-0.5454219822222266	-0.2379261306392464	0.6308617495399601
RPS	44.0	0.49878972443828795	0.5323933867481019	0.18320064969938796	-1.2534311264724036	0.4161369489908616	0.025919594710582434	-0.12114101328269718	1.46354308055583	1.2207958401995547	0.6154752744735997	0.9685811540631957	0.5107679451814949	-2.794831251754257	-0.770698013976126	1.3015415632744847	-1.5350340190629055	1.0799417653005734	0.39105675350727653	-1.8986699572164285	-0.21864659343067658	-0.44544183361219325	0.5197134789086755	0.8483597874506693	0.9742103070563888	-0.14153075711013943	0.5369366521546105	0.9013587686026658	0.5494361418350132	0.5036963122077356	0.7701275962820144	1.4269233298515585	0.5609317929263562	0.5606839853474108	1.2547347014042411	0.1363218928177899	0.6998861239012613	-1.4183456229196154	-0.004143574917723515	0.014439296541025826	0.6613971521723089	0.9763533170317151	0.9368935691336303	1.173321935333097	0.7879147826812593	-1.0338449590346772	-0.5204631789216461	-0.08575198295157545	0.7746028468792742
RPS	50.0	0.5470648132069961	0.6475394667910085	0.35259760730554696	-1.231116895346371	0.3605579853185386	0.09913248537171396	-0.1925845950989839	1.57914268057294	1.254549485547246	0.5915062199625521	1.0942154654291596	0.5931092356480573	-2.827485076422053	-0.8162524621418682	1.3072362359109508	-1.4404174446200744	1.068575059216278	0.5050393513153398	-1.8653391129383632	-0.1358316357657995	-0.43887596831105935	0.693349922176768	1.002292507781863	1.0291447306942412	-0.11624832411822543	0.6840435675759347	0.9532643377953542	0.6163637702444796	0.6117726049039078	0.8952923666727834	1.4280392087918046	0.649507454140358	0.6031823859553841	1.2425674348256734	0.15722311830988148	0.7882716288755213	-1.3651181118630134	0.08010033488365036	0.08222242878251047	0.6734995047493554	0.9550633409800542	0.9712445440846593	1.1888015147859112	0.8086285288581536	-1.0208491230595336	-0.503557884498625	0.006552062203215555	0.7949347766851271
RPS	56.0	0.5341941719118973	0.6892000412927068	0.31558170446558165	-1.1901124607229876	0.35071870600361343	0.12790501918285896	-0.07786632192804124	1.4058410682335591	1.378052681185712	0.5613188220536282	1.042234878778739	0.663461746410066	-2.7867249969189865	-0.7490806220367329	1.2998659831064838	-1.2651057577069569	1.0557271712689082	0.49083841305379716	-1.7891918695907534	-0.11452688258282326	-0.3787546061967299	0.6684643836774589	1.014863228558125	0.9769104408420913	-0.1381827533514815	0.7051588125303212	0.9190104615357212	0.6423806104540385	0.6215187656426523	0.890370394115073	1.3806010593275408	0.6522461373066414	0.5907773855171561	1.2199997801149947	0.1435719894812788	0.769494566006307	-1.2851404916568476	0.13230386969060048	0.10547123817684047	0.6364167952120435	0.9013449593975834	0.9085298617112917	1.1153431072964752	0.7313455596157751	-0.9699267454576043	-0.47090458411976455	0.055847264187236505	0.7434656742942846
RPS	62.0	0.6278652716299605	0.7086012192152223	0.4344844245076458	-1.1894204100057986	0.39308734463078876	0.15771707993004824	0.17687015180318943	1.3331588491238657	1.5099219401102781	0.5514801746868413	0.9133510009069045	0.783045728132234	-2.8416438138960878	-0.7572668805261851	1.2929882590385782	-1.1968357160282268	1.118784712330996	0.5484505347536656	-1.7508808077253586	-0.16721479889919627	-0.2511529373416172	0.7834747420428875	1.0640776572052226	0.9761744197716654	-0.12741666053787895	0.7081188502188999	0.8890513225664609	0.6583858317754779	0.8128071277842125	1.152496803669605	1.35859520013625	0.7664729872128117	0.6326503324654122	1.4349869923429819	0.15447895454763758	0.8828715405967518	-1.413222389294051	0.26916224736731553	0.15877572876360194	0.7570345292937816	1.050557962105909	0.9475757455981372	1.140793628822151	0.7055128376303913	-0.9415413568307797	-0.4933519071684876	-0.012673177683299305	0.8391329521671905
RPS	68.0	0.6993575903410754	0.8179813492486971	0.6065769039466903	-1.1882629445311699	0.4125388762529397	0.1565526132822766	0.3212482301361452	1.4959772755842322	1.5020533122814055	0.5646103947961988	0.9381376794195543	0.9170961146839404	-2.8845012774774608	-0.7765089679947951	1.2992212960314435	-1.3285564761678874	1.198489143237509	0.5950792091821372	-1.8046518860156742	-0.1118308452839747	-0.15718555136080445	0.934149010900018	1.0645612336477954	1.0723718999517364	0.0040792589569941294	0.8034897194191366	0.9177024283917818	0.5761307803343315	0.9594247884249375	1.2412277675218968	1.3572484562085396	0.8426524889009948	0.7565856514243675	1.610968247754684	0.17269441313740924	0.929272161900558	-1.4968083403125045	0.42166696718406804	0.20844402426805808	0.8782170535577608	1.1555888178619027	0.9837081816835825	1.176988681015407	0.7784069833044652	-0.920998612733607	-0.47804415764105596	-0.019134008375589213	0.9544848580208708
RPS	74.0	0.7686895258021356	0.9227755183671448	0.673156282237451	-1.139339070976792	0.37949453716724196	0.1946202247585088	0.4408113766541493	1.6950891610268661	1.5407375032475183	0.5906307728953414	1.0411977210072496	1.0064815450847624	-2.871017457238227	-0.793602372655189	1.2894099113448159	-1.4536361079504816	1.1838745075012003	0.6312685099867197	-1.8199190816714308	-0.03366535912169941	-0.09065661072065312	0.9697694346136585	0.9916398449249257	1.1106112710381646	0.09710268473576024	0.8217105112717086	0.9506454253773767	0.4929155005460018	1.007059871209311	1.2047542873384796	1.394360425739434	0.8723688337303047	0.819692407238944	1.6677307888222326	0.19575761283750728	0.9868926588249397	-1.4887505560965744	0.49890461399745434	0.2516143662631756	0.8881364684544921	1.1877673826684385	0.9178484125036338	1.1605680463922625	0.8012862212342317	-0.9200225345694324	-0.4480270423349252	-0.0870750705860399	1.0392234779785003
RPS	80.0	0.7473021563211278	0.9927196575365008	0.6587343355279636	-1.1617246528340142	0.4243720852347386	0.20648198325038072	0.509340781250644	1.8748670063456083	1.6243147368754582	0.5974036888591073	1.1793315984999129	1.0348929709098786	-2.8329752175985057	-0.817910369563335	1.3062791592022318	-1.4892311860655976	1.1517222296905516	0.6508341044660666	-1.7988884183775864	0.0013994145757216872	-0.1282278971847262	0.9301033971960295	0.932705601787304	1.132649471832774	0.023967242177732672	0.8187853563932566	0.9647319459284207	0.4669053819557309	1.0898575242012145	1.0855943035946467	1.4402087042603278	0.8874474677045269	0.8485146266242439	1.6432522943935588	0.19914837624472367	0.9910904864121753	-1.4269555188039977	0.5850158834111594	0.2778571274504159	0.8845896437138141	1.2161141868531298	0.8502751686016552	1.123192052668227	0.7826047057815348	-0.9287878895604165	-0.4434905114758884	-0.19807346625660466	1.1087765319419949
RPS	86.0	0.6877983471676504	1.0009040359632808	0.7028247752024585	-1.1612690248413247	0.45764806850266	0.23350186890168145	0.40383958507940704	1.913020423283055	1.6180319296371326	0.579669638458238	1.227494322639006	1.0396238014093122	-2.828667906429382	-0.7919105130472363	1.3435426376372959	-1.4839885102264805	1.1658631398850556	0.6675473972750324	-1.7357115318798075	-0.023640072289162924	-0.12677427025763788	0.973631002195945	0.8940428880719786	1.152445252672433	-0.021036751851277163	0.8906330135339324	0.9831453506599741	0.5799729435195217	1.1835296999086113	0.9885055693763031	1.4294287477041308	0.9584141713775676	0.8446753830644628	1.5165424328235744	0.2130886432855201	0.9880016140072369	-1.3479626073833615	0.6887890044912142	0.27767400810694653	0.8678134122336748	1.2490806964105654	0.8272124054776618	1.0327911353169241	0.7705963982775789	-0.8926259920292183	-0.4311272160338749	-0.19456876581053592	1.1445478796389725
RPS	92.0	0.6308243568545476	1.0258647914455963	0.8034711746354531	-1.0831662869337968	0.4692257197936631	0.2588745372546664	0.3217552003801546	1.8039456780179712	1.5537073086132513	0.5425453599008411	1.189668493676719	1.072972928684575	-2.8395941285081645	-0.8168311053190939	1.352170533972556	-1.4331855796341106	1.201562399611621	0.6833129967835331	-1.6406744239449054	-0.011892720269683741	-0.19173139942590578	1.103754624088381	0.9370676028005873	1.151785547356711	0.03707456994813536	0.9928943726530487	0.9747550333979106	0.7680595555084795	1.2330680589634107	0.913609742324619	1.394330257404713	0.9761450071170132	0.7927681287136025	1.396690123793784	0.23110047277437504	1.0258145264861338	-1.331025780184823	0.8409328803818928	0.27071075835522407	0.8633041771142765	1.2891708805887387	0.8474899539689142	1.0043197687958352	0.7662859530752796	-0.8358703257956289	-0.4108201247618285	-0.1376817706007622	1.162172417343808
RPS	98.0	0.6253908009078744	1.072011638661475	0.8903737481420927	-1.0394819635288925	0.46339141379184706	0.2880098968721648	0.25384282443096584	1.58691948676483	1.505721600018537	0.5157407542345605	1.1666332289878583	1.133340478355951	-2.8388511076041554	-0.8874950451141164	1.393016983641491	-1.3784261619860498	1.242143046747848	0.7330746975263461	-1.6157292226573303	0.00952793468061913	-0.19330670950644083	1.1270491168110162	0.9331158712719143	1.1343078943121392	0.16799991988559476	1.0548232507737663	1.0443945597795234	0.8700388439243253	1.2447520009628288	0.8926060284364873	1.3312919506927476	0.9568277005873373	0.7814472333236718	1.3501314030698224	0.24757342275591743	1.0582317490850688	-1.2986263190329237	0.8470515321584765	0.3416367532250941	0.9099670127712393	1.2455266442296005	0.8727359124157124	0.981482803867569	0.7524046062687314	-0.8141270076324499	-0.4020217003402534	-0.10201571635294138	1.163621404221734
RPS	104.0	0.6430248126287929	1.1142729603732515	0.8290492661206492	-1.0087073668191775	0.4486696600409072	0.33582611038090265	0.29729261495373654	1.36371871437419	1.3909237497243951	0.5121694515745323	1.163442494343208	1.1500806216059671	-2.8165381674871854	-0.8873241029190231	1.4079557390347406	-1.306140296112174	1.2154200585552728	0.7671593867604924	-1.5353111805336401	0.04801710154637664	-0.1064709861412633	1.0704686631860918	0.8774814426495986	1.1376116530466969	0.2378267130184509	1.1001783240993335	1.100831833052893	0.8479819621124065	1.2675515685569632	0.9801440403895596	1.3234973743025271	0.9739526699469607	0.8574264786551055	1.418699350617233	0.21918928761163986	1.0852533683632077	-1.3046732417195557	0.8867505155165486	0.4030112421784929	0.9351926162154919	1.2435187385448467	0.8762708518476036	0.964302714590241	0.7483967197175035	-0.8067316829204375	-0.3728686324561537	-0.08660959077810457	1.134356391503649
RPS	110.0	0.7046777650117984	1.1194588114552138	0.6881368855823572	-0.9522163354933125	0.42420190165413885	0.35855920557353477	0.44990426414714246	1.3519346135727353	1.4957892777516373	0.4949798775957873	1.1255460380139826	1.186877463935556	-2.7884117722041237	-0.8629886831022331	1.4103545878503376	-1.2196751907714902	1.167828087719109	0.7945489840319669	-1.3682663645702215	0.18474231344557818	0.015185930939580015	0.8321177428752572	0.7464106469946146	1.116848990760715	0.349208335789287	1.1366412090270934	0.8743688914676442	0.7911258812369654	1.275813809657546	0.9181985370617898	1.2996995464085048	0.9922254533709359	0.9373802303374745	1.6487296359956287	0.1952306734934711	1.1117132127081164	-1.2682599579991447	1.0195223527828	0.4375099984565217	0.996602683749012	1.2667740848106477	0.8608386496577941	0.9221800812065987	0.7174369732571727	-0.7678713834437861	-0.36356855271655736	-0.10156752065896195	1.162250292466472
RPS	116.0	0.5629690461420522	0.8244249254439746	0.4572092420193803	-0.8011821905803058	0.25063759899008475	0.26530804370443123	0.5875985264646493	1.19447280229801	2.5111689023734756	0.38386311760909886	1.1118008046103487	1.0526104389873263	-2.729362568434234	-0.7703897610907637	1.3087457484099099	-0.47122059184184134	1.1417525634460985	0.7984607558230179	-0.4995469562123374	0.6098609372955172	0.08131418193465777	0.46975435906808133	0.4511072947647741	0.7733335941594183	0.18563880261967625	0.6714612057576262	0.21788326345949785	0.6564231150418968	1.0154867963044734	0.4285575241242325	0.8162212217084309	0.7028645666154828	0.8507860997959168	1.8494730161961412	0.18624794544058845	1.1274739462160546	-1.22137989905121	0.9439183181170703	0.4164864276122941	1.0137719209003675	1.2299971768400606	0.806880914400676	0.8716001524536594	0.6650902457145149	-0.6783884511086562	-0.3698756956696507	-0.16858655615140497	1.1670366695017058
RPS	122.0	0.5677561268169331	0.8078704502668569	0.45621139798485594	-0.8112887876167084	0.2474450353257218	0.287448967337105	0.6035340356839983	1.1643942687744027	2.5384140158479975	0.3853775674945773	1.1076131519679646	1.0807159504658876	-2.7391242921056005	-0.7280232063822754	1.3051029649292882	-0.4627183931817371	1.148375597236005	0.7995761088195491	-0.4821695250587409	0.6097821721615395	0.10972463011836105	0.4657347612014142	0.4458091240816398	0.7657920965763967	0.18016446892948976	0.6554278565842467	0.20472062042102293	0.6132856174902036	1.0192941953202723	0.39171653030271253	0.7775293378188326	0.7033051565127083	0.8624572512316614	1.8394902293340343	0.2008979848551533	1.1458483922873772	-1.1981361046383097	0.8621058689721087	0.4061503187778454	1.006289696662828	1.1645047834195597	0.7684520426845854	0.8675448477615089	0.6323552049368409	-0.699172506396304	-0.3791547519497241	-0.17966616373303235	1.1976291183615562
RPS	128.0	0.7176277234370649	0.9708648015200738	0.550400283978738	-0.8961058258890408	0.3760640688384546	0.34821318795887113	0.6508897934957846	1.1797347057220253	1.9303181730960894	0.4545070375642588	1.1482746063389908	1.159975018824642	-2.7809302360694734	-0.7602525450872557	1.3958897778140493	-0.8163661241210451	1.1624422634894493	0.7469477303054897	-0.8243582688858966	0.4728946648052626	0.17853997114586587	0.582670430674246	0.5732867095799788	0.9008269010894949	0.2564634729820467	0.9079669637293778	0.45828309068837864	0.5611141830636714	1.2061029225250106	0.5330642693296911	1.0620840753543095	0.8792975280133247	0.959994429095424	1.8867521187340122	0.23830854315676644	1.146429362732384	-1.1383811014043965	0.8781981200197059	0.41578597343126783	1.043731532230307	1.175327186835851	0.80407380180555	0.874430437493719	0.6416971335998062	-0.7674642604187498	-0.37427265873956994	-0.15876353933336243	1.2120901547542748
RPI	4.0	-0.3358107051173544	0.6990368426386915	-0.5132639647636991	-0.8910420315551347	1.1574858765965783	0.4521994354885135	0.10700464437052128	-0.05264582415442771	1.2271750209965668	0.27096952269097085	0.5504363793241368	0.5344381135214734	-1.1517262724006767	1.561423011731455	1.6274966634572066	-1.3598091009639117	0.48196891663680397	0.5197913771151952	-1.682077542694094	1.2867923534024786	-0.6018894639025788	0.4148231589723058	0.2730430543637171	0.7078429342094463	-0.28874773818628613	-0.2432535684957582	-0.028912681194812974	1.4438530572076265	0.29025953571464685	-0.5295875380590391	0.40862689782399203	-0.1315311710859955	0.2002064049794308	0.9240227303752963	0.10888267426868144	-0.11218992464575665	-1.3529497566349777	-1.5841618767184715	-0.9528236804093966	1.030205728383365	1.0989915816470346	-0.07934650410367516	-0.3459237923128139	-0.6802771675050294	-1.3445731372686203	-1.0806885761190441	-1.5268623414045819	-0.05611949258156612
RPI	6.0	-0.3479604710836258	0.6707791487590481	-0.6081943304746612	-0.9501815116177961	1.151284423194007	0.39343956253533413	0.049905013269806224	0.025419493499213148	1.2515199268387018	0.26238712847947804	0.49325812686576687	0.5465535687177188	-1.092584298749164	1.7587777706285992	1.6326638774144602	-1.424053801974211	0.49875558866952535	0.5572869428728549	-1.7680414977064045	1.2756774494150307	-0.6315464613191938	0.3723955540064803	0.25036840366426666	0.6950954571804744	-0.31750517365762937	-0.16852629242406506	0.026524876523621517	1.4298572128422404	0.2606298329160313	-0.5057335398570814	0.41919976173963136	-0.1805469190365329	0.2067381767672745	0.9323056410325925	0.1394689176629809	-0.12536214599579645	-1.3822540707503812	-1.6052907684413245	-0.9700869453829851	1.0659423545539073	1.136836367717722	-0.1904182807623973	-0.42603465693020226	-0.683417544211058	-1.4618925914527614	-1.100667992140354	-1.562025037408063	-0.09145957471168054
RPI	8.0	-0.38688436428487966	0.6591868009871504	-0.6807265749034117	-1.0124399345694544	1.1820479405048174	0.358358988751347	0.044874854213716606	0.07903383984245549	1.2930858332693944	0.2573365290150503	0.4776405601834305	0.5591970242875497	-1.0803918379038582	1.8300468885566217	1.6896066750836718	-1.517237577466876	0.5154751601743016	0.6434480935090781	-1.8573875399417918	1.282719976646063	-0.6578185547316192	0.3181494044413284	0.23902812506934584	0.7030668845075027	-0.3592962678451916	-0.10373011680239652	0.06049632278768035	1.4796839516860392	0.24547302100771187	-0.4597847313632578	0.45750413667221845	-0.21545036418972024	0.19590155969690085	0.9490651064159585	0.1805473434811167	-0.1418455863310251	-1.4154714416492233	-1.656557997393749	-0.9924720461717941	1.142528791606201	1.1858581567071407	-0.2587944504918046	-0.4928411145301322	-0.7051003042352343	-1.5163729057817967	-1.1205472312308238	-1.5918559147876985	-0.10143928493972873
RPI	10.0	-0.5038744747390227	0.4244003612531726	-0.9652440316372185	-1.26655422040929	1.1197655726316236	-0.0009788464171856268	-0.07426571809876283	0.4305532093482193	1.1009175044544284	0.14168459958226326	0.22139761224381602	0.5316462782744806	-0.4864989600455657	1.7720995896420877	1.695865229910088	-1.6260265970537726	0.44793898648500496	1.1477326401839618	-1.9763796828956377	1.0506995458775026	-0.6000680806053001	-0.012337392755549922	0.11762400785079767	0.545839446744908	-0.5897154527410878	0.33968157424148554	0.3351823102653451	1.164265916105214	0.1265183310647516	-0.1507444770436102	0.5587223682368779	-0.4034557470619428	0.013314563222442058	0.9406154645159024	0.29777317992279506	-0.16563732191204555	-1.277245576780642	-1.3705091369039881	-0.9292029728618002	1.247082372136632	1.2683814305293848	-0.6635354022686728	-0.8299463865755623	-0.6115687085380426	-1.427027890981277	-0.9942315276926809	-1.549530769069065	-0.17062896189943472
RPI	12.0	-0.5398249528501069	0.2786887034438415	-1.192046212301229	-1.3614110523240754	0.9539582020816525	-0.2730291171537199	-0.4947057991319515	0.816986739158568	1.0349350519003997	0.10999781499035456	0.0538861442020495	0.6541572046225433	-0.1821805228784152	1.5585714506914286	1.7115581123105792	-1.6470573876300743	0.6450244305943224	1.0659259203107865	-2.1507254342434146	0.6477274867262358	-0.6133207666322885	-0.2150250443340241	-0.005605251506999724	0.46418510486869874	-0.6821366981574728	0.6679902364165741	0.4931037593466172	0.8248313288368463	-0.047844426699784566	-0.06740201716715567	0.515247684221239	-0.45071375300684746	0.19610144969058838	1.066967498721952	0.5213973025226395	-0.20542810996618904	-1.1530926849107341	-1.1941152861065107	-0.7285228682663455	1.0623961361689058	1.153696837719805	-0.7151774185936505	-0.828532851366962	-0.43182746797143523	-1.4305480989849675	-0.7870223633742658	-1.3599877637443216	-0.15857243184147565
RPI	14.0	-0.5197037893833881	0.21150869507610584	-1.2322375510129118	-1.3570633736698643	0.8281780730310883	-0.3987853940884638	-0.6776453162419058	1.0635520264753868	1.0403745306980672	0.17926280575707088	0.014096347826810657	0.6729230275125451	-0.02402370312391097	1.4678086218043416	1.746059438025154	-1.64954231224661	0.8553143369998083	0.8379285992281316	-2.308734828191826	0.21781935254648083	-0.5471766761613721	-0.2481055585799242	-0.08881064520209389	0.4259151234175153	-0.6653436641252404	0.7994387480567531	0.5573805648469959	0.5755733695761868	-0.20849288354328316	0.029284304296164725	0.4817067520334029	-0.4484433422656188	0.30375407898397383	1.196073197080626	0.694711397470525	-0.24312115357568964	-1.098128234932456	-1.050234836787795	-0.48482046824220937	0.8880789829908463	1.0528051369818907	-0.6403888242080257	-0.7338575908557792	-0.2786034312769259	-1.4439208842708713	-0.691654889717484	-1.093737423976883	-0.03666743262233354
RPI	16.0	-0.3857560311707265	0.14386964218524426	-1.2119083152866428	-1.28837191866276	0.8098261527676638	-0.24232016595621952	-0.7032682936880331	1.2524184306683714	0.9588631051877472	0.3103161752474988	0.18122953263190622	0.5916479719811768	0.05412747850346241	1.4116909102569175	1.7605736689089635	-1.6608162190925984	0.9740699798856143	0.6517321020349937	-2.3850969649566616	0.0988285906665239	-0.4222589618698551	-0.32876763427808964	-0.10369490767816404	0.4021528222698546	-0.684280197984133	0.8259541335096435	0.5474475099608446	0.5228079844486315	-0.25842446680994896	0.11264556437806837	0.4874306033318755	-0.42723255623381934	0.36635478577681935	1.277358550643562	0.7201400255809546	-0.22191043208926822	-1.0998475416657139	-0.8767518039577219	-0.3351683367902027	0.7003651984967173	1.0431896492959036	-0.36121622280720384	-0.47845475082553673	-0.15542645768829505	-1.4251171856212115	-0.6460588114163303	-0.8870071700338126	0.04148935250843078
RPI	18.0	-0.2707231783527932	0.12017792295619122	-1.0034196916638596	-1.173824680061757	0.8249799593705912	-0.026922146614110163	-0.6260940085745507	1.4478858800037546	0.8973919042176891	0.4241228907800022	0.0763717086499874	0.6307152333438094	-0.49836302365021484	1.268753460356168	1.7690280956468294	-1.603894650407217	1.0123004961243398	0.5538443542975935	-2.442470018655714	0.26870377398786033	-0.3359108166485993	-0.324952410738939	-0.04847904479286807	0.49613280579904406	-0.6955487224771477	0.7131007712765841	0.4971579784162243	0.6361846132980347	-0.22795941369665132	0.34690555203266926	0.6306248134180784	-0.2977607614032923	0.42326449358784857	1.336670277664225	0.6889534318130546	-0.10306075895846904	-1.1237161992182911	-0.7901831425600093	-0.23541068390329553	0.592892226456242	1.1421125649782387	0.5128768921497577	0.02093885049254116	-0.025218407654967585	-1.4006841562827095	-0.6311979762774955	-0.5379266728971059	0.17191764018205918
RPI	20.0	-0.09883145253480155	0.13318722652831158	-0.7433980826846825	-1.371498693864418	0.8348813652198324	-0.20742789199592288	-0.4526216202639444	1.4375428209905807	0.9552372695014953	0.5867727347891225	0.3266499009158449	0.6966074929444727	-0.8460327638346283	0.5159283357499841	1.7837995327380478	-1.5020819290968335	1.034812652715471	0.40099567764964433	-2.477048931208149	0.29809164500305246	-0.22164219602899676	-0.3195982800663084	-0.0008940531072798911	0.6819342174959668	-0.8049773758253048	0.5846058597879714	0.6735789697260247	0.8200394411441142	-0.10988767430630723	0.6980154155202303	0.8640587821338427	-0.0646448058387775	0.5342996874486723	1.3891595523421834	0.6231483512742181	-0.05411708294745953	-1.2775824989562266	-0.626738048919487	-0.10270379661600207	0.5427891915498748	1.2146898813575724	0.597566960529777	0.07952133068415414	0.12493365578171364	-1.2484308298181752	-0.6701563263735782	-0.37530748539330133	0.34617827726057
RPI	22.0	0.09011303453369283	0.15317268389584648	-0.7277676256835948	-1.4049355835553252	0.8298650476992825	-0.24983233654828002	-0.3302922402246239	1.3300168734162447	1.0442705229399156	0.6376258864166339	0.3419743557419536	0.7617594671758278	-0.9361565414854676	0.11213603788007644	1.7930096933321893	-1.4515655111315986	1.0090690882852484	0.2374074130319808	-2.5393790656344484	0.32695512335767	-0.12487805989989671	-0.2656981475202918	0.030040754138898014	0.7321899964380163	-0.8886473346588143	0.6002223723672877	0.705264662389715	0.926452742626034	0.006754293515239901	0.9132455151989792	0.9520400576199622	0.013697542990030906	0.6336603780586197	1.4359586101855528	0.5021473269645927	0.014844868266192256	-1.288381235204271	-0.44220090099873804	-0.007220149408505698	0.5103387243316442	1.1884402787565498	0.6301376922495737	0.16392307479480459	0.27447139765402256	-1.263291584403634	-0.6747233696374703	-0.2833590457841013	0.4448836335790234
RPI	24.0	0.17925305875327807	0.18679404661638732	-0.707787081797713	-1.3810096924722333	0.8008667201632061	-0.22500041571172272	-0.18170419130340304	1.272306388697732	1.096180660679884	0.6885253743057999	0.40846394459734886	0.8253262305304964	-1.0013863971866894	-0.04722106289896817	1.7853232657235911	-1.3538807559336654	1.0067471311904277	0.12940936871940892	-2.5463237071864135	0.346948002351139	-0.02135783722114822	-0.17860070675635994	0.08509386882463364	0.7995655951500502	-0.9201708886958253	0.5671445712585002	0.7278427677103964	0.8931910832282398	0.15800183725044747	1.0075079635200097	1.0286338290324542	0.1011618714504381	0.6977503683975599	1.4614542164327715	0.4663739618530906	0.152787364316588	-1.2800642676790415	-0.42241587433988775	0.022848679855504674	0.5105984710940334	1.1706785425210653	0.7089108850538881	0.32256855683053626	0.4517274762185105	-1.217270996503125	-0.6442687031025593	-0.30063651511285744	0.5121450930399375
RPI	26.0	0.3075251613409854	0.2317307601186738	-0.6021001313508637	-1.3260684856192786	0.7638705272292127	-0.15255031100396016	-0.08419138823498407	1.2454081656308378	1.2056742861988983	0.7422359985996307	0.4448595249417213	0.912156489042296	-1.119124524264946	-0.11917295269676828	1.753403060042595	-1.2462927900733232	1.0538755920072105	0.06510106004558579	-2.566289309168816	0.31211145870009455	0.06608771484923595	-0.08059987975195966	0.1945583046274952	0.8649352058681822	-0.9075948084092655	0.556600422007882	0.7118984526889853	0.8407254997250856	0.2703381065448735	1.0817278344121446	1.1322359615206135	0.17735354440402387	0.720656946683129	1.445690811963381	0.4681956552361096	0.3528326950084327	-1.2339869988657826	-0.3980430179501875	0.08370822382084511	0.4520473133650646	1.143484353685802	0.7866291784672479	0.6957383060491998	0.5964517921956302	-1.111244654387439	-0.5899266868756572	-0.2812443627435358	0.5657670783379666
RPI	32.0	0.6005683282514841	0.37105215778493134	0.049374687616661896	-1.1445790286485964	0.6585312898186527	0.06224346347533966	0.1856112996886838	1.3347858212543093	1.3439317056859177	0.9444057475421205	0.5991450203641825	1.0695171441205045	-1.8796688657358271	-0.41863170253260246	1.6594102168837472	-0.9395491720827386	1.1765727644671615	-0.07701726826955982	-2.3787889046883217	0.21141991240787558	0.3313422153683939	0.2899620108327156	0.6245937621148927	1.1483603278870318	-0.5686327411199977	0.44037107303357487	0.8002671663546106	0.6408596315030811	0.5811560007569623	1.2218246151149117	1.3709352042300118	0.4917339215314958	0.7891190157005868	1.4199523977815158	0.44883468986388025	0.7352629949989709	-1.1407497328518388	-0.23504068598743216	0.21855265801467122	0.5186520617984323	1.1964734672927637	0.9196911085879416	1.2221840326379951	0.8919284161655353	-0.9053661289438936	-0.4031119540343003	-0.2926002011682473	0.7894196686230728
RPI	38.0	0.6825407785755794	0.5006935204384714	0.3673584433454639	-1.0760915666100241	0.6515442464745664	0.29748063222573007	0.028790462007267092	1.467690436241244	1.233148551694409	1.021980152079913	0.7812818031861873	1.0695846749295974	-2.086038268112249	-0.4999694937920823	1.6051386014053879	-0.8684535467768312	1.244952040749607	-0.1488169739778829	-2.219796165330623	0.1900302321718493	0.4737655076761687	0.5779678441530814	0.858407084936778	1.2859660885533926	-0.10560976118739987	0.5270674478832935	0.8209800857929496	0.5317441957022554	0.7738087880734553	1.2219381766745332	1.5220407285271025	0.6280427125907254	0.8745482076610023	1.4183532256948495	0.495264628542896	0.8625268569446121	-1.0485260883772647	0.06409011736323902	0.29477476383652584	0.5852529862253438	1.2183077201268726	1.0326771174183744	1.4483674520888712	1.0181317871196298	-0.8608884306743969	-0.3193970948304978	-0.20128741193004898	0.9591678669710273
RPI	44.0	0.7396619621778255	0.6169970890594334	0.5879651853470607	-1.0688488355670207	0.6042323556528132	0.4111235642236402	-0.1455909522668582	1.6986922153916544	1.1013046610559871	1.0279293560900993	0.9540572572495011	1.0829863966145685	-2.129595201374239	-0.5366884471198002	1.5691426091767615	-0.8759976593793313	1.258044202065096	-0.11396774217744675	-2.2067983810328315	0.17490588485371447	0.48391750841427417	0.6722469439314224	0.9843981590286247	1.361676621035342	0.11114399173562862	0.6273558770172957	0.8665480558518269	0.5596978953143201	0.9038918414664945	1.2914482140339967	1.5792648621464285	0.7104432975854543	0.9552581238142321	1.4182199357255225	0.5109667499681934	0.9490753826867682	-0.9991792721283727	0.2630441436290706	0.32183728989332233	0.7262394757905504	1.1947731621509778	1.0559502975876762	1.523724597118459	1.0493243695137184	-0.8076400470971246	-0.2918274383442427	-0.07244650502173246	1.006251964356108
RPI	50.0	0.7887198071662066	0.7522462831395788	0.6418382667099399	-1.0637836296531211	0.5430459527458271	0.47427640210178656	-0.2245560118539714	1.8294867381000917	1.1291428545958861	1.0220051732675643	1.02684588275498	1.171294972302269	-2.1074970876473547	-0.5596427218219542	1.5540140237655784	-0.8252464341602346	1.2714999063989911	-0.05263098015763146	-2.2040168996189244	0.22412159376108828	0.5556216121178563	0.8099426778347213	1.1289697654874575	1.3766649336485224	0.14351983757192058	0.765719659577507	0.9399713999466576	0.6406695240849501	0.9783816506889474	1.3474819578554185	1.584432036639782	0.7697645580582183	0.9828746950342644	1.422308102324393	0.5294717856760304	1.0005934878570257	-0.9446682347721638	0.3625434359105527	0.3741215632711677	0.7209719084423228	1.1227498103416318	1.06555493625219	1.5253854140449323	1.048150279748113	-0.786942849995695	-0.2785293136476042	0.017185423226112825	0.9827566251792816
RPI	56.0	0.7761897661556707	0.777685137019318	0.5671864994581381	-1.0263722201292071	0.51596242902964	0.4691671653275046	-0.13163617120884902	1.5982523102862964	1.2292127296476885	0.9776852611110867	0.9775501184768635	1.2032027462973287	-2.072034226569694	-0.4951428415563997	1.51824575088815	-0.7050029725087704	1.241433915286519	-0.06470135797468259	-2.1161353046505424	0.21616885502899139	0.5534044321265134	0.7791260481065853	1.1279793076991744	1.3128109387346574	0.11427842504747592	0.7951633818763545	0.9124478030620916	0.6854209754028026	0.94110080817684	1.2958616231491347	1.4961500558729115	0.7681738235647408	0.9208279804780383	1.3929795447878033	0.5160534446054516	0.9702427846505374	-0.8802792845532756	0.4077893815830645	0.3882213967328511	0.7004543011378414	1.056179781840576	0.9890588969575395	1.4481848817673548	0.9691789410785024	-0.7591018734825168	-0.2788084213269597	0.05784219172794669	0.9260784034147731
RPI	62.0	0.8921618268835816	0.7841840218385656	0.7268886532478611	-1.0300606866761726	0.5513135106857989	0.4936096847718456	0.003933980811168802	1.4080945404068348	1.2562761848776904	0.9702316231455158	0.914904861239638	1.2768703893835973	-2.1008004879507065	-0.4164614351241046	1.522451050087573	-0.6215589225768027	1.2987653619877793	-0.06503017864380185	-2.0770519558438987	0.10684311043634866	0.5947645209867826	0.8734752873900188	1.1635735078992917	1.3089994716125557	0.13216026257321406	0.7970121932179841	0.8887313783454054	0.6234359243857553	1.051572701511041	1.484066167978663	1.365181974577625	0.8735459287850649	0.9622714918495252	1.5677735581904497	0.4673400113832809	1.0373916056980153	-0.9662229451898421	0.48719634507233384	0.4635292761813057	0.8200252969012544	1.1549854553347176	0.9941669693845065	1.4695473921342024	0.9390664595667678	-0.7275077729408874	-0.2825281140495245	-0.01440970039740519	0.996046248371457
RPI	68.0	0.9629096023012921	0.9061332460227034	0.88438861893352	-1.0389815881591729	0.5417316881390478	0.5214121871046437	0.1188402065620447	1.561162020706466	1.1778922110425027	1.0072055812131155	0.9507885814446061	1.3871982505220575	-2.0617151234000954	-0.41027101764387913	1.5642889664810913	-0.6439502613627279	1.3882173197812493	-0.0427358920561698	-2.1212081282228588	0.13384918249249245	0.6309843419048434	1.019991953487747	1.1414342238120578	1.381391031291333	0.2785095797158524	0.8911177198939902	0.9353546182930011	0.49377463425419527	1.1316793912234895	1.611411694965703	1.3340196529568582	0.9365269818480219	1.068229087882097	1.7113410103933178	0.4836722167057333	1.0810454576565514	-1.0212156633284757	0.6189121484695495	0.48039165817672874	0.9083666463827276	1.255050853819467	1.0213247801653673	1.5118030259114437	1.0048598280234213	-0.7068709069685007	-0.2712395258607545	-0.03237203935016493	1.0624802312949047
RPI	74.0	0.9876090855675498	1.0062633669914576	0.946325543404571	-1.006548112480558	0.4569642957395497	0.5632235842185055	0.21352089634676524	1.7427384489461646	1.104415154041129	1.0447073628005694	1.043200256914848	1.4534498610961972	-2.0558501927736645	-0.410156896457778	1.5667389739863753	-0.7450440929184375	1.388270907633747	-0.0014333369955389205	-2.1309828314644834	0.19268684505245087	0.64021829468325	1.0866908067102286	1.0845593084762408	1.4088188892202336	0.35013895190133354	0.9114041061977941	0.9684989796321753	0.3952624508786497	1.1493899549282693	1.5833594185808237	1.3783958784358472	0.9493665740847047	1.1038405098114592	1.7478902090416344	0.47558437254913905	1.1128270065472827	-1.0310529742617984	0.6589891712063431	0.4927734212840219	0.9041767995615542	1.2991156436515645	0.9723185199064608	1.50756170382246	1.0393662114678757	-0.7026274908583356	-0.25577821285041213	-0.10694647376026245	1.0962364591032947
RPI	80.0	0.9653638050093226	1.0723354492694388	0.9307726508290667	-1.0249947254854426	0.4787980853132901	0.5590171537207664	0.22591242199865333	1.9470321455036228	1.1389450829409267	1.0658320803291352	1.1424397301290694	1.4519338342395542	-2.0012032863661053	-0.4203230272225856	1.5549765204505028	-0.75787078833667	1.3547359482494925	0.04943675503716026	-2.107771597365573	0.22507109516069682	0.6479032633957592	1.0804184288940613	1.0224393810968486	1.4458844487796265	0.26808920273349024	0.8964864563651501	0.9681104933926097	0.35901527000174654	1.2373368306906247	1.4776958305337806	1.4289200248187761	0.9459997871035716	1.1308689674428132	1.7270901615595122	0.48741986698174905	1.1194401515153456	-0.9721020000113804	0.7128745812484178	0.49705863495753516	0.8959024014616038	1.3099283531614898	0.9112454918206392	1.4956504042142382	1.0317580585984332	-0.6858003285246487	-0.2518289966423701	-0.2048929026518048	1.1311139871206584
RPI	86.0	0.9768402554317149	1.072647839034156	0.9127207907766356	-1.0447075593748385	0.5228105896058572	0.5537089202334254	0.17187965604577757	2.0194744755812732	1.0740202832213357	1.0493584343794324	1.17630706687914	1.4465378078017783	-2.0334828027876637	-0.39518810950498173	1.5544665864025664	-0.7178362851510405	1.3694299651673671	0.008925138440062217	-2.0547850542679416	0.19647092147718062	0.6486375342354472	1.138721610448086	0.9841466478882847	1.4585075822074138	0.21085792141450835	0.973256816379922	0.9543488592668842	0.4810369671522284	1.2947018098186318	1.3408139458831587	1.4412562116879515	0.9837194246846072	1.114866525500569	1.6395152263690478	0.5003811759285469	1.1197049952265739	-0.870801391153509	0.7904468922957056	0.48390641493173636	0.8748794488815305	1.2954241975722454	0.8995616530457914	1.4259899080360885	1.0057488447333107	-0.6539736670828254	-0.23180768164993173	-0.19719762462650414	1.1469632868865154
RPI	92.0	1.009669331812244	1.120410837547492	1.0006251553222683	-0.983257667270925	0.5344638673280172	0.5549832487020253	0.15419003586892516	1.905570438914997	0.9883737919044874	1.0195973637638243	1.132255495589045	1.5028560240693662	-2.046168046781928	-0.4109351144519157	1.5450204446256237	-0.6501817907592472	1.4021274112169142	0.02511312390666614	-1.9807514125608336	0.17890943354646854	0.6747855462509481	1.2211053406926815	1.001245277355109	1.4472787181775604	0.2863455938574518	1.0759133719473468	0.9186796090593454	0.6058430670004252	1.322558584243339	1.2164298934061843	1.4042757136592188	0.9843395389200894	1.0900413757348695	1.5429521495982352	0.5280474528030225	1.1367791167855361	-0.8051592088249058	0.9151553517149521	0.4810333167790741	0.8620800975674193	1.3147712427394675	0.9276519786396884	1.4033158762241236	0.9846428456763311	-0.6152702719594999	-0.21953057919374755	-0.1440964729600294	1.145342937177844
RPI	98.0	0.9677667085837612	1.1718401803932375	1.1050489577172142	-0.9457216926457134	0.49502112321183983	0.581209173982474	0.18032457625613388	1.7186182327025785	0.9568651940038347	0.9979320471915117	1.1051036756073176	1.5457373327063013	-2.012355589771406	-0.42547280321865416	1.5965214389148288	-0.6340683005396703	1.434636287095763	0.0016751579277653075	-1.9567975212361486	0.17310725305820446	0.6830617136263996	1.2632255459953436	1.0143176234368394	1.4286993046982495	0.4080102237278128	1.098078536918969	0.9923854051079071	0.710914653198696	1.3436975135101183	1.189481984233656	1.2944691627343308	0.9578201590174983	1.083504572528274	1.4757561915900337	0.5377819675371424	1.144231390940131	-0.7822769102227288	0.9282603060547409	0.5341062874340866	0.9124469366956224	1.3029846377291698	0.9300131315481883	1.3832023676845941	0.9753430919612868	-0.5929096627270823	-0.2186989170634282	-0.09952902986112584	1.1627943165532406
RPI	104.0	0.9034743187806237	1.184288552829995	1.029936415756155	-0.932793074753959	0.4707493995735172	0.6273563367337385	0.1341158342238795	1.5381742993384109	0.881442061852489	0.9938842539212475	1.1012353916162367	1.5564926040545621	-1.9273929373483223	-0.4457741826359157	1.6039875979856126	-0.6632593333524452	1.4131470252903398	0.014088359685765337	-1.9418694314814047	0.15578799317297756	0.7006149287131719	1.2583468699554934	0.9707534866899762	1.4329370996949449	0.4515212113860823	1.1238679019809807	1.0539851604875705	0.7424630762065714	1.3650320009961467	1.2109167775618999	1.2417594790193955	0.9597509121375938	1.1420033447855311	1.521855545236075	0.5399363328844883	1.159594944657367	-0.8109143730962919	0.945780874212054	0.5710394354881934	0.9544903616714111	1.3185637414486757	0.91347836139024	1.3891485418922447	0.9689856889672681	-0.599432229737255	-0.19651477186380842	-0.09372749615859631	1.1521783057037218
RPI	110.0	0.9030744628299228	1.1872489463851594	0.9145545865172389	-0.8827454838079812	0.4540732320681732	0.6312010226313298	0.17517491242368063	1.5574654178135747	0.944376735400229	0.9954773665316135	1.0525342755876694	1.5657399343564222	-1.883446222745118	-0.45150384437146546	1.5860016306191793	-0.7372025216478442	1.3728801405883466	0.09200385407179558	-1.940575802885326	0.2345345476834775	0.7171333962280776	1.0838410775170682	0.8503212018474035	1.4307696704238544	0.5101451402244469	1.1454740539358421	0.9106111178021123	0.697250756407706	1.3285473489752204	1.2125767537535947	1.2363645894648008	0.9589663381356759	1.1700086650729529	1.6247894480002272	0.5305929699358757	1.1810703758561458	-0.7560274272757672	1.0191091851018925	0.5794117168423517	1.007259737863333	1.3232403733631037	0.8873164962270103	1.359723440457802	0.9228545818440654	-0.5971741609147543	-0.18312390185554975	-0.12536210375902185	1.1546433704588404
RPI	116.0	0.7909210202104563	1.0413633652963816	0.8564886637657873	-0.7814287369992176	0.4166991904702906	0.5360540919148963	0.19450816893820136	1.5412331160751354	1.7534217158172507	0.9351189033343873	1.052251194077494	1.5303383256342873	-1.9268697156687415	-0.5151854149637783	1.6201858482298093	-0.2166133377876603	1.3743134530529026	0.12645617544013957	-0.9073412444425933	0.7182751354744058	0.6627694502753664	0.6425325140235606	0.5672634013751284	1.093332877525379	0.2721048997463436	0.7383589147997781	0.370007757047308	0.6517441172926637	1.234002085294907	0.977915258372467	1.0775970401522368	0.7873419316024515	1.1205623382249872	1.9193160372088953	0.5381903515979755	1.2238435478645233	-0.7384104037524954	0.8934952489389861	0.5715659205651588	1.0267164991885676	1.2928702106552257	0.8563146649769019	1.3411827760987571	0.8755154867778068	-0.5796077399315467	-0.1842653688778096	-0.19435594557155392	1.156516011044026
RPI	122.0	0.8013836731413725	1.0068327412869833	0.8322501466751172	-0.7972935457577576	0.40306814633779486	0.5591725250839404	0.1748450066285462	1.546255184083835	1.8314238953174942	0.935510745423876	1.1124687872096402	1.5502744433647688	-1.9602582292453452	-0.4262230962313983	1.6425993089108324	-0.21475053099181732	1.3843755124494723	0.1431706023891587	-0.8571720743585775	0.7279341193968321	0.6522117488029286	0.6388508397539149	0.5598853615234206	1.0721032031476692	0.26594403082622803	0.7239996736077853	0.36874483042538575	0.6184851077662009	1.2491691215780985	0.8788571940616833	1.062387696127605	0.7797597293558455	1.1116220923449227	1.9202845741372825	0.5591331036346789	1.243273917123261	-0.7518228843104724	0.8298818812985466	0.5433077196679335	1.004886355499957	1.2387338367366996	0.824641812633643	1.3361074022854147	0.8386167854698263	-0.5969443209727711	-0.18347734179967104	-0.20001312442656557	1.1740603789987782
RPI	128.0	0.874083907724475	1.091823545866252	0.8237253328810757	-0.8432332333283552	0.45610901859044134	0.6228419363055815	0.254223835096318	1.477050777697063	1.2606968585576046	0.9980429408890067	1.144979741782281	1.5372041253569002	-1.970470768109788	-0.2872628489871128	1.6352152163648324	-0.5766068481762934	1.3646085265790593	0.11311269598699816	-1.459909711500925	0.5553839338550015	0.7163334823613131	0.763023891563799	0.6799622087070333	1.2335161905871799	0.3691382035239382	0.9988005989078547	0.6186511473426443	0.537253766439812	1.3136697789519647	1.0319387861115508	1.1906876985659325	0.8880310659326298	1.166794231851923	1.8772661092620542	0.5336074457870171	1.226349916448426	-0.7043820603980898	0.8600761950898025	0.5468537781182641	1.0175896822734345	1.250069637688602	0.871162743628623	1.3280410765683062	0.8238811846037504	-0.6022933642870029	-0.17790898312625822	-0.17239348304254776	1.1894762038901145
[truncated: 16 more columns]
