# Supplementary material for: EEG decoders track memory dynamics
Source: Nat Commun. 2024 Apr 6;15:2981. doi: 10.1038/s41467-024-46926-0 (PMC10998865; doi:10.1038/s41467-024-46926-0)
Supplement: Supplementary file 3 — Source Data [file 41467_2024_46926_MOESM3_ESM.zip › fig4d_roc.csv]

	subject	roc_0	roc_1	roc_2	roc_3	roc_4	roc_5	roc_6	roc_7	roc_8	roc_9	roc_10	roc_11	roc_12	roc_13	roc_14	roc_15	roc_16	roc_17	roc_18	roc_19	roc_20	roc_21	roc_22	roc_23	roc_24	roc_25	roc_26	roc_27	roc_28	roc_29	roc_30	roc_31	roc_32	roc_33	roc_34	roc_35	roc_36	roc_37	roc_38	roc_39	roc_40	roc_41	roc_42	roc_43	roc_44	roc_45	roc_46	roc_47
0	0	0.028313253012048192	0.028313253012048192	0.028313253012048192	0.028313253012048192	0.028313253012048192	0.028313253012048192	0.028313253012048192	0.028313253012048192	0.04759036144578313	0.04759036144578313	0.04759036144578313	0.04759036144578313	0.04759036144578313	0.04759036144578313	0.04759036144578313	0.0746987951807229	0.0746987951807229	0.0746987951807229	0.0746987951807229	0.0746987951807229	0.0746987951807229	0.0746987951807229	0.08674698795180723	0.08674698795180723	0.08674698795180723	0.08674698795180723	0.08674698795180723	0.08674698795180723	0.08674698795180723	0.20301204819277108	0.20301204819277108	0.20301204819277108	0.20301204819277108	0.20301204819277108	0.20301204819277108	0.20301204819277108	0.22086335290912393	0.2229823817884604	0.2251014106677968	0.22722043954713322	0.22933946842646968	0.23145849730580614	0.2335775261851426	0.22063631410062357	0.22275534297996002	0.22487437185929646	0.22699340073863292	0.22911242961796938
1	1	0.0012738853503184713	0.0012738853503184713	0.022292993630573247	0.022292993630573247	0.022292993630573247	0.022292993630573247	0.034394904458598725	0.034394904458598725	0.03503184713375796	0.03708990813942318	0.04658963607848157	0.039210383125820224	0.04871011106487861	0.06751592356687898	0.06751592356687898	0.09426751592356689	0.13630573248407643	0.13630573248407643	0.14872611464968152	0.14872611464968152	0.15605095541401273	0.15605095541401273	0.1810469545178122	0.20990461863457383	0.18748839740101764	0.23821656050955414	0.23821656050955414	0.23885350318471338	0.23885350318471338	0.23980891719745223	0.23980891719745223	0.24681528662420382	0.272323400441699	0.291860576769196	0.2809189258393877	0.31802163684665347	0.3148433249047787	0.332408859584547	0.3410828025477707	0.3410828025477707	0.3436305732484076	0.3554140127388535	0.3554140127388535	0.38598726114649684	0.38598726114649684	0.3888535031847134	0.3888535031847134	0.41271324776749996
2	2	0.011938601478112564	0.012317604699639948	0.012317604699639948	0.04718590108015918	0.04927041879855979	0.051026403573676604	0.051150198595783555	0.057987492893689596	0.05893500094750805	0.059503505779799126	0.07295812014402123	0.09663153744847035	0.09688865018669246	0.1002463520939928	0.10365738108773924	0.10384688269850294	0.11540648095508811	0.1260785641301067	0.12644994919642738	0.12810308887625546	0.13625165813909418	0.13738866780367634	0.1603497875963102	0.16134395685076877	0.16637193928711205	0.18552207693765396	0.2118628008338071	0.21697934432442675	0.21849535721053628	0.22095887815046428	0.23852634405683903	0.23878345679506116	0.24180405533447033	0.24976312298654538	0.2560166761417472	0.26719727117680503	0.2865054855478834	0.2868102117561467	0.2912639757437938	0.302823574000379	0.3079401174909987	0.31728759392947303	0.317497093197654	0.3221527382982755	0.3221527382982755	0.33484934621944284	0.33598635588402503	0.3418085310006542
3	3	0.0004892367906066536	0.021037181996086105	0.030332681017612523	0.03522504892367906	0.03682428777940581	0.03801910727807334	0.04647749510763209	0.0574853228962818	0.07729941291585127	0.0912426614481409	0.09718111103462518	0.10623567937535039	0.10738747553816047	0.11179060665362035	0.11986301369863013	0.13258317025440314	0.13380626223091976	0.15301310859581668	0.15361051834515038	0.15435420743639922	0.15484344422700588	0.1550880626223092	0.15900195694716243	0.16595206954537853	0.1704990215264188	0.17270058708414873	0.18272994129158512	0.1978962818003914	0.19960861056751467	0.20671237793664995	0.21281800391389433	0.21575342465753425	0.2243150684931507	0.22553816046966732	0.27177964184916753	0.2723770515985013	0.2773972602739726	0.2847358121330724	0.28498043052837574	0.2901174168297456	0.31958471417754125	0.3272994129158513	0.33292563600782776	0.336839530332681	0.34271037181996084	0.3493150684931507	0.3616160548338561	0.36619619624541505
4	4	0.006530825496342737	0.013061650992685475	0.031680082754419664	0.05067920585161965	0.05381400208986416	0.06360564578377781	0.07497387669801463	0.08703129020231778	0.08934169278996865	0.10031347962382445	0.10965879554512373	0.1206896551724138	0.12800417972831765	0.13080948105207332	0.13871473354231975	0.14890282131661442	0.15885724337465806	0.172675026123302	0.18270164826220964	0.18469174503657262	0.19122257053291536	0.2024214594393073	0.20794148380355276	0.2110762800417973	0.22778862966871968	0.23223615464994776	0.24487641971613555	0.24608150470219436	0.24817136886102403	0.25496605283470636	0.2669801462904911	0.2745559038662487	0.27959153132433334	0.2991118077324974	0.30890738961263986	0.32053291536050155	0.3294148380355277	0.3349072950961705	0.33725182863113895	0.34273772204806685	0.3475423092473863	0.3599791013584117	0.36468129571577845	0.3701369963716175	0.3894984326018809	0.40809717343247054	0.4156217345872518	0.4323406478578892
5	5	0.015625	0.015625	0.06833584337349398	0.07680722891566265	0.07680722891566265	0.09149096385542169	0.09412650602409639	0.09412650602409639	0.09807981927710843	0.1175919128776412	0.1169779620996549	0.1184347944541987	0.13271837349397592	0.13328313253012047	0.13328313253012047	0.13723644578313254	0.14269578313253012	0.14269578313253012	0.14909638554216867	0.15474397590361447	0.19458266483017492	0.21458099987891271	0.20615313010837336	0.22496234939759036	0.22496234939759036	0.2289156626506024	0.24002259036144577	0.24002259036144577	0.24661144578313254	0.2577183734939759	0.2592243975903614	0.2592243975903614	0.26249091844766004	0.2609281346491493	0.26463643518798813	0.2729668674698795	0.2885918674698795	0.3102409638554217	0.3102409638554217	0.3128765060240964	0.32944277108433734	0.32944277108433734	0.3332078313253012	0.348644578313253	0.348644578313253	0.3553100593328086	0.35357983441302904	0.3586219879518072
6	6	0.004496547294042075	0.030994058133932873	0.033485235717692144	0.04625020073871849	0.052402691149661874	0.05574524299674057	0.06905411915850329	0.07339007547775815	0.0984672842290781	0.12188854986349767	0.12614784214956265	0.13329050907339007	0.13698410149349607	0.1442050464301593	0.15497029066966436	0.16316043038381242	0.17952537700547064	0.18676730367753333	0.19254857876987314	0.2037907539948013	0.2482736470210374	0.2513200336030562	0.2614864913938572	0.28360366147422517	0.29954090348966594	0.3067287618435844	0.3113859001124137	0.31475831058294523	0.324785159134358	0.33386863658262406	0.3712822987589303	0.37470393560866805	0.38670306728761844	0.4054445989381627	0.40752986064092744	0.41223703227878594	0.42283603661474223	0.43762251114251205	0.4393769070178256	0.44371286333708043	0.4475670467319737	0.4552754135217601	0.4604675860432724	0.4735827846475028	0.4782399229163321	0.48438595740869106	0.5069857074032439	0.5132487554199454
7	7	0.0014005602240896359	0.0014005602240896359	0.004551820728291317	0.012254901960784314	0.012254901960784314	0.03081232492997199	0.03361344537815126	0.03466386554621849	0.03466386554621849	0.05587988964429988	0.05271279366017763	0.06862745098039216	0.06862745098039216	0.08508403361344538	0.13774228284278525	0.1321998648705713	0.14871627042776916	0.16806722689075632	0.18977591036414565	0.18977591036414565	0.18977591036414565	0.18977591036414565	0.20088537927733915	0.19900623566009296	0.21840645806061104	0.21642878256830367	0.22899159663865545	0.24089635854341737	0.24089635854341737	0.2556022408963585	0.2584068803400757	0.2572632067902538	0.2606713539687232	0.2619047619047619	0.2696078431372549	0.27304942077333444	0.28301169714116803	0.27966865138015007	0.3088235294117647	0.31057422969187676	0.31057422969187676	0.3438375350140056	0.3641456582633053	0.3746498599439776	0.3746498599439776	0.3851540616246499	0.38682382500738993	0.38647192545359854
8	8	0.012414897877452943	0.012414897877452943	0.03804565478574289	0.03804565478574289	0.03884661593912695	0.08049659591509811	0.08049659591509811	0.08850620744893872	0.0923480035338888	0.10228958166885684	0.09701289788952772	0.11013215859030837	0.11013215859030837	0.12134561473768522	0.12174609531437726	0.12174609531437726	0.12535042050460551	0.12575090108129755	0.12575090108129755	0.13892852327315378	0.12867098810029315	0.14986224675640922	0.15703467276309463	0.1578195341948026	0.1586043956265106	0.16379655586704045	0.16379655586704045	0.16539847817380857	0.16780136163396075	0.16780136163396075	0.19543452142571086	0.19943932719263116	0.19943932719263116	0.21625951141369643	0.2320070516780941	0.2348848769276901	0.23335741583367378	0.23788546255506607	0.23788546255506607	0.23788546255506607	0.2539046856227473	0.2539046856227473	0.25710853023628355	0.2719263115738887	0.2719263115738887	0.27553063676411693	0.2799962970640145	0.28078115849572255
9	9	0.019193857965451054	0.019193857965451054	0.019193857965451054	0.019193857965451054	0.019193857965451054	0.019193857965451054	0.019193857965451054	0.07053742802303263	0.07053742802303263	0.07053742802303263	0.07053742802303263	0.07053742802303263	0.07053742802303263	0.07053742802303263	0.08829174664107485	0.08829174664107485	0.08829174664107485	0.08829174664107485	0.08829174664107485	0.08829174664107485	0.08829174664107485	0.10268714011516315	0.10268714011516315	0.10268714011516315	0.10268714011516315	0.10268714011516315	0.10268714011516315	0.10268714011516315	0.15307101727447217	0.15307101727447217	0.15307101727447217	0.15307101727447217	0.15307101727447217	0.15307101727447217	0.15307101727447217	0.15825528795609525	0.15881470693197272	0.1593741259078502	0.15993354488372766	0.16049296385960513	0.1610523828354826	0.16161180181136006	0.15833244919414732	0.15889186817002476	0.15945128714590223	0.16001070612177973	0.1605701250976572	0.16112954407353466
10	10	0.0020090406830738324	0.004704587730213098	0.0055248618784530384	0.019085886489201405	0.02226855018437237	0.03741964468247819	0.050226017076845805	0.054997488699146155	0.06012861898644392	0.06403817177297841	0.06705173279758915	0.07659467604218985	0.09141135107985937	0.0962692669777819	0.10522350577599196	0.10999497739829231	0.11393607919052826	0.11903566047212456	0.13385233550979408	0.13608221923277866	0.14239075841285787	0.14992466097438473	0.15451567228407231	0.155700652938222	0.1574585635359116	0.16022099447513813	0.1755399296835761	0.18634988099715052	0.21578510331668382	0.2222072189172886	0.2255703429250723	0.23505775991963837	0.2430939226519337	0.24585635359116023	0.24910716313864653	0.26243093922651933	0.26770467101958817	0.2759919638372677	0.2777498744349573	0.281767955801105	0.2933199397287795	0.3028628829733802	0.3088900050226017	0.31265695630336515	0.3150900156230676	0.31893520843797085	0.3287292817679558	0.3375188347564038
11	11	0.00021570319240724764	0.00021570319240724764	0.010569456427955135	0.010569456427955135	0.010569456427955135	0.028472821397756688	0.028472821397756688	0.049396031061259706	0.049396031061259706	0.054357204486626405	0.05737704918032787	0.05737704918032787	0.07695401077865603	0.07522404949683704	0.07802385525557033	0.08886971527178603	0.08886971527178603	0.09685073339085419	0.1091458153580673	0.1091458153580673	0.11712683347713546	0.11712683347713546	0.11755823986194995	0.1336601037976769	0.1340600760489245	0.13449581817629996	0.13427361137005128	0.1352068799562957	0.17148403796376185	0.17148403796376185	0.17234685073339084	0.17385677308024158	0.17385677308024158	0.17407247627264882	0.17601380500431407	0.17601380500431407	0.18507333908541845	0.18507333908541845	0.20522261870179195	0.20464596494118564	0.20557923352743007	0.2137618636755824	0.2137618636755824	0.2351164797238999	0.2569025021570319	0.2569025021570319	0.2573339085418464	0.26380500431406384
12	12	0.04211342203849632	0.04211342203849632	0.04211342203849632	0.046505619429014336	0.046505619429014336	0.046505619429014336	0.07216095981782054	0.07697510936675371	0.08178925891568678	0.07329763401687417	0.07811178356580734	0.0829259331147405	0.08874822374370236	0.08874822374370236	0.1051543728200491	0.1051543728200491	0.1051543728200491	0.11830889364793225	0.12321652182888343	0.1281241500098347	0.12462389456648958	0.13743046715297197	0.15023703973945438	0.1368494714886926	0.1447484158942237	0.1586358351634156	0.1586358351634156	0.1586358351634156	0.17207079188735305	0.17207079188735305	0.17207079188735305	0.1793049993540886	0.1793049993540886	0.1793049993540886	0.18790503349975554	0.19636484969739537	0.18144267390433633	0.18990249010197616	0.1983623062996158	0.26882831675494123	0.26882831675494123	0.26882831675494123	0.2805839038883865	0.2805839038883865	0.2805839038883865	0.30098236954050706	0.3097693609502103	0.29427008443587277
13	13	0.00028571428571428574	0.00028571428571428574	0.00028571428571428574	0.0014285714285714286	0.0014285714285714286	0.03857142857142857	0.03857142857142857	0.03857142857142857	0.0861679827709978	0.0917961234745154	0.08342426417803302	0.08905240488155063	0.09468054558506823	0.10285714285714286	0.10285714285714286	0.13942857142857143	0.13942857142857143	0.13942857142857143	0.16171428571428573	0.16171428571428573	0.17703230437903802	0.18449820531227568	0.19196410624551333	0.18085857860732224	0.1883244795405599	0.2057142857142857	0.2057142857142857	0.2057142857142857	0.21228571428571427	0.21228571428571427	0.23247523330940417	0.2337386934673367	0.23500215362526922	0.23373151471643933	0.23591385498923187	0.23558937544867192	0.23650825556353194	0.23742713567839197	0.2422857142857143	0.2422857142857143	0.25	0.25	0.25	0.27110696338837037	0.27386360373295043	0.27167552045944	0.28293180186647526	0.2941880832735105
14	14	0.011655011655011656	0.012237762237762238	0.033216783216783216	0.033216783216783216	0.040619765494137344	0.04217913577210059	0.04143971606283165	0.06060606060606061	0.07109557109557109	0.07925407925407925	0.10139860139860139	0.11626606224596177	0.11401119818205248	0.11744181279357155	0.11946386946386946	0.12645687645687645	0.14117206077005073	0.14216771503203668	0.14343278162373635	0.14743589743589744	0.1486013986013986	0.1520979020979021	0.1520979020979021	0.17410186128779057	0.17828068079324336	0.18810837403802227	0.1893939393939394	0.19055944055944055	0.19230769230769232	0.1958041958041958	0.2038309261927352	0.20411790889177825	0.2296037296037296	0.24766899766899766	0.25757575757575757	0.25757575757575757	0.2681033371988146	0.27029377657518366	0.2710024481381265	0.2733100233100233	0.27505827505827507	0.2803030303030303	0.28846153846153844	0.2898173852947721	0.2903503531644234	0.30885780885780884	0.3152680652680653	0.32867132867132864
15	15	0.006150241616634939	0.017279250256260068	0.02050080538878313	0.04700541806999561	0.05462000292868648	0.0705651555478373	0.0777566261531703	0.10704349099428906	0.113193732610924	0.12168692341484844	0.12578708449260506	0.14419954509698882	0.1484844047444721	0.16327427148923707	0.17528188607409576	0.17864987553082443	0.1910967930882999	0.205394375597419	0.22433738468296968	0.22741250549128716	0.22741250549128716	0.23048762629960462	0.23839507980670668	0.23898670391053226	0.24014934829367215	0.24967052277053742	0.2590423195196954	0.2662176014057695	0.2668033387025919	0.2727490137758642	0.2729035424596993	0.27983599355688976	0.287304144091375	0.2883291843608142	0.296675940840533	0.3157006293732537	0.3166793110375424	0.3321130472982867	0.34895299458193	0.3734075267242642	0.37930684319238595	0.3836078915591282	0.3933064060969661	0.4063552496705228	0.4100161077756626	0.42334163127837166	0.43161701022317617	0.43382235529676505
16	16	0.00021061499578770007	0.00021061499578770007	0.00021061499578770007	0.00021061499578770007	0.00021061499578770007	0.00021061499578770007	0.002527379949452401	0.002527379949452401	0.0069502948609941025	0.0069502948609941025	0.0069502948609941025	0.095056156943098	0.10519107754441974	0.11532599814574124	0.09892342927781277	0.1090583498791345	0.12320977253580455	0.12320977253580455	0.12320977253580455	0.14658803706823925	0.14658803706823925	0.16353460647805165	0.18139137134704708	0.19924813621604212	0.17104689411675045	0.19051237654151124	0.20997785896627202	0.21066368066109825	0.21227239821686356	0.21588037068239257	0.21588037068239257	0.21588037068239257	0.22514743049705138	0.22514743049705138	0.22514743049705138	0.2407329401853412	0.2407329401853412	0.25930516101992696	0.26187910910915146	0.26445305719837603	0.2602873254223942	0.26286127351161875	0.2813816343723673	0.2813816343723673	0.2813816343723673	0.30518112889637744	0.30518112889637744	0.30518112889637744
17	17	0.008137642408742153	0.01325273192280865	0.024387223258819028	0.03487561032318066	0.04045570797488956	0.0493282501790515	0.06533364333875843	0.07812136712392467	0.08254244951799214	0.0855614973262032	0.10062869567554115	0.10335682130718699	0.11392699372239014	0.12973727040223204	0.13408591434269687	0.1539176935596373	0.16345036038130667	0.1681051152063503	0.16996047430830039	0.1757730760288305	0.17869631814034131	0.180888165542897	0.1853057428504999	0.19748942340159265	0.20623110904440828	0.21041618228318995	0.21582686742244123	0.2185538246919321	0.22785398744478028	0.23086018326928756	0.24064171122994651	0.2497093699139735	0.2537554080563244	0.2727272727272727	0.27366663589979656	0.2771448500348756	0.2817949314112997	0.29711566434824677	0.3050453382934201	0.31597302952801676	0.32044084640827947	0.3234131597302953	0.3355466007087285	0.3422459893048128	0.34712857475005815	0.35340618460823064	0.35970599334734593	0.3601488026040456
18	18	0.0009850599244787392	0.0009850599244787392	0.0009850599244787392	0.0022984731571170577	0.0022984731571170577	0.005417829584633065	0.005417829584633065	0.017895255294697095	0.017895255294697095	0.0348442260555775	0.03694634723444838	0.03477987540724473	0.03688199658611562	0.040223280249548514	0.040223280249548514	0.05746182892792645	0.05746182892792645	0.061402068625841404	0.061402068625841404	0.07092431456246921	0.07092431456246921	0.08755400710662163	0.10323906513358133	0.08707385226906145	0.10275891029602113	0.11114759481201773	0.11114759481201773	0.12280413725168281	0.12280413725168281	0.12395337383024134	0.12395337383024134	0.12740108356591692	0.12740108356591692	0.1496589828142518	0.15434833005942533	0.14951543136797102	0.15420477861314452	0.17123625020522082	0.17123625020522082	0.17534066655721556	0.17534066655721556	0.19159415531111476	0.19159415531111476	0.20604170087013626	0.20604170087013626	0.20739636451837254	0.2085282759223799	0.21044807026430795
19	19	0.004388370817334065	0.004388370817334065	0.004388370817334065	0.021941854086670324	0.021941854086670324	0.03024447525614909	0.033221510735245076	0.036198546214341064	0.03177020593918575	0.034747241418281734	0.0392210641799232	0.0392210641799232	0.0392210641799232	0.0718595721338453	0.0718595721338453	0.08859023587493144	0.08859023587493144	0.08859023587493144	0.14162970640365835	0.15254550316034363	0.13630825548477438	0.14722405224145965	0.15813984899814493	0.17910038398244651	0.17910038398244651	0.19007131102578168	0.19007131102578168	0.19007131102578168	0.19007131102578168	0.19007131102578168	0.19253012181036835	0.19429429098316597	0.1960584601559636	0.1957717826653839	0.20106429018377678	0.19727132646226192	0.20079966480785716	0.2043280031534524	0.22956664838178825	0.22956664838178825	0.23916620954470652	0.23916620954470652	0.23916620954470652	0.23998902907295666	0.23998902907295666	0.24288061260774524	0.24354217604754436	0.24420373948734347
20	20	0.0011813349084465446	0.013585351447135264	0.013585351447135264	0.024217365623154165	0.03662138216184288	0.048882926148759144	0.052569403425871235	0.05729474305965741	0.06792675723567632	0.08033077377436504	0.08724366071349067	0.08787588266198092	0.13939751919669227	0.14471352628470172	0.1529828706438275	0.16245432715853336	0.16666914014846831	0.17365623154164206	0.17838157117542824	0.17838157117542824	0.18960425280567042	0.19310373485858118	0.19521114135354867	0.21854695806261076	0.21972829297105728	0.22031896042528057	0.22563496751329	0.2402235631791563	0.24212022902462688	0.24276432368576492	0.24276432368576492	0.2640283520378027	0.27406969875959836	0.27406969875959836	0.27761370348493797	0.2792120674251351	0.2820169957881552	0.2829297105729474	0.284111045481394	0.284111045481394	0.2976963969285292	0.30183106910809215	0.31761880875137655	0.3301831069108092	0.3337271116361488	0.33668044890726523	0.33668044890726523	0.36089781453041936
21	21	0.021367521367521368	0.02564102564102564	0.029914529914529916	0.036019536019536016	0.053846767414606554	0.05692994888974788	0.07020757020757021	0.07997557997557997	0.08669108669108669	0.11666083776636539	0.11727747406139366	0.12759462759462759	0.13125763125763126	0.13186813186813187	0.1343101343101343	0.13632570667746546	0.15567765567765568	0.1617826617826618	0.1794871794871795	0.18838852381565946	0.193692823089808	0.19269424043293393	0.19537093280811876	0.19741104791356046	0.20757020757020758	0.21855921855921856	0.22405372405372406	0.2352053306827177	0.2380829667261827	0.24664224664224665	0.2600732600732601	0.2625152625152625	0.27350427350427353	0.3044925482111409	0.3266178266178266	0.3333333333333333	0.35592185592185593	0.3647480381148723	0.36737717893496785	0.3766788766788767	0.3803418803418803	0.38095238095238093	0.3955092924942171	0.39732545511439976	0.39965087955037704	0.43040293040293043	0.4365079365079365	0.43956043956043955
22	22	0.00792507204610951	0.00792507204610951	0.010326609029779058	0.010326609029779058	0.011527377521613832	0.012487992315081652	0.012487992315081652	0.012728146013448608	0.019065065963824762	0.03219507721122416	0.024912024097432393	0.05139289145052834	0.05139289145052834	0.06748318924111431	0.07588856868395773	0.07588856868395773	0.10975024015369837	0.10975024015369837	0.14745437079731027	0.1654658981748319	0.1654658981748319	0.1745495006251237	0.17086513257932318	0.17750737356330154	0.1839577329490874	0.18756003842459174	0.18756003842459174	0.18924111431316043	0.1988472622478386	0.1988472622478386	0.19956772334293948	0.19956772334293948	0.2124732693245285	0.21048566559985318	0.2155831993782553	0.21591627686945775	0.2211815561959654	0.2211815561959654	0.22406340057636887	0.2255043227665706	0.2255043227665706	0.22622478386167147	0.24183477425552352	0.24183477425552352	0.24327569644572528	0.24327569644572528	0.26726572342982924	0.25372781293595753
23	23	0.0034106412005457027	0.0034106412005457027	0.021828103683492497	0.046117353479539575	0.04602823119691225	0.08117326057298772	0.08390177353342429	0.09481582537517053	0.09481582537517053	0.10356352019305257	0.10347439791042524	0.10709413369713507	0.12824010914051842	0.12824010914051842	0.15191578629847735	0.15107940795382094	0.15819547944360274	0.15863423529653725	0.18212824010914053	0.1869031377899045	0.19940082403833628	0.20131352533472277	0.21317364448435913	0.22503376363399522	0.22195561710325148	0.23260572987721692	0.23328785811732605	0.2339699863574352	0.24060959641317087	0.23989661815215227	0.252387448840382	0.252387448840382	0.27353342428376537	0.28197604667265386	0.2985390801209319	0.2952209889831147	0.32060027285129605	0.3431105047748977	0.34379263301500684	0.34379263301500684	0.3472684020374725	0.3469119129069632	0.34924965893587995	0.3581173260572988	0.36528138646849523	0.3651031419032406	0.36628915381820426	0.373806275579809
24	24	0.0029400235201881616	0.0029400235201881616	0.00431203449627597	0.00764406115248922	0.00764406115248922	0.024108192865542926	0.025088200705605645	0.025088200705605645	0.02528420227361819	0.04242301275093608	0.06364436845143001	0.05311347013389181	0.10505684045472363	0.10505684045472363	0.11485691885535085	0.11858094864758918	0.11858094864758918	0.11897295178361426	0.12602900823206586	0.12602900823206586	0.12642101136809095	0.13067591977921758	0.14076261353809433	0.13575718656000496	0.1489611916895335	0.1489611916895335	0.16640533124264995	0.17679341434731477	0.17679341434731477	0.18247745981967856	0.18678949431595454	0.18678949431595454	0.1924735397883183	0.2136082214285855	0.21557316177122382	0.21753810211386213	0.21380028326658776	0.2177301639518644	0.2195217561740494	0.22108976871814975	0.22108976871814975	0.224421795374363	0.2303018424147393	0.2303018424147393	0.23520188161505293	0.24343394747157976	0.24343394747157976	0.24969516339045286
25	25	0.002612330198537095	0.017415534656913968	0.024347617572361955	0.025426680599094392	0.06321839080459771	0.06812712115086053	0.0724486241727621	0.08346679408887007	0.09195402298850575	0.10867293625914315	0.13614922400228238	0.14280738418669453	0.1518634622082898	0.16616432913435164	0.1703239289446186	0.1839080459770115	0.20260042812460072	0.21612678509230232	0.22361546499477533	0.22715458168585867	0.23719958202716823	0.25618776571817636	0.25942057903589727	0.28126088470916055	0.3007662835249042	0.31123310736895904	0.3319400905607802	0.34134447927551376	0.3454086874637905	0.34743991640543365	0.35724424981052944	0.3683385579937304	0.3704284221525601	0.37150135911182514	0.3733645587743664	0.38070358760013934	0.40926506443747823	0.445254835655113	0.45262974573319403	0.45907349355625215	0.4652109380059475	0.4683037269244166	0.4840827264150779	0.4862706076533835	0.4895506792058516	0.4941329776713592	0.4951989134106618	0.5085336119818878
26	26	0.022551546391752577	0.022551546391752577	0.022551546391752577	0.022551546391752577	0.022551546391752577	0.08247422680412371	0.08247422680412371	0.08247422680412371	0.08247422680412371	0.08247422680412371	0.2912371134020619	0.2912371134020619	0.2912371134020619	0.2912371134020619	0.2912371134020619	0.29206600010361083	0.2945267574988344	0.29698751489405795	0.29944827228928145	0.30190902968450495	0.29212751903849143	0.294588276433715	0.29704903382893855	0.299509791224162	0.30197054861938555	0.33505154639175255	0.33505154639175255	0.33505154639175255	0.33505154639175255	0.33505154639175255	0.33569587628865977	0.33569587628865977	0.33569587628865977	0.33569587628865977	0.33569587628865977	0.3634020618556701	0.3634020618556701	0.3634020618556701	0.3634020618556701	0.3634020618556701	0.3793905092472672	0.3884564575454592	0.3975224058436513	0.40658835414184313	0.41565430244003515	0.379617157954722	0.388683106252914	0.3977490545511061
27	27	0.013681592039800995	0.013681592039800995	0.013681592039800995	0.018656716417910446	0.018656716417910446	0.018864013266998342	0.018864013266998342	0.018864013266998342	0.03872180137836763	0.05610348592048126	0.030782019550488756	0.048163704092602386	0.06554538863471601	0.08499170812603649	0.08499170812603649	0.08623548922056384	0.08623548922056384	0.08623548922056384	0.13308457711442787	0.13308457711442787	0.18622444727784862	0.1894307774361026	0.19263710759435654	0.1879661574872705	0.19117248764552444	0.22056384742951907	0.22056384742951907	0.22056384742951907	0.22740464344941957	0.22740464344941957	0.24378109452736318	0.24378109452736318	0.24571447619523823	0.24681137861779878	0.24790828104035934	0.2463103244247773	0.24740722684733785	0.2701077943615257	0.2701077943615257	0.2701077943615257	0.2769485903814262	0.2769485903814262	0.285638390959774	0.29086977174429357	0.2961011525288132	0.2932052467978366	0.3045117794611532	0.29921373034325865
28	28	0.0009132420091324201	0.0015220700152207	0.0027397260273972603	0.0045662100456621	0.01411165416121701	0.016498015190105776	0.023744292237442923	0.02778274936325466	0.03561643835616438	0.045357686453576865	0.04837582126767779	0.05639154677497075	0.07031963470319634	0.07245053272450533	0.08614916286149163	0.08949771689497717	0.10538690407899473	0.11206871495988328	0.1171993911719939	0.12096402866692668	0.12298325722983257	0.1293759512937595	0.14078459267417762	0.14398782343987823	0.14550989345509893	0.14977168949771688	0.15494672754946728	0.18484660746655654	0.18516478893707503	0.19056316590563166	0.1940524540510773	0.1993911719939117	0.2	0.20919972771008732	0.22603887014983592	0.2289193302891933	0.23074581430745814	0.2386605783866058	0.2426179604261796	0.24772722057777463	0.25235920852359206	0.2580008107508624	0.26229626060286215	0.26423135464231357	0.26757990867579906	0.27804777311213597	0.2831050228310502	0.28493150684931506
29	29	0.0009298000929800093	0.006276150627615063	0.015036829895642687	0.01813110181311018	0.037192003719200374	0.05002698289214553	0.06694560669456066	0.0814638043775366	0.10363182719735341	0.11738726173872617	0.12522514945718832	0.1292422129242213	0.13249651324965134	0.13644816364481638	0.14900046490004648	0.15620641562064155	0.16211228153786136	0.1708507670850767	0.1760289125777655	0.18265782655723986	0.18526266852626685	0.18784531677448144	0.19804741980474197	0.2087401208740121	0.21407479050295644	0.22408182240818225	0.22524407252440726	0.24791320619835605	0.2638307763830776	0.2658235388939116	0.2693167137407166	0.27568572756857274	0.2884704788470479	0.28973026452579004	0.3112278033589611	0.32473268247326825	0.34658298465829845	0.3596001859600186	0.3793584379358438	0.3908851556714301	0.39539748953974896	0.39725708972570895	0.39987244450985754	0.40330079033007904	0.40446304044630405	0.41150662657779835	0.41367343458342387	0.42631334263133425
30	30	0.011019283746556474	0.011019283746556474	0.011019283746556474	0.03242212333121424	0.03242212333121424	0.037719855901674086	0.037719855901674086	0.037719855901674086	0.07387967598109214	0.07577727586864179	0.07301287109418676	0.07491047098173641	0.07680807086928605	0.1351981351981352	0.1351981351981352	0.14621741894469167	0.14621741894469167	0.14621741894469167	0.1521508794236067	0.1521508794236067	0.1532338530968042	0.15452767120195168	0.15582148930709916	0.15393666786997073	0.1552304859751182	0.1657130748039839	0.1657130748039839	0.1657130748039839	0.16952744225471497	0.16952744225471497	0.18393727484636577	0.18393727484636577	0.2000072411219054	0.20630382256695634	0.21260040401200744	0.2034276063513158	0.2097241877963669	0.2299215935579572	0.2299215935579572	0.2299215935579572	0.23331214240305148	0.23331214240305148	0.2370764609229662	0.2377664972457115	0.2384565335684568	0.23899429335701605	0.2416681841076542	0.23924666775283496
31	31	0.011597938144329897	0.015893470790378006	0.01987385380510789	0.0429553264604811	0.0501757067122554	0.05326460481099656	0.06486254295532647	0.06739669136058302	0.07388316151202749	0.09117537861126937	0.10652920962199312	0.1172680412371134	0.11913303631559864	0.13573883161512026	0.1483664024590305	0.16108247422680413	0.16580756013745704	0.16752577319587628	0.16924398625429554	0.17869415807560138	0.1816190056813276	0.18384879725085912	0.19029209621993126	0.20582508763750018	0.22465635738831616	0.22962536047937276	0.23625429553264604	0.2534364261168385	0.2616540606814139	0.26847079037800686	0.2800687285223368	0.28865979381443296	0.297680412371134	0.3126823982455231	0.31915807560137455	0.33032646048109965	0.3483676975945017	0.36211340206185566	0.367952304477715	0.37757731958762886	0.3848797250859107	0.39155614843979347	0.3960481099656357	0.39862542955326463	0.4097938144329897	0.4162371134020619	0.4218213058419244	0.43041237113402064
32	32	0.13334594287875923	0.13334594287875923	0.13334594287875923	0.13334594287875923	0.13334594287875923	0.13334594287875923	0.13334594287875923	0.13334594287875923	0.13334594287875923	0.14601853603177606	0.14601853603177606	0.14601853603177606	0.14601853603177606	0.14601853603177606	0.14601853603177606	0.14601853603177606	0.14601853603177606	0.15774541327785133	0.15774541327785133	0.15774541327785133	0.15774541327785133	0.15774541327785133	0.15774541327785133	0.15774541327785133	0.15774541327785133	0.16020427463589937	0.16020427463589937	0.16020427463589937	0.16020427463589937	0.16020427463589937	0.16020427463589937	0.16020427463589937	0.16020427463589937	0.16020427463589937	0.21083571821657937	0.21485049609690213	0.21886527397722488	0.22288005185754764	0.2268948297378703	0.23090960761819307	0.23492438549851583	0.23893916337883858	0.2096647413348186	0.21367951921514128	0.21769429709546403	0.22170907497578682	0.22572385285610957	0.22973863073643233
33	33	0.0009048750141386721	0.005881687591901368	0.006673453229272707	0.009274968894921388	0.009727406401990725	0.01075562179180031	0.01379934396561475	0.013912453342382083	0.014251781472684086	0.0169664065151001	0.03532991276936656	0.0362387665053011	0.04377332880895826	0.056441579006899674	0.06096595407759303	0.06933604795837575	0.07580715476488888	0.07904640269552733	0.09636918900576857	0.10824567356633864	0.11231761112996268	0.11435357991177468	0.12765103654228627	0.14187439857357095	0.1494152131543362	0.15812690872073296	0.16253817441465898	0.16502658070354032	0.16581834634091167	0.1788105781707996	0.17927836217622442	0.1865173622893338	0.19375636240244315	0.19409569053274517	0.19930724769646216	0.19965680682566775	0.20110847189231987	0.2014478000226219	0.20789503449835992	0.21807487840742	0.2256759422039504	0.22646827623014976	0.2384345662255401	0.23933944123967876	0.2463522225992535	0.24861441013460014	0.2534781133355955	0.27123458032158304
34	34	0.00021226915729144556	0.00191042241562301	0.021307983347004275	0.03417533432392273	0.03481214179579707	0.04999631995682082	0.06919974527701125	0.09170027594990447	0.09512644948367388	0.10316281044364253	0.11215598263019619	0.11583389245100478	0.12969645510507324	0.14795160263213755	0.1526855248434915	0.15580556145192104	0.16769263426024197	0.17550605927109564	0.18212693695606028	0.19082997240500954	0.19511588935976848	0.19910846953937592	0.2046274676289535	0.20702429575173675	0.2171513479091488	0.2213967310549777	0.2232495527947528	0.24729356824453408	0.25595500320537085	0.2592873089710919	0.2623646784122267	0.2627892167268096	0.26691939852094265	0.2697940989174273	0.27149225217575884	0.274888558692422	0.28059102560136706	0.28698790065803437	0.29038420717469754	0.29509359576485694	0.302059010825727	0.30587985565697307	0.3084697527117652	0.31054977711738485	0.3122479303757164	0.3289489263340688	0.34557418807047335	0.35576310762046276
35	35	0.007282658170232135	0.007282658170232135	0.007282658170232135	0.007282658170232135	0.01137915339098771	0.01137915339098771	0.01137915339098771	0.013654984069185253	0.013654984069185253	0.013654984069185253	0.016385980883022302	0.016385980883022302	0.016385980883022302	0.016385980883022302	0.06372325898953118	0.06372325898953118	0.06372325898953118	0.08558038256828068	0.09088226750502622	0.09618415244177188	0.0841897242242162	0.08949160916096185	0.09479349409770751	0.10969503868912153	0.10969503868912153	0.10969503868912153	0.10969503868912153	0.11788802913063268	0.11788802913063268	0.11788802913063268	0.13609467455621302	0.13609467455621302	0.13609467455621302	0.1570323167956304	0.1570323167956304	0.1570323167956304	0.17068730086481565	0.17068730086481565	0.17068730086481565	0.17068730086481565	0.20237281079955993	0.2037680436776509	0.20516327655574185	0.20291260581469017	0.20584259485868117	0.2087725839026722	0.20623829205197586	0.2077730482178759
36	36	0.047989807474518684	0.047989807474518684	0.06738391845979615	0.06738391845979615	0.0928652321630804	0.0928652321630804	0.11169309173272933	0.11976217440543602	0.11976217440543602	0.13747816090645748	0.1500480886880609	0.14067577411405846	0.1532457018956619	0.16081540203850508	0.17511325028312572	0.17511325028312572	0.19875424688561721	0.19875424688561721	0.2020101925254813	0.2020101925254813	0.232163080407701	0.24796547858203816	0.25234467922853226	0.249079485764041	0.2534586864105351	0.2576443941109853	0.2576443941109853	0.2599093997734994	0.2645809739524349	0.2645809739524349	0.2686862967157418	0.2686862967157418	0.26925254813137034	0.26925254813137034	0.3140909815214236	0.308044326957551	0.316153957784392	0.32233861834654587	0.32233861834654587	0.32757644394110985	0.32757644394110985	0.3400339750849377	0.3415911664779162	0.3415911664779162	0.362400906002265	0.362400906002265	0.3690002959303881	0.37905623815567085
37	37	0.03981534910559723	0.03981534910559723	0.03981534910559723	0.05731871513752645	0.05731871513752645	0.08443931525293326	0.08443931525293326	0.11536621364178082	0.1234388909347661	0.13151156822775154	0.12111915608046	0.12919183337344545	0.16080015387574534	0.16080015387574534	0.17714945181765723	0.17714945181765723	0.17714945181765723	0.18080400076937872	0.18080400076937872	0.19180244364735774	0.1954183303515075	0.19076339574386647	0.19437928244801622	0.20773225620311597	0.20773225620311597	0.20773225620311597	0.2185035583766109	0.2185035583766109	0.2756299288324678	0.2756299288324678	0.29430282785344297	0.29581645484587776	0.29733008183831255	0.29538150456069534	0.29689513155313013	0.30371225235622235	0.30371225235622235	0.30371225235622235	0.30371225235622235	0.3104443162146567	0.3104443162146567	0.3104443162146567	0.3135218311213695	0.3135218311213695	0.3214079630698211	0.3214079630698211	0.32319802513239404	0.32723436377888676
38	38	0.00046511627906976747	0.00046511627906976747	0.006356589147286822	0.008217054263565891	0.012468544271746308	0.012019788866814693	0.024186046511627906	0.03302325581395349	0.034573643410852714	0.039292586965836915	0.038731642709672394	0.04976744186046512	0.04976744186046512	0.05069767441860465	0.06713178294573643	0.08964434575980676	0.08717619103268288	0.11209302325581395	0.11348837209302326	0.12852713178294572	0.13147286821705426	0.13817381481048654	0.1375848233415138	0.14350745977951768	0.1454263565891473	0.1510077519379845	0.15906976744186047	0.17807487047641313	0.17720540687935793	0.18992248062015504	0.19953488372093023	0.21410852713178294	0.2178294573643411	0.23931128510770905	0.24452884577928397	0.2440099723423318	0.25751937984496126	0.29007751937984494	0.30294573643410855	0.3108355732149118	0.3107794787892953	0.31627906976744186	0.3351937984496124	0.3448062015503876	0.3491472868217054	0.3491472868217054	0.368679054185657	0.36832846402555414
39	39	0.013031161473087818	0.013031161473087818	0.013031161473087818	0.08498583569405099	0.08498583569405099	0.09537299338999056	0.09537299338999056	0.11520871591194887	0.12346529626413458	0.13172187661632048	0.1210927157031617	0.1293492960553476	0.13408876298394712	0.13408876298394712	0.14183191690273844	0.14183191690273844	0.14183191690273844	0.16203966005665724	0.16203966005665724	0.17139427069246135	0.17180709971007066	0.17318889062878132	0.17822540464361472	0.17263370677751358	0.17725739177473768	0.18188107677196177	0.19660056657223796	0.19660056657223796	0.19697828139754486	0.19697828139754486	0.20793201133144476	0.20793201133144476	0.20793201133144476	0.22322946175637393	0.22322946175637393	0.23449637232432222	0.24316578169411743	0.23200516273530072	0.2406745721050957	0.24853635505193578	0.24853635505193578	0.24853635505193578	0.25609065155807365	0.25609065155807365	0.2674220963172805	0.2674220963172805	0.28754063044210665	0.2916689206181996
40	40	0.01447691887462442	0.01447691887462442	0.03332422835290904	0.03414367659109533	0.0759904411431646	0.075731017831578	0.08057907675498498	0.09369024856596558	0.12291723572794319	0.13301278311799364	0.14254144253087342	0.14141727484733146	0.15050532641354822	0.15678776290630975	0.1636164982245288	0.17422951962763833	0.17278827900771274	0.18382955476645726	0.19994537011745425	0.19994537011745425	0.20295001365747065	0.2059917176705708	0.21495623432650837	0.21389520670822004	0.22316307019939907	0.2338158972958208	0.25430210325047803	0.2574961669862561	0.2634821196943471	0.26946807240243825	0.267652109221332	0.28325594099972684	0.28544113630155693	0.2876263316033871	0.3097679053557874	0.30962378129379486	0.31466812346353457	0.32450150232177	0.32450150232177	0.3305107894018028	0.3412665622567906	0.34014239457324863	0.3550942365473914	0.356733133023764	0.3660202130565419	0.3763998907402349	0.37807859290991974	0.3780497680975212
41	41	0.004732435384055333	0.004732435384055333	0.012741172187841281	0.017655624317437203	0.017655624317437203	0.02093192573716782	0.028394612304332	0.028394612304332	0.03167091372406261	0.04427488735998884	0.041468719644820386	0.048127422697762594	0.06807426283218056	0.07189661448853295	0.07189661448853295	0.10029397076390323	0.09414198769603391	0.10873991361979182	0.11194029850746269	0.11430651619949035	0.11910297757443936	0.1197432374833761	0.12038349739231285	0.11943408341306093	0.12097070719450913	0.12107314877993901	0.13250819075354933	0.13250819075354933	0.14197306152166	0.14233709501274117	0.14914122853071327	0.15567187960186812	0.1529196766504529	0.16290498725882782	0.16290498725882782	0.1647251547142337	0.20189407174203747	0.2008687412307259	0.2033017288846855	0.2127775755369494	0.21550782672005825	0.21550782672005825	0.2180560611576265	0.22642883145249362	0.22642883145249362	0.22788496541681835	0.24171823807790316	0.2714473349638619
42	42	0.012580645161290323	0.012580645161290323	0.015161290322580645	0.021612903225806453	0.021612903225806453	0.043548387096774194	0.05806451612903226	0.05806451612903226	0.07320311233587284	0.06940995299076022	0.07722969687145403	0.09	0.0964516129032258	0.0964516129032258	0.12645161290322582	0.13322580645161292	0.13322580645161292	0.13741935483870968	0.14193548387096774	0.14193548387096774	0.185963689414816	0.18199384016858489	0.18536067433943917	0.18872750851029338	0.21451612903225806	0.21451612903225806	0.2293548387096774	0.23225806451612904	0.23225806451612904	0.24129032258064517	0.24548387096774194	0.24548387096774194	0.2715010536553737	0.26732695736748213	0.30142972929161915	0.29701572378019125	0.32064516129032256	0.32064516129032256	0.3332258064516129	0.34741935483870967	0.34741935483870967	0.3512903225806452	0.35935483870967744	0.35935483870967744	0.37057383692656826	0.36560544658777755	0.37668341708542713	0.37686983303614846
43	43	0.01373407643312102	0.01373407643312102	0.01552547770700637	0.01552547770700637	0.02945859872611465	0.045530198764523244	0.04448496463207766	0.06011146496815287	0.06110668789808917	0.07902070063694268	0.09959330890119385	0.10385226290689124	0.113765483468297	0.12300955414012739	0.12340764331210191	0.1305732484076433	0.1598328025477707	0.16158119418749803	0.16402574176615559	0.16647028934481323	0.16605419613993533	0.17177547770700638	0.1731687898089172	0.17336783439490447	0.18260890439458435	0.18245486989085555	0.18471337579617833	0.18789808917197454	0.19486464968152867	0.2213375796178344	0.24207822552251704	0.24113001312293955	0.24338651858016197	0.25995222929936307	0.29020700636942676	0.30553343949044587	0.3104145328553596	0.32019272316999015	0.3196205950132828	0.32961783439490444	0.33578821656050956	0.3503184713375796	0.35692095029286564	0.35644784431712695	0.3600716560509554	0.3642515923566879	0.36942675159235666	0.36962579617834396
44	44	0.025970319634703195	0.025970319634703195	0.03281963470319635	0.06351750189302674	0.06785210298065669	0.07218670406828663	0.06913850072279208	0.0853310502283105	0.0898972602739726	0.10348259562653443	0.11681982974231889	0.11319583075193322	0.12053274362680985	0.12214611872146118	0.12214611872146118	0.12899543378995434	0.13955479452054795	0.13955479452054795	0.13955479452054795	0.13955479452054795	0.1526826484018265	0.16381278538812785	0.1786529680365297	0.1786529680365297	0.1966324200913242	0.21948067965397763	0.21733524930589018	0.22773972602739725	0.22773972602739725	0.233162100456621	0.23681621578210688	0.2353017943599275	0.2406366880062413	0.2517123287671233	0.2534246575342466	0.26746030380211555	0.2667834033179597	0.27678632890479804	0.27578245106812593	0.2793949771689498	0.2871004566210046	0.2871004566210046	0.2876712328767123	0.290810502283105	0.2979452054794521	0.2996575342465753	0.2996575342465753	0.3062214611872146
45	45	0.009629272989889264	0.009629272989889264	0.013962445835339432	0.01845610656395442	0.028990240885054305	0.026086942496143045	0.05745466217300594	0.05745466217300594	0.08088589311506982	0.0853795538436848	0.08818204326075893	0.0880610724945543	0.09292248435243139	0.10287273310865029	0.10287273310865029	0.11218103033220991	0.132966227381491	0.13158716064675816	0.14203177660086663	0.1471673888621409	0.1471673888621409	0.15743861338468945	0.1731970718622805	0.17099540391735588	0.18199325950890707	0.19322741133044455	0.19322741133044455	0.19322741133044455	0.2051035146846413	0.21424245283551438	0.21274241533457688	0.22018937570213448	0.22083132723479376	0.24249719146204463	0.24249719146204463	0.26595987480332167	0.2654517975852622	0.27186647408120684	0.2752367196276681	0.2811747713047665	0.2811747713047665	0.2883862419141124	0.2877088056233664	0.29000160487883164	0.29786551115390786	0.3070133204943027	0.3095811266249398	0.3095811266249398
46	46	0.016421195192144914	0.018283392585068562	0.022177078042999832	0.036566785170137124	0.048925004232266804	0.06255758222294816	0.06670052480108346	0.07990519722363298	0.09785000846453361	0.11139326223125105	0.12827128702595422	0.12978979883334057	0.13695615371593026	0.1410191298459455	0.14440494328762485	0.16590485864228882	0.19921854064635017	0.21804638564415102	0.2334518368037921	0.24750296258676147	0.2595226003047232	0.26290841374640256	0.30704734098799413	0.31441871623225304	0.3175893008295243	0.31894362620619604	0.32791603182664636	0.33113255459624175	0.3541611902410306	0.36465210766886746	0.367022177078043	0.37599458269849334	0.3856441510072795	0.3952052457989967	0.3955667962293268	0.3980023700694092	0.40460470628068396	0.4134078212290503	0.4178093787032334	0.42822458321742446	0.43541560859996614	0.4367699339766379	0.4374470966649738	0.4408329101066531	0.4452344675808363	0.446774247060595	0.44778658826551926	0.4577619773150499
47	47	0.003962637984715539	0.004811774695726012	0.007076139258420606	0.007642230399094254	0.00877441268044155	0.010970504944763444	0.009969177901963841	0.020379281064251343	0.020379281064251343	0.028587602604019248	0.030568921596377016	0.035663741862439854	0.037556875802733015	0.04632133210632836	0.05519388621568073	0.06085479762241721	0.06481743560713275	0.06481743560713275	0.07884739292272278	0.08132510841783211	0.0863288989527314	0.0945372204924993	0.09482026606283611	0.09736767619586753	0.10432291659258643	0.10737241258656713	0.1202943673931503	0.13954146617605434	0.14916501556750636	0.14916501556750636	0.1558471667707345	0.15638196644132069	0.15940870500251045	0.17378998018681008	0.17605434474950468	0.1766204358901783	0.18528675076486312	0.18866338485521303	0.19365295199461785	0.20039626379847156	0.2035097650721766	0.20379281064251345	0.21548728641793755	0.22044271740815577	0.23379564109821682	0.2615341069912256	0.2629493348429097	0.26351542598358335
48	48	0.004752646359904947	0.004752646359904947	0.016850291639662993	0.02319221946848086	0.022641833058140118	0.04190969971916181	0.04190969971916181	0.04882263987902355	0.06156837329876863	0.06477299003116684	0.06426494103700615	0.06634924460279362	0.10520630805789587	0.14214733203715704	0.14505450128152098	0.1448428142006207	0.16638061771375787	0.1634951599648709	0.18384100237632317	0.18859364873622814	0.20121888335607607	0.21945653955671646	0.212705892825545	0.22825132358704286	0.22681782209817714	0.24584143443508316	0.24584143443508316	0.2529704039749406	0.2588031972348239	0.2732771656945345	0.28278245841434435	0.28278245841434435	0.2838626053143227	0.2886152516742277	0.2957170818447388	0.29309216204157534	0.3038610637981439	0.3179952473536401	0.32404406999351915	0.3308745064705683	0.32805743993243375	0.34056326132715864	0.3409605816943868	0.3486714193130266	0.35039965435299203	0.36573774033268525	0.36573774033268525	0.39120423895237705
49	49	0.006159110350727117	0.016424294268605647	0.018819503849443968	0.023267750213857998	0.02737382378100941	0.02915088702709441	0.03199315654405475	0.05938159574605277	0.05970141554650927	0.07134302822925577	0.07442258340461934	0.09531661730379873	0.10076988879384088	0.11883712832769491	0.11947676792860795	0.13686911890504705	0.13926432848588538	0.15183960865060978	0.15147207379927866	0.1536355859709153	0.1669803250641574	0.1746792130025663	0.17946963216424294	0.18686245599253748	0.1882320069122344	0.19384088964927287	0.19674935842600513	0.20307955517536355	0.2172797262617622	0.21779298545765613	0.2196964291087602	0.23130881094952951	0.23182207014542344	0.23939543740945962	0.24191616766467067	0.246473599821176	0.2476540099986674	0.24961505560307956	0.2521813515825492	0.2656645073098598	0.26630414691077287	0.2699743370402053	0.2835262712192272	0.30419161676646705	0.3201026518391788	0.3219846022241232	0.3384088964927288	0.3401197604790419
50	50	0.00013381506757660912	0.0004014452027298274	0.0036130068245684463	0.004148267094874883	0.007618044726509556	0.007682598728958587	0.0234176368259066	0.039609260002676304	0.040947410678442396	0.04362371202997457	0.04723940860464506	0.04729320360668592	0.05044828047638164	0.05218787635487756	0.05513180784156296	0.05983214614488204	0.06280432000763893	0.06453046713562467	0.07908470493777599	0.08965609527632812	0.09246621169543691	0.0963360896547504	0.09954395287019874	0.09859682461551696	0.1020081001824323	0.11173558142646862	0.11173558142646862	0.11789107453499265	0.1288639100762746	0.13542084838752844	0.14790734079873472	0.1480068615525103	0.15589455372674962	0.15883848521343502	0.16097952629466078	0.16541021715025012	0.17142180862831485	0.1716995253263508	0.19697577947276865	0.20165930683794994	0.2052723136625184	0.20982202596012312	0.21792422570500034	0.2180183669585717	0.22614746420446943	0.22802087515054195	0.23270440251572327	0.23912752575940052
51	51	0.04820472128545923	0.04820472128545923	0.053759174766911326	0.06527579376748845	0.06336183994760548	0.06938281967265408	0.07736560206308273	0.08926800238048006	0.09277990826977577	0.0942851532010379	0.09427319098966365	0.09489921338491705	0.09978178932751439	0.09978178932751439	0.10176552271374727	0.12914104344376115	0.13112477682999404	0.13112477682999404	0.14322555048601468	0.14758976393572704	0.15572307081928188	0.15572307081928188	0.1686582087186578	0.1665050106712893	0.1773457647292204	0.1773457647292204	0.18329696488791905	0.18951332739874738	0.1888912924072854	0.19103352509422733	0.19103352509422733	0.2080936322158302	0.2126263134757302	0.21105527638190943	0.21828045205196778	0.21905400838750386	0.23229517952787146	0.24102360642729617	0.24102360642729617	0.24538781987700853	0.2511406466970839	0.265621900416584	0.265621900416584	0.2658202737552073	0.2676056338028169	0.2813880950078701	0.28394701139101575	0.2926076524259864
52	52	0.002739225712198685	0.002739225712198685	0.002739225712198685	0.04620160701241782	0.04620160701241782	0.05514974433893353	0.05514974433893353	0.05514974433893353	0.06861829233824344	0.06932030495795266	0.06837878215034265	0.06908079477005187	0.07359386413440468	0.07359386413440468	0.07359386413440468	0.07779401022644265	0.07779401022644265	0.14225712198685173	0.14225712198685173	0.1509106893121561	0.15184670613843504	0.152782722964714	0.151527359221234	0.15246337604751295	0.28487947406866326	0.28487947406866326	0.3046018991964938	0.3046018991964938	0.3046018991964938	0.3073411249086925	0.3073411249086925	0.31236349754616766	0.31899361673231025	0.3101014568826601	0.3167315760688027	0.3233616952549453	0.331263696128561	0.331263696128561	0.33966398831263694	0.33966398831263694	0.34459459459459457	0.34459459459459457	0.34459459459459457	0.3548972033285491	0.36285334635192024	0.3536767108001659	0.36451890570456374	0.36720031861278635
53	53	0.011983471074380166	0.011983471074380166	0.015289256198347107	0.01714876033057851	0.02169421487603306	0.030355288840898706	0.03217014826197104	0.04731404958677686	0.056271024544208556	0.06363636363636363	0.06632231404958677	0.06827629884962011	0.08165725320818984	0.08739669421487603	0.0884297520661157	0.09525831637526475	0.09656754848623282	0.09672951534532168	0.10041322314049586	0.11223576560488385	0.11859504132231405	0.11880165289256199	0.12789256198347107	0.12789256198347107	0.12851239669421488	0.13216391876739067	0.13184309979650316	0.1378099173553719	0.14049586776859505	0.15431288674778845	0.15803812450683166	0.16962809917355373	0.17196727438847131	0.17314049586776858	0.17355371900826447	0.1793388429752066	0.19173553719008266	0.1957276049669837	0.1978290211387515	0.20599173553719008	0.20640495867768596	0.20764462809917356	0.21363636363636362	0.21720586403089825	0.21962809917355372	0.22727272727272727	0.22826425516009802	0.22855081191079366
54	54	0.0017411491584445734	0.0017411491584445734	0.003482298316889147	0.003482298316889147	0.01886244921648288	0.01886244921648288	0.022054556006964595	0.022054556006964595	0.11278242635114046	0.11777547050399995	0.11348238581182173	0.11847542996468123	0.13000580383052815	0.13000580383052815	0.18543238537434706	0.1958792803250145	0.1958792803250145	0.2106790481717934	0.2106790481717934	0.2447874893912394	0.24806417461655345	0.25116732822557364	0.26536629753526786	0.2570163644688911	0.2679386485532712	0.2986070806732443	0.2986070806732443	0.3110853163087638	0.3186302959953569	0.3186302959953569	0.3273360417875798	0.3273360417875798	0.33910119372253034	0.35314413040244735	0.3410698297056961	0.35511276638561345	0.375507835171213	0.375507835171213	0.3757980266976204	0.3757980266976204	0.3874056877539176	0.3885664538595473	0.3885664538595473	0.3908879860708067	0.3908879860708067	0.4102083254344852	0.42659175156105544	0.41250506741484566
55	55	0.003332323538321721	0.003332323538321721	0.024235080278703424	0.03167305780645119	0.030921039611873348	0.03695849742502272	0.03695849742502272	0.049681914571342016	0.051036765164812245	0.05532661794278871	0.052594082195284206	0.06509372064807532	0.07209936382914268	0.08482278097546198	0.09300212056952438	0.09360799757649198	0.09360799757649198	0.10451378370190852	0.10693729172977885	0.10724023023326265	0.1158686495184191	0.1327799250721953	0.12878844388558983	0.1342017570433202	0.19569827325053013	0.2050817553383397	0.20380910916290026	0.20920111006410425	0.22205392305362012	0.22902150863374734	0.2342353999625513	0.23170533065204854	0.24346969625467546	0.2448032345916191	0.24719781884277492	0.27082702211451076	0.27082702211451076	0.27082702211451076	0.27385640714934867	0.2805210542259921	0.2862768857921842	0.29960617994547106	0.29960617994547106	0.3238412602241745	0.3280823992729476	0.3472984431396607	0.3453894738765016	0.35989094213874584
56	56	0.0018126888217522659	0.0018126888217522659	0.0018126888217522659	0.021148036253776436	0.021148036253776436	0.03141993957703928	0.03141993957703928	0.036261367259257014	0.03639192943569813	0.036522491612139246	0.036653053788580366	0.036783615965021485	0.03636612063337838	0.03662724498626061	0.03987915407854985	0.03987915407854985	0.03987915407854985	0.045921450151057405	0.045921450151057405	0.08277945619335347	0.08277945619335347	0.10136179386357771	0.10397303739240009	0.10658428092122241	0.10315322837753722	0.10576447190635958	0.11238670694864049	0.11238670694864049	0.1256797583081571	0.1256797583081571	0.1256797583081571	0.1619335347432024	0.1619335347432024	0.1677420334299898	0.17035327695881217	0.166922224415127	0.16953346794394936	0.17214471147277174	0.19274924471299093	0.19274924471299093	0.25317220543806646	0.25317220543806646	0.26706948640483386	0.26706948640483386	0.2699388179568535	0.300229242891193	0.33051966782553255	0.29071945831878443
57	57	0.010526315789473684	0.010526315789473684	0.018245614035087718	0.018245614035087718	0.038830409356725146	0.038830409356725146	0.05403508771929825	0.05403508771929825	0.061984777689617535	0.0761656234388315	0.06321196626406886	0.07739281201328282	0.10292397660818714	0.10292397660818714	0.14362573099415205	0.14362573099415205	0.2145029239766082	0.2145029239766082	0.2287719298245614	0.2287719298245614	0.2321525757442182	0.23227482441447003	0.2321631549560669	0.23485380116959065	0.23485380116959065	0.2449122807017544	0.2449122807017544	0.2582456140350877	0.2582456140350877	0.2594152046783626	0.2594152046783626	0.2811789943871404	0.2860689411972142	0.281602162861089	0.28649210967116284	0.2945029239766082	0.2945029239766082	0.31508771929824564	0.31508771929824564	0.3216374269005848	0.3216374269005848	0.38923976608187133	0.38923976608187133	0.4203132622175203	0.42544770636809776	0.4361338858032853	0.42669135149431364	0.4422169326162979
58	58	0.006468882444791434	0.006468882444791434	0.012714699977693509	0.016729868391701985	0.016729868391701985	0.025429399955387018	0.03680571046174437	0.03680571046174437	0.06223511041713139	0.08037174496170342	0.07775213340851031	0.08427818324278095	0.09190274369841624	0.09725630158376088	0.09725630158376088	0.1492046446822558	0.14767121352916715	0.1548070488512157	0.1548070488512157	0.1648449698862369	0.18112870845416015	0.18112870845416015	0.20106107158590195	0.19499123993825906	0.20834262770466205	0.20834262770466205	0.21904974347535133	0.2340096646516096	0.23464635244031892	0.2343907805814708	0.2353334820432746	0.25384786973009144	0.25384786973009144	0.25429399955387016	0.26202392735482	0.2782594659669079	0.27174238356628116	0.2897613205442784	0.2908766451037252	0.2908766451037252	0.29556100825340176	0.3002453714030783	0.3002453714030783	0.3067142538478697	0.3165291099710016	0.32188266785634617	0.32188266785634617	0.32960362822365225
59	59	0.016506602641056422	0.016506602641056422	0.0783313325330132	0.0783313325330132	0.0858343337334934	0.0858343337334934	0.08763505402160865	0.08763505402160865	0.09703982095350693	0.10886967852467613	0.09849065254242399	0.11032051011359321	0.13805522208883553	0.13805522208883553	0.14555822328931572	0.14555822328931572	0.1608643457382953	0.18457382953181273	0.18457382953181273	0.22297863869165757	0.22425754221286506	0.23050124572442046	0.2528820573455514	0.23504376625021844	0.2561456743501419	0.2725090036014406	0.2725090036014406	0.2917166866746699	0.2917166866746699	0.29261704681872747	0.29261704681872747	0.29531812725090034	0.33017805111994547	0.3342545560937943	0.3383310610676431	0.342407566041492	0.33252396435961323	0.3406769743073109	0.3475390156062425	0.3475390156062425	0.35414165666266506	0.35414165666266506	0.3604441776710684	0.3604441776710684	0.3910564225690276	0.3910564225690276	0.3946578631452581	0.39680093142784756
60	60	0.0036340316374519027	0.0036340316374519027	0.0036340316374519027	0.008123129542539546	0.008123129542539546	0.008123129542539546	0.021200487258868115	0.027441611649526007	0.03368273604018376	0.022181235377400008	0.0284223597680579	0.03466348415871579	0.057503206498503635	0.057503206498503635	0.057503206498503635	0.06156477126977341	0.06156477126977341	0.06156477126977341	0.10415050885036549	0.10941410773405287	0.09972908578806816	0.10514307321128946	0.11055706063451078	0.11419001806810881	0.11434040660764275	0.11449079514717668	0.12975630611372382	0.12975630611372382	0.12975630611372382	0.13894826849080805	0.13894826849080805	0.13894826849080805	0.15348439504061565	0.15348439504061565	0.15348439504061565	0.1749265781665918	0.1853785816641996	0.16611703236146536	0.1765690358590729	0.1870210393566807	0.20949123557075675	0.20949123557075675	0.20949123557075675	0.21269773407439077	0.21269773407439077	0.21269773407439077	0.22173286268881817	0.22225922257718692
61	61	0.0	0.0	0.008345503859795536	0.011475067807218861	0.011475067807218861	0.030669726684748592	0.036511579386605465	0.036511579386605465	0.04256206968495723	0.08721051533486335	0.08721051533486335	0.09644928166809429	0.0958097392868788	0.1005633215105362	0.1005633215105362	0.10390152305445441	0.1112038389317755	0.1112038389317755	0.11621114124765283	0.12059253077404548	0.12059253077404548	0.1239307323179637	0.14849545033743727	0.1539934179556241	0.15156315690700525	0.16503233882745671	0.18693928645941998	0.18693928645941998	0.20404756937200083	0.20926350928437304	0.20926350928437304	0.2171917379511788	0.2171917379511788	0.2171917379511788	0.22178176507406636	0.2644685979448672	0.2685197319793208	0.2667290133119174	0.2793657417066555	0.31295639474233256	0.31295639474233256	0.32192781139161275	0.3361151679532652	0.3361151679532652	0.3461297725850198	0.35113707490089713	0.35113707490089713	0.35113707490089713
62	62	0.015180265654648957	0.0196078431372549	0.020909947163606314	0.02382458359687961	0.025722116803710733	0.030360531309297913	0.03354427630456734	0.03942652329749104	0.047896026622676884	0.05045255796164035	0.061775247733502	0.07105207674467637	0.0724399988557589	0.09572000843348091	0.09593084545646216	0.10499259951454509	0.11132194813409235	0.11216529622601729	0.1243387504674966	0.12629137676576008	0.13746573898376555	0.1461100569259962	0.15433270082226438	0.16107524762755368	0.16376739273004276	0.16613957410921357	0.17794644739616278	0.1893316466371495	0.19565675732658655	0.20789060207213592	0.20847967435745032	0.21758380771663505	0.22105467247686886	0.22475226649799704	0.24372759856630824	0.24998596185651006	0.2601728863588446	0.265022137887413	0.27641899143620263	0.27999156651908075	0.287370862323424	0.3006260482255257	0.30444866118490405	0.3065570314147164	0.30866540164452877	0.3135146531730972	0.3248998524140839	0.3324274757722834
63	63	0.004575163398692811	0.008350576411469154	0.022291194534765062	0.039649226524780694	0.056787203993825294	0.0673202614379085	0.07886491279929059	0.08235294117647059	0.0965054028311491	0.11241830065359477	0.12242913915985153	0.12997668078956884	0.1407363615462936	0.1627450980392157	0.1720202318783459	0.19150326797385622	0.2032170657207607	0.2111111111111111	0.21568627450980393	0.24052287581699347	0.25555555555555554	0.2673202614379085	0.282192005780537	0.2929878148914507	0.3026143790849673	0.307724899004828	0.3202614379084967	0.3352842644595527	0.3392780897953821	0.34356094196472536	0.3535947712418301	0.35695470818143005	0.3667159326041975	0.3738562091503268	0.3825784696905004	0.3888888888888889	0.39673202614379083	0.41464512102998663	0.43856209150326797	0.44877327815548324	0.4563175353893649	0.465359477124183	0.47124183006535947	0.4777777777777778	0.48562091503267973	0.49869281045751634	0.5078710546195028	0.5104575163398692
64	64	0.0	0.0	0.001853813559322034	0.00211864406779661	0.01933262711864407	0.03957286432160804	0.038800996507963606	0.06091101694915254	0.0691207627118644	0.07335805084745763	0.08262312622434205	0.08645185674133384	0.08689102291116607	0.11626059322033898	0.131885593220339	0.15095338983050846	0.15391842688016352	0.15390511881441105	0.1559851694915254	0.1761122881355932	0.1761122881355932	0.23808262711864406	0.23808262711864406	0.2444385593220339	0.26340255301933385	0.262537528745422	0.2730402542372881	0.2809851694915254	0.2838983050847458	0.3047134507282173	0.3045271378076825	0.3066737288135593	0.3117055084745763	0.3180614406779661	0.3302755834256026	0.3333178072566221	0.3368457754876076	0.3551377118644068	0.3561970338983051	0.3609639830508475	0.3609639830508475	0.36553929605655394	0.36537959926752406	0.3691737288135593	0.3792372881355932	0.3871822033898305	0.3964512711864407	0.3985699152542373
65	65	0.005633047210300429	0.032675448055729556	0.0536480686695279	0.06974248927038626	0.08530042918454936	0.09007753359070028	0.09795355533029956	0.11292918454935623	0.12821888412017168	0.14619098712446352	0.15047744085233028	0.16416309012875535	0.1784000474475382	0.18589055793991416	0.2113733905579399	0.2207618025751073	0.23180144283650012	0.2510770051976623	0.26609442060085836	0.27011802575107297	0.27538982465977957	0.28899998921646863	0.3024457049194471	0.3116952789699571	0.3226931330472103	0.33330682381866417	0.3454315569262623	0.35568669527896996	0.36587982832618027	0.3736587982832618	0.38109134729441196	0.3878755364806867	0.39297210300429186	0.4065391334354173	0.41451220695753443	0.4168454935622318	0.42542918454935624	0.42890754739362047	0.4328725170918972	0.44206008583690987	0.45571068863631464	0.46495217503828157	0.4693990337955875	0.4833690987124464	0.4967811158798283	0.5068151918390235	0.5127609614596589	0.516362660944206
66	66	0.005227272727272727	0.005227272727272727	0.013181818181818182	0.013181818181818182	0.03159090909090909	0.03159090909090909	0.03568181818181818	0.03568181818181818	0.03975216994061212	0.0433291457286432	0.04031521242576519	0.04389218821379627	0.04659090909090909	0.07090909090909091	0.07090909090909091	0.07522727272727273	0.07522727272727273	0.07545454545454545	0.07545454545454545	0.07886363636363636	0.07886363636363636	0.08543056190041116	0.0897476016445866	0.0861100959342165	0.09431818181818181	0.09431818181818181	0.11568181818181818	0.11568181818181818	0.12113636363636364	0.12113636363636364	0.13477272727272727	0.13477272727272727	0.1449862951119233	0.14967336683417082	0.1577501142074005	0.17686843307446315	0.16475216994061218	0.18363636363636363	0.18363636363636363	0.18704545454545454	0.18704545454545454	0.22	0.22	0.23318181818181818	0.23318181818181818	0.24807788944723616	0.2622624486066697	0.25157948835084526
67	67	0.0014817950889077054	0.0014817950889077054	0.00550381033022862	0.022793901769643993	0.01712627489692314	0.03495568443402447	0.04593564775613886	0.05313293818797629	0.056700734834204784	0.06778388130321372	0.06674992234670386	0.07174739063650175	0.10711261642675698	0.10711261642675698	0.11621507197290432	0.12679932260795937	0.13157765967857923	0.15278020074972679	0.14604032014432855	0.1665961049957663	0.16892464013547842	0.16892464013547842	0.16892464013547842	0.20179113178083474	0.20153583327305452	0.2023389598287798	0.20660457239627433	0.21591871295512277	0.2171888230313294	0.2540283977040154	0.2549921495708858	0.2546857913615495	0.2571972904318374	0.26206604572396275	0.26206604572396275	0.2707536411949672	0.2698345665669584	0.2830228619813717	0.2830228619813717	0.28450465707027944	0.2904318374259102	0.29593564775613884	0.29593564775613884	0.3012277730736664	0.32176121930567314	0.3247248094834886	0.3247248094834886	0.34013313817180746
68	68	0.0005662514156285391	0.0005662514156285391	0.0005662514156285391	0.0005662514156285391	0.005379388448471121	0.005379388448471121	0.005379388448471121	0.005379388448471121	0.0232163080407701	0.0232163080407701	0.0232163080407701	0.0232163080407701	0.025198187995469988	0.025198187995469988	0.025198187995469988	0.025198187995469988	0.029671289630485386	0.031224924167838067	0.03277855870519072	0.0343321932425434	0.029940187915796418	0.0314938224531491	0.03304745699050178	0.045016987542468856	0.045016987542468856	0.045016987542468856	0.045016987542468856	0.07049830124575311	0.07049830124575311	0.07049830124575311	0.07049830124575311	0.07134767836919592	0.07134767836919592	0.07134767836919592	0.07134767836919592	0.08380520951302378	0.08380520951302378	0.08380520951302378	0.08380520951302378	0.08995714700342025	0.09217662491392407	0.09439610282442791	0.09661558073493175	0.09114371404018957	0.09425098311489494	0.0973582521896003	0.09689728370049568	0.09778507486469722
69	69	0.001847063169560399	0.004802364240857037	0.01570003694126339	0.01847063169560399	0.04414480975249353	0.05378016792495911	0.05408182397023908	0.060029553010712965	0.07092722571111933	0.0749907646841522	0.07979312892500924	0.08209963745584221	0.08306493680073812	0.1060214259327669	0.11950498707055782	0.12707794606575545	0.13668267454746952	0.1399544824231984	0.14134210023148616	0.15940155153306243	0.16198743997044698	0.16235685260435906	0.2067420590206296	0.20848980773835926	0.20996467375666658	0.23827114887329146	0.2443664573328408	0.24990764684152197	0.25951237532323607	0.2622727601806595	0.26239342259877146	0.2654229774658293	0.26856298485408203	0.2689323974879941	0.2876397131575869	0.2929999090391001	0.3011418377443182	0.30864425563354264	0.3097524935352789	0.31030661248614705	0.3228666420391577	0.32502835566825633	0.3257523301769283	0.3337643147395641	0.34133727373476175	0.3478019948282231	0.35075729589951976	0.35262106617312644
70	70	0.015078821110349555	0.015078821110349555	0.021247429746401644	0.05483207676490747	0.05483207676490747	0.055517477724468814	0.06305688827964359	0.06442769019876628	0.06442769019876628	0.07102682707574882	0.0690946163304528	0.08156271418779987	0.08156271418779987	0.08567511994516792	0.09115832762165867	0.10897875257025359	0.10897875257025359	0.11034955448937629	0.11994516792323509	0.1269782772670756	0.127997768141599	0.12764645709699973	0.13639479095270735	0.14461960246744346	0.14461960246744346	0.14461960246744346	0.18848526387936942	0.1973954763536669	0.1973954763536669	0.21864290610006853	0.22001370801919123	0.22652329502206028	0.23111100395741563	0.22953010425671877	0.2385195339273475	0.24126113776559288	0.24126113776559288	0.2707333790267306	0.28169979437971215	0.29129540781357094	0.29129540781357094	0.31665524331734063	0.3255379019842186	0.3362425561667141	0.33453766433262944	0.33781312318962875	0.35298149417409186	0.35298149417409186
71	71	0.0002598077422707197	0.005196154845414394	0.009518885672843216	0.01532865679397246	0.018446349701221096	0.029791722969223867	0.04520654715510522	0.04988308651597818	0.054053066057750426	0.057417511041829045	0.07716289945440374	0.08209924655754741	0.09482982592881267	0.10418290465055859	0.12857349882694843	0.12944170057875765	0.13587944920758638	0.14124010543755422	0.15146791374382956	0.16549753182644844	0.17391582490263735	0.1940763834762276	0.20005196154845414	0.20649101574382683	0.21200311769290725	0.21590023382696805	0.23408416465283027	0.23538581449727203	0.25305274097168096	0.2634776898261114	0.269680436477007	0.2746167835801507	0.2801771914913617	0.2813495902479401	0.28890620940504025	0.29507892802542196	0.3047544816835542	0.31904390750844375	0.32490459572479163	0.3276175630033775	0.3333333333333333	0.3410035367797679	0.3471031436736815	0.34996102883865937	0.3588662982357879	0.3606131462717589	0.3689269940244219	0.38173982408796386
72	72	0.0032767925983037778	0.0036622976098689285	0.02158828064764842	0.07729375481881265	0.07979953739398613	0.09128719929640493	0.1094834232845027	0.11989205859676176	0.12085582112567464	0.16788743253662297	0.18034369999573813	0.18909020817270625	0.19217424826522744	0.19834232845026986	0.20855821125674634	0.21010023130300695	0.21298183283417862	0.21376252891287587	0.22552043176561296	0.22552043176561296	0.2399768696993061	0.24710871241326138	0.26436926343359063	0.27517502702409485	0.28681572860447185	0.30300693909020815	0.3051272166538165	0.3118735543562066	0.32317427538618304	0.3284502698535081	0.338473400154202	0.3600616808018504	0.36700077101002315	0.378880718162904	0.3794977199025195	0.396106399383192	0.39938319198149574	0.4092135697764071	0.4254047802621434	0.4309946029298381	0.44642158363134093	0.4510408635312259	0.4689668465690054	0.4726291441788743	0.48245952197378567	0.48862760215882806	0.4916477142846073	0.4963377023901311
73	73	0.001964085297418631	0.01430976430976431	0.020646160093395944	0.035072951739618406	0.044332210998877665	0.053021843222848246	0.08361391694725027	0.09489789012402086	0.11531986531986532	0.12065095398428732	0.12810968422358707	0.14506172839506173	0.1585297418630752	0.1697192471899338	0.19276094276094277	0.2154868055203063	0.24494949494949494	0.25925925925925924	0.2868974502140328	0.3002244668911336	0.3171652313193351	0.32235884811261695	0.32631874298540964	0.3335589281987939	0.3521324354657688	0.36699772713173046	0.3700644073340891	0.3891694725028058	0.4072664106164942	0.41414141414141414	0.41778900112233447	0.42054548838468436	0.43658810325476993	0.46090863971935986	0.4654882154882155	0.4828843995510662	0.49756639538884095	0.5042087542087542	0.5123456790123457	0.5204826038159371	0.5227272727272727	0.5316974885651602	0.5375982042648709	0.5406846240179574	0.5457294891968258	0.5471380471380471	0.552380307824194	0.5589225589225589
74	74	0.0012906556530717604	0.004775425916365514	0.01574599896747548	0.01664945792462571	0.019029712319989196	0.01930211200556214	0.025296850800206504	0.02968508002065049	0.03033040784718637	0.040010325245224576	0.07099968090322548	0.07127208058879841	0.08092410944759938	0.09099122354155911	0.09499225606608157	0.1028652555498193	0.10411051125529558	0.10940090229153	0.11036597546327397	0.11370676303562209	0.16288074341765618	0.16546205472379968	0.17482028106458994	0.17894778487169954	0.185698108508469	0.19759938048528652	0.20302013422818793	0.2052142488384099	0.2052142488384099	0.20831182240578214	0.21659147570583945	0.2167211898418266	0.22379969024264326	0.2267681982447083	0.22715539494062983	0.2279297883324729	0.23055325673281224	0.23389015288108073	0.23459839206357028	0.24896747547754258	0.25245224574083636	0.2559370160041301	0.2854930304594734	0.29061025312416494	0.2909993955321263	0.31633970056788846	0.31659783169850286	0.31905007743933916
75	75	0.0006120575334081404	0.0006120575334081404	0.013975313679485872	0.02060593695807406	0.03345760732664641	0.030830475954186927	0.04865857390594716	0.07089666428644292	0.07089666428644292	0.08517800673263287	0.10738226478716136	0.10721566621232245	0.10986432724676119	0.11720901764765888	0.12271753544833214	0.12741407742579058	0.12821682625101433	0.12810148877612587	0.1386310313169438	0.14475160665102518	0.16413342854228297	0.1782107518106702	0.18242902772559116	0.18159603485139658	0.1873936652557903	0.20361113944710804	0.20952769560338672	0.20962970519228807	0.21341379959062884	0.21311904826591388	0.2177904723043966	0.2235030092828726	0.2235030092828726	0.22442109558298481	0.22523717229419565	0.24261365995539258	0.24201134203097505	0.25053555034173214	0.25675813526471486	0.25798225033153116	0.25798225033153116	0.26083134226677607	0.2604853298421107	0.2847087626236866	0.2970519228807508	0.29715393246965216	0.29929613383658066	0.30609694396700426
76	76	0.047310616727682345	0.047310616727682345	0.047310616727682345	0.047310616727682345	0.047310616727682345	0.05406927626020839	0.05406927626020839	0.05406927626020839	0.05406927626020839	0.05406927626020839	0.07012109264995776	0.07012109264995776	0.07012109264995776	0.07012109264995776	0.08895717675960761	0.1029046952588909	0.11685221375817419	0.13079973225745747	0.14474725075674047	0.0956139469524473	0.10956146545173061	0.12350898395101391	0.13745650245029722	0.15558997465502675	0.15558997465502675	0.15558997465502675	0.15558997465502675	0.15558997465502675	0.18867924528301888	0.18867924528301888	0.18867924528301888	0.18867924528301888	0.1926217966769924	0.1926217966769924	0.1926217966769924	0.1926217966769924	0.1926217966769924	0.32061391157420444	0.32061391157420444	0.32061391157420444	0.32061391157420444	0.3299190970340296	0.3480695507953737	0.36622000455671744	0.3843704583180616	0.4025209120794057	0.33858181360194384	0.35673226736328795
77	77	0.0003422899195618689	0.0018825945575902789	0.005755286788211054	0.014205031661817559	0.029436933082320725	0.029436933082320725	0.03230339615242051	0.040903645387643336	0.048599148403320636	0.05272726803622765	0.06777340407325004	0.07232895609314761	0.08659934964915283	0.1013178161903132	0.11346910833475954	0.1301148907295333	0.1411945918192709	0.14547321581379427	0.14729130850212038	0.15368817388327913	0.17284006890519688	0.17644185328490822	0.17958610440530573	0.18534999144275202	0.19258194102465082	0.1978659341547718	0.2041759370186548	0.20862226587326504	0.2110217354098922	0.22043470819784358	0.23194614179918932	0.23926065377374636	0.24935820640082149	0.260011335128492	0.2727672247941745	0.297621085059045	0.32825689288475585	0.33754258198402604	0.3398938901249358	0.34314564436077355	0.350012943375099	0.3556392264247818	0.3625890878317654	0.36356263604519257	0.376005476638713	0.38473386958754063	0.389165578018451	0.3936334074961492
78	78	0.00038131553860819826	0.007435653002859866	0.009914204003813156	0.018875119161105815	0.022950788259696948	0.0231117455724763	0.033937082936129646	0.033937082936129646	0.03622497616777884	0.04613918017159199	0.048045757864632985	0.06252233522234625	0.06276377119151527	0.0671115347950429	0.0871306005719733	0.10009532888465204	0.10128909562109883	0.10153053159026786	0.10543374642516683	0.10543374642516683	0.11897044804575786	0.1361296472831268	0.13937082936129647	0.14500720954630156	0.15260956833739708	0.15390872379054468	0.1567206863679695	0.16434699714013346	0.1773117254528122	0.18929346446244566	0.18957513975980952	0.19447092469018112	0.19561487130600572	0.2003813155386082	0.21277407054337463	0.21516639441248184	0.21532735172526118	0.224976167778837	0.2259294566253575	0.23450905624404195	0.23641563393708293	0.2584121752710167	0.25329028363935985	0.261582459485224	0.2617731172545281	0.27321258341277405	0.27435653002859867	0.27569113441372733
79	79	0.0009593859929645027	0.0009593859929645027	0.03677646306363927	0.03677646306363927	0.07013159818921916	0.07910997263259052	0.07625591982939967	0.08218740006395907	0.08410617204988807	0.08410617204988807	0.09260726401434739	0.09232764397619697	0.09531668576332256	0.09774327345072016	0.11480652382475216	0.1192836584585865	0.12344099776143268	0.12344099776143268	0.14544259513107585	0.14359131763711422	0.17908538535337384	0.17908538535337384	0.2091461464662616	0.22260004853175372	0.2219058194715181	0.224089748390176	0.22801407099456347	0.22801407099456347	0.2286536616565398	0.23025263831148066	0.23025263831148066	0.23632874960025585	0.23888711224816117	0.25775503677646305	0.25775503677646305	0.2587144227694276	0.2646250118517114	0.2672942583078488	0.2699635047639862	0.2676831551425178	0.27182603133994243	0.2906939558682443	0.2906939558682443	0.35797792930112665	0.35743797336538785	0.3639270866645347	0.3639270866645347	0.3754397185801087
80	80	0.0015159171298635675	0.0015159171298635675	0.01819100555836281	0.03643787405953453	0.03376153125404682	0.05962607377463365	0.07529055078322384	0.07529055078322384	0.08682624847329108	0.09242523887756103	0.09480195317161857	0.10965133906013137	0.11268317331985851	0.11268317331985851	0.12531581606872158	0.13541685181846574	0.13479601138588343	0.13543589600351427	0.14502273875694796	0.18595250126326426	0.18595250126326426	0.21621498091772665	0.2121217507446278	0.2536634663971703	0.2597271349166246	0.2607377463365336	0.2607377463365336	0.2607377463365336	0.26478019201616976	0.27033855482566954	0.29156139464375946	0.29307731177362306	0.29617770509952496	0.30001701280530996	0.3038563205110951	0.3010911048420475	0.3122789287518949	0.3239009600808489	0.3239009600808489	0.3239009600808489	0.3507964278187298	0.34985183624032234	0.3532086912582112	0.3734209196563921	0.3858402675327114	0.4080229342772477	0.40688028317433556	0.4106865809593699
81	81	0.004396812311074471	0.011541632316570486	0.016319575343052076	0.027915063086799752	0.04231931849409178	0.04286892003297609	0.05688375927452597	0.06934645748666417	0.08082180620055485	0.08271503160208848	0.0928826600714482	0.10277548777136576	0.10882110469909316	0.10948946435944491	0.1176147293212421	0.12681710282658137	0.14090927293792405	0.14372080241824678	0.16460566089585052	0.1670788678208299	0.17772429059283776	0.18628316078883012	0.19510854630392965	0.19784964945640537	0.20325728670834245	0.20768447900397838	0.21263503557910468	0.22237734426460418	0.22533663094256665	0.22649245126429063	0.23000824402308326	0.24154987633965375	0.2442978840340753	0.25171750480901345	0.25877947031116005	0.2630409536000972	0.2654575432811212	0.2679307502061006	0.27296001855940866	0.2790083973039144	0.2838691948337455	0.2866172025281671	0.29126188789509516	0.2987084363836219	0.2999112075905771	0.3083264633140973	0.31217367408628743	0.31684528716680405
82	82	0.012563983248022336	0.012563983248022336	0.020009306654257795	0.020009306654257795	0.06002791996277338	0.06002791996277338	0.07212657049790601	0.07212657049790601	0.07504249960832543	0.08000215128691383	0.07518981599481821	0.0801494676734066	0.11447184737087017	0.11447184737087017	0.11633317822242904	0.11633317822242904	0.1354118194509074	0.1354118194509074	0.13680781758957655	0.13680781758957655	0.1444635929765159	0.14517211464488566	0.14448463817458632	0.14519315984295605	0.18939041414611446	0.18939041414611446	0.2531409958120056	0.2531409958120056	0.2968822708236389	0.2968822708236389	0.2996742671009772	0.2996742671009772	0.32073817201409566	0.33372773593420785	0.32112400064538593	0.33411356456549846	0.34434620753838996	0.34434620753838996	0.34434620753838996	0.34434620753838996	0.3629595160539786	0.3629595160539786	0.3643555141926477	0.3643555141926477	0.3662168450442066	0.3662168450442066	0.38015344287748654	0.39101744179248976
83	83	0.0	0.009825487608153688	0.018771080803636896	0.02155741311042675	0.024637043554773426	0.03328933861269981	0.040733805410687426	0.04202343289994486	0.05675318961724593	0.0630590995747177	0.06687197536295644	0.0696583076697463	0.0777380081224426	0.09222015636180601	0.10162780466344039	0.10221440093855404	0.1283179351811116	0.14122305323361198	0.14122305323361198	0.15779439800557266	0.15868166171818177	0.1604340812435841	0.1646869042381581	0.17011291978295937	0.1770054260155448	0.18266652222838786	0.18484046571027896	0.20838832673412525	0.22041355037395513	0.2246663733685291	0.2267194603314269	0.23457660792597687	0.2358117025956885	0.23713154421469423	0.24094442000293298	0.24211761255316028	0.27042088282739407	0.2824755836669785	0.285607536140889	0.2962311189323948	0.30048394192696876	0.31485555066725324	0.3236544947939581	0.32820798522602745	0.3269367809866166	0.33157354450799237	0.3350931221586743	0.3427188737351518
84	84	0.0011910838863365663	0.009188361408882083	0.01670937638678317	0.03454143270376042	0.039816232771822356	0.04292091733125384	0.05036583290794623	0.07248596222562532	0.08001638274749608	0.10260336906584992	0.10872894333843798	0.12199674568178658	0.1303386081334014	0.1383358856559469	0.15060670033851403	0.15583105248892068	0.16879360217798198	0.17854116592833152	0.19652884124553344	0.2057172026544155	0.21263882796661546	0.2269865577675685	0.23175089331291476	0.26689342578127984	0.2788837842436617	0.28109579717542965	0.28542918779707627	0.29096477794793263	0.2987919006295729	0.3053646657654444	0.3093415007656968	0.3112132040156542	0.3198440731819725	0.320912029947252	0.3282286881061766	0.3321670458810985	0.33503488174238555	0.3380976688786796	0.3488054531633837	0.3552833078101072	0.3658329079462311	0.3717387345097104	0.38097668878679597	0.3854007146503318	0.390248845041953	0.39543985026374	0.4076909988089161	0.4090522375361579
85	85	0.00657606313020605	0.00657606313020605	0.00920648838228847	0.032003507233669445	0.032003507233669445	0.04997807978956598	0.11530030688294608	0.11530030688294608	0.12231477422183253	0.12929839905357562	0.13173055104545084	0.13065546936788283	0.13415168785620343	0.14160455940377029	0.14160455940377029	0.1709776413853573	0.17448487505480054	0.17448487505480054	0.17448487505480054	0.17930732135028496	0.17930732135028496	0.19333625602805787	0.22397828687497112	0.23097072385161221	0.22787986402860416	0.23980710214818063	0.23980710214818063	0.23980710214818063	0.24243752740026303	0.24506795265234546	0.24506795265234546	0.26654975887768523	0.2757562472599737	0.2757562472599737	0.2770714598860149	0.28984686695203327	0.2989674369215653	0.29493588063068527	0.31477422183252957	0.36036825953529156	0.36036825953529156	0.36256028057869355	0.36562911003945636	0.36562911003945636	0.3691363437088996	0.38711091626479616	0.38711091626479616	0.3941099623501109
86	86	0.01533442088091354	0.01533442088091354	0.01533442088091354	0.01729200652528548	0.01729200652528548	0.08189233278955954	0.08189233278955954	0.09308532876454052	0.09780714338413105	0.09274102978186198	0.09746284440145261	0.10212071778140294	0.10212071778140294	0.11419249592169657	0.11419249592169657	0.11419249592169657	0.11419249592169657	0.13474714518760195	0.13474714518760195	0.13572593800978794	0.13572593800978794	0.14947494405141531	0.15687245362210733	0.1489355423118856	0.1563330518825776	0.16737357259380098	0.16737357259380098	0.1768352365415987	0.1768352365415987	0.1768352365415987	0.18890701468189233	0.18890701468189233	0.19637010501118973	0.19668489265249575	0.20526613491601556	0.216283702361727	0.20487592940231336	0.21557870920671882	0.2303425774877651	0.2303425774877651	0.23849918433931486	0.23849918433931486	0.2936378466557912	0.2936378466557912	0.299836867862969	0.299836867862969	0.3208899308942756	0.3221490814594998
87	87	0.0018076644974692696	0.0032537960954446853	0.040853217642805494	0.06869125090383225	0.08908424988281972	0.09210368545547695	0.09978308026030369	0.11062906724511931	0.12906724511930587	0.1301518438177874	0.13663036803685819	0.13677207439947386	0.14172089660159073	0.14859002169197397	0.16341287057122197	0.16377440347071584	0.17296714955834852	0.18076644974692696	0.20065075921908893	0.20065075921908893	0.21872740419378164	0.22668112798264642	0.23227126231301126	0.23143555812322636	0.24078091106290672	0.2472885032537961	0.26391901663051337	0.26391901663051337	0.2707881417208966	0.2744398056806084	0.2801879971077368	0.31055676066522053	0.32827187274041936	0.3304410701373825	0.33531903915819145	0.3408346868107711	0.35900216919739697	0.36080983369486624	0.36840202458423715	0.3792044096113248	0.383597306852411	0.39985538684020244	0.40238611713665945	0.4150397686189443	0.4201012292118583	0.42733188720173537	0.42945566589273193	0.4352365587881563
[truncated: 152 more columns]
