# Supplementary material for: EEG decoders track memory dynamics
Source: Nat Commun. 2024 Apr 6;15:2981. doi: 10.1038/s41467-024-46926-0 (PMC10998865; doi:10.1038/s41467-024-46926-0)
Supplement: Supplementary file 3 — Source Data [file 41467_2024_46926_MOESM3_ESM.zip › fig5a_auc.csv]

	subject	retcp_mean_observed_auc	retcp_mean_null_auc
0	0	0.41445783132530123	0.49813002008032137
1	1	0.6578094710606481	0.5110820179082434
2	2	0.6156061864987391	0.49631871255521054
3	3	0.6060777478799739	0.4930389758643184
4	4	0.6587395957193818	0.49538683778657855
5	5	0.6327779229161544	0.5087975242807967
6	6	0.7020945124033454	0.49469650459284026
7	7	0.6046918767507004	0.4989507634039531
8	8	0.6111897657470655	0.4958994737346788
9	9	0.3472488803582854	0.5072332053742802
10	10	0.5636909478142395	0.5026863881778101
11	11	0.49331651954602773	0.50122360124776
12	12	0.5601802810432186	0.5048250441372776
13	13	0.585978021978022	0.5052368498168498
14	14	0.5197701234935278	0.50386698407975
15	15	0.652550494469567	0.49627513124719996
16	16	0.5683244008675545	0.5009100360286078
17	17	0.6387475780826164	0.5030172983027204
18	18	0.5175434481788118	0.49458348969205146
19	19	0.5382748217224356	0.4993250137136588
20	20	0.6365447210667203	0.4968895703208456
21	21	0.5722309436595152	0.503240798883656
22	22	0.5319073172347544	0.5048652240882441
23	23	0.6376352887676217	0.49614806730331973
24	24	0.5454041893204711	0.49372383095006794
25	25	0.7097636429532981	0.5049220360642773
26	26	0.4809354154032747	0.5012238477865372
27	27	0.6660025489834778	0.49026760487685034
28	28	0.5889051440055564	0.49889185914202533
29	29	0.6650076317662499	0.4957804355249462
30	30	0.47952532316168683	0.5129627463445646
31	31	0.6452811270792093	0.500069435517735
32	32	0.6029024880925771	0.49169076809326484
33	33	0.5787927997802447	0.5126580400568778
34	34	0.6071739325825508	0.5019464986106889
35	35	0.5695139837151671	0.5135447327163304
36	36	0.5696886889689133	0.5055170384414724
37	37	0.5858190939387874	0.5252654160336957
38	38	0.6125494294922045	0.49975742531138406
39	39	0.5168048123666631	0.49927219948938556
40	40	0.658582202798264	0.49667334365231114
41	41	0.5963708661196829	0.5045393296183248
42	42	0.585085685483871	0.493375554435484
43	43	0.6042478247270245	0.4973529202684259
44	44	0.5843480466768138	0.5010211345763572
45	45	0.5628024750797982	0.5061576525972288
46	46	0.691689839374999	0.5058825994331276
47	47	0.5104434829880626	0.5004692715844711
48	48	0.652779346798504	0.49798107661908086
49	49	0.6417298056947329	0.5091109108313985
50	50	0.5724431245657056	0.502127272639333
51	51	0.6075877802023408	0.4980933346558223
52	52	0.6504492330168006	0.48860003652300954
53	53	0.5397359574170052	0.4994698312088528
54	54	0.6221578300501861	0.5024538254071217
55	55	0.638088084557191	0.4935363297962843
56	56	0.5610919292188176	0.49320090634441077
57	57	0.625825556799801	0.495372551947244
58	58	0.5266605466806226	0.49945366255426493
59	59	0.618172268907563	0.5083267153015052
60	60	0.4104153648830861	0.49958817048705895
61	61	0.6294310782171368	0.4968934959974524
62	62	0.5085068155359385	0.5020173741929372
63	63	0.6900452488687783	0.4978321213100625
64	64	0.6350959274952919	0.493957509416196
65	65	0.7148851968586076	0.5028679083959228
66	66	0.5244015151515151	0.5019335984848484
67	67	0.5403659027498231	0.4958177981982482
68	68	0.4796585068385747	0.4966761041902605
69	69	0.5799080249804386	0.5024822201990176
70	70	0.5865532899246059	0.4964478024331733
71	71	0.5670079001873809	0.49950206902757893
72	72	0.7191164991356067	0.511674049526619
73	73	0.7426469737466301	0.49694427811910635
74	74	0.5789856198405101	0.4986291106756019
75	75	0.6230335548448771	0.5011932282459293
76	76	0.5688538439876092	0.4914878651340211
77	77	0.6270918460123225	0.4991621852537225
78	78	0.531574082098391	0.5002759482335268
79	79	0.5909212698467575	0.5093108410617205
80	80	0.6630995313808691	0.5071799095987318
81	81	0.6088478470558509	0.5070102506219902
82	82	0.5808534054229727	0.5053245880328243
83	83	0.5734904161227429	0.4948323392449736
84	84	0.6042753253286577	0.5078571217198955
85	85	0.5267386712366985	0.5061828544099477
86	86	0.50478909345141	0.5005504544395245
87	87	0.5937392726980579	0.5056862551764938
