# Supplementary material for: EEG decoders track memory dynamics
Source: Nat Commun. 2024 Apr 6;15:2981. doi: 10.1038/s41467-024-46926-0 (PMC10998865; doi:10.1038/s41467-024-46926-0)
Supplement: Supplementary file 3 — Source Data [file 41467_2024_46926_MOESM3_ESM.zip › fig5a_heatmap.csv]

ROI	frequency	subj_0	subj_1	subj_2	subj_3	subj_4	subj_5	subj_6	subj_7	subj_8	subj_9	subj_10	subj_11	subj_12	subj_13	subj_14	subj_15	subj_16	subj_17	subj_18	subj_19	subj_20	subj_21	subj_22	subj_23	subj_24	subj_25	subj_26	subj_27	subj_28	subj_29	subj_30	subj_31	subj_32	subj_33	subj_34	subj_35	subj_36	subj_37	subj_38	subj_39	subj_40	subj_41	subj_42	subj_43	subj_44	subj_45	subj_46	subj_47
LAS	4.0	-0.20015488550565314	0.19208305499227096	-0.5159535257698113	-0.8255757212760407	0.8383379924007824	-0.05865960125279418	0.7260835493020128	0.11467175074863858	0.18429475198432652	-0.04188029657463593	-0.15213853298073918	-0.7323193826058176	0.02497290081825136	-1.1745622825822204	0.5306428166257838	-0.7050524798156825	-1.261688882643776	0.0705314491809015	-0.8376897458149363	1.0660089975852711	0.4012333896499178	-0.20389982251976763	-0.5735173599740424	-0.02535095508337099	0.8886521629978309	0.4840666505508332	-0.5214101067762236	-0.04503138913945965	0.05999153194261485	-0.2439673453491404	0.7326916479672576	0.21815146728952503	0.365382721373222	-0.21697516634090513	-0.1872582788238575	-0.8931461466169471	0.08077961251947716	-1.0023667277235828	0.916376530764627	-0.10950163875860582	-0.21471147343645675	-0.7450362053920193	-0.7605671009202027	0.09111445036532252	0.11685403958709085	0.6506855885284675	0.13421064209208952	-0.6242425159407636
LAS	6.0	-0.21619692785740405	0.16499740249248343	-0.5959099897425901	-0.8816181432458813	0.8403142825061088	-0.15024559620213015	0.6788367413682339	0.13935427029842437	0.1837148819211952	-0.07659258811277701	-0.14438113373640965	-0.6273607713296692	0.11481930007799736	-1.211862750740412	0.5370401286055275	-0.7462241006769231	-1.3494363787209862	0.023606042951059565	-0.8656400380587812	1.0749846748871792	0.38301665347654396	-0.2236366908159031	-0.550613997198958	-0.010820293553597189	0.8816255728475306	0.45145670804635646	-0.5461623862883417	-0.05862316244727674	0.02808024911705743	-0.2538384506097423	0.7384131733638327	0.1974472646543493	0.3555005676832903	-0.2150509027732186	-0.20004590999010977	-0.907850320168127	0.06964141858219916	-1.0120006986575552	0.9360268737916922	-0.2729639076808717	-0.26587769983492043	-0.8196943047104661	-0.7903999288274876	0.06599217704925212	0.14268416252194327	0.7003440968505789	0.12669002658923956	-0.6415983644951951
LAS	8.0	-0.23773198941511403	0.15630770982011755	-0.6485094681582183	-0.9475738427003828	0.8585456814638445	-0.21668737934882826	0.6764314887179178	0.1589576383086145	0.17915096434019842	-0.10731883266492295	-0.13600157512925679	-0.5749350947678905	0.11283019778835177	-1.2765587435631918	0.5498970201330164	-0.7830167164215301	-1.4254718464624538	-0.001226057251220773	-0.8834087983501886	1.0972599507879048	0.3522319985379279	-0.23563846518531065	-0.5318724117122764	0.018156156799752993	0.8813474647953338	0.4393564116062488	-0.5333762540322369	-0.04297068044105584	0.006811075119048606	-0.26398817124969304	0.7552854651115046	0.18430349734472357	0.3642686384781772	-0.20559760001742816	-0.20076730766011922	-0.9468298944547862	0.06877780614273772	-1.042287787436496	0.9765591387669298	-0.37773838692514283	-0.3038133682141537	-0.8744866093864752	-0.8208116059020433	0.03927585302855098	0.1519448665898259	0.7283638782145596	0.13407987299174648	-0.6564425122546649
LAS	10.0	-0.36604458873060697	0.049853174680940124	-0.88767844800168	-1.1991700054191947	0.7441486405003229	-0.5721011813895167	0.39164171946054516	0.2507187471286853	-0.012350598749794106	-0.31445992272501505	-0.06673671188599321	0.3353748477241513	0.05125034215572779	-1.1180680120792572	0.4418659125520331	-0.8441449160756137	-1.5120554530422583	-0.1682730060880168	-0.7220483236154094	1.0313958161834669	0.14170759720989357	-0.2836066303211695	-0.2987702489889261	0.2441824116405719	0.5684598481264143	0.2796412095531472	-0.3226121245207489	-0.011992925265036798	-0.16036622395432845	-0.30773854639480713	0.7585974413756472	0.061006286095226195	0.3090527654080006	-0.13151208007671888	-0.16939122589595693	-0.8398289051882274	0.14060224442054328	-0.9256046005944566	0.8824173012143365	-0.8961151819963514	-0.42719113209805215	-0.9699452989810177	-0.7395612592895358	-0.19245023521731142	0.14621749030560408	0.6552856284225479	0.15613017782364264	-0.5513329566768279
LAS	12.0	-0.39736901967668153	-0.06929256279516015	-1.0894067620189745	-1.3225463302802771	0.6378935805845484	-0.7617752705791183	-0.06452418809227829	0.3496019003716503	-0.05654197062033297	-0.5466077360610437	0.028058660857263197	0.7778512398492266	0.1491368358487386	-1.1793254346909634	0.5342410072315659	-0.864757306415946	-1.6433906878277011	-0.45048730503756534	-0.7030615148232037	0.9282892469315227	0.03665948769425668	-0.3615570457629701	-0.11733538765516102	0.3203087187197732	0.3132070121877458	0.06005105932698445	-0.3734338839287494	-0.03966202811227914	-0.2597067820320406	-0.190612263818968	0.7977582047390237	-0.17549207425968433	0.200396361274981	0.011800257186027367	-0.11805352993552497	-0.7556515850428008	0.12185830406933489	-0.7058923943633663	0.7126311668751362	-1.0902671015242593	-0.48077160552325593	-1.1766745021333112	-0.6747446117593205	-0.3926391281415235	0.39206687739130225	0.5748471188692349	0.13114460401648137	-0.5100370922746864
LAS	14.0	-0.37490613448949367	-0.16542552766481317	-1.255653192460755	-1.4056958357276614	0.5877807019441704	-0.8563117303473258	-0.3675847619516191	0.40263189022270485	0.0064675612678504425	-0.6824918524534469	0.10658439499495441	0.9579652414252535	0.4170702212731718	-1.2368267871423513	0.7296081226633112	-0.8550951953908056	-1.7996841244929562	-0.669890243293289	-0.8387086226955883	0.8075366399825776	0.04311327683257966	-0.44167511914379176	0.014816794573049036	0.31702518645530803	0.09746947111664726	-0.13177692424237525	-0.30624972109763693	-0.08137638081973299	-0.3402953622106253	-0.07023280934598293	0.8561982501604876	-0.40813440677803925	0.05618671723397607	0.21777227960768997	-0.12327457793405616	-0.8004297162588391	0.21310944561831383	-0.4686504898047267	0.6771507344031156	-1.1735144478615787	-0.5703134406923706	-1.361635525625389	-0.6800463938804792	-0.5280619688733273	0.7291465639304893	0.5390051364938092	0.047135942727324416	-0.48446376564849375
LAS	16.0	-0.35022737346625027	-0.24045885441931597	-1.2927161857510008	-1.4344106842587252	0.6013520915548354	-0.79218383854311	-0.45727343059097514	0.4603452557098251	0.07648712202024009	-0.6095982974255184	0.1263423598880448	1.0177846804112543	0.6904321146951101	-1.3295529319939752	0.8729993520909556	-0.8090002488469958	-1.8739926793187043	-0.6830099710863411	-0.9274927352524605	0.7346817036483395	0.05064661663324082	-0.5019995989604514	0.09719624956433323	0.23275772135814823	-0.0005869221467760473	-0.3107956505578162	-0.2257551182357099	-0.06313780985023347	-0.39474034954375564	0.018691593260597973	0.8773083812392869	-0.5859951482914677	-0.06731886053693895	0.26771560354346735	-0.08697023137869031	-0.882372395502391	0.3044096297015043	-0.20134561362337067	0.7043869604273756	-1.0079310227845468	-0.6712332005647867	-1.4733426142751227	-0.6837811543100539	-0.6411332476649904	1.1081436753324543	0.5281782237482835	-0.0024439309836288637	-0.43229816708732854
LAS	18.0	-0.2955364212473806	-0.29367022114451535	-1.108246711022783	-1.3985357618711962	0.5466577219732888	-0.5313236272817669	-0.36370418897949414	0.5444116338574333	0.16530748359673555	-0.5830112313015343	0.2006682683070809	0.08240413905076753	0.8024375126267492	-1.395278940691089	0.9175335420986112	-0.7280697872862081	-1.8457890905045364	-0.6086409782925628	-1.0425904646075657	0.7065363706975061	0.05284918506768827	-0.5556850576973092	0.04139734187686072	0.09926285528266912	0.1837576368471273	-0.41076449213554195	-0.14300488533158032	0.06653254286192754	-0.2975699728040607	0.10860984425970543	0.9183525201436661	-0.6475022127907744	-0.0666308690122883	0.2233510736595136	0.12925376274624517	-0.9623104757932308	0.44640308032663406	-0.0024439938646252505	0.8156819070806594	-0.1170482279501228	-0.6380181937209847	-1.512031222044788	-0.6921691430622987	-0.6481802286574719	1.334674120343178	0.5720182123800345	0.02496668027865418	-0.3125887962107288
LAS	20.0	-0.22489843081049968	-0.3038123524351243	-0.9120403027098609	-1.5403155242260762	0.5000484119982744	-0.3353041589774894	-0.19646413323914147	0.3272788926085152	0.2644603568056418	-0.4907200982111531	0.2281463827717317	-0.7312187802002619	0.18640595668140206	-1.3414861235900346	0.9296383579872097	-0.6979970730956133	-1.7860468443604147	-0.5640307899593048	-1.02869901401398	0.7006777004687456	0.04217477511783742	-0.6314688112849554	-0.10590540762622618	0.06630096633378427	0.33343245680048444	-0.44899853427889663	-0.10523326263487827	0.3085265146783925	-0.1342061719341696	0.17497415035555305	0.9313216295903362	-0.6333707556701036	-0.09001341034899134	0.0913269562871855	0.2562224965458318	-1.1277664313041666	0.5711337792129305	0.1511800175105958	0.7910595478773788	-0.07350855506847884	-0.4742715299068836	-1.5022335188823421	-0.7619487086928332	-0.6070454550257032	1.4287212310087714	0.5533331387135694	0.16288758083645644	-0.2917132736312061
LAS	22.0	-0.1569532091173234	-0.31452032076781594	-0.9215260445863017	-1.5791236070608448	0.4370163200154021	-0.3253942916088728	-0.043986664402985313	0.25168558163467364	0.3544908108097866	-0.4740050377856684	0.2355684688883228	-0.8962198738941852	-0.25020717351817306	-1.3035046163771702	0.8901601456491882	-0.6618443754920182	-1.7248103815005205	-0.5571109888607853	-1.02780773855546	0.6425897950538351	0.017544093763330566	-0.7101035415343819	-0.13639540913917572	0.012845640761967671	0.39726264816624185	-0.42972526990608173	-0.07081664856422588	0.38659690961252996	-0.08920903496499084	0.2660109566766256	0.9439867987145766	-0.5782197463137139	-0.08966743262940897	-0.1109641373580599	0.3176641471438898	-1.1513330406406734	0.663575986351394	0.26178587905660905	0.7481863518587069	-0.12000153850040451	-0.2892679180653281	-1.507768386515164	-0.7751576282522575	-0.5945919724722166	1.4896295825657317	0.5367316414009082	0.22100325070522014	-0.26230895685250233
LAS	24.0	-0.1099338243159879	-0.297023699466829	-0.9037637080711447	-1.5684517784107759	0.34417134648304704	-0.2892485280327705	0.04283186432874097	0.25412749026310166	0.40476857644921493	-0.3967367681197164	0.2517984671876601	-1.027730195554525	-0.3770284684866038	-1.321256975992959	0.8511520193589804	-0.5942134862186866	-1.6390403754428304	-0.535749909974543	-0.9599512802213512	0.5910021426567391	0.01610200751922381	-0.7209787536548076	-0.13386072483446174	-0.05332372302981715	0.3991620083295849	-0.3648780415127765	-0.04966214167252159	0.48659633229558874	-0.03995772468685044	0.32630923533843276	0.9588596954068367	-0.43994234388751624	-0.03196739939224146	-0.18313265829880024	0.43057295572290366	-1.1606502963917675	0.7358087092189742	0.3180445150408233	0.7265410253073246	-0.10855377607468145	-0.11609425564393143	-1.5099774949699036	-0.7665125228053293	-0.5744699625068881	1.5299675196403257	0.5383540556586714	0.26674067960926806	-0.24590744961753455
LAS	26.0	-0.049424053879548346	-0.25918087028868136	-0.8169875712899052	-1.5124596415982166	0.29897123174726375	-0.2075398871321546	0.21855548486537515	0.2863260470350782	0.47320779204639063	-0.31217952239663055	0.2541440392941863	-1.1836218399437417	-0.47295059002946715	-1.2970480102248843	0.820904427751815	-0.5253752039680479	-1.5831071324666475	-0.5633366452495974	-0.8959542233958576	0.548977470783017	0.05327731465504986	-0.7000406396225421	-0.16057460646588798	-0.10886317855236716	0.3894861039044623	-0.3022997150701447	0.030020315780532575	0.6085365874470735	0.02547739515357472	0.31481028119647486	0.9727799168805339	-0.28790477813051035	0.043215130737435874	-0.22251425153015783	0.5868397856893038	-1.1858246457025259	0.7364487390328726	0.35691433810261547	0.6947719511979094	-0.03917527914609752	0.07440340286258657	-1.4992431335199492	-0.7477621803926439	-0.5478478239836525	1.5490646108882384	0.5556640441950437	0.3252974606674394	-0.2385622472125411
LAS	32.0	0.10918185030948048	-0.048163408085097704	-0.5573032767831373	-1.3571759680329372	0.24427270026532583	0.02123281360501735	0.7104693818966028	0.3782830514110986	0.6298674285278721	0.07959491213777267	0.2526664348257336	-1.8928652807616368	-0.9959911024815027	-1.2730048961948568	0.8265813247762883	-0.48958361381754983	-1.2620075008440754	-0.48090906137547673	-0.4871278805654486	0.5373689402133927	0.2562147754275748	-0.5669465194854969	-0.2427913720933951	-0.1428456690407456	0.5001114370350088	-0.02140440393756831	0.17965406756613417	1.0086616343267776	0.31527841686584424	0.42130904185247686	0.975041346693244	0.025235111191833717	0.36726533543679324	-0.2316005259433056	0.9528615280255396	-1.2682512901425547	1.0236247035655102	0.33786870631091215	0.7514980883596795	0.29979392004433414	0.5127861540584205	-1.4945619967609196	-0.6646765331785602	-0.28431234246912174	1.4555423958915654	0.6230612431368068	0.5179284721627272	-0.1898395149877947
LAS	38.0	0.20726038778539171	0.10168974150988115	-0.2889223305594572	-1.3012422216188422	0.21646733910586563	0.22788400433094863	0.8020011343988847	0.4424019630523618	0.7085406934142788	0.333898612406057	0.26744310652189746	-1.9967525448992325	-1.1451216590616153	-1.368391012231436	0.857898050684671	-0.4381010143689195	-1.057449034502817	-0.39515510166761414	0.11869230138307982	0.5476443247944385	0.42025000581267413	-0.2957740773475178	-0.22937318553229025	-0.11352403476702978	0.6593423777959629	0.17627878064155272	0.17041085449891408	1.1608998971299465	0.4893063884012355	0.5788909015095693	0.9896261534130596	0.11399517084208398	0.5920168461453362	-0.23025593746280923	1.1542849955379615	-1.3515064196881352	1.3736266710936678	0.3933633514134445	0.8049769226479974	0.7282159458435203	0.6805956238637608	-1.5316328127502015	-0.6150685770245876	-0.07728258713062544	1.6596930922545012	0.6767542221216886	0.5954449343861726	-0.14661481169114957
LAS	44.0	0.2894743781134054	0.21837072318451245	0.07316715957833178	-1.285477928673712	0.17341041571562896	0.36160055363747096	0.8563357690921416	0.49143401453846147	0.6169034889092531	0.44906526499501825	0.29218880029973693	-1.8968689717635911	-1.1980394531056926	-1.4119357104725656	0.8375129106417794	-0.41187112420369865	-0.9417637109910242	-0.394549143202965	0.1692096605714517	0.5548110992474788	0.47600631302563384	-0.23315248898264776	-0.20984764263311168	-0.1096904212682197	0.8359258607008229	0.2399997722582379	0.26759036513664336	1.220623118217325	0.5765572384071026	0.8037069496909244	1.0137051028861943	0.09851428097641017	0.7053241176375022	-0.24185925356343496	1.2732989738204614	-1.3908066320301182	1.5769877057682766	0.4086766953740465	0.814466722835647	0.8218338322755968	0.7068904527624152	-1.5566125534827058	-0.6224377765733456	0.041501490170575334	1.8477602748711655	0.7012351579660581	0.6346054507890795	-0.06916914989941755
LAS	50.0	0.30851944750221133	0.32398382171600015	0.14807446606281624	-1.292643669752563	0.12465527604179107	0.41820463772766764	0.9024421383634699	0.551145953615117	0.546791273506761	0.5079841737815752	0.32832074454019844	-1.8151494133368102	-1.1791678052669692	-1.353444373313178	0.8167694536370119	-0.3701592410132869	-0.8598817635906125	-0.38121361988360347	0.2862934352781125	0.5713215945706734	0.520990563605018	-0.20459876762019216	-0.16157852386929086	-0.09515838377765153	0.8962749425075475	0.3292525786928778	0.39764335501969106	1.2243389983874624	0.6565413643750019	0.8985149329679215	1.0155353263042237	0.09247036451084537	0.7562361207988056	-0.17897192604932236	1.3197471577814817	-1.376938705038161	1.6168384876982778	0.4213857353848458	0.7859514795671677	0.7869021043116285	0.6494666550672676	-1.5496041351774599	-0.6244510836759568	0.08307867043372492	1.8939030606385658	0.713470029174836	0.6390632477080258	-0.012794443585996943
LAS	56.0	0.2970967872839773	0.3701474068472594	0.14127633829238193	-1.2306510469850966	0.16376052118601667	0.44244006696397664	0.9000773825994032	0.5035376428057888	0.5582685702113228	0.5234848524483277	0.3671539875934887	-1.7471196656742383	-1.0906313742311406	-1.2216853769875873	0.7667087211035645	-0.3346190297279715	-0.8626907622781045	-0.373330661647457	0.39107917446645624	0.5706921375606411	0.5018102030185042	-0.18647240541698323	-0.1620513583513621	-0.07914109660441393	0.8923417079933244	0.3309079371998499	0.4492648745556326	1.186946164744924	0.6595294409818556	0.8310761340454528	0.9881120403870562	0.11133143415061901	0.7530607189539943	-0.19104775317272665	1.2718879996102979	-1.3229248846109976	1.6114380611574624	0.40175168233947534	0.765474110099563	0.6988921491160784	0.5721792390914568	-1.4886616560196926	-0.5931872828706353	0.12331078996404721	1.7423308116402823	0.6793261315086289	0.6404156370806787	0.005438795941118955
LAS	62.0	0.46807890887871256	0.4623213996788915	0.26724085420129085	-1.2581573568993474	0.16270999681137405	0.43937841161243113	0.9811787496332466	0.5212720648549893	0.6824532955418745	0.5781073995975033	0.4580868542166638	-1.8152547210359244	-1.1593867598652141	-1.2660041361323422	0.8215670573242859	-0.3201952313323755	-0.7680832761465662	-0.40087518181619547	0.5197836853098547	0.52556743762325	0.5745008528329872	-0.1548329620322098	-0.19921654543382744	0.01558479470678004	1.0046150481738314	0.4745790405448494	0.42940702344268467	1.2381973053020459	0.7336563917602389	0.9048977500983205	1.0692600580617484	0.12339405025131198	0.7581475610200404	-0.25334260789052954	1.372920368953396	-1.3674523290169567	1.7831407424680163	0.40974228264011714	0.8552150299109628	0.7822446497259706	0.6473351599706795	-1.4677317359232918	-0.589918896721513	0.20113584957979935	1.7085402023448748	0.7374375959932111	0.6771889653047191	0.06376143386699622
LAS	68.0	0.5942439186236819	0.5641481424058695	0.541532248186297	-1.2992129876564122	0.13528768816471648	0.44628921174807096	1.0642594848241056	0.5662793189593182	0.6844976346138781	0.5877981109172266	0.6163997109567936	-1.9045012470951472	-1.3089044023025025	-1.3354826899992656	0.8503766450524751	-0.30629472979503347	-0.6753817768378279	-0.36054663273862364	0.5112951038089919	0.486204050524475	0.681596383949237	-0.09367776481922954	-0.18033563594988625	0.06729420326474429	0.9616606510472007	0.530648103984716	0.4604677929357021	1.2729626865573376	0.7763937625255949	0.9920167603841586	1.1396987277166866	0.11573411866457205	0.8108883819223965	-0.2636662072617508	1.4259671107806673	-1.4005564925302814	1.9474637571767917	0.4270707683407425	0.9283139377367166	0.8465176488934611	0.7047145634582912	-1.4651423908470649	-0.5843274429456171	0.2738301824543667	1.7517208660476147	0.7764488145415003	0.7590665413249776	0.08289110137257164
LAS	74.0	0.6788186548744386	0.6023386666610181	0.6968017707838519	-1.3151926134915524	0.09252976524404223	0.46771541036342723	1.1098003566759957	0.5974848868348565	0.7157615035436071	0.6356237248920916	0.669559850630083	-1.8877192622796917	-1.3425004425926126	-1.3717649176134579	0.7888254234422162	-0.262744299145068	-0.7045280534238365	-0.3212288476628244	0.4702516050008585	0.4676252120023266	0.7033795564212797	-0.0899941591511133	-0.17749447047977515	0.05992724371640213	0.8792377975898132	0.5419360150979718	0.46034240727365583	1.3054295207301716	0.7996228764167805	1.0151251388340568	1.132680644155582	0.11747481227343735	0.8340307151748281	-0.2834423015535495	1.4443573303828598	-1.3760879028055197	1.955648380957653	0.4368321079676491	0.9288969286502453	0.8086862657667291	0.7598670681179835	-1.4612431221408646	-0.5686191468863503	0.3275593804462476	1.7571684758420265	0.7933257433099445	0.7911603864090424	0.054314996724497695
LAS	80.0	0.724951850030065	0.6411532011379527	0.7127451144023299	-1.3232988224134168	0.12624635426481787	0.46862353381708205	1.1260103865414501	0.6280978873368468	0.7726524300107765	0.6806250240869353	0.6224968136246466	-1.842323280657258	-1.3128173238621048	-1.3754049009771896	0.7226424454992902	-0.2223385065164312	-0.7261778733999124	-0.3147195022582353	0.45997324034598275	0.491573159611721	0.7222107032887433	-0.1375013203051802	-0.21913528487243422	0.013782190823223739	0.8924872040974201	0.5388080873895117	0.4827716040993958	1.3475859061792181	0.8230162006745213	1.0237715418125388	1.080427761497335	0.1210199060610505	0.8323147065798702	-0.2984566033495834	1.420099670159104	-1.3144415446635254	1.9846455554913047	0.4202290098809218	0.864354831984482	0.778932000193495	0.7719437139561012	-1.463593366224162	-0.5776332017732463	0.3680655747347518	1.7683338397747017	0.8037389239087332	0.8121317521942323	0.03872629752202661
LAS	86.0	0.7420315016186848	0.6677279331329122	0.6702555745675395	-1.3239027362949134	0.18742289367334788	0.46431188377816346	1.0660098111692293	0.7000125769824187	0.7828500860176464	0.6924599844913165	0.6259005538038448	-1.8217290558092571	-1.200724798339555	-1.360751106662463	0.6838531339157782	-0.17398355564339302	-0.7374074192629055	-0.344035688065712	0.48129280949847075	0.478966949408245	0.8166581940730027	-0.21345117639412517	-0.2162279809379062	-0.013800007155511758	1.0503078371551748	0.6050720659272119	0.5040314511173692	1.3956778604237559	0.8439211295862453	1.0469041434789637	1.0577576368222137	0.15974641993878674	0.8489843771677218	-0.312860718980335	1.3716852094832506	-1.2826220672391049	2.0439197860326614	0.39972002942965995	0.7882895216220683	0.7611994061883209	0.7169137218783683	-1.4739141365238932	-0.5691147984888347	0.3695288534697085	1.7624446923896842	0.810117525603818	0.7803158821125853	0.04775075335043922
LAS	92.0	0.7420239985642633	0.6932103076074184	0.7094573178968788	-1.2937451910120978	0.25512255729701877	0.47607124434008635	1.0284135718117038	0.6510216735470111	0.7120681343313847	0.6344159084463025	0.6121467894966297	-1.820584999065945	-1.1524159593055827	-1.3349183216016953	0.7004082391863511	-0.1434506244731723	-0.7074422018523017	-0.346685739064341	0.566036741151806	0.46102390636275586	0.8677628843301719	-0.17377220135746949	-0.19831190248975514	-0.00037844978690840844	1.13061896296773	0.7127341602519539	0.5760007465136343	1.3963020929964016	0.8558491281672512	1.0798567799389331	1.0358514462399007	0.1616727050508668	0.8586928362635092	-0.2618758423942027	1.3790729262516097	-1.2793639545872146	2.143956274714578	0.38947716616915856	0.7649297729992279	0.7594373749331469	0.625366987589088	-1.461456703599426	-0.551008853569704	0.36526816554516267	1.7374467824909223	0.8059400810767601	0.7723039041671306	0.08850785600169668
LAS	98.0	0.7154874961671833	0.7260864116486319	0.7808282643941536	-1.2504905772374804	0.24953136592934427	0.48446500426756234	0.9747864566698717	0.6065881358801818	0.739689621500154	0.589925200374285	0.650868594280226	-1.8453608167454274	-1.0818037058490082	-1.3043522344888314	0.742861758519893	-0.16241675192340227	-0.7201081055388698	-0.334177233474023	0.6371463381792994	0.4861268428919283	0.8673534343559207	-0.04266185604169876	-0.15665936129842678	0.04449658339168415	1.1057928591839858	0.7881181758113706	0.6581559071817275	1.3709332602118667	0.8751466363534232	1.098905635801881	0.9964614646553309	0.13569122643595213	0.8920563791725956	-0.2583870914035321	1.3897756905092635	-1.2847173776368077	2.2720801418832752	0.40241072500292946	0.7679638792443015	0.7674473788504954	0.5929544939006022	-1.4402487358908165	-0.5309961687305301	0.40230751432888945	1.6894169350543229	0.8084085135197225	0.7750230984942837	0.0915319845615296
LAS	104.0	0.6920825020218018	0.7507873606073808	0.7386294721242163	-1.2266316241911193	0.17894746081183327	0.4971759145498404	0.9704468578145736	0.5924954336902294	0.7267288255782807	0.5733107763103159	0.6459923874489604	-1.7874615523720117	-1.1286891037049425	-1.2972179134040638	0.7638257919440622	-0.1484520060075023	-0.7124728933236472	-0.30070566423279743	0.7255287010594476	0.46103654913721964	0.8407346792280759	0.07450121138314149	-0.1177473833267599	0.12197682049458144	1.0501196890530096	0.8346029988112889	0.7097401988954305	1.3319741963066243	0.9022984725471624	1.1177742041990988	1.0025349987786083	0.09236271323984377	0.9319080441673236	-0.2577309228558091	1.4308021623252705	-1.2709436944780181	2.3217985388629674	0.40514435366298146	0.7976435996438636	0.7593288372324466	0.5255362569010151	-1.4256312776030604	-0.5312196271070239	0.3758651974271596	1.621213614555645	0.8069583555477311	0.7698755883960364	0.05053871319178241
LAS	110.0	0.6688206701844768	0.7836114940960327	0.6422053905001686	-1.2031321328338562	0.11181519013494838	0.48596820119544565	1.0280455310118355	0.6325813968994966	0.8410085311066496	0.5974026288310751	0.6201777795652706	-1.7281129544325755	-1.1056514327475384	-1.2736612008825108	0.7412047553957113	0.08034118364478908	-0.6513531156242138	-0.02138396338466417	0.7199681920318238	0.45364567323700855	0.783136719650282	0.29916427742828733	0.15901682748758006	0.24782670638763987	0.9963460865041096	0.8230209541450666	0.7576959904705051	1.348792792693004	0.9491024092267359	1.1225979460550233	1.148892186600126	0.09474861971201119	1.014123265471351	-0.2867912055402027	1.4068220444363595	-1.2654814297335084	2.372395682660037	0.37122505749344736	0.8578719093361606	0.7187016947822229	0.4455940590674502	-1.4137586885049889	-0.5378642930176148	0.39045378333864805	1.6428623322301672	0.8197670900436936	0.7583774060848374	0.028225204725335303
LAS	116.0	0.5478031981502116	0.777448230040699	0.5397336853538034	-0.9998497472260308	0.029122273477948508	0.48071033371085414	1.037768015541926	0.7164694815748057	2.0498618369822874	0.62867029963046	0.6828748543500092	-1.7486819767594954	-1.008224749944668	-0.15697574306902537	0.7173949254404246	0.9637398730715258	0.12124305627064454	0.8766182542188952	0.6613652534118929	0.6293546118913931	0.6994456340083987	0.7503541969262615	1.2456217146553639	0.6183546163147154	0.8280628834318823	0.8088621858344608	0.7793690795741277	1.3096027760302664	0.9716969129229949	1.0414725671707352	1.6940211371264222	0.3989923701224267	1.3154604542928958	-0.3020427153919166	1.4356503082987908	-1.2959531553179175	2.2919726156942035	0.3571153638518427	0.8604111145664429	0.665860455412697	0.3446268269745788	-1.4197623375537414	-0.5208526815000993	0.42804810259432235	1.6114163745451293	0.8146395264949959	0.7464357427257573	0.09745894019444898
LAS	122.0	0.5438898820738609	0.7690927116137879	0.5147786316088109	-0.984613340749085	0.037506950437656	0.4791068712456436	1.0106471036737705	0.739594174985076	2.094286685513692	0.6358216933551473	0.7035131943217	-1.7501299237447718	-0.8566549779982591	-0.1213612206873069	0.7379323670675741	0.9722347444073761	0.12306895103868506	0.8648105880057125	0.6794394521350011	0.6408774821711267	0.6962006238628371	0.7491607836823458	1.2521462206724583	0.6231020354971565	0.8192348901493914	0.8180267138590149	0.7764945446116335	1.317026967454091	0.9670715821708477	1.039685435317379	1.690304816581524	0.4361455256025116	1.3083022994510098	-0.2728066950632722	1.4474216974854373	-1.3165192299775037	2.253639723756075	0.34392597951883147	0.8444355847439505	0.6969656377111836	0.2617090781601904	-1.4444313016604617	-0.5253858362294737	0.4860479221541421	1.6434282458214833	0.8142438485510355	0.7606300475606453	0.12331651047005969
LAS	128.0	0.6243701889001306	0.7715546043058905	0.5258554295774677	-1.1012901644021367	0.06694230399220004	0.5019959668651625	0.9717948352590132	0.6921256544074763	1.4466671304095224	0.6401997345381467	0.6608122568463349	-1.7155137806813328	-0.9347178166885507	-0.7686794384328838	0.7428257468899313	0.7254056608701333	-0.17520775268225122	0.5771423360664143	0.8078417076567567	0.5645721593292644	0.6775820887991441	0.6355647255963781	0.9138891529648779	0.5017924272711077	1.0105659001826577	0.8625084826207401	0.8561648993011535	1.3558632849602368	0.9587672157765873	1.083841216438117	1.5867335196687569	0.3195871008628132	1.1758201059974966	-0.25918354755847084	1.4226125178701365	-1.3486851208579276	2.2292764239441314	0.3605762246142248	0.8444588359949774	0.7142320084747337	0.23916007665584668	-1.4465534019794477	-0.5471799367067688	0.4867384093951101	1.6096451365403859	0.8080993986422427	0.7562429765460705	0.08384529657977242
LAI	4.0	-0.2614324146744874	0.2897960889094051	-0.5248145077106633	-0.8326700602778329	0.8021918198467404	0.19287160436284806	0.7609000855777145	0.06724115373397081	0.5145877847609277	0.010523049949915542	-0.2337626914115137	-1.1347665190256058	-0.22499709615305294	-1.1224794541785572	0.5948417080207973	-0.571020715949702	-1.1332896580470482	0.07142254943862196	-1.435631268761242	0.8923502200133779	0.5771679789519408	-0.20842605004765247	-0.6248519660294191	-0.18535735928711428	0.7180347009080216	0.5490028840570541	-0.4667837972861061	0.19142148448989443	0.17122643033882576	-0.19456406072031115	0.7540950344595486	0.15125975814111356	0.3817216286381024	-0.3555264526837839	-0.17571133365690758	-1.0310543460523942	-0.2545884096971505	-1.1367177893038682	1.1105360781876636	0.12268709768898119	-0.31791746011651123	-0.6530251406790271	-0.9855795321481118	0.3773218552763543	0.06594556869433096	0.6961310811388483	-0.06042688184881415	-0.7101430274991652
LAI	6.0	-0.27671810254821394	0.27178931883810664	-0.6142407060218655	-0.870455318707676	0.8038900720298409	0.13408980946858937	0.7399512705661466	0.07684767057351098	0.5150098184958087	-0.013292372906200138	-0.2323977375386803	-1.1138142714834272	-0.1701605467733316	-1.1602097161956453	0.5950388015264768	-0.6006387927317417	-1.1922570419805656	0.03133013585842411	-1.4616574199142447	0.8970694031082731	0.560726883267478	-0.22579796337486618	-0.6200928934665957	-0.1689408046142906	0.7094809828713247	0.5250448544705384	-0.4714456368610952	0.17814495743538644	0.1483288498174535	-0.19549203310668054	0.7616970779036029	0.1400101401205644	0.382920465458815	-0.36109612767044746	-0.17799821887772724	-1.0591432373556147	-0.282207193032113	-1.1388484816095938	1.1201274745022445	-0.0015934839899222183	-0.3551550397016193	-0.6983513146219995	-1.0072108956809267	0.36883154051355554	0.08631025878303732	0.752353569810089	-0.0728216036214774	-0.7205485116858473
LAI	8.0	-0.2942962424839804	0.2654596662691869	-0.6683769430133546	-0.919114913777768	0.8186881725497897	0.09291274109024017	0.7529188491518906	0.09060424055927252	0.5277448342499408	-0.03466466569970696	-0.22887093773730863	-1.131050215484602	-0.19583999856460377	-1.213522465832304	0.6047872479593608	-0.6267034228519944	-1.2557873535161703	0.0180362051918444	-1.495093295224025	0.9162534043223625	0.547970624460049	-0.23504000234913655	-0.6162628662606606	-0.14169495052556552	0.7116209693212937	0.5150090171467362	-0.4718837981406326	0.19197669024753763	0.1374022140445918	-0.20233208392281932	0.7818266264682523	0.13764972178443283	0.3934561891850858	-0.3614146340650951	-0.16870907375605224	-1.0995571868098932	-0.2813131365011842	-1.162003245143296	1.1605007529148377	-0.08619001181233495	-0.3802909345928824	-0.7360036534089593	-1.0397001447250513	0.3613062238751283	0.08302587179998956	0.7908807384321668	-0.06258395454159908	-0.7364011814426609
LAI	10.0	-0.3793564805484516	0.17160362954128708	-0.9715366340901218	-1.1292056433018425	0.7441529599550226	-0.26056438898888795	0.6799429519858481	0.18917237780684035	0.4072057692874605	-0.20574107949515374	-0.20523009907240114	-0.6924149156330172	-0.31515624682789045	-1.142795739556203	0.5037035958621197	-0.7000347818624048	-1.3599567840940856	-0.0788842138134257	-1.4400398544288104	0.8851163938482468	0.3903114678071172	-0.2704474505376847	-0.4545790922230494	0.13417831258997134	0.5125418047888308	0.39193006790057355	-0.2987956305627305	0.17907598379551026	-0.01644958794740016	-0.23130047960530078	0.8148536467323091	0.08608333818122701	0.4001860968522413	-0.3020970682204975	-0.10786596667882245	-1.1296201454770505	-0.26632361495778334	-1.047031220152109	1.1529746323149712	-0.7025968554452516	-0.5301523114735536	-0.81270684048581	-1.0157132990284394	0.2193643865164187	0.03572488727001718	0.7759069135456855	0.038767196609718405	-0.6396791590521076
LAI	12.0	-0.41908308705239483	0.08819055381112925	-1.1721906474336319	-1.2487982227880658	0.655541909319295	-0.4801043332483134	0.4470995960893723	0.2680130637992136	0.34933330832080234	-0.35897807622492817	-0.11757724436980548	-0.28795423757489685	-0.2826647599567478	-1.237168120712235	0.5347416276767339	-0.756730550445934	-1.4632981235070643	-0.3643068058785704	-1.3832266130420334	0.8087473392675104	0.2999512149141664	-0.35187282426788824	-0.30867583336539034	0.2896368347169034	0.32741422490417094	0.2121494457269328	-0.2640530825613764	0.10473381557307249	-0.11042746508629168	-0.1449477980106265	0.8720518934900906	-0.04184988914137488	0.3552446927488408	-0.23565510911117662	0.02518089508358328	-1.1158701556773796	-0.23501545775798485	-0.765303314073719	1.023827709652046	-0.9699877614234852	-0.5854012327007813	-1.0187103609985373	-0.8991362698815158	0.021650143915969717	0.2854732517899731	0.6815532912432876	0.014278216764595024	-0.5663534349226035
LAI	14.0	-0.4149706255023399	0.011998552662364203	-1.316371553859433	-1.354465249297932	0.6042532027899644	-0.5888718388035693	0.24459572468842822	0.3023823375288163	0.29910554634165293	-0.439623568522338	-0.0477718580130244	-0.03590835588827311	-0.1663595628069909	-1.350376875070804	0.6408953535933988	-0.768492702478377	-1.6152175134646203	-0.6172595064624039	-1.3072843041084643	0.7081265581154959	0.3307615360784015	-0.42927333695354825	-0.19725316310050772	0.3383503661549594	0.22504288025873584	0.03946587024899489	-0.21917729521715593	0.051640064969853815	-0.1736192783807544	0.02189822045435726	0.9409197468844616	-0.1960340143441361	0.26323391360963017	-0.11707588056110185	0.14128592897404527	-1.1496945214242107	-0.08468213572102248	-0.42346073057313177	0.9699438130002462	-1.0462799749961598	-0.6021775001830851	-1.2465155011125493	-0.8407483886109156	-0.1377758334168659	0.6384486234515876	0.5931223958090115	0.011461648677107085	-0.46947822295175584
LAI	16.0	-0.36674819218400717	-0.03183822977696026	-1.3760969605898392	-1.407677678769429	0.5760284795963307	-0.559532055618389	0.18546307420567984	0.3211717542128028	0.2669994515352983	-0.38441056334226376	-0.02860526465243472	0.04891241831813546	-0.06711124638583539	-1.3824483327874835	0.7362007190401673	-0.7141458190799677	-1.6744645020494353	-0.6907487499211535	-1.2165822496108951	0.6464370909831905	0.36269234191419886	-0.48149902527452865	-0.11799395497827854	0.2620260357001442	0.2212278084516903	-0.1072330224954291	-0.14664161069519216	0.07358665274041047	-0.20194513441160766	0.16959898388894842	0.9711744882146967	-0.29449807923061944	0.17265946563897097	-0.10068595966714003	0.30403074901316385	-1.1858534538884862	0.038228106409246176	-0.1171427623969578	1.0039355472326472	-0.719108787677494	-0.5948145057189962	-1.4023672648505774	-0.8204123152717687	-0.23690086440376468	0.9725902544489013	0.5674508928316585	0.036996939496244184	-0.3769244847839355
LAI	18.0	-0.3379148358137973	-0.05698391313626069	-1.2658143637608752	-1.3934105348437975	0.5196952357253497	-0.22617680396702022	0.23640032058677238	0.29570897531040247	0.29312479059019	-0.3463520718935834	0.03409295991954183	-0.7793823774762642	-0.08514943518309583	-1.3966792710456668	0.7889881155401238	-0.601802287073736	-1.6150812969807369	-0.5202776066897641	-1.1447383757325211	0.6262648539304009	0.3905651838493502	-0.5243641440793908	-0.18520594362754647	0.097382634291584	0.30477091576350696	-0.18526376741845402	-0.014983883592300054	0.2089385945512751	-0.09016954290234347	0.3374263889117796	1.0193908075034557	-0.3116745272006308	0.23639373320815618	-0.10106440701410113	0.6607894062437666	-1.2361268024923164	0.18168091236390158	0.1174988844839243	1.110288185227986	0.06873075870398583	-0.48698784238109505	-1.474077155334101	-0.8226198356817982	-0.23186581253939678	1.1343480943464181	0.6024157089961395	0.12965493460565097	-0.26381642308171
LAI	20.0	-0.2991786518558623	-0.043772958552551824	-0.9359640947692007	-1.516413184944934	0.45979944263507616	0.09973708803014858	0.3385172848650715	0.13897464311271132	0.39099857637700536	-0.2561667727395247	0.06305700263646616	-1.2720360845616578	-0.8398376240632064	-1.3250623179923298	0.8103813865330288	-0.564128323114589	-1.5376070782730704	-0.45629051508783147	-1.016320183347291	0.5823824934078731	0.38800995802237	-0.5877661831372453	-0.3144326783712115	0.08167242802681966	0.4023513842119347	-0.194812540613058	0.0942385072657591	0.4400143893097471	0.07763071777964545	0.49501031069935125	1.0388497364070521	-0.2728301195417318	0.2644568247995634	-0.17986087332313314	0.8507770885579997	-1.3161301518684887	0.30479820938869295	0.26171313291787396	1.116547683567602	0.11986979135419722	-0.30040069274711734	-1.4546848050662449	-0.8546491174012235	-0.20440082041368046	1.2366105796626403	0.6097349684671202	0.2783218322439333	-0.21346301246125446
LAI	22.0	-0.2691630017731429	-0.0161736899944175	-0.9243224604218112	-1.5732250575554385	0.40452375837708476	0.13169872368641458	0.44887724157055325	0.0873554380014742	0.48928310175797174	-0.24763121134746882	0.06356485975548776	-1.3986041285146733	-1.2970188707181893	-1.2671917946007019	0.786644777707503	-0.5198631954351801	-1.4703400872191619	-0.44994285781932286	-0.9118936490802627	0.5277519556103641	0.36868714483633486	-0.6569789015842783	-0.33444534961902483	0.028848936194778418	0.4680653433642908	-0.15253273010625948	0.15835481513973823	0.5135299024563839	0.11891894063225003	0.5816749796054029	1.0584616817473989	-0.20582658298767278	0.29791554793761704	-0.27554902341868426	0.9529569226467638	-1.3386889872742953	0.45133598789797497	0.36172837849309397	1.0761558131846798	0.08614646171510665	-0.19573877533636005	-1.4844506104968807	-0.8669877068127759	-0.17523119629665093	1.2851065187916177	0.6104631658861689	0.3495436285421115	-0.16253146266774093
LAI	24.0	-0.2331853527020444	0.035351456718495135	-0.8952129194261265	-1.5755903823411213	0.33069917298137835	0.17134306232432558	0.5242704036394903	0.08057196669868942	0.48624340866779725	-0.21680653246171858	0.07554284212254307	-1.5348447315666927	-1.4298096108179712	-1.2379566844843208	0.7688457006763957	-0.44644742721943187	-1.382715515748325	-0.42729710394473547	-0.756796122520775	0.48582795932261097	0.3749990654861549	-0.6582177746712811	-0.32684196301366286	-0.02251884878799015	0.4884239287080712	-0.08390784878093181	0.20814166224008426	0.5787406006047144	0.16348158486820513	0.6486698163884393	1.0661100623796784	-0.13420428616707838	0.356789466911521	-0.30720679874433926	1.0311695115796469	-1.341485526301857	0.5769265766814758	0.406586761328302	1.060195048316248	0.08817986280812377	-0.0999001127901525	-1.5100116915780748	-0.8686779367039581	-0.1220907557234127	1.3170615198101963	0.6190260025150629	0.39985662367351227	-0.11804385493180979
LAI	26.0	-0.18722268342331486	0.08160951063665955	-0.8284865590992975	-1.534298330330028	0.30046874864427736	0.21708258732697527	0.6043917451452714	0.08445587117575007	0.5110627092055927	-0.17477693194194682	0.09637552896935206	-1.6251256880350922	-1.5223189428247363	-1.197224687979047	0.7521347762601375	-0.38905577198261204	-1.3226841717347637	-0.4247608755047653	-0.6283534506703473	0.4522465231635257	0.3942547420774752	-0.6275384241295006	-0.3345919726764022	-0.0729623863773619	0.4858873632565213	-0.033275099640231044	0.2795318836705689	0.6490419325994381	0.21216034419771151	0.6888511284842745	1.0813484841332772	-0.07025698526675425	0.41877042327803454	-0.32116953835253287	1.1550494312891009	-1.3536383302607757	0.5680413176805291	0.42577645778143375	1.0536083468296322	0.13886558461540194	0.0021275150609515606	-1.5121765773542208	-0.8630771143418412	-0.07115000809775308	1.3327954138040372	0.6475906819757921	0.4521403680968717	-0.08416161105331692
LAI	32.0	-0.03961064154741627	0.2624631121978308	-0.3544264752209741	-1.4057667833089353	0.2580628817222864	0.34513123547622765	0.7921560509194274	0.17603419734568834	0.5234769156142881	0.0735782944558001	0.11587305781608083	-1.9354413226821046	-1.8013085237482418	-1.1249995230482448	0.744768927847114	-0.35402013121371007	-0.9572900620679592	-0.343088463652193	-0.27702629806127066	0.4271137836332102	0.47767909705172196	-0.495686300665751	-0.36644123318799204	-0.11747707800481737	0.6039929987836302	0.15200449708297567	0.3511849208342156	0.8163338509688686	0.3737474445548788	0.7881842714037127	1.0692375559280354	0.10065430689749721	0.5697894457888875	-0.3067590662282242	1.3248799305875008	-1.381110016696756	0.7022617642392911	0.4428141884852853	1.0765408818791486	0.35065678144585904	0.25352122400901944	-1.4846094788341044	-0.8105514756711231	0.10182371459709781	1.2961076126572288	0.6780854613609543	0.5742504725212345	-0.04039669014751219
LAI	38.0	0.0407162121409093	0.3855141348088868	-0.11750925465988567	-1.3929832842720644	0.2179965807282714	0.43267174501288286	0.8338411390009107	0.2062079226929885	0.4603732917590504	0.25454858107583267	0.11726166612568936	-2.0029755159723064	-1.9200759175696978	-1.14436640113172	0.7738270764021266	-0.3371668885529514	-0.6961255239788658	-0.31676846598148695	0.0112301706410293	0.46263133242392795	0.5545402054999548	-0.22453831179402517	-0.32160788222658093	-0.10489238321770879	0.6527039292332015	0.276391281841417	0.33959229263683804	0.8833587082465154	0.4848889904445814	0.8354427944329925	1.0538475247380756	0.14494000469226825	0.6415813782552207	-0.28311921271722607	1.3871982320193283	-1.3983577061408679	0.849581475629973	0.4514487966651973	1.10617994616223	0.7220625480374864	0.3357105538016345	-1.5015384757405599	-0.7680371177220023	0.17777671196337433	1.3953913776031057	0.6967087703795428	0.6359245234945454	-0.05565894304607592
LAI	44.0	0.07672674400325384	0.48602496065926115	0.04382312768229669	-1.4180425554746707	0.15615124383275605	0.46719567019387204	0.8499123783473083	0.2304861643887686	0.3014165573177123	0.31978003784471937	0.1278653314575969	-1.9649867571913204	-1.9179713261449147	-1.171569386753722	0.7663636073722911	-0.34295511297022946	-0.6015777818061814	-0.3478477529862082	0.02887958858209088	0.4820730657932103	0.5746696641560779	-0.16966936701796773	-0.29775840443873697	-0.11735390863370183	0.7634725584274612	0.3160041086365791	0.4308412433381215	0.908028740031904	0.5267730536168819	0.8743935812573351	1.0564584943802233	0.1286953787814034	0.6926444293536728	-0.2524895466216911	1.4439285676192406	-1.4174440905499786	1.0209415971503613	0.48579977386577855	1.1102528130420304	0.786458601411823	0.344395659518976	-1.5117658045551499	-0.7813290604718716	0.1835575886163975	1.4973885196840055	0.7042714811577012	0.6432955999161213	-0.011608041816109074
LAI	50.0	0.09004611599651051	0.5805179343301636	0.10854839359269794	-1.4462642156431664	0.08601245137215542	0.49462148713968324	0.8483079474929248	0.25781647599472296	0.18277770399446283	0.34321919830523295	0.17774312515933813	-1.9178096039112746	-1.9005397534376987	-1.137590673444566	0.7409580720473341	-0.32730713772366216	-0.5840373250442824	-0.35554470202804994	0.09730409268795752	0.49464045126209355	0.6094206886950604	-0.15021193834717333	-0.28457502534998974	-0.13022573694270884	0.8096314457022514	0.38155764300351	0.5124961172875123	0.9246774806215488	0.5646346744256847	0.9058617364598176	1.0542380591366214	0.1305992153022358	0.7105479303983273	-0.21958217374954078	1.466019854501294	-1.4297705835170424	1.0813393378045861	0.5210691602763959	1.0685345476847592	0.7311456824262367	0.3073102951054503	-1.5132530688818455	-0.7984084301852074	0.17326455577591632	1.5098488007095459	0.71237135335528	0.6473307789038784	0.030969264707896817
LAI	56.0	0.09421500135686713	0.5970483110645345	0.06885540513210985	-1.4001724492752843	0.10630253146691668	0.4840493213914751	0.8426561116228836	0.2545778427091126	0.2123816681054271	0.34201706051473624	0.22464830694008173	-1.8945845181435448	-1.8470487457069389	-1.0531769968948494	0.6938788899720524	-0.3087983647798756	-0.581877464478083	-0.3690899576068647	0.15829991490593018	0.5083858054913488	0.6032490861060217	-0.14233752896637256	-0.29330851929496365	-0.13245465926391262	0.810586826593298	0.3795366651865039	0.48642230614993043	0.9147138785874217	0.5552362178206148	0.8703491789825477	1.0232782136354317	0.1480869491779318	0.6725524627255669	-0.21736457439791027	1.4238709788115922	-1.3963275639190929	1.0800187325740849	0.4808657169168434	1.0455925759706823	0.6918141406583204	0.26292616564202065	-1.4828615525415951	-0.7795648707205419	0.1858339686772665	1.44040240662892	0.6831543662439632	0.6448135414321641	0.07681093935049911
LAI	62.0	0.17725570547650132	0.65256303343673	0.1394869393811365	-1.4253269650630906	0.07139061191297458	0.4904553393375123	0.8960891586449264	0.2710994040174589	0.3164332767868876	0.3835905598166555	0.29023647182091283	-1.9154845438636234	-1.89156922972531	-1.063743261545457	0.751230909159447	-0.27316862923399926	-0.5447263258014907	-0.3976771814969471	0.1823362018275208	0.4773014892469771	0.6213859702573554	-0.13331741157902313	-0.31748559014341754	-0.10691373122563982	0.860241045395771	0.47066923386583986	0.482473155578254	0.978006903486058	0.6109677681392887	0.9116326473337125	1.092780912389717	0.15754177810619047	0.6641981517927714	-0.252104972413869	1.4797471075349733	-1.4249451790934209	1.2016057974683403	0.4750721414129973	1.113135584703987	0.7346628673960881	0.2651155968211684	-1.483743159810699	-0.785694602878352	0.246194697365451	1.4435693838387624	0.7127861537556276	0.6834926029987434	0.11733635185221244
LAI	68.0	0.2516223759533475	0.7526089380867428	0.31181090922764426	-1.4572512745038027	0.04453628163153336	0.502267355900074	0.9767192547402426	0.28029720681066184	0.3186236946101552	0.4197276202961789	0.40457238358257125	-1.991184064167974	-1.9653107173290667	-1.121373821629403	0.7881827730901839	-0.2698783348704777	-0.46649268677560357	-0.369575720772091	0.2626287314111281	0.43444238448564804	0.6832773553054645	-0.07674263335794165	-0.2947651847418177	-0.11792082501049812	0.8742892947979641	0.5125396803501345	0.48376241282686566	1.0274245028583173	0.6469354380509796	0.9842958371737868	1.1587531973923615	0.1797521027690954	0.6986114975357335	-0.2661160200690661	1.5191479346525756	-1.4606244201046652	1.319398782611179	0.5273391217024737	1.1688993469393958	0.7539973547781822	0.2734878027404174	-1.4742587316775884	-0.7873565932347614	0.25544956909090855	1.4914350936188236	0.7227128379533413	0.7434674137838833	0.12551354591669056
LAI	74.0	0.31710689616562365	0.7922975956353537	0.38840270842954283	-1.4642846007740162	0.02023395437527193	0.5192109708422835	1.0366816943825268	0.2842844786568023	0.32779537933392106	0.45704294260363804	0.4314150563351768	-2.0111119348730253	-1.9495150956969725	-1.166668655909238	0.7488149466823366	-0.23251067077023801	-0.46657766170630627	-0.33143547790193717	0.36822281942329027	0.413711444158101	0.6966184344199684	-0.08086927228065437	-0.2806183293833949	-0.14407133407874892	0.8491334548094084	0.5040686877358217	0.4896905770070394	1.0590990243419716	0.6617871637817078	1.0127177313752143	1.1579656869792612	0.18279647036600233	0.7366293827194786	-0.2695877307439897	1.5413447372157687	-1.4487271656259313	1.3658533534228408	0.5582994057488316	1.1654857485246986	0.7287565265805568	0.2977410871538522	-1.4647677425640673	-0.7899919347344879	0.30702689623136953	1.4969336566640936	0.7201165865587454	0.7636355589562819	0.11058725737715987
LAI	80.0	0.3684546221156088	0.8124200257393237	0.3709725920975437	-1.486035701099666	0.06274276268997717	0.5291198009223248	1.072005334001195	0.3118894702974835	0.3663859388543737	0.486009960276991	0.4002728484133385	-1.9398139290936915	-1.919451621095849	-1.1644649666842046	0.6971087700684204	-0.19443162146234036	-0.48235419238995547	-0.32063948919004365	0.3510744934725632	0.4377025471315619	0.7100066015644472	-0.10690565944075961	-0.3226715308591972	-0.17938389538725819	0.8243234204478886	0.48015413877597407	0.4850341395630929	1.0877032920573044	0.6774060865035647	0.9869303589030196	1.1026548879565297	0.1901825720288495	0.7548226187564105	-0.2812253709480877	1.5357492032935376	-1.4317311941347113	1.4146996696955465	0.5664759032943093	1.1125287918384843	0.6867429973960644	0.32349457762519956	-1.4575608707438832	-0.7957757102569067	0.3349695161780195	1.5121393263456422	0.7155122376942431	0.771019746945324	0.10783821428153807
LAI	86.0	0.3825992681674511	0.8060347821828093	0.3371590054188215	-1.4798605293173932	0.12576886681784377	0.5388835461871387	1.0561992478034095	0.33082755143996934	0.28759498548678436	0.49933168720711363	0.414407819516888	-1.9268667606639558	-1.9004684108505194	-1.1342788006264155	0.6785900356758269	-0.15844169433193991	-0.47479915807701545	-0.33818801204007354	0.3274720426135226	0.437247022530205	0.7634549244082199	-0.16731106697018847	-0.3071272571650702	-0.1862598461272277	0.8950928163250778	0.4998609737053287	0.4989305696432735	1.1297461686299877	0.6974343828533875	0.9775416824053224	1.04587920385013	0.20812239175929645	0.7805396832640431	-0.2860072344081953	1.5207451220057635	-1.42094513828687	1.4545292662910363	0.551019764054467	1.0295554024561206	0.6873596930504805	0.28421099231151165	-1.456134244163136	-0.7888181640624568	0.3357800337423354	1.5127868915068188	0.7248257909139983	0.770125639378654	0.10303323737514083
LAI	92.0	0.39127866559372604	0.8081087667561657	0.3598082572069495	-1.448580985231274	0.18705017238414476	0.5427704380624896	1.0288983548923114	0.31925124516170017	0.2284393036091525	0.46926932640985675	0.39459616459431773	-1.9164509631848794	-1.9098305767908375	-1.1382994294195732	0.7103756728759917	-0.13830192089679902	-0.4299434247516709	-0.3426338851704772	0.3567482131521433	0.4393408733708556	0.804467293683775	-0.15942585776654056	-0.270068287680643	-0.18203346826891703	0.945780140658641	0.5739874602418887	0.5472341199910641	1.1549993437089545	0.7008662381809989	0.9829671898616358	1.003281712220969	0.2263834242964493	0.7839020897123418	-0.277114712490737	1.5312768640535697	-1.4270828298795517	1.5690484896522074	0.544003683265099	1.0090798144942978	0.7167351650887497	0.24087292622189826	-1.4461240315743975	-0.7844913368647586	0.32076620719305443	1.5112177694852467	0.7306711814425257	0.7723995295533148	0.11396219706804296
LAI	98.0	0.4036328297921213	0.8238065275396969	0.43570421245320795	-1.4142287808918332	0.18095031421505473	0.557439628622385	0.9928759943282041	0.32462274370003674	0.2634992976593552	0.4605479790855666	0.4307591683742092	-1.9319990170218024	-1.883993265485899	-1.146986244605362	0.7481955649894124	-0.13690932704178294	-0.4449541258011824	-0.3421747620883289	0.39265855586393983	0.44962641562553135	0.8154580046477827	-0.051628930050582826	-0.2553295354648552	-0.17285496384162166	0.9736718003113009	0.6231237016778702	0.5955703551270578	1.1544249492108978	0.7156095083420669	0.9849658594475593	0.9516801684727383	0.2015787272248452	0.790348436297145	-0.2795349233369886	1.5351859805989367	-1.444162185112807	1.635280714861495	0.5349379730249944	1.0101866602907448	0.7345746165417791	0.21768596767059292	-1.4468621682340206	-0.7760662239790408	0.3117219144857491	1.4966768502366663	0.7277652371334552	0.7811520809730199	0.12632979482042359
LAI	104.0	0.38726932119296226	0.8352556580695439	0.4005586620292884	-1.3823870829962002	0.13599589624402833	0.578570691428492	0.9768522685904827	0.2929128038631096	0.25401164064193743	0.4674401590684868	0.41808526794384326	-1.9047349222617835	-1.92078222800156	-1.1492468107249585	0.7617197637811252	-0.13811962859565688	-0.4633985584715756	-0.31658244237482774	0.504911838528586	0.4241163201135552	0.810588843263916	0.030983335076848646	-0.23522183119927992	-0.15241076521450617	0.9586109393116271	0.6577901828335133	0.6256341571853957	1.1560161297972829	0.7269838480182236	0.9926420066289119	0.9444831250610436	0.15910919654680236	0.7954737892055396	-0.2844865514988354	1.5452762482540192	-1.4401643189886109	1.6531295653365923	0.5256937737867958	1.06531732270224	0.7132530939077567	0.18161141720676216	-1.4313260457519978	-0.7725659505782817	0.2894026651666214	1.4715997829024856	0.7262775767639926	0.7757709514427019	0.10687542050773735
LAI	110.0	0.3912085350218872	0.8458819699230686	0.3091072357280054	-1.3678645461718895	0.0731081909242718	0.5787946262279419	1.0141280355197957	0.3300160918043173	0.3553457642801408	0.4940180823549953	0.40059570624151747	-1.8573501772001741	-1.885914879336124	-1.13799201864241	0.7408650065767837	-0.03194146559233903	-0.45950149689346925	-0.15392889824418066	0.5607577224655321	0.411938514926598	0.7977829035876135	0.2508610292594946	-0.017925216472501188	-0.07858786770389	0.9367654975400729	0.6564034876428455	0.6666143387092022	1.1834443538524027	0.7515071501429235	1.0227597839339204	1.0323803075563311	0.14246241488660152	0.8285857543646913	-0.2975439144736899	1.5282994625208697	-1.4286397964001807	1.6898283445434734	0.5229656356741592	1.1131325400549437	0.6994825547352906	0.12920426579667363	-1.4088407657747972	-0.7638296118484256	0.29664828624775536	1.452533948819813	0.7346990110811653	0.769779875150698	0.09953519139974591
LAI	116.0	0.34830811496016684	0.8768407292147314	0.2427463563603872	-1.2375904377748552	0.012892645816740017	0.5835619337182629	1.0277669187796281	0.45257804159866843	1.290440568349149	0.6042494591579667	0.4500735841338418	-1.8914940290254172	-1.7994609239484574	-0.37789822539123163	0.7280419431517373	0.9678724687703621	0.107508766666365	0.8610823385084322	0.5922849694527266	0.5738159411127237	0.7525226241149517	0.7724060234519021	1.1915253798263108	0.42473756326577666	0.9341192173215896	0.6715576977706411	0.8070605824029523	1.1994055705685014	0.8902992721833284	1.0253129707487116	1.7314487481843492	0.3527165901004894	1.0531997897646443	-0.2974989595672902	1.5445731249957202	-1.4442895062925243	1.6858015923113434	0.5139963270494083	1.0854775648561756	0.6899107203922064	0.03713189874257154	-1.4226585103588487	-0.7691185159917219	0.33277613849325166	1.4376249929655256	0.7246681682642923	0.7666220860345749	0.11956631218685954
LAI	122.0	0.3434890617723996	0.8757075189937221	0.26101809753583	-1.2236698777794008	0.02810699733271422	0.5852867939886984	1.0020550266692287	0.4808780132027402	1.3284405880916625	0.613257730240788	0.47505708525787554	-1.8929291670203174	-1.7233938938135094	-0.32581089293933596	0.7396325584441945	0.9818463665070237	0.12732110929964666	0.8697638334915879	0.6038279781695841	0.5752993515905734	0.7538505349745	0.7774750361536105	1.2071943511435663	0.4356686818415104	0.9563504457786748	0.6737778915436822	0.8204851660023833	1.2086517940661659	0.8931144196093095	1.0304951897732357	1.7269144645164611	0.3729639955618423	1.0264438542281866	-0.29444550214324244	1.5517467220643029	-1.4411701175732936	1.6878520978423484	0.515337458748377	1.0521651648689798	0.723022589676107	-0.042705304699965314	-1.434423600824676	-0.7687525033239339	0.368676799326837	1.4657690238262744	0.726138824862501	0.7792038315814508	0.1390728310408885
LAI	128.0	0.3777235010127614	0.8740518605578881	0.2900000855571197	-1.2881443923131417	0.06597869119987071	0.5894587672526049	0.9896368881857642	0.39544395307290475	0.6930147598002898	0.5446807903821471	0.43122285297222546	-1.8417796911205593	-1.8002209799649989	-0.857570888348434	0.7412627312637786	0.5890060446566991	-0.19235357110676551	0.48993265968833494	0.6718820328788994	0.4567765803153086	0.73250024450059	0.6339851627132349	0.7385438083275103	0.20139339363979655	1.028108415260049	0.6565374158931043	0.7771605597370564	1.2230624748085865	0.8170074007496002	1.0438358235096248	1.4771058490744657	0.2639711260004239	0.846385944144286	-0.2857728874222939	1.5499335920638064	-1.4491237937416825	1.6874020555636573	0.5232014584855618	1.0421234602794818	0.7249054448468042	-0.03752848469763357	-1.4311073256686424	-0.7761208755677584	0.38458416236374166	1.5004603729810262	0.716759588323689	0.7810024422330469	0.12359562207453498
LPS	4.0	-0.2055365320247822	0.3434695454226473	-0.8272849794651942	-0.5132388668448274	1.0840360682130974	-0.18685667132501943	0.9382977637715805	0.36135928754672114	1.1990780038569755	-0.10736039017828843	0.20136903941260967	-0.8816154787802252	-0.3437818457855594	-1.1867587250252567	0.5999913625071106	-0.46903288442958385	-1.4291786595163443	0.8605848158654453	-0.32192447497037635	0.9567322895046951	0.4305474355128323	0.04216308484763127	-0.22324653748562234	0.1858735050778319	0.8573805458986057	0.6112936654522426	-0.34545171641686173	0.1224540134527153	0.08863541847094122	-0.23558553874578547	0.5544515590736533	0.2787595674086044	0.18349069853730943	-0.1877865157706377	-0.5302497628505944	-0.9104271632102935	0.08684075154308986	-1.17033731188005	1.1085529692398295	-0.5793075217637371	-0.6370712957014776	-0.741169498409163	-1.1454968041034612	0.3516796033230852	-0.8424330887895698	0.7902430084585564	0.28831564454169234	-0.6615926839554473
LPS	6.0	-0.22218093001802638	0.31291044986054556	-1.1019582807039565	-0.5693733239018106	1.0911102761184748	-0.3005588696705498	0.8961234918982436	0.37633438377756007	1.215078059041031	-0.1826701379939298	0.21407372567342703	-0.7920031645225858	-0.19972500004285418	-1.2780987157321186	0.6094815202255329	-0.5077083293767567	-1.5354362229886231	0.830411875812615	-0.3884893245812643	0.9659213834674867	0.3982121536635617	0.022277732640649025	-0.1929023712210543	0.2130335653612429	0.8177926102442706	0.5737186008073606	-0.37991638193547683	0.0908193606467209	0.049779153190549895	-0.2521928355292186	0.5618267350126146	0.2491533456080324	0.1729009739890459	-0.16989440089643473	-0.5702477134250847	-0.9110364176702219	0.08315651149033727	-1.1858960610451572	1.124112485249132	-0.7340464135047917	-0.6615820309034443	-0.8193797388248536	-1.1646527929260648	0.324702618885853	-0.8598211707964192	0.8298354874822275	0.2709959879040099	-0.6718411716243643
LPS	8.0	-0.2586466325072848	0.29107522380736667	-1.2162584827553444	-0.6297390421064976	1.0989197278492784	-0.36766916215020146	0.9007199492432945	0.4009636026357301	1.240703036506202	-0.23669300672671303	0.22122283519270955	-0.7550218669903522	-0.17304995001966494	-1.344590623277671	0.6218168042065002	-0.5354082668456368	-1.6241174947629506	0.8156665125598282	-0.4131051100537916	0.9947948317334695	0.35378308737050385	0.005787066760323538	-0.18475276958578551	0.23452560010995915	0.8234260179670422	0.5592423832804275	-0.3900888413202108	0.08706819455651783	0.02401126814755498	-0.2669592572332827	0.5774506724921489	0.2466390083576744	0.1663245750307585	-0.14244822443213767	-0.6052898142818856	-0.944956592304585	0.08781254803843372	-1.210885300105166	1.1678172839530931	-0.829115972164702	-0.6845196758801676	-0.8667609253904116	-1.1884200183113272	0.3086837242774673	-0.8819113333725862	0.8464848551579234	0.29150479517332434	-0.6716161382740635
LPS	10.0	-0.4339969237929014	0.11112612049343004	-1.5952257704511994	-0.8923812724274285	0.9067319221706371	-0.7364514611895251	0.5868546721378679	0.3927311253435966	0.8459632816607899	-0.5500912618955155	0.16962036716398224	-0.06428208868891075	-0.06623715651836035	-1.2193231087357044	0.5002974781539412	-0.6266366329240532	-1.6311316723867346	0.5310845403203668	-0.5249677543544944	0.9197240982864738	0.0008555165081680301	-0.09668458032678577	-0.07853841894821047	0.3413368930847124	0.4112794019933826	0.33929254458905117	-0.33921189925825956	-0.04325761469070285	-0.17161933550123346	-0.32083758702341064	0.6024969670971395	0.11458361411610188	0.11716546741090425	0.030376601431194212	-0.6540035047079166	-0.9472774032078001	0.013537667032717847	-1.0805911022088703	1.1039587718026613	-1.1741399741599097	-0.6402756147740764	-0.8454986711835553	-1.1122466334688494	0.11265606570079277	-0.8612177847698492	0.724531964097591	0.29774808778401435	-0.4894778871214977
LPS	12.0	-0.5062401783521819	-0.024400599679337397	-1.707763176828127	-1.056474447054125	0.7896993436433781	-0.9833624881394779	-0.013539167198993991	0.4134457243649376	0.7793817128424047	-0.794253882547417	0.2956160817758849	0.21858830607508928	0.013129400752232703	-1.221729723082872	0.6691312569960804	-0.6546324884953381	-1.6310702770450132	0.12998693632306058	-0.7023681816006266	0.7616791666945736	-0.19276778783896678	-0.23401459104339423	0.12812630402187944	0.3768763478162508	0.11812600765909619	0.07005262797816708	-0.35244179648596324	-0.1335542903261054	-0.25951982600009554	-0.1912623687999123	0.6695604861209977	-0.0828098924604055	0.01580928537799317	0.25758328149933724	-0.6724392653061914	-0.7535384756618887	0.13428720047167772	-0.7857323379238099	0.8692466931545848	-1.274711284717893	-0.6150847234847997	-0.9494724146516894	-0.9501679002904722	-0.07604812011120485	-0.6482603013202415	0.5527541208844805	0.1467412763313367	-0.3951140277529675
LPS	14.0	-0.5397085414868625	-0.11293382563090347	-1.730005451195838	-1.1775603171054174	0.704853615446294	-1.0995754787195635	-0.3022539057415295	0.47157082143071716	0.7610337361394472	-0.8592898681129301	0.38072556690818077	0.34697455901462554	0.07625435484165521	-1.217829418145071	0.923851251013797	-0.6370743206734936	-1.6131688538276687	-0.313835151123872	-0.7339501356178383	0.655771816994415	-0.1579391235760267	-0.3598021267960324	0.21583429579804841	0.3656139806308055	-0.08715792809585954	-0.15968272276665643	-0.34664276422895274	-0.16705808980948236	-0.29547111121601827	-0.08790074030982928	0.7381457733281712	-0.19352978739171633	-0.14519559728640102	0.43069360396854695	-0.6627003661873253	-0.6795688336434683	0.3329063439347607	-0.5524956498525845	0.6719710348895295	-1.3033174180968212	-0.6593745098064793	-1.0725129864342768	-0.8233026097720576	-0.15153901927738916	-0.30973664312560695	0.44654878299484435	0.00784276092325895	-0.34588842965262756
LPS	16.0	-0.4628242404426162	-0.19171090665250676	-1.7210096652420257	-1.234700423064268	0.6769909695479133	-1.097214041380546	-0.4000752533530038	0.5126993135796537	0.7186237668791862	-0.6660638954806375	0.4449058218002543	0.3692857341517527	0.14029987404213212	-1.235131328917275	1.0767925304387476	-0.5954386108560499	-1.6131301370644306	-0.4468275066380404	-0.7850789966423938	0.6067996125945775	-0.12355987673133935	-0.4524233064120033	0.26092414761839783	0.37993652141691164	-0.159658553842178	-0.2893893695683688	-0.32026488045737367	-0.15667517568277503	-0.3008999349665646	-0.009009061304082092	0.7710661146447361	-0.19790348434350516	-0.21569611899092295	0.4541624547316959	-0.6436237943160015	-0.6362750119525264	0.4818485263407003	-0.4392378504351448	0.6334786665649064	-1.1189328152754556	-0.6878470598253117	-1.1290318432890811	-0.7653747475739702	-0.13078213376889627	0.011242710324489548	0.4181882763230826	-0.08078332551175982	-0.2940999507644199
LPS	18.0	-0.4127398607869978	-0.2603170761226059	-1.5844401424876096	-1.2328220638407783	0.6296645044467495	-0.936203133764846	-0.30114706138296216	0.6848373707863146	0.6412777942544124	-0.5381321684061754	0.5311249667744921	0.024317040863187225	0.1652804113207856	-1.212690992683845	1.119117031038386	-0.47918040332821626	-1.6039367188835758	-0.3795759492782193	-0.8766090608387664	0.5811396353839491	-0.10166167691653993	-0.5142910682529973	0.2778569830194621	0.4657336338075435	-0.05235231692108323	-0.3373153521063497	-0.22896980967270067	-0.03618029009334784	-0.18518539273640838	0.05574281673991691	0.800394773804283	-0.19570067831051757	-0.2942500855748122	0.4538414797547418	-0.508347006796854	-0.613088979354785	0.57448779548471	-0.3593150042550917	0.737485554849459	-0.5846689008891662	-0.6063806250776708	-1.1124033539174374	-0.7217661799309864	-0.04062885496710866	0.2972898176862748	0.4450265380433949	-0.04243411354588465	-0.272708982021825
LPS	20.0	-0.34496112109875676	-0.24163934306138407	-1.3046532549788097	-1.300284705585636	0.6154098793735638	-0.6814933543496811	-0.2684638748288495	0.7766437081414846	0.6128502306419108	-0.3422573715747628	0.5840986939747782	-0.7516880719429906	-0.2532632704373193	-1.1892035938081924	1.1374668528419594	-0.47763272112054006	-1.68981727272446	-0.31512001781740345	-0.9813983372280265	0.5733235351802995	-0.09161451180542109	-0.6074930971543057	0.24225446527187686	0.5498250465100429	0.15897192402335783	-0.32235555432303364	-0.11381244642387256	0.13303722266478793	0.030758336371021107	0.19312694750152443	0.8604232021058421	-0.12800001727187044	-0.3120816775965104	0.42843752147580105	-0.45895702685025525	-0.663520602326946	0.647961987403013	-0.30532111163798115	0.7865800212790081	-0.42793982158920724	-0.40811681641355746	-1.1238856673111874	-0.8828160478542794	0.11099160040142998	0.46428859985859244	0.4631152812777031	0.11305450379500162	-0.3180655882418479
LPS	22.0	-0.2799155207306504	-0.20892612773317273	-1.4540204545769781	-1.3559353957096503	0.5659203421453087	-0.7003601042751095	-0.2267227018229408	0.7815438080978518	0.6833982301245366	-0.2734917758535072	0.6204947752938264	-0.8582502464152001	-0.8864077629708612	-1.1780684256542118	1.0812842339253892	-0.4473732795325791	-1.7145141647984328	-0.3241908146016894	-0.9458473577826891	0.5379027367354071	-0.11305140757835606	-0.6554279349250678	0.2819680750809416	0.577062812959716	0.2210703376566632	-0.26914465533167675	-0.025330641990701952	0.22676259920997002	0.11260490856792063	0.31172961774206787	0.8940952382037233	-0.06914940891937996	-0.33313781680535015	0.3649289529233916	-0.39230180183813285	-0.6552654303493649	0.7449040258495047	-0.3352303955465981	0.7552345199096818	-0.40429531118770207	-0.2124252357058356	-1.1454141494864432	-0.9279999044332037	0.20922475105919933	0.5559135634883425	0.4707497791404326	0.204726524157704	-0.3717626323916937
LPS	24.0	-0.1950007666387011	-0.1458139615745126	-1.4872089621716529	-1.3669691667484416	0.5167259646020257	-0.6749632172714884	-0.22401807837053972	0.8496336973996351	0.7274390808389228	-0.17139601388833187	0.6502214705279162	-0.9870818229767154	-1.1436350650819638	-1.1175894401485689	1.0233334981444842	-0.4111493379287207	-1.7026539865111947	-0.3507396330469996	-0.9665664919948374	0.4749673616589108	-0.1269087995709786	-0.6545192331880346	0.28977543318571686	0.5772640705772661	0.23716077234790972	-0.14041656881252826	0.05488873069976087	0.3437958617261693	0.19488943373614118	0.36867831452686417	0.9149180289121498	0.017392578061414768	-0.27220275475125694	0.2956997210261572	-0.2963009509911356	-0.6134697162681669	0.7657563083718439	-0.3203082946686794	0.7084613271717007	-0.3260284428049873	-0.06590603582686802	-1.149423605424491	-0.9239793023007472	0.2791942003867296	0.6198715561687236	0.4712277000811812	0.2529348244622709	-0.3961987342648244
LPS	26.0	-0.11537733146680873	-0.09803465857942546	-1.4190655422254306	-1.3513554938630459	0.4714477770093744	-0.585607137500031	-0.07612940688707116	0.9472494156302582	0.7389001470456622	-0.07041156297164627	0.6580509470195829	-1.1707875430930845	-1.4198758730632424	-1.1069982099369644	0.9577313761444507	-0.3311488301920618	-1.6468355783341724	-0.4060592018955774	-0.9121720524909062	0.4251999931087456	-0.09358780076880277	-0.6188900250851661	0.293783816148918	0.5896688821788489	0.28390736540674094	-0.023033497576048893	0.16007785084353024	0.4864445918875771	0.26856943957022766	0.3834673326353228	0.9095903209474585	0.06885238356493158	-0.1776430852589012	0.2616713716461438	-0.10487811209754486	-0.6105060077725543	0.7607189762597558	-0.32430844251685303	0.65959362224915	-0.2268459719593137	0.17051357199832226	-1.1360852526909029	-0.8809925159754224	0.33211152558945584	0.6905500649137765	0.5016629506241442	0.3352599435804091	-0.4001325625065399
LPS	32.0	0.1742591376885129	0.07872886454172201	-0.8527373988648346	-1.1461135021137412	0.37942413972831485	-0.22061337637520412	0.37979921655285576	1.1213258812687048	0.8565413533852757	0.2714226244368938	0.6393449275354676	-1.8877566911437846	-2.0396074063275016	-0.8650507700409308	0.906297578547911	-0.2638789226998406	-1.363338310796774	-0.42585587563939514	-0.6422991643223674	0.30029848803275555	0.2526104937861511	-0.31040674818232744	0.28292532908783896	0.5876174614604489	0.38468182842527626	0.3306567062221945	0.34111553187203253	0.9356153810532499	0.5531834173381188	0.530043613766723	0.8772668108650578	0.15999279147107878	0.11321258283636736	0.2256847882196204	0.36556306627699964	-0.6237082859570512	0.5652465115692019	-0.2867239278247663	0.7373514297103977	0.05819453701316963	0.6359700656185466	-1.1559256619558336	-0.7276480608606455	0.5338471765892645	0.7206020196631097	0.6449290942702451	0.5651245714383296	-0.31201754861800407
LPS	38.0	0.3702983186690365	0.1901111461385883	-0.5421280265174444	-1.1118550269314975	0.36204159805963093	0.030528682803835312	0.5657417529179154	1.2382690839166364	0.9967102064558181	0.4982362692532532	0.6341903674233828	-2.0604204068380585	-2.2268724906910706	-0.8878941771156492	0.9165940353818797	-0.21557746841521505	-1.1129559697215814	-0.3316902637942648	-0.33742096549464773	0.19082949345306424	0.4999332317871396	-0.048365882762584356	0.22659903209391827	0.5967010546520076	0.3608902783194282	0.6351837652834101	0.34732070796632125	1.0761843082866682	0.7296987782849867	0.6788358160581015	0.89984754542811	0.1605150812498871	0.37168941335848177	0.18698808109776294	0.5933394106496915	-0.6514512910254486	0.5132188144759569	-0.24203682549704442	0.8397861114825201	0.4290036988109325	0.8813526082499722	-1.2014793804735502	-0.6535711522490862	0.7492168563404482	0.8922977834428256	0.6984984395107088	0.677913385354496	-0.2201367870175876
LPS	44.0	0.44504779021710156	0.30513739226333714	-0.21688486310894992	-1.1125706071784525	0.3186641299871571	0.1305534112648292	0.6378162176682972	1.3042426790017072	0.9307616026221757	0.5761709166488671	0.6526646642039925	-2.0927477147746676	-2.2558228622614065	-0.9363678191837774	0.8594730962781053	-0.1885119520767848	-1.0295970245701507	-0.27498464869304967	-0.36447248258314086	0.11858389858090064	0.5460308469829348	-0.09515963878179486	0.22662665326940576	0.5897970176859392	0.36790902652047797	0.7223471419156233	0.37177413089907513	1.061132606465341	0.8477423552159701	0.7529628329520331	0.9120914435089489	0.1850736231153928	0.5311387038557044	0.23708480959808162	0.6807564246311003	-0.6747593750496144	0.5631526630538605	-0.21663971095108883	0.8558350495001622	0.5821722081949946	0.953050802817945	-1.213368087782381	-0.630650905540317	0.8682201394037051	0.9526319937139557	0.7254948308303104	0.6963051702963153	-0.11842076057687663
LPS	50.0	0.4514753228392972	0.43586754547622714	-0.20304042717843704	-1.1162923312244424	0.2213261336580548	0.1508509713450822	0.7440372331821817	1.3345720366492402	0.8743544690321471	0.5594498757535129	0.7534137692340559	-2.1060108723440387	-2.2514073186285115	-0.8750112574200608	0.7485570342550609	-0.14713008671964745	-0.9956982623447254	-0.24843261514541684	-0.34356788061744875	0.05494882419399542	0.5633066418449254	-0.06115550528259544	0.22347627435737588	0.5733535816434367	0.47079018469570333	0.7934987974097731	0.45786340109884316	1.0354125432337653	0.9086940895135118	0.7695690595676707	0.8653841975203024	0.21928580565228395	0.6170912510888514	0.2595699211121247	0.7681661768229648	-0.7257415751480539	0.658358344201101	-0.16868106834355828	0.7584241364437927	0.6670621071999238	1.0003157544180301	-1.2001797459974224	-0.6451377401000583	0.9151014231216948	0.9726464377901848	0.7471355989344775	0.6898598140260787	-0.028183532755933223
LPS	56.0	0.3984756940778738	0.4974314372401087	-0.1862158398668629	-1.0665120333819835	0.1634879710905179	0.17404491633350258	0.7772214034783566	1.22304053310406	0.9097484400745751	0.5261695943970361	0.790875726942365	-2.046891215297538	-2.1231643536552536	-0.7580080881255551	0.6692541299615885	-0.1001041196048393	-0.9898272878615185	-0.2736193618793403	-0.21708631906648174	0.05224872689350476	0.5839563166418591	-0.014831742226010722	0.1939993484594494	0.5271655675965363	0.5398374188639814	0.7730533925916298	0.5209305670611498	0.9983725084947315	0.8769448951966355	0.7114560054094377	0.8186312963753998	0.24237581753713186	0.6345953499824144	0.2418564265529945	0.7913886530522715	-0.7278509123477024	0.7590365910278616	-0.13286036624756706	0.7053411075281649	0.694766912598422	0.8925416374128304	-1.1568822683116908	-0.6437733424084481	0.9001519192574936	0.9159024932596523	0.7269205311077258	0.690324288971789	0.014798006967658428
LPS	62.0	0.45867114682125126	0.5569315800895607	-0.037610236349883475	-1.0550235910041528	0.14796962154427365	0.22886242398109985	0.9077695807978579	1.049185196385543	0.8144800770910559	0.566541176724589	0.9096557092927358	-2.160582479561865	-2.1805870733496904	-0.8268635539779174	0.7549279509962646	-0.09278576693610903	-0.853807531698717	-0.3783928064040437	-0.0518194142995148	0.05456440988256149	0.6818457183548724	0.11589188193761728	0.15585891864755233	0.4952618748625492	0.5583613326233466	0.9220909557243475	0.5474097155190883	1.1486795401049739	0.8624037762661139	0.7601593061937872	0.9007355408746702	0.27373574489947033	0.657051373995421	0.21582724429431788	0.8248343219157237	-0.7422439047393166	0.9874414089833714	-0.060356095026618525	0.8259300620010613	0.7471801558895369	0.8857388677199669	-1.1427306691162111	-0.6365222048867244	0.9390533526746498	0.905878235945529	0.7650508770803717	0.7226289027541876	0.0732473869621569
LPS	68.0	0.5701357310756131	0.6659859354618556	0.206927507242632	-1.0662626266590942	0.1252607052372185	0.273271219737203	1.0444837027159342	1.0382921755523256	0.8291248406383681	0.6042168777484526	0.9989052294421094	-2.257111791034283	-2.2947474727048864	-0.892339433832892	0.8354226100011487	-0.0921088381241439	-0.82982483617168	-0.35738062206253524	-0.06779030472786128	-0.018462947798975258	0.7927656980356629	0.27311089598293614	0.17511610531269975	0.533941176365481	0.4813916611663687	1.0453619074432923	0.5665581345768967	1.2423300701915085	0.905744966949408	0.8496066966535454	0.9703926542521969	0.2765617873658498	0.7742036549570461	0.21390431202581692	0.9150023308757579	-0.7153717779898895	1.0780955965758978	-0.008499575893283515	0.9444796868583751	0.7878504134631831	0.9234943414952941	-1.1385964277860006	-0.6314066766325915	1.071503015677072	0.9267111951126795	0.8177039071526729	0.805469404682721	0.0737931310538773
LPS	74.0	0.6893809347070997	0.7429395632081712	0.2727508793613064	-1.062246232465747	0.11210603824238285	0.3019207054325074	1.1862458580800734	1.079329286619353	0.9830190890792169	0.6217051584471989	1.0349166171258293	-2.262913161742564	-2.262076267113994	-0.9416562384328443	0.7832493581764421	-0.04338564788742183	-0.8126408699055891	-0.3285235226645864	-0.10885759780402851	-0.10020997504799088	0.8571190611247127	0.3081345183676456	0.17809950550700715	0.561125308917904	0.4233894585839648	1.0781405318636155	0.5917508567984255	1.3285599859751522	0.9528547724924437	0.8999746058529564	0.964953626076718	0.2791676915887261	0.8624823376454644	0.22196045958905047	0.9601575424706115	-0.6856879170558624	1.1160258489858692	0.03877416154177021	1.0296414651691108	0.8061881105660742	0.972485414558166	-1.115299264061249	-0.6156128514962521	1.1678643898614385	0.9314110235063932	0.8315576182105469	0.8762655578363197	0.08413821432998765
LPS	80.0	0.738392322116683	0.8006576343358895	0.23450091961691197	-1.0808550281683686	0.1525310834152416	0.3352052994918345	1.353302559624262	1.1783982102902186	1.2037576528580627	0.6278291794389049	1.0255211527889219	-2.2308328845575827	-2.1890480063093665	-0.9494002009209479	0.6842820712582489	0.01500357569744205	-0.8483217565555499	-0.34602073004149136	-0.1499507906391291	-0.12067714687933459	0.9397664128841031	0.2807155710701987	0.17566229575598036	0.5460447691466811	0.4626550848961562	1.1208111357413264	0.6620899539568151	1.3802364255189146	0.9994386985299695	0.8969623247749648	0.9481864352439943	0.27693159614320684	0.9359179252389802	0.23348690158084257	0.9507098530672522	-0.6589581980800852	1.1529156885824663	0.041883241950070475	0.9582049012477662	0.7918119920181474	0.9716753771766393	-1.088869186541631	-0.6203227342433318	1.1959630836511408	0.9681722834569291	0.8113012406964261	0.8864769333101156	0.11780651568854254
LPS	86.0	0.705388990516165	0.8396302994149398	0.25335233399582296	-1.0973981189081277	0.24454610850743624	0.37905426283286553	1.3050216151672225	1.266213678232166	1.2234737217814922	0.6307716906638717	1.0263376884465438	-2.206721022860454	-2.1355028787096946	-0.9116253165497197	0.6516872860313032	0.07770418108338764	-0.8584191307251289	-0.35794714042463716	-0.23276511432299543	-0.10605297601625759	0.9923361975855854	0.2221382088440163	0.1931511374084919	0.5352634437198847	0.6014230426674337	1.164209426821387	0.7965615144343902	1.4033226755982278	1.0394511487150597	0.8888644675592815	0.9019798924535793	0.28812756606168505	0.9741198006204346	0.25587680309537697	0.9194563575377784	-0.6606324908260192	1.2141557762594073	0.06527734687537638	0.8394374463012779	0.7831467403341678	0.9550738948962295	-1.0417469118620346	-0.6187349508366776	1.1547933175191534	0.9979024651180113	0.7996247418759089	0.8669061471852447	0.1774466055374829
LPS	92.0	0.6131800349834746	0.8560552275705428	0.3264864151776476	-1.072190403999852	0.32224480627802166	0.3840043951631288	1.1837518331045314	1.2657425648913632	1.1807213371796375	0.6151996905349867	1.023204512975825	-2.2044763312265676	-2.126137519227749	-0.8983987789819727	0.719164192796679	0.1317198840170443	-0.8577179160729951	-0.3506781012869333	-0.2684825236631834	-0.08109653423149184	1.0224941732986355	0.19674994871942428	0.21084102027979368	0.5454371375036134	0.8305445915214521	1.2395859788402088	0.8773854925613908	1.3563284965349833	1.0605865275219133	0.9077482991827203	0.87606582734453	0.2822412701166339	0.9808795339074655	0.2941853179996392	0.9430301258190352	-0.6928652255875954	1.3086433844749603	0.05690933051706771	0.8140616076239605	0.76885959347702	0.9355766844642172	-1.0313006247242429	-0.6157672081031482	1.1525036242387436	1.0088177475139735	0.8218851265316528	0.8735554849138197	0.2246180143596151
LPS	98.0	0.5791677410887731	0.8605391169941999	0.35581273295053883	-1.0491976462317054	0.2706160026637135	0.42357528767809244	1.1110532064781766	1.203418248523213	1.114558490821524	0.6086727579135779	1.021369971682704	-2.2213028142904334	-2.173629220202923	-0.8353954140530037	0.7727864774488262	0.1727169663536861	-0.8021007113352715	-0.301970568679362	-0.2678656156193797	-0.07373885265127142	1.0623148504643256	0.24466736608419667	0.2992388206631464	0.5701628322874093	0.9906425887013798	1.2914206316262737	0.9309163781970791	1.3240581167331729	1.056814057514659	0.9426711635300856	0.8582171136010153	0.28728645241953826	1.0151649326335441	0.29054210539576164	0.9720857834853442	-0.6833270013956115	1.3394245444078672	0.03417802218033124	0.8306548511201601	0.7335318554415177	0.9427362852052504	-1.023164563010596	-0.6024669907945637	1.1909754721385981	0.9432529112360604	0.8428391753621635	0.8508877224785792	0.24794369430108115
LPS	104.0	0.5677722863653112	0.8746008440827163	0.2846873354512153	-1.038769607377807	0.15208342661422405	0.4540054631795413	1.1346334039589523	1.1318328817997014	1.068101861480217	0.6284806246714537	1.0215500796935302	-2.1827392633442644	-2.2022685933862123	-0.7402883163238468	0.7978023288306428	0.14725444475687288	-0.7265547988299857	-0.24915728965290998	-0.15106283547751032	-0.0909882507559053	1.0579239055304	0.38884946878271165	0.4098918536010313	0.6297014905456165	0.9398052291693749	1.315528311758588	0.9669575699116495	1.3314016363186894	1.0555544883476495	0.9717014127006267	0.8627930083434253	0.28726581779974064	1.1093998394076654	0.26099545762200344	0.9807464467169155	-0.7021933218134786	1.4095700888972633	0.028689396261590838	0.8477336428636594	0.7025279658038394	0.9085545626738339	-1.0290491301785905	-0.5638377824799974	1.2294693399865082	0.9460240031074869	0.8708131211359642	0.8286224203389848	0.22337213398556893
LPS	110.0	0.5882773912394971	0.8695197048698	0.1690002437388624	-1.0209239131682721	0.09728734702370681	0.4499375422559167	1.241538252495598	1.178315315764134	1.14249961103591	0.6448307075003264	1.0079528922221994	-2.115868561101209	-2.1557602568141045	-0.45725116275458616	0.7515241737881001	0.3281220390432874	-0.41036769142597074	0.020659869874443425	0.014377699431579396	-0.06885099818963439	0.9368675830387885	0.6677317263154591	0.6259566829472064	0.7051722285730379	0.8188190219272374	1.2993218791350098	1.0217109669164195	1.3419126742969234	1.0842150629660923	1.001978252060789	1.0370356700642425	0.3323883981586967	1.1875983655573807	0.2678619233908541	0.9789929133461136	-0.6714872015755774	1.4973138910216977	0.04551503361467989	0.8657841057885299	0.6884785455102576	0.8616638868285476	-0.9940489067883586	-0.5608257993136367	1.3163157518000972	1.026387454757092	0.8748613145690617	0.8407257996533829	0.21313457977198857
LPS	116.0	0.5153638223681988	0.7726064412524281	0.11052455175388365	-0.8051073693993599	0.009223592309678041	0.440511182311368	1.245158227486955	1.2731954045994496	2.2153340574294815	0.6014518895968102	0.9849081133585555	-2.078836801235371	-1.5808440465006506	0.2130272050296112	0.6870621543114664	0.9764552080544516	0.20763634547193796	0.714448442890132	0.1951818294389234	0.24682277565966082	0.6812280194033834	0.8011163425222622	1.1740991251411956	0.7335110098861067	0.6206106989810956	1.1430619628158194	0.9683510916013839	1.0172454774561899	1.0327537493764354	0.9853327936690948	1.6328646712164505	0.6259697615299437	1.3386049714418984	0.2629541278072271	0.9828688603899717	-0.6604878909671307	1.4185384728228538	0.0860403041456853	0.8131928029708435	0.7124096489927967	0.7556767182462064	-0.9649777052755161	-0.5511544901787083	1.3542048211088684	1.0456212746206681	0.8621232337389355	0.8498737691132325	0.2290695574551679
LPS	122.0	0.5543803161188504	0.7695108747671429	0.1338543781530637	-0.7872982389602979	0.012795657275605539	0.4444184565299632	1.2511535298566614	1.3113136274677346	2.2129429040920288	0.5951326872707331	0.959029321098234	-2.1014679694338647	-1.5183307185270956	0.22994410813125388	0.6737315387093431	0.9852271143930695	0.21495068912837226	0.721142363832336	0.2734807681498408	0.2560953742008669	0.6699292371989399	0.8037999756234048	1.1805009051500925	0.7335566919323725	0.5984584583735059	1.1282133430615309	0.9624171973852121	1.012318083479894	1.0246710313306184	1.0119033292931647	1.6293359862078305	0.6420605688074491	1.3059266047667475	0.232891316494548	0.9794939336231571	-0.6370839305591652	1.3261324004182153	0.1154492553471116	0.7669585305299659	0.7511356718188498	0.7047410005308138	-0.983485234983457	-0.5658843752101917	1.3184433942379343	1.1008039193713997	0.8412671166897623	0.8492678333829128	0.2254818223147308
LPS	128.0	0.6802305558662993	0.8333144616849278	0.1815344271674416	-0.8751881249754122	0.07684800188466903	0.47758588813411873	1.2278591300905535	1.2493528900890747	1.545816934098413	0.5991645604634063	0.9895900577537227	-2.1103320013320537	-1.8235742688272956	-0.07052421511478667	0.684662123809713	0.8210533441773765	0.040460329904541924	0.5049289084801624	0.35542016762439566	0.08265299034811512	0.6892332716578018	0.8451787483156578	1.0722484393855976	0.7545503877162432	0.7265897331797438	1.2342216761437028	1.0280276326212	1.1918939555336354	1.0742878310245982	1.057826981211076	1.504330073141631	0.5192954667218762	1.2118589610129995	0.21800187851968955	0.9877523007740567	-0.6394014521207575	1.4644033209609664	0.13217896075545912	0.8019786061236707	0.8016969049992867	0.6965630011314337	-0.9914480068183199	-0.5752592783166816	1.2958078397059245	1.0972800165416994	0.8182490747926099	0.8259260996272315	0.22189427239817716
LPI	4.0	-0.21303699482212024	0.4003559421276761	-0.3141924242493925	-0.45818812975953305	1.2266003986067842	0.08486377465949937	1.051476517271431	0.3244320356016695	1.0660413488697134	0.17732401825326052	0.44515784765574296	-0.5860118926647099	0.10968753397788367	-1.2542758494270547	0.6216416590736502	-0.412325034420816	-1.4230940179860243	0.9789366136871429	-0.14235541393910886	1.022354281325567	0.38149426994883423	0.14574453369169824	-0.1992758654278571	0.011754915561366838	0.8535419160339984	0.6444262920995261	-0.34712260195792055	0.18058550391520045	0.06577056142601502	-0.1620673974646619	0.48002519303211827	0.2937163027938727	0.14353753772447383	-0.15979950668960866	-0.4446901323238577	-0.8572202926135369	0.15505164216982145	-1.1286383120940973	1.168988668415753	0.20434546452325275	-0.5777729001693642	-0.7297259166379076	-1.1214462729351484	0.41106198921058795	-0.7716050765256917	0.8190225030061474	0.31369396180838527	-0.705775108932773
LPI	6.0	-0.2351474757187426	0.37126491426578634	-0.40926667401131833	-0.5022555941721438	1.2332303659048347	-0.007530946681198588	1.0367373265279816	0.3550424444780837	1.0862292413968908	0.16026430934146133	0.4584792555949863	-0.4534171917934137	0.2596268510627496	-1.3447672281860275	0.6352870553062165	-0.43773063568301207	-1.4987724910151528	0.961546140226371	-0.15511361306381474	1.008211163717629	0.348899802209463	0.1301768220343509	-0.1619770644308932	0.03633643273041228	0.8042310289741061	0.6231841272984323	-0.32677506933051187	0.14799540750077475	0.03363780307410637	-0.15222417146643874	0.4855641655384511	0.2699108298438975	0.13529192186769626	-0.1425674587031455	-0.46490444870317404	-0.8605528011641861	0.1707579290245726	-1.1428354919512862	1.187317117532275	0.061185539845562596	-0.5921679191280983	-0.798900824114523	-1.1415654778298727	0.39006862255281377	-0.7655541470334113	0.8619815811963506	0.3184488806370254	-0.7115335428939253
LPI	8.0	-0.2649240038933768	0.34571159117681616	-0.48226251106623413	-0.5552047166430315	1.2537709163452997	-0.06335443942123982	1.065901499216225	0.3919095328753839	1.1139171928849319	0.14484219083235103	0.47546166887058205	-0.3894323861163663	0.2633281938513382	-1.452541403202818	0.6527759492520353	-0.45898662236210513	-1.5717743048355057	0.9518162241163023	-0.14972418955816322	1.0183923855227148	0.30492035367246423	0.12090138168082762	-0.1435381527566671	0.06132480216989581	0.8146956227285415	0.6219888190035011	-0.30112106649175663	0.15290224944503805	0.015651140957602633	-0.15208832596128832	0.5065342761650536	0.2597165542450181	0.1388167695057663	-0.1093430312058912	-0.4868702629986802	-0.8856401167085208	0.1897148797911004	-1.1684024232193895	1.2349001076337724	-0.03724060433993407	-0.6064299089851594	-0.8526755252534526	-1.1640822561870263	0.38494527047637683	-0.7683543565262213	0.8952804925108913	0.34699872070109267	-0.7040191371645718
LPI	10.0	-0.42577040241964165	0.12776815693861726	-0.892602529070531	-0.8279101929961703	1.099753581813922	-0.4725015272137934	0.9799351807708321	0.5471219461799418	0.7967058254941674	0.014502673051948257	0.4489863177848633	0.37095292596090557	0.11155069351999598	-1.6452044062914253	0.565429528476182	-0.5423028162280231	-1.6646049798306228	0.7166267174610044	-0.10100350023614721	0.8674992064456085	-0.05145577188962518	0.053122512880458585	-0.007594991309200045	0.20257577369277321	0.42721292505404523	0.5043261376190932	-0.03528352223260533	0.08625550473232353	-0.12714266724648263	-0.13131189762552242	0.5794793713966306	0.13977495832595901	0.17256165354005443	0.07211578803584684	-0.5109287867407921	-0.8460833742698602	0.2359804544739881	-1.0583737358894356	1.190005949397093	-0.680175671405724	-0.5406744132101775	-0.8739743070584496	-1.0996346346710482	0.22190307630936298	-0.6741238425594716	0.826455552604223	0.4869485675285086	-0.4814340000022637
LPI	12.0	-0.49656640395817436	-0.04189468112776367	-1.1632670431152314	-0.9804599054426061	1.0379060117138377	-0.7659463745398682	0.6479089831777191	0.7067269771387542	0.7308900297072981	-0.07861690761333	0.6269628026879468	0.708005487213133	0.03192588511944853	-1.646070770303486	0.7757899290631468	-0.5977904831534836	-1.7432273553890425	0.4178294924936459	-0.02816722865692776	0.633827039732374	-0.2765423022100194	-0.06735414430398233	0.21701547003901744	0.2839783284848619	0.16268628309425312	0.3069263763220792	0.06122675692200356	-0.04881671934324483	-0.17937727955322713	0.1298048833946364	0.650443801310207	-0.12171614338144922	0.1139497857352146	0.3344194737960025	-0.4370630140824167	-0.6903353938836051	0.43217912388410556	-0.8017222070039909	1.0067341808607966	-0.89992342924659	-0.4437420979532768	-1.014772771909583	-0.9412504167679202	0.15648057340144145	-0.36824156255311397	0.6921332571321218	0.4369293395946931	-0.28743336944216397
LPI	14.0	-0.46242499920943547	-0.16236144011400694	-1.2610544983254979	-1.1153333133579817	0.9812126578407513	-0.9133450718048831	0.4107776079393272	0.8062448302991072	0.7385117907962108	-0.0902338769595495	0.728182544357727	0.8444005120998437	0.09158997764794712	-1.5696101687862118	1.031390144974448	-0.5908132803253417	-1.777549889791241	0.03525130032588958	0.06639526625942038	0.4053764331186747	-0.2466485392263109	-0.1697775706189477	0.30635567443983414	0.3165368144437009	-0.024043897201095267	0.10146911817611658	0.1443865457273042	-0.13269494339171814	-0.19239780386228372	0.2905775680308412	0.7230543665576997	-0.30597087861217626	-0.012730032264020268	0.5935029363888739	-0.37230842657716795	-0.5711804826586164	0.6077723040078141	-0.5651970977270253	0.8350770327616114	-0.9173415621750104	-0.40493965140910443	-1.1598371602049824	-0.7987940245321086	0.21746476175312854	0.0340774188478154	0.5622578172017787	0.343372457683805	-0.1232423197170512
LPI	16.0	-0.3474638159643161	-0.27050780311927786	-1.234756494877818	-1.1956399352204432	0.9493142592615289	-0.8786057877939772	0.3544659785997918	0.8481690271985338	0.6568176908923694	-0.011504645668881652	0.8029150228502938	0.8722776437007494	0.13098043704269138	-1.5607629618398964	1.1452078010240012	-0.5350109781622702	-1.7892121395317617	-0.05565568279869921	0.11297645325415316	0.27547597464783996	-0.23778682538194668	-0.24496696597883275	0.369682562383627	0.3399143007114951	-0.05198326521100075	0.00580562839867426	0.16277678334714554	-0.1450784460467273	-0.18031821174189147	0.3391374380154568	0.7668693697500372	-0.42095548255311827	-0.08478845907829534	0.6665560003403004	-0.3045857715131434	-0.4836962109492958	0.7338572071286099	-0.4645916998192023	0.7890447294733083	-0.7152745516933801	-0.35552120171631635	-1.2274801062958696	-0.753985299569492	0.3152395813658586	0.4152452084469536	0.526281882099458	0.3081669252548328	-0.00670280668214782
LPI	18.0	-0.2369721539864158	-0.34497159574032005	-1.0770449088232594	-1.2060120481302694	0.9147901596226459	-0.6365828370537183	0.4650549791711113	0.9564806130069125	0.6126400046320021	0.0475931023212704	0.8558186972862917	0.2764037594576967	0.06857316834011903	-1.5478756453684366	1.177916122574013	-0.4192331444702542	-1.7705465455116924	-0.021568825479256433	0.15589433400507224	0.23667668517580326	-0.2012992590072038	-0.30469132228587137	0.37568725201771375	0.5037260477474944	0.04296700657936252	-0.004376555314805285	0.20862328549250025	-0.07605710737012357	-0.03924723590630773	0.4288877285256542	0.7948927834196687	-0.4464357466769879	-0.15471037486731756	0.6605704170247796	-0.15526798131551053	-0.4385119029075157	0.8030325380156776	-0.3795816619995672	0.881364119790882	-0.1277462887654447	-0.1940393207305408	-1.2171416531165051	-0.7449998936250806	0.45682359196190875	0.6215616782725648	0.5611727318416682	0.35917278637595595	0.07953540249443426
LPI	20.0	-0.12818758114609555	-0.3313010757868039	-0.7904502835315227	-1.2314547771509106	0.9085841223706517	-0.4612362461543422	0.5776357435612781	1.049808029907061	0.5778089437923458	0.13970682077134322	0.9040770867054767	-0.18810630500355835	-0.5660977719484724	-1.437427117841722	1.181304865048807	-0.4075302034483235	-1.8035647381623352	0.00209890961094398	0.23538841437490893	0.17274402751681545	-0.18525412610821054	-0.34944349669411473	0.32393873688271696	0.635643246397972	0.28851026754397513	0.05498458306187435	0.249506292265262	0.0418019525439237	0.22536454241814122	0.5338206145341975	0.8415225463535992	-0.39390605335046996	-0.16235622721712004	0.6275337399514143	-0.045665748155011766	-0.4398528261565414	0.8628256295472526	-0.2736584517838793	0.9132439724446976	0.09872560038290047	0.06013591825349269	-1.1860048643913417	-0.8588113038191034	0.6220235714622558	0.7535063216289263	0.6433384106687529	0.5266925412707384	0.08638127020168063
LPI	22.0	-0.011000672962263971	-0.30437710063864143	-0.848763170866879	-1.2976316780586288	0.852767153481296	-0.4950025475628155	0.6796566781269353	1.0617453197460622	0.6006304414656273	0.16896463269842285	0.9306105338189364	-0.21964647908646986	-1.1586969605678856	-1.4120651082766635	1.1241741317953988	-0.38303634010697934	-1.829534024955143	0.010805859352382695	0.3079056787899959	0.07396387086125902	-0.18956662525516	-0.37903286088204763	0.3413028628876406	0.6855179689129852	0.3954888092661128	0.1723415370397113	0.25173994983765474	0.12206048434041661	0.32716040033248717	0.572507166211082	0.8711855904108151	-0.3387532503501354	-0.15151793640796057	0.5672155994147732	0.04436575107219477	-0.3925028078707128	0.9413619692780397	-0.21309327219078297	0.8951752177088059	0.14983990369714997	0.3147652384954203	-1.105125019341342	-0.8742034889968663	0.7245798764906725	0.8395912378221312	0.6636246523279488	0.6125524373533612	0.09314008936543229
LPI	24.0	0.09059238271532351	-0.23980240169305903	-0.8403060317688125	-1.3248312743991844	0.8110312735086697	-0.4813213443969198	0.7429261548349182	1.1017982663526638	0.6103352014380595	0.22661246073973737	0.9781484825693979	-0.2883822644849087	-1.363756546015188	-1.3629490072353379	1.0552228418272678	-0.3547617342979846	-1.8133082436937102	-0.03015418369166038	0.3283892065828553	-0.032938239751396536	-0.17845232274117154	-0.3707099627971605	0.34980336048349764	0.7019009513502364	0.464151920121141	0.3465482080452243	0.2825231351933193	0.23218227394266802	0.4040230341517	0.5940293705376497	0.8871784553154966	-0.2634612714600571	-0.053801321960376826	0.521492672515924	0.1729508064842436	-0.3603266554099164	0.9745303020774259	-0.16647087050748005	0.851488649452835	0.23587457003765472	0.48650328387203895	-1.0734680369200371	-0.8538537371273192	0.7861671009835073	0.8983833645938101	0.6911297299874528	0.6530204891073087	0.0700787939818505
LPI	26.0	0.20511401135146182	-0.18676242433658433	-0.7762780173835068	-1.3149835415844529	0.7709051451355818	-0.3583877829289854	0.8427773202773745	1.1349053115043557	0.586050245242043	0.2830512072708177	0.9988681772574745	-0.4597930799186695	-1.5000016189944891	-1.303974973194688	0.9748646946075193	-0.31234938838855525	-1.8212270732884044	-0.08509129179881825	0.3137437703298019	-0.11057679650262504	-0.11679061934185353	-0.317033539910136	0.35226474631063603	0.7086494913213696	0.49020247493804614	0.4842388624749963	0.3207313967703871	0.3645459143612348	0.4822515995841072	0.5865833398733139	0.8819290524257845	-0.20747789930622343	0.036620466799550395	0.5133279300404895	0.3600968986989547	-0.33796143458986166	0.9101232489632439	-0.13738693483042555	0.7930774854101594	0.32361894565879445	0.6904327250645578	-1.0201814877126985	-0.8051802991071162	0.828206945043264	0.9689726770004233	0.7199086422522545	0.7066602950435674	0.05245511936635106
LPI	32.0	0.546394643375139	0.01795626520207034	-0.32614245910580164	-1.1367770331575335	0.628545943294134	0.04909846195078397	1.0912074922267991	1.2760809297713354	0.53673411291192	0.5426767918189451	1.032985079502288	-1.3833778755356996	-1.830384452006981	-0.9600798962548335	0.8479337054859478	-0.2785239581052408	-1.6352504060957502	-0.1506016733725286	0.4128990785539305	-0.22840704882084548	0.2973188896242743	-0.02794629230637181	0.33948194267870296	0.729165972596822	0.6875124692472222	0.8733783406585289	0.38845919521792727	0.8283713721671381	0.6996723923885215	0.6988529327232972	0.8465260597139531	-0.14702921589951815	0.3452142495524537	0.472983542901246	0.7283886866501366	-0.3232641209361852	0.6732171689148909	-0.05816831211753472	0.7903697235601921	0.4996277951184676	1.0214011047687677	-0.9300608972986723	-0.6146357318802348	0.9262333544945187	1.035506557640537	0.8015696775544916	0.8430716659356744	0.11962552046459304
LPI	38.0	0.7188670777223258	0.1588594725597341	-0.13156591221216035	-1.1166255213711644	0.579170852039218	0.2951036665294741	1.116692829300641	1.3238494007134365	0.5692967133292193	0.6926904927850275	1.0409822534498951	-1.6787446273456106	-1.9069298348507107	-0.9255311783006438	0.8230863657384404	-0.25144232837940683	-1.498409228793015	-0.07796341031354807	0.5772295561665415	-0.29559615521598553	0.5613229512190792	0.1932409368654939	0.3164135126038333	0.7190968175873607	0.7789184630392209	1.0800034626707726	0.3727534493140274	0.9256865901309063	0.8126822951182759	0.8173792115127033	0.8555896239428996	-0.13760699458487685	0.5711574449760125	0.4707467859758327	0.8574896884391547	-0.3272640916110573	0.6090237855186376	-0.021950019235156718	0.8294650546377452	0.6501496796849222	1.1758670814758616	-0.9186083164881751	-0.507321154918166	1.0016055052039634	1.1480564609348127	0.8239625321664078	0.9148223741088349	0.17837707416561902
LPI	44.0	0.7649421026742316	0.31726869195868435	0.0495191775604316	-1.1195610904594782	0.517801338334687	0.3954218539952257	1.141952044001042	1.3623268384121654	0.4965114315835035	0.7433603379732381	1.0585276236181922	-1.7691235209458434	-1.8394824293454628	-0.8988155926789275	0.7519374939593878	-0.22701840072282026	-1.448790924042574	-0.024393052665486647	0.6221228551541247	-0.3206305322350493	0.6032683937613985	0.1509465658088311	0.2954400374136827	0.7156903289965216	0.8062843547413189	1.128505249850494	0.34816398621339056	0.8588804495531362	0.8825045014504466	0.8841445725379646	0.859738340547252	-0.12824073506209835	0.720393094521004	0.509577667052952	0.8951531061844008	-0.3307425750383112	0.6529525165216444	-0.012567730687242294	0.7308054318752873	0.6945994240385487	1.231473868321457	-0.9108522420421521	-0.4754387382257302	1.059165917284013	1.1898458136287522	0.8193105763091774	0.9353707280810634	0.2438426351224637
LPI	50.0	0.79059147465114	0.46591835790203523	-0.02431616602930703	-1.1249010856333483	0.3837527274620424	0.4306970667459568	1.2144573606579436	1.390749250690915	0.46490180013118215	0.7514625537783256	1.1094348588909886	-1.7411413578971102	-1.817026416519479	-0.7807221981754476	0.6459906656665779	-0.1784856655727682	-1.450177797837739	-0.006860490290033323	0.6486278548090203	-0.3414404396102562	0.5851359057611524	0.16938754002917997	0.2895892844962516	0.7184211977955223	0.81082737998283	1.147466344214662	0.47504323116038044	0.7888127400042465	0.9248925571543956	0.8917236202908402	0.8288777550307532	-0.08501831043264604	0.8172878466800437	0.5605695616357707	0.9313559203583519	-0.33849652637032873	0.743462724867462	-0.0036479776641876816	0.5806215873712312	0.74436854165917	1.242637157771377	-0.8791235258402883	-0.45679073699618716	1.0617733596534902	1.1641715050231605	0.817701346945288	0.9279294476908232	0.3026940050026265
LPI	56.0	0.7410230908535762	0.5189077879160126	-0.0124284305878376	-1.0608783879490136	0.2952491286551389	0.4317737799809335	1.201986775356286	1.2520312600968826	0.5223327986846649	0.7008239961372051	1.1335296480334074	-1.6879366470951933	-1.692465825763083	-0.7010124017426725	0.581590445245921	-0.1505490644548606	-1.4184354871059746	-0.05202540022676812	0.6029799269727238	-0.3152079992344105	0.5686904339956461	0.19114033380517123	0.255339210371714	0.6538828605586783	0.7882561888887947	1.0814674231572017	0.5713808295058381	0.7540132617084098	0.8873103898795899	0.8228755721360724	0.7827631678351016	-0.05741326565848298	0.8315478783245327	0.54914485366489	0.9196482973674124	-0.32486541854874035	0.8203857061840019	-0.008162263789178401	0.5180314153373149	0.7313228885735173	1.1219811213795807	-0.8452125785409736	-0.4529412954097717	1.0288610827363256	1.0855205752702057	0.7934804148455242	0.8924794123920228	0.30518924004522796
LPI	62.0	0.8121934273095063	0.5555028574529153	0.1767726214981194	-1.057075485418717	0.2523941434084064	0.4341199712759596	1.2622025115679152	1.0482403497256185	0.35259078886384204	0.7422056391005113	1.2417797913454933	-1.7718326318242734	-1.778105412207315	-0.7119333400087572	0.6367234940930546	-0.14034445066588827	-1.3703516418149413	-0.15664932513952184	0.6253238807264324	-0.328919168482375	0.6326670013559201	0.27091957181935883	0.18851772698100763	0.6126712323659286	0.7452360644457044	1.1495284338749274	0.6171541585504325	0.8684081245499227	0.8418781588863952	0.840459533880422	0.845530315783037	-0.050121227565049005	0.8512867605845432	0.4863426580984334	0.9502740530528065	-0.36022584585805456	0.9710166638865864	0.035935401739682314	0.6387841528761192	0.7989233078429434	1.1446259857715966	-0.8128545541527961	-0.4713406889537511	1.0694908474539033	1.1093289889547573	0.8160794997430202	0.8690808507193343	0.3219653920935267
LPI	68.0	0.9170826148011645	0.6698152164367653	0.31318096114177374	-1.0916873239877665	0.21308379446493114	0.47885581594527304	1.3222175822222078	1.008038292013829	0.24731546528916007	0.811532323127857	1.327105472489361	-1.7865675948464903	-1.8343302018137742	-0.7429013710236821	0.6884348080453309	-0.14221815693434345	-1.3488780578890964	-0.1349082934821653	0.6069423103272706	-0.40906182820859177	0.7499605925210427	0.3892898723239347	0.22357182902855946	0.633441165818132	0.6915681589950985	1.2318796982563813	0.5787838645619132	0.9615068127910226	0.8479046141710869	0.927043437460808	0.8915031193179909	-0.04816019273402055	0.9190000425417899	0.4761470302505203	1.0214721910456561	-0.32631875892020185	1.030877898946826	0.060211875134552104	0.7257116799027024	0.8405553480827849	1.1729019396169953	-0.7942027286107731	-0.45515841980056043	1.1555552281582067	1.142371954288802	0.8451530450850855	0.9444606244911876	0.30598154210390366
LPI	74.0	1.0069093466896815	0.7407901723382294	0.329764502471481	-1.1071196519438387	0.1729158976580312	0.5023781749523227	1.3815293573251657	1.0460348167775486	0.30591743280771233	0.8547904008959956	1.3518870600881334	-1.760561069370093	-1.7289708609371608	-0.8069071469181903	0.6460247755272562	-0.12613583738769527	-1.3360872678769902	-0.10701013257089469	0.5557175197982943	-0.4648696949340188	0.8539080277075514	0.4010920402585554	0.23704192613866737	0.648991920675449	0.6242744544009826	1.2389741126298905	0.6135057859273448	1.0616496880472064	0.8754836022134025	0.9498485437978346	0.8652690476070021	-0.04951837197104357	0.9580620448922882	0.4745523923352355	1.0535623218404235	-0.2845430727021299	1.0860679867805274	0.10152085625409481	0.7974357772685489	0.8360842488625256	1.2280749580833998	-0.7558255947532981	-0.41232769515523265	1.1956277495947651	1.1526958697389045	0.840370285332791	1.0029873095034632	0.2837846045398669
LPI	80.0	1.032406654858674	0.8111084889204446	0.2498360625690231	-1.1365918350686768	0.2082737128988483	0.5409854654847506	1.4688516429791179	1.1769707557321833	0.4951456782086476	0.868781953591536	1.3171964439265922	-1.7184434972793814	-1.5903687299517995	-0.8349671443552316	0.5787041339341125	-0.071396577379628	-1.368506809171405	-0.13386591373512263	0.5729740106400568	-0.4356428069994402	0.952621943301886	0.36092234537727785	0.2485905937630545	0.649111288234237	0.5789934355368109	1.2372922280602219	0.683817762135554	1.1155431814711163	0.8986278846691695	0.9197522043172566	0.8434408667853557	-0.032784555271733413	0.9992668481075426	0.4641511155765647	1.0434483371155034	-0.2521533980387492	1.0919096902808259	0.10671091509993703	0.7386448804843384	0.8191801041359833	1.2604143371919823	-0.7223858508114398	-0.38169556932013665	1.2192775716888569	1.2002318109354042	0.816477039888503	0.998499431793158	0.29684961532710746
LPI	86.0	1.0255062911157133	0.8314575005136529	0.2652994384411053	-1.1460528922531064	0.2944099549443177	0.5958028915250068	1.4631411591672514	1.264339392228878	0.5325809707625079	0.8670604613582594	1.3056639773138594	-1.69422799091012	-1.5031114446160694	-0.7980352050871063	0.5553496863597873	-0.0381392802987623	-1.3518999756029884	-0.16412627925405734	0.5641568158214719	-0.42611598825399755	1.000184976903386	0.2781549796314983	0.2554884371265027	0.640761843265359	0.6763899777308581	1.305351265002136	0.8057300924824051	1.1154508416698368	0.9310088504615014	0.9039209379353237	0.8061970769500368	-0.019255363555362552	1.025091006085814	0.4908914395185121	1.0277017102108756	-0.268463319649289	1.1177101223570127	0.1088782274497272	0.639486106777898	0.8236244650882949	1.232225831641925	-0.6808313823788363	-0.3783852479883943	1.2053068311692787	1.2386308746370551	0.7982866831189593	0.9533515896020719	0.3376851155224176
LPI	92.0	0.9686718673029695	0.8405968441385291	0.34683343594551513	-1.1196169306868053	0.3599907949440991	0.6129590675439633	1.4377376697855435	1.2641464841242078	0.45390388430531037	0.8552650435911734	1.2843156977187016	-1.6720591493837274	-1.5625932686462638	-0.7388896584987883	0.6032210312944796	-0.008259935857560486	-1.3231660682851505	-0.18085867774893818	0.548491277330109	-0.42440955634736766	1.0096968671985407	0.28445408411267925	0.2642994495701178	0.6471025534887868	0.8455609812029264	1.392327893776438	0.8719060434286111	1.0121813969725888	0.9428114072886352	0.931275591617755	0.7900810007444298	-0.00666006019674424	1.01893559554907	0.5286421026290179	1.0233304855452023	-0.2841272297289138	1.1893093017426408	0.11108967371249236	0.5570296609836284	0.8230559274370638	1.2163309800108084	-0.684996341683519	-0.37131862762764856	1.1989737607418114	1.228346144260912	0.8133331552910396	0.9289815897350879	0.36913406337820803
LPI	98.0	0.9296085043218021	0.8305291730532947	0.3490928029736588	-1.097261480350733	0.2752040878951498	0.6355178264379758	1.4156865096566773	1.1596778748788572	0.41140609369645065	0.8485741621623953	1.2714196183413644	-1.6697902973684116	-1.600905678655927	-0.7292982960565794	0.6583961924270813	0.010354612743570099	-1.290843391611924	-0.13129910887009458	0.551960631327455	-0.42330379587032413	1.045445189476468	0.3361904574780391	0.3449046308953118	0.6244495078804831	0.9925508433961249	1.4207315071161857	0.8743718828157757	0.9460403834108971	0.9374000354770289	0.9697669769730907	0.7769469997305762	-0.018009887117674008	1.0254806609447749	0.5313045750929354	1.0276676138598704	-0.2579787446814991	1.2310021900482029	0.0917419623385768	0.5272207860165308	0.8171707683806032	1.2062644749355045	-0.6853917589213301	-0.35629324688057246	1.2227766530982724	1.1818421547379407	0.8286804769621213	0.8850207713191144	0.3634217418914548
LPI	104.0	0.9194941971379712	0.8439044385848403	0.2476848292884993	-1.0477179725680845	0.14196617914732845	0.6653125798971805	1.4074484405091023	1.0857340746555593	0.4134371829462183	0.8552111271802089	1.2595139438548497	-1.6746740644179516	-1.5336635833732326	-0.702372114815929	0.6833937373528098	-0.009373652172765923	-1.279759280827769	-0.10870514471159297	0.5987740752203569	-0.4283697531443677	1.0490404172889256	0.4514567217342838	0.4420538394991033	0.6354801192789885	0.9775604977530111	1.4325040611607813	0.9069429308022326	0.9261533334569009	0.9308759773007297	0.9534145023313523	0.7648278999397189	-0.04027509378740785	1.0818454946540217	0.5045097201229632	1.0407572079092406	-0.2682108745211181	1.2460627067896832	0.0670747628711063	0.569692725395727	0.8043689137068295	1.1606219361078594	-0.6778880373266697	-0.3256687377709645	1.2635533520200768	1.1603950600273614	0.8517443506244611	0.8520363536219528	0.3340577385252089
LPI	110.0	0.9028782896956756	0.8346519921646492	0.1919902636030378	-1.0227454507800484	0.08166617611035472	0.6595377494262488	1.4437019197712346	1.1723049651854982	0.43649133435128035	0.8572822319818357	1.2346979021542397	-1.6215532640895236	-1.4542028345753633	-0.7080087598657981	0.6511135572800332	0.06206339183527976	-1.2207756403959675	0.028909993285942463	0.6283386882737425	-0.44298579934273435	1.020668990131508	0.7139896316936739	0.6028162160967717	0.7082640589800959	0.8769008512090093	1.4201194565565651	0.9540450513176364	0.9464178419877874	0.9469466902880624	0.946691660602463	0.8720791951791844	-0.02958320069365108	1.1300866378874737	0.4863691818642971	1.0493497170874055	-0.24642581213318843	1.2986605249494139	0.05172099944411584	0.645110966967515	0.8070912190740617	1.1024588070096792	-0.6494347590920918	-0.31017201263964195	1.3215920099868914	1.1960230877409876	0.8653168193747266	0.8620453220646568	0.3319978871104379
LPI	116.0	0.8859524092069035	0.8283231487943873	0.17226853217327417	-0.910318301643175	0.037060185112567944	0.6454157342560028	1.4873113801419664	1.2998240721905978	1.0987441081086704	0.8467318683719631	1.2566080706153246	-1.6105365889744816	-1.2791681925589373	-0.11730650132671168	0.6230465863691308	0.7883854233562063	-0.25517759154952857	0.722278674100114	0.6588631796624224	-0.3208192091325328	0.7518401908009914	0.9772788754061998	1.0438700341079472	0.890566498193892	0.8219484496061147	1.3176670442236753	1.0743219643003183	0.9464533981322286	1.0691008051755622	0.9097287343801461	1.5555130525496266	0.12127111599166548	1.3204847463773748	0.4580683186201563	1.059558975421257	-0.26139315417342396	1.2795254721469989	0.05360533221209472	0.6376320897361054	0.8113915094571053	1.0239648046404375	-0.6313016484039783	-0.29487945821379913	1.3503071729883058	1.2227376030091734	0.8555710786208749	0.8589657131182707	0.3204312273943121
LPI	122.0	0.9027674609991442	0.8356570102988433	0.2259916153082115	-0.9101562810077632	0.06353770862100053	0.6329726086344836	1.452370663902365	1.3333277421959375	1.0574989324699346	0.8433475234377852	1.238048274665907	-1.6399408242346094	-1.168495078621667	-0.06707460835410436	0.6114639649147522	0.8065246050531967	-0.2146151368733661	0.7337718812976525	0.7117888864866961	-0.2814090546697736	0.7371267430297544	0.9897041294014942	1.0528994468983537	0.8940377421285266	0.7985796814054511	1.305242467276956	1.0898675914778662	0.9261781786956848	1.067866932181881	0.9185323740213988	1.5548257124902463	0.15003932272826978	1.289748546526975	0.41106768026381807	1.0212741694109007	-0.2534158692129622	1.2125326961712102	0.06855078991454112	0.5835073209204451	0.8260313590918074	0.9818135391297468	-0.646739701053456	-0.30679637485615274	1.340171597230024	1.254727496679316	0.8366101321465468	0.8727379974423731	0.31326576053801347
LPI	128.0	0.9367367639536128	0.8350515139776268	0.23505445617989398	-0.9811373652475849	0.12315487208729496	0.6435935680992056	1.3987457817781888	1.257585116144604	0.4848041894483209	0.838215419412719	1.2332202899716858	-1.6832501991017452	-1.2535898647664052	-0.4264359434487072	0.595445610210909	0.5056552945202368	-0.7624341500664811	0.4263881676980062	0.7437019503808214	-0.3461141021388831	0.7863341586867824	0.9315584013941595	0.9383642627539005	0.8754331001469191	0.8055985926407401	1.369788380387003	1.0272428347924416	0.8964787967596918	0.9703604453281309	0.9295967892957623	1.274699352733181	0.0777294217509311	1.1530228046669913	0.3724089194881853	1.0148954037183135	-0.27076801125058253	1.274500662922092	0.08002624610206659	0.6118926950169697	0.8283885619591261	0.977754132542436	-0.6477293678390561	-0.3134499171065897	1.3259453635758705	1.2233666418902545	0.81714941727437	0.8607821410139723	0.3274315737558845
RAS	4.0	-0.21837892265002862	0.22747984288094694	-0.503570410770118	-0.716602740000838	1.0404272520445639	-0.05728664054514606	0.5820377240946829	0.2772487001548836	0.875314400648177	0.056898136929572	-0.05973945379380222	-0.6381274586442941	-0.07723954615834332	-1.3478719774619077	0.5976200530017535	-0.6074869603238701	-1.1653935180411832	0.13236760850690257	-1.1751830595837094	1.0464554831446542	0.690372454469405	-0.2251695838667101	-0.47968880336493697	-0.10829268001446064	0.7490463112456055	0.5050891234459198	-0.2931753147603534	-0.007380061001266163	0.12559671983664877	-0.14614306956792647	0.7359633321456931	0.3441549237778922	0.2884721465467271	-0.15763492503408183	-0.15594836132885184	-0.9539693787751361	0.16277734352590897	-1.0637381280586378	0.9612166900271282	-0.08880739914947014	-0.3181939584455027	-0.6642560094747807	-0.9136185633675626	0.3359904519503921	-0.24363656500413425	0.6011942890258105	0.18703340488842105	-0.4954657349158457
RAS	6.0	-0.23638416744586777	0.20612310885899796	-0.5943308309185246	-0.7751881919497388	1.0439359361844327	-0.16154095821463757	0.5488638023106276	0.30317195662258367	0.8954847882733886	0.02693749355364183	-0.05768239542119157	-0.5461744565387745	0.020047767177461612	-1.4309960057553073	0.6035136358132966	-0.64578938526496	-1.2714193439041146	0.09534907342078007	-1.1978742823319177	1.0475459691032956	0.6766097456443481	-0.2516601732410315	-0.44686088236159016	-0.09136134485234347	0.7315092983240895	0.4856747713695067	-0.31811716525593386	-0.033506645513082	0.1027085867191361	-0.14873773999583945	0.7362585091134458	0.32798037457446755	0.27846379128759563	-0.15712356401180932	-0.17763348930365705	-0.9729170090335659	0.1739332911200708	-1.0740083168288108	0.9799791911876528	-0.2596258959485777	-0.34208557330536277	-0.7194386219710511	-0.9495155961748789	0.31329367913441764	-0.23415219001988222	0.6411328289522842	0.18129250188119506	-0.4983102596617716
RAS	8.0	-0.26246264012963916	0.1907579414085502	-0.6492278066137114	-0.8453797245368717	1.0614583523367283	-0.23235075584742457	0.555410863995858	0.33343745904549366	0.8905843173208418	-0.006384045587984304	-0.05193296466457804	-0.49359850582305675	0.03578213675057314	-1.5245617616554075	0.6160956006243115	-0.6835704788127674	-1.3498408869316008	0.07516522576868596	-1.2312834242610144	1.0684986941394736	0.6639741963353877	-0.2605167993189685	-0.4212611619412048	-0.06366880843203547	0.7482447775230539	0.4752185913263946	-0.34649610302903905	-0.03069617856924861	0.08635004834316062	-0.14963998779098966	0.7602309235466065	0.3183813222109917	0.29077237323212335	-0.1487023181495579	-0.20495590181565213	-1.0075070286475576	0.17636063005423433	-1.106575557448823	1.019538010336832	-0.3728169046331744	-0.35753170521516664	-0.773620902930295	-0.9901233533809839	0.29392127669458623	-0.21694011385487344	0.671084522281979	0.19751702465999052	-0.5021948934640698
RAS	10.0	-0.42209749412797964	0.06956801545332289	-0.8740415307802173	-1.1791470747318566	0.8549046244462903	-0.6031116613962828	0.38507799875330523	0.43587882653453747	0.5556923767236196	-0.24071338394491565	-0.053714669279831595	0.32082455686941763	0.08407915583185774	-1.579906819978214	0.4815166435580979	-0.7834346974840755	-1.3834968285468379	-0.05000415624469907	-0.9890479703274558	0.9842103788045025	0.4482833528161438	-0.2962939474893663	-0.165525551085214	0.14960611615419042	0.5424152363198863	0.33030037036418974	-0.36633688656249136	-0.06555038966464051	-0.06789982745752761	-0.1577702099091545	0.7820689183635239	0.21971944102379898	0.26260267443873475	-0.09997922046431272	-0.2786102568203763	-0.9167135758354633	0.10701965312264018	-0.979091195283397	0.9079870434465243	-0.9442381562114498	-0.3287968550116913	-0.8586819607656685	-0.9405612817222863	0.055517832627933465	-0.08540447050768155	0.6066672966940834	0.3014238952460643	-0.36841944881246724
RAS	12.0	-0.49473609580456557	-0.0531449015483542	-1.0269158470528352	-1.3383279707824394	0.7275935320931002	-0.8006538351732407	0.049611621551595854	0.4800276937112935	0.5660393079939987	-0.4335386934516524	0.054385837960456686	0.7179128035644828	0.2582839866057473	-1.6394791405314986	0.5734866377330381	-0.8461629265479887	-1.5243472230290822	-0.3050037108738079	-0.913713098811069	0.8489723661809971	0.3097464864483198	-0.40549010261448776	0.0033470925330106585	0.26094364848423846	0.41154279110186465	0.13913376023992655	-0.43557356068825165	-0.20638547107643587	-0.1494279250625892	-0.04810247458423094	0.8300785414087413	-0.005424461684840008	0.1691689861860301	0.02787613769740725	-0.2872011449825752	-0.8472755456616214	0.21612741728907944	-0.7206058615556444	0.781289109523812	-1.1168522285942555	-0.29989687102053714	-1.0877792824982595	-0.8238307579905843	-0.1607265698758886	0.21685620186897514	0.5230492512752994	0.2644620187004311	-0.2565466986139469
RAS	14.0	-0.4898947858800149	-0.15441074923369985	-1.1134992625916307	-1.4455632048445601	0.6731487721509538	-0.9056938826450371	-0.1954259260520877	0.5170493405647248	0.6125234187588865	-0.5292459326654133	0.11785225408629176	0.8749221840766696	0.5338270387041492	-1.643084902356412	0.7712224629866125	-0.8601603407367351	-1.6022761353023316	-0.5980151912163549	-1.000973856059207	0.6988924636702661	0.35741722029397593	-0.5084512214507518	0.09838259094554544	0.2749988608546782	0.2822232313777158	-0.0657496136943455	-0.45505682109217666	-0.3247296964707444	-0.22551132875788693	0.07395712462625115	0.8798268370820066	-0.2419224458076759	0.05589885762785612	0.19595034248286364	-0.32626881285253284	-0.8529952674848008	0.3937994642665902	-0.42597897584770716	0.727146728589718	-1.1478190685991188	-0.36613063554762576	-1.3622565637358397	-0.7860258153114075	-0.27994084116531315	0.5350518002349971	0.4802707203120448	0.13884453483306713	-0.1820504719391663
RAS	16.0	-0.5082125176307398	-0.21751195873513218	-1.1381205069075078	-1.4899639747456515	0.6456474634784373	-0.8812186781448279	-0.24757648444719524	0.5336368645253784	0.7135927751726298	-0.4673851876592237	0.1519898726727201	0.9246016225493341	0.8058358010670991	-1.689678194498688	0.9072134893411149	-0.846727209943645	-1.658823499001818	-0.6687845653260941	-0.9365729661166581	0.6184478818288115	0.3435845441834652	-0.6083323335267723	0.15473148751774893	0.2272129521896755	0.3429808914124764	-0.23410354399889774	-0.49910040551253676	-0.35906809074987445	-0.25695030399158486	0.1551970952814992	0.8973981545505125	-0.44325937434912543	-0.0374318120070473	0.2557759658746938	-0.3161108041833957	-0.8925811995280432	0.6571392698506842	-0.19899998656966975	0.758890998336647	-0.9590381348254895	-0.447309030388197	-1.5355318758654388	-0.7859143568644389	-0.3165377989716135	0.9166725983585208	0.471834343644572	0.1152087877551619	-0.14070076169293927
RAS	18.0	-0.48345365785922784	-0.2895579922508911	-0.974061370895364	-1.5192224140469353	0.6482731634399788	-0.6786701825675039	-0.08402446216640551	0.6281981899991818	0.8815173377551455	-0.4169386887720662	0.1903017038768602	-0.009514408511215624	0.8825753629753252	-1.7743761662335003	0.95900358694957	-0.7685080395168151	-1.588225618555628	-0.5782970414194262	-0.850419750265499	0.589449255109642	0.3361252208450815	-0.7000214408986073	0.12304793745613822	0.22647111094004693	0.5103255211773041	-0.318912706786191	-0.5191195668446301	-0.28279581564675876	-0.16068808685666536	0.229823950410008	0.9114630827075011	-0.5577107030030654	-0.13241905682628666	0.2328780993076133	-0.19549220822458116	-0.9423953981938918	0.8200568186793126	-0.00702921157164167	0.9092839663711606	-0.25911926932685275	-0.39368362890116004	-1.6223943145611224	-0.7606857947064961	-0.2886555828003881	1.2048263803756494	0.5115887043702592	0.16712866808557103	-0.09674692033464331
RAS	20.0	-0.44023490082352623	-0.32241191957309795	-0.8538563344800199	-1.5810782997594885	0.6310019470751916	-0.45213453970315715	0.06549777444589042	0.5491635311367028	0.9175605575812221	-0.32859316224096424	0.20350720281490425	-0.7573374205381576	0.37499847408494386	-1.7116540216077236	0.9626935233560083	-0.7456885016977027	-1.5600521455271392	-0.5340367927325075	-0.8140333453784308	0.5959866617100681	0.34109558868337914	-0.7926833333670131	-0.024254647837584714	0.2311296900932315	0.7209931483261709	-0.36767437630511424	-0.5242060662129286	-0.13791700111414318	0.0012920991549763773	0.27101504769541923	0.9313556656304536	-0.5243388883245587	-0.17217165452503316	0.1408553139353044	-0.10794542152895789	-1.0869162866345545	1.0020763468265772	0.16546541377174312	0.912255847151032	-0.07693331089502004	-0.26570967481454466	-1.6728205480115397	-0.8295059991312506	-0.18625210030338463	1.3514478868126343	0.4763540232983457	0.28709830576117756	-0.1011562570440917
RAS	22.0	-0.4038923214498343	-0.3257021395928267	-0.8938982216692146	-1.6021278570135078	0.5480376255646215	-0.4257391257126022	0.17346098771697996	0.489403496252712	0.9861263183635537	-0.2876679990493205	0.1752931740276824	-0.874624267937454	-0.0031661291453304635	-1.6946459097208355	0.8940250936110691	-0.6944208454321458	-1.4934109866462812	-0.5078200182699748	-0.7786644311313171	0.5497312311608249	0.3080668536350238	-0.9055241547517286	-0.030128373746295383	0.18179551010660683	0.8542873594768929	-0.34823794527894825	-0.5023344259050296	-0.052871552499233816	0.05833971917148704	0.3135176483927772	0.9275061861669877	-0.41644917504155654	-0.19385061562255126	0.004297899034937201	-0.024255380737238576	-1.1083560856705899	1.088954027226588	0.28306014513881145	0.8978473437011205	-0.07638729579884894	-0.12807703607540583	-1.6770099833616225	-0.8466183660355071	-0.16334892029731876	1.4152514469457507	0.4709397395920725	0.34081295879281026	-0.11725143106501287
RAS	24.0	-0.38870855910131846	-0.29167909791876634	-0.8706087109172629	-1.5944737810782372	0.4765609052557573	-0.37561294581571614	0.2627073653656598	0.5231866397248195	1.0690085734543346	-0.20974311952461172	0.17130326875071472	-1.0122845077307443	-0.0840336742918022	-1.6663899337551684	0.8270907178508828	-0.6487558650365133	-1.409784379565335	-0.5034114116968131	-0.7314432138606052	0.5220229623601745	0.2964378138531661	-0.9303375285548368	-0.05480565239971091	0.12194265627739853	0.9108346954107807	-0.2659210814284263	-0.3569614827569888	0.04410081514912846	0.12187392932542214	0.3401698124499622	0.9193913417848967	-0.24211808938648932	-0.10723419632097882	-0.06709767374194602	0.08810569761021715	-1.1448289913729373	1.1580251507577521	0.3369206772394011	0.8586067778126376	-0.031026383573743724	0.013369529715939663	-1.68499979596195	-0.8420606289991182	-0.13217556741493547	1.4789674477154475	0.48371735322434817	0.37340576073982	-0.13783002797882074
RAS	26.0	-0.3519431679807044	-0.2558898003276408	-0.7695270515677641	-1.5389346279696634	0.4166375114051583	-0.2668595099506486	0.4421701229762184	0.5257502549918873	1.0987269703397906	-0.11532966531894297	0.1699596082759048	-1.1790024050546979	-0.14939053685834328	-1.6194055822011877	0.7773729967279362	-0.5630210469103811	-1.3773322006104203	-0.5064351858685999	-0.6662677454076287	0.4877055319516371	0.33016134439969547	-0.9193996562360721	-0.05742998117912533	0.0630826876771207	0.9679287263063071	-0.19154396617978678	-0.22880452548926428	0.16610823703805103	0.1911275046394015	0.326122928842004	0.9120306613070343	-0.09483897641959968	-0.006162565749678146	-0.09784941459317363	0.2533979844594158	-1.1561795225235518	1.1824671598955825	0.3765153801084241	0.8522440398743768	-0.004234449220372227	0.18943161185755292	-1.6741375891791308	-0.8205445392515269	-0.11963290393792829	1.5184827606808815	0.5253047662885233	0.4456096964520928	-0.15154871989138535
RAS	32.0	-0.19571331011333282	-0.0711243458754837	-0.3369778988124107	-1.3565397926927667	0.2963429261255001	0.011095011571024039	0.7897148498903296	0.536721988832714	1.1490829462054821	0.22752324733292634	0.17646414828538157	-1.7942610045004324	-0.4434242474674872	-1.4291544619876269	0.6790572061537937	-0.4022735818133913	-1.1094779243751824	-0.4744647198271053	-0.37442927064312814	0.5368028639696101	0.5994452534412529	-0.8015077117057104	-0.09618624940431611	-0.018446170648015108	1.1797688895295129	0.19983389487630385	0.07889688598560753	0.6035789285780782	0.4770993671202806	0.33064405728756113	0.8796667949801359	0.13300531986601383	0.310564589700632	-0.1669171407761752	0.6126632608505984	-1.2523644701024803	1.3904372226303034	0.3595059727933591	0.9201398989133649	0.22641051202850312	0.546563120538202	-1.695078449522362	-0.75089280200427	0.027239089196975465	1.5267688945075497	0.6016497560457196	0.6297175760454249	-0.0834222869483507
RAS	38.0	-0.047109657856761425	0.093638117699937	-0.10208933255041779	-1.3238789824020194	0.320133875843752	0.18007568859029424	0.9249916319793267	0.5908049783209061	1.1128929019200509	0.38328549780245685	0.26536648389631773	-1.7867010222284034	-0.5815613754815271	-1.3472878491525286	0.6923881994606395	-0.33874757606099565	-0.9544784162386374	-0.3610503397976578	0.0774038047534701	0.5746497764775691	0.7497601123149059	-0.5577520890835792	-0.06685675472990797	-0.024246183746311347	1.3468497096431218	0.494352320887338	0.15433034520580216	0.7286988501917131	0.6388653033671176	0.4464656349082898	0.8841614336688816	0.19585736424669847	0.5610824128499898	-0.14447864299579308	0.7891734938619263	-1.316618269384568	1.7223397001976868	0.3607273834409729	0.9965506881448748	0.42649245339420916	0.6704110154894294	-1.719120551959237	-0.6934259358887628	0.08566133668536663	1.6198500122044808	0.677335955970343	0.7412016643934755	-0.00980470057974632
RAS	44.0	0.019137272711541024	0.22557109954747362	0.18319043033296678	-1.3297955071203031	0.3045469991840023	0.3015798954003869	0.9842460399991216	0.6002880031751426	1.0586605005176937	0.4430217808124762	0.307668402917162	-1.631332342316673	-0.6177421596727145	-1.3800054073268602	0.6278777071167516	-0.2863977261386209	-0.7736102229898972	-0.2906286460221441	0.17500123927140612	0.6136957889645933	0.7735397544452114	-0.5494388208130794	-0.018489063471397317	0.025273786709440527	1.4924049973858	0.5752151265468302	0.14033530349808196	0.7364703402248028	0.7630380064990151	0.5881639115224796	0.880095707667167	0.15630052264088024	0.6926833072069171	-0.12517996659948588	0.8832547172834132	-1.3443443405643496	1.9359508200004618	0.34951860168901766	0.9365722582824889	0.4963427522769336	0.6916740114485701	-1.726970305190158	-0.676300897981665	0.20492634560839845	1.7478961010433285	0.7151163617910171	0.7849613101789179	0.08458443802499788
RAS	50.0	0.08554756435816703	0.3353914449860742	0.22852086550374812	-1.35586009706697	0.21570186758265295	0.3736366383335624	1.0277253797974535	0.6065537744291677	0.9602474167743207	0.45439819745198967	0.36485913671849	-1.59050213263985	-0.6443946462687246	-1.3765562852151276	0.5694329458678811	-0.25266713065552726	-0.6915361906731798	-0.2614529335095706	0.2878401901748579	0.6078184561185734	0.7468382625924251	-0.5232755033850423	-0.034029450589599566	0.07673159515799464	1.5167631178982275	0.6562128235187163	0.317894805152298	0.7129539170839386	0.8438178029090305	0.6118986480349209	0.8684499838620244	0.15208592756589276	0.7772096474227231	-0.0719306545587853	0.9568614270614526	-1.3305919187744697	2.0494397367101773	0.30007958693672165	0.8245578619404871	0.5295458042158996	0.6421096362028289	-1.7040000259569743	-0.679760894243531	0.27620433311502396	1.7962118786686454	0.7336867580783222	0.7655250519640415	0.11784088335572242
RAS	56.0	0.13432345262773082	0.3788175323789996	0.2133958828697804	-1.2886074368196228	0.14157326518124688	0.36843617156643244	1.015145474203831	0.5686719944584301	1.0118040623683797	0.4252105055110512	0.39769678064254455	-1.5712713099305096	-0.6036800263563304	-1.292156941748157	0.5186658201330209	-0.2363171877523957	-0.6299933159530322	-0.28060520717305176	0.39163608139810274	0.6030615102604274	0.7310369530026256	-0.4752787038884926	-0.06930827714122466	0.0896214163526315	1.4440580686762996	0.6119034470938918	0.41965944267117206	0.6939596922323822	0.823326267511111	0.5337321648449738	0.8438055818951489	0.16652482856075965	0.7990446914301526	-0.07267562281056637	0.9121962629633603	-1.3070497102378893	2.0540592473236834	0.21666340651898994	0.7827143492799812	0.5291194822811147	0.5309804206799896	-1.6547797016527819	-0.6569155524496217	0.31313843292426463	1.7122471412001226	0.7120569083024668	0.7531889174926352	0.14735540125105484
RAS	62.0	0.261638781414725	0.4191594108113593	0.2704899767653296	-1.2970255015032013	0.1020132629944623	0.3324683550891359	1.016320123387382	0.5054056708522866	0.991293404940196	0.43150202008912697	0.5088322358809916	-1.5972379933261251	-0.709604856247311	-1.2708764637354526	0.5712409623642581	-0.1835028759003634	-0.5832652488482918	-0.3019696370433576	0.5131142665020386	0.5594718644230494	0.7996327217145306	-0.4581001571873639	-0.06005226654180188	0.10685658560447399	1.4150221523007278	0.6641025097761791	0.4528354538977539	0.7470800259545683	0.8259843556868053	0.5543511177118124	0.9265128601706129	0.17636992234318177	0.8515080212345539	-0.1631107513833102	0.8879225765414134	-1.3394695014776554	2.2444264748038973	0.23449957327646898	0.886341768924232	0.5283617354756462	0.5546664433559005	-1.6261067643394445	-0.6415923093888835	0.31134214801411414	1.6706757039294586	0.7490363348409513	0.8039079982671292	0.12149432230649009
RAS	68.0	0.4077929291939592	0.5326006119439992	0.45368209396615533	-1.3327770862687096	0.07558777374335943	0.3585724999048482	1.0684092373835508	0.46606929414495857	1.099708292512592	0.42958180277743363	0.6096455407348992	-1.6105450305090236	-0.8091142041234748	-1.3101588312664771	0.5752102428455069	-0.16417346799707125	-0.5639948273541241	-0.2845736891013964	0.551665885014882	0.5193660261944676	0.9311490150540119	-0.42914632811690484	-0.026692514662787912	0.1304636092645447	1.457290459144802	0.7450304090367964	0.4894355962936869	0.8044358786624249	0.8615166031698529	0.5847995462060922	0.9741396811100577	0.19491234085198755	0.8734399135460763	-0.2033655627707156	0.9565207575513736	-1.3507651256296622	2.481986030644155	0.27166587238251827	0.9680852911756781	0.6105987199185813	0.6283638292538152	-1.633523794058622	-0.6216735321086253	0.38368419514298713	1.6778502693590245	0.7977597378485874	0.8582415225227635	0.11228587372641777
RAS	74.0	0.5485734935629619	0.6237028740702912	0.5247702337311526	-1.3040326748135735	0.0664985946252332	0.3946320673232829	1.134784208032055	0.44529984885365304	1.209852715801151	0.45399418168079614	0.6497910337707707	-1.6001449890726236	-0.8532282392224227	-1.3976040914246466	0.513223868208488	-0.12819118697022874	-0.5992730245845079	-0.2728225454215793	0.534165388237753	0.4657882882650317	0.9814126634798775	-0.40930715874839235	-0.011708975181930165	0.12876740282318996	1.4488144970100145	0.761156461969085	0.5713832460657143	0.8783398533111534	0.8870294126263361	0.5891736069217671	0.960090986109224	0.17449365878869408	0.8891597467407164	-0.229926835945151	1.0282578382051837	-1.3232973451675554	2.524516949548295	0.3367722837355605	1.001933632574158	0.6298676454842568	0.684425269216827	-1.6243105563690594	-0.6083151764251867	0.42497331128195726	1.6723978797602517	0.8254412334445024	0.9033496615707245	0.08808630363720184
RAS	80.0	0.5802379273740171	0.6971159964389368	0.5731224707113743	-1.3207906690670002	0.129108807026791	0.41546533768355565	1.1382044040370727	0.5458509275362492	1.26678044025963	0.48786585217379447	0.6451877497668134	-1.6037654247181976	-0.7977325229000799	-1.4070937884292243	0.46703758034670734	-0.07717225069773843	-0.5972633856365278	-0.26424717506122103	0.5134969629087226	0.47599184974480674	1.0222696586463271	-0.40457107388188746	-0.020697394722867225	0.13582123627103398	1.460711452994333	0.7616481033094568	0.7108215724563615	0.956664867708011	0.9212269514927225	0.5943356616029131	0.9243648680436041	0.15074700508039182	0.9084654402897069	-0.2591451312584275	1.026435036182868	-1.2965231146202254	2.549082190834554	0.3431080108937861	0.9633111494409504	0.615399110203521	0.6671896595382509	-1.601610424945482	-0.6014571531357819	0.45224772538010544	1.6831744759281382	0.8322753753989505	0.9273418883360063	0.06955217502924974
RAS	86.0	0.5249192176070829	0.7046911871954544	0.6215540432585394	-1.3347782978789042	0.22066585641542474	0.4426444645234356	1.114804419760637	0.6999176331781259	1.251882421750344	0.4823156619758234	0.649895977459208	-1.5386631129859258	-0.6772145764726324	-1.4509751003785278	0.4557503735986065	-0.03282945448036658	-0.5885588447597179	-0.2903370950068892	0.5847976700501614	0.46820076338576583	1.0182156210729172	-0.43313206815143956	-0.035530740967077125	0.1310173390006901	1.5349040046600007	0.8383642720316848	0.8209882827165673	1.0019305788888604	0.9643178195949803	0.5964025222886261	0.8863971539429883	0.17043928473277675	0.9242053836495001	-0.2652558146952973	1.0008253334865902	-1.2702563508901183	2.6047197633340065	0.31651150065304184	0.8733101264599978	0.5851657665746985	0.621151427386564	-1.5748518423037994	-0.5907722744218106	0.4418483630543536	1.6628258016002246	0.8237311946214829	0.8902251136037225	0.08453801393741629
RAS	92.0	0.5109139561670526	0.6840723081567426	0.6720495871166188	-1.3034856489252518	0.2775606512046486	0.45049808359444965	1.08529871344688	0.7134053452546051	1.219709896506858	0.44565080996464757	0.6538730588022944	-1.5311510392857124	-0.6285481919371743	-1.434132024033824	0.45411169744312174	-0.027064641667577518	-0.5902292052148201	-0.31257447176527015	0.6473233808452209	0.4505224438816683	1.0450435709577643	-0.4171906004421208	-0.036361272595791964	0.1416166119621731	1.582479681113011	0.937186435559732	0.8548799010333632	0.9796348455853632	0.9835724059155132	0.5820506279344403	0.8749448063470504	0.20304674956661123	0.8717722405506592	-0.18829902400978302	0.9785537244194092	-1.2647653807655699	2.672202595885938	0.306510955300594	0.8268179597536418	0.5268476999919741	0.549400860968088	-1.5573352951223027	-0.5644125188378897	0.46288942809510936	1.6599690886015346	0.818085397722542	0.8693906335694661	0.1175434984277101
RAS	98.0	0.5734849070726832	0.6333324005676149	0.7191581754146908	-1.2462914757032149	0.2025553500731152	0.43755933556090926	1.0531522993615676	0.5655520156131975	1.2472797737057657	0.40730311943224357	0.6816745282929084	-1.5193844391670701	-0.5928662867683566	-1.366899920950102	0.48978463558297786	-0.04213105192673403	-0.5186602830543844	-0.29672411271562044	0.668837304737829	0.4836414144168855	1.1205477881608505	-0.3756639058655426	-0.005306797560084299	0.13964281635392725	1.602418619087723	1.014607823147335	0.8859857302918275	0.9525329600684695	0.9945077688535724	0.5760816260653644	0.832435110103481	0.20712096197227123	0.895876243081387	-0.17380503698736596	0.9718476388109267	-1.274441126840532	2.760736940355824	0.29042893903557543	0.8026766308151112	0.5052328007811097	0.5162060308740745	-1.5530579758450618	-0.5669241047177941	0.5105922474680856	1.6217823880552285	0.8265105946359788	0.8663030733617247	0.1048513964450964
RAS	104.0	0.5549881337613303	0.6349238070762792	0.6451621824181656	-1.205717667412841	0.07076152259990896	0.460535386416493	1.0250698614122022	0.47418339944544374	1.2632533528267886	0.3909851357751328	0.6739056414390239	-1.5001262981449965	-0.6129681924006334	-1.3058311960847004	0.47713002531606513	-0.017239624358404856	-0.5143787624544766	-0.271630649247403	0.7285762928399881	0.48124374680909593	1.0833763566462962	-0.30065662591298203	0.05694453613378666	0.15406256642565222	1.5815114297834452	1.062000267562459	1.0292245554001564	0.9309665454983828	1.0033899188655198	0.5864852627653022	0.802286006905287	0.17953121889655546	0.9445128410788806	-0.19283822760879005	1.015737160780732	-1.2853641082207996	2.8197495969258703	0.2803597730628061	0.826699305118033	0.5502748578627275	0.45119628352423274	-1.5593755553454576	-0.5444870479354964	0.5387401296966285	1.587143379952688	0.8505076470350529	0.8533425928393549	0.054015427332399425
RAS	110.0	0.5238040949841419	0.6698536969884233	0.5784769120864068	-1.1868831405423836	0.023014876558973385	0.46445292801549	1.0495575373932617	0.5517557673026431	1.4355478165693778	0.39365790931165545	0.6494976799002188	-1.4801298609661946	-0.5999578158977024	-1.2541918398337908	0.44181279123669087	0.1530006809165032	-0.4855097955608655	-0.04534162500935205	0.7035107987406944	0.4717672433659247	0.9675405169671826	-0.021231311492813525	0.3452304724275585	0.25573045040966697	1.5267327035364286	1.0718772407258748	1.1116596602403306	0.9392172013984429	1.0360433708975711	0.6006588859294554	1.0023421049319339	0.156729406937002	1.000127191654181	-0.2426574538264126	1.0514242122734219	-1.2872028767538193	2.8694424694439986	0.26606437307049036	0.8707247840619996	0.5441162799399102	0.38641844900786204	-1.537416222970707	-0.5432405024470042	0.6032296558664154	1.6339257664853757	0.8654625062911779	0.8654610086443302	0.05720898742106092
RAS	116.0	0.44456631009814324	0.6398406498719036	0.5144458867134777	-0.968992693031233	-0.011227730141607202	0.4464071567068843	1.0618671337116743	0.7185677770277711	2.620039510942761	0.4505254629530652	0.6629562934350147	-1.4762737082928605	-0.5135923926504586	-0.21730680202249728	0.4615117266297819	0.9879899968043636	0.1966858008071415	0.8849610779581282	0.6874473499369378	0.7326589981881345	0.7992691088551697	0.5240218864341772	1.3436732509563925	0.6511495486688794	1.3599676605674753	0.8781114348304742	0.9753759414764314	0.9135871803233142	0.9701657569475947	0.5851015408026562	1.6749509802655687	0.473716723045038	1.286558902158376	-0.2635904900958756	1.0595932175592429	-1.2989695278973317	2.6639101388954147	0.24522855347752678	0.8589487779027281	0.4904373383610086	0.3157501513175364	-1.5063657753645068	-0.5356599070710809	0.6255026912961068	1.625257683901344	0.8579971732629832	0.8620707316690361	0.09809763380821081
RAS	122.0	0.4698209618899084	0.6468003285642033	0.5353868039965076	-0.9412771818555861	0.027551902660491397	0.4324315445274676	1.037648428265164	0.7495184007370078	2.5728433134874984	0.4513334172545892	0.6675194551425724	-1.5211639888838544	-0.4425334329724203	-0.18258560973134855	0.4764756478473613	0.9942011778001107	0.18781717071703546	0.8823627122197077	0.776878710486793	0.7509018944791912	0.7945457694503206	0.5298571759272993	1.3542809802267501	0.6653447614995606	1.2866149583835813	0.8878231978773036	0.9279589168585024	0.9080801970491714	0.9739184185458098	0.5793928436806185	1.6758521171178533	0.48600226979500033	1.2714437068331859	-0.25508697640770306	1.049496462028121	-1.2918395332344328	2.5885960686997382	0.2365402170485258	0.84778124691391	0.49403262509540147	0.26464180862317266	-1.5177054594397776	-0.5270322833847251	0.6242980955912256	1.640960659185447	0.8365498767407807	0.8696217019881516	0.10472064141229999
RAS	128.0	0.5237756249682567	0.6848876246770373	0.5399639612050919	-1.0465309542142247	0.08456005081545058	0.4349005545258532	1.0296942795967992	0.6434917614405318	1.8195156044006613	0.40391093245543314	0.6674722726703435	-1.536651571177723	-0.5783308007349935	-0.7687581866608324	0.46841863574569437	0.7777912776546589	-0.02616465469519142	0.5434417591220073	0.8271158188161433	0.658127952438629	0.7862161987500713	0.3091128300575889	1.0529220203628342	0.5309503192810257	1.3560346448099474	1.044165519038031	1.0385175074079065	0.9278375513095609	1.0482378097068759	0.5982963509741442	1.5514755770877338	0.33475025852885	1.122980970282707	-0.24298735499918792	1.044441148344807	-1.281566161768294	2.6937438052778546	0.2548427902615118	0.8446242258294869	0.5553855735367382	0.23039923457999628	-1.5297723067663684	-0.5282742418793656	0.6167826506734807	1.5496381558504653	0.8286763030427874	0.8609602745984167	0.07275874088203291
RAI	4.0	-0.2760856424246769	0.22901212702384144	-0.3898368491853595	-0.6958822221475983	0.9329897136611404	0.10830911350062421	0.5904377527929813	0.218163895057069	0.6967621017803939	0.12282332682603724	-0.24030974805729338	-1.0917302007376668	-0.3670828756805206	-1.3292922702687038	0.6275458396853388	-0.5353623084967366	-1.105332376285902	0.1962109507073106	-1.4211390401103583	0.9002902109316616	0.720541621364364	-0.2714852457418389	-0.5783745057970175	-0.2584323933768304	0.6767934487684848	0.5416621820273197	-0.36489946622986835	0.11168052583537223	0.20757024340985453	-0.2164655248770893	0.7657897847870837	0.16873776273869248	0.3209514095656511	-0.29370896456964424	-0.14093669448880908	-1.0958183176130916	-0.007979244982434274	-1.1186268435232984	1.0919111968658093	0.2060436181671436	-0.43382263716487895	-0.6464991661310401	-0.9329131520882615	0.4920605744677386	0.12017876665430688	0.646486046039846	0.0021462094759302393	-0.59747224602711
RAI	6.0	-0.286184956969367	0.20539026617221579	-0.4761025151841628	-0.7402944587982037	0.9344978370568008	0.03619126870175747	0.5752042692715128	0.22791618495904684	0.7150694672957414	0.10019471787705062	-0.2422080656096223	-1.065382647037376	-0.31451902735150244	-1.403209462249519	0.630329191735714	-0.5650028412996553	-1.164680432229541	0.16933124753012777	-1.4384655188583575	0.9014873123618317	0.7076850230293495	-0.28962571330296777	-0.5743468262639403	-0.24918235247229387	0.6670754156681343	0.5238009034364134	-0.38243053898785806	0.09245914711792959	0.19224074454489992	-0.2218570443210483	0.7690627323710243	0.148820107619469	0.32121032657896037	-0.29963755573179124	-0.15015292444049216	-1.1247084950330604	-0.010342461874409728	-1.1145200775899318	1.1068149207121432	0.09018787656361803	-0.44868841966326856	-0.6782338501229592	-0.9516313745000397	0.4865342782137761	0.1422222094766398	0.6883128470442607	-0.0031267032167276248	-0.6012400062808975
RAI	8.0	-0.3097517868901351	0.18918174765257226	-0.5228762537106237	-0.7910996742034107	0.9488686918854361	-0.012577286106790533	0.5959387018244645	0.24860750688849062	0.7244496049925117	0.07928269783184887	-0.23734711056609564	-1.083215694102753	-0.3190801828055597	-1.4864139646210237	0.6408778764715347	-0.590502039861762	-1.224053443464408	0.16303283305542618	-1.4707478535982974	0.9239965777052525	0.6976707430531618	-0.2981174816475982	-0.566555226135013	-0.22952278732928505	0.6874718911958272	0.5209572518571441	-0.4034281709437342	0.0979810689563134	0.18077136037162153	-0.23060323103629332	0.7894779282267393	0.1415140424913221	0.33376708239614933	-0.2990573361373499	-0.16238712173712241	-1.1704088862416988	-0.002446534216819169	-1.1432332479403062	1.1418351278289878	-0.00545599300745811	-0.4651447197591784	-0.716858553633637	-0.9868968731685853	0.48588683996919985	0.14785537797708256	0.7269161617976464	0.018320352246437892	-0.6091836215358165
RAI	10.0	-0.41189656383395273	0.0626080682145106	-0.7682003955195046	-1.0713516414309403	0.8189214857316024	-0.3919598188258302	0.6111880904698503	0.3069765984163663	0.5333282217333162	-0.10359270089575033	-0.2178539564847815	-0.6537344900012884	-0.3065264848998062	-1.6469796280798317	0.5289851693958396	-0.6728320319327815	-1.2505259053482374	0.12191790294209155	-1.3075516452367952	0.9041088342004373	0.5011588488540047	-0.3341519871311428	-0.3971357653332816	-0.0017423918901911032	0.6214696768533658	0.4331574267758857	-0.4047847061820645	0.061475306338856055	0.039817629467143914	-0.25666172534184406	0.8087434873558682	0.06065166772666827	0.3562266655167768	-0.263419212919168	-0.19571046592850508	-1.1924194570030953	0.033896959523393916	-1.0220975448276068	1.1057118317289032	-0.7304248581079387	-0.4583217456064555	-0.782679035030462	-0.9550830266013106	0.38048874398118376	0.15511205039205336	0.6966200178935801	0.19646712766154786	-0.4693742178224656
RAI	12.0	-0.4588540269690591	-0.04966917124764338	-0.9318036557601829	-1.1975242446261658	0.735921467953755	-0.6441514663609426	0.39380759779469887	0.3868401602115585	0.5917987560203255	-0.22916776140513773	-0.13090021764563925	-0.25633396995142993	-0.26119106616719484	-1.6748711574521866	0.5892847769590464	-0.7344764792725816	-1.3324190167291314	-0.10100090893015501	-1.2284392222501317	0.8254267192579202	0.4137953594643096	-0.43043855083874705	-0.23116871884436632	0.16844527111468893	0.5420642187026756	0.266888649050268	-0.4365162904209355	-0.07141388409951725	-0.03932982041543863	-0.17915823396505046	0.8619878481687248	-0.08459628153351985	0.32369004998429624	-0.19956863580130926	-0.1327043383120224	-1.1616374835963332	0.14202919130468641	-0.6976232867012745	0.9694950431087316	-0.9607308465513794	-0.3801269851841445	-1.0019277435323797	-0.8489498036603634	0.2779726834172719	0.3740761570821256	0.5944696971467262	0.22487477802053368	-0.34847625347560957
RAI	14.0	-0.47201601938397353	-0.1493385092586265	-1.0237602104825092	-1.310272025456458	0.6913560007138855	-0.7841994116563819	0.2431694132690851	0.455740335895214	0.6990885098854557	-0.28815280951239824	-0.04998335867088608	-0.04833934859471293	-0.12414431464366282	-1.7284643631320162	0.7114530222723944	-0.739445586465599	-1.3699654835161676	-0.3309536831238132	-1.1656057113460474	0.7472313292229643	0.4552748971544927	-0.5120905720207447	-0.10566089348653615	0.2229661798811737	0.4437270397560031	0.0924155742952888	-0.4153022628773102	-0.15520579080827557	-0.09544430940002113	-0.03634698237911392	0.9196774138349856	-0.2200775138373152	0.24690710034921706	-0.09198086737105678	-0.07867448800570004	-1.1302037360387593	0.36489852057478367	-0.3211281507731865	0.8826642515424048	-1.0057649624550569	-0.4030605452709259	-1.2737277414079802	-0.8017471112299335	0.20049641935272586	0.7154677103904347	0.5102188069567221	0.2182775284010762	-0.25077543136306885
RAI	16.0	-0.4918034056491312	-0.2258462757178791	-1.0711626708755724	-1.3790293249209984	0.6549655098449626	-0.7720617608039506	0.20469356966464194	0.48535859246490926	0.8305712475077122	-0.2632920098925485	-0.022857547013311143	0.034970970034581834	-0.04269673395184405	-1.7247330716628606	0.8175858156624299	-0.7109065275281584	-1.407038424526268	-0.42674758529670914	-0.9698627947700358	0.681904021932432	0.4634730489118459	-0.5945463950098695	-0.031918816212417066	0.208489629851784	0.4776677792039716	-0.06181223466778237	-0.39041536355403045	-0.17607228315670312	-0.12819361538097881	0.0860683772707553	0.9409736672708185	-0.3071482475787926	0.17256838073514194	-0.05334252251780152	0.023102530249849606	-1.1454171731732898	0.6365749280885665	-0.03367459593332219	0.8927114049560125	-0.6529962017239885	-0.4164702048548161	-1.466632878093467	-0.7802132192875754	0.16988127790838156	0.9964390772502738	0.48898495853188795	0.2378912452183766	-0.19309475062818185
RAI	18.0	-0.48965267332975226	-0.2944284637759624	-1.0434639314084222	-1.389843463661068	0.6337351273177146	-0.48231392981533344	0.34082659941110477	0.5271632789874422	0.9751370502081033	-0.2282130212067476	0.03388231878640608	-0.7637938517988309	-0.07270476662608054	-1.7406943714413738	0.8614434248305319	-0.6061916202952292	-1.3094351214045985	-0.3492508569645509	-0.7721088556587593	0.6513609860378098	0.4701832906479897	-0.6496410422039626	-0.06655220195450624	0.21133891441290417	0.5782581959779177	-0.13938923751325516	-0.3144200041876732	-0.08166463832816817	-0.030538417002654614	0.21188612588888894	0.9637829666175161	-0.3375590878190081	0.12701240847745635	-0.03570744739624794	0.22030926538244466	-1.1759538128024636	0.7878952068804649	0.1852373422104533	1.0351470233301998	-0.13059078212918326	-0.3520547214285605	-1.5667739824478228	-0.7444019496178638	0.20538523680411322	1.1506172456530133	0.5249325395198795	0.32446093864974296	-0.11595585825717165
RAI	20.0	-0.4518768642972531	-0.3180431960267614	-0.7088035858008261	-1.4606375701433512	0.5925790921359875	-0.11600762987422	0.498946957669291	0.4540402701705017	1.048950552301443	-0.16464437944596605	0.08179159516131605	-1.2696227174338417	-0.6382691539597897	-1.6548940629231255	0.8572001871727009	-0.5877837900021173	-1.2529790210829732	-0.288643692355762	-0.6288235637037414	0.6281309451923469	0.47480095651225834	-0.696477554652302	-0.16233750372280187	0.21099124602662392	0.7369686062324176	-0.16531727633023366	-0.23991700048302947	0.06557180998561561	0.12169675531039047	0.30224116185734445	0.9866244534034807	-0.2624529085274632	0.12409384556237377	-0.09125949269308986	0.33781523296991817	-1.2412963846304315	0.9292632122559618	0.31327358063692456	1.0477067016600867	-0.05743280734400321	-0.233651760562794	-1.6066571987032192	-0.7709792798488074	0.264918796130006	1.2354214504334042	0.5211775270577187	0.4259443504918845	-0.08005807446030082
RAI	22.0	-0.42598095146137327	-0.2916176653299541	-0.7183050513894359	-1.5079777479110918	0.5237680046765477	-0.09075819035135926	0.5939375013176341	0.39751752559729503	1.1110470752657318	-0.14097228174634197	0.08522389733193456	-1.3630639721743425	-0.9477970395787384	-1.6156743865371508	0.8029521222326037	-0.5436545583358456	-1.2092858034713356	-0.2630977739734507	-0.5230024507847174	0.5955449661225336	0.4543373771273003	-0.7678987168219339	-0.15017491390444979	0.18210048660149072	0.8467764598014911	-0.13719864814313767	-0.1662792367892691	0.1367218933430014	0.1720649890289441	0.345868883220992	0.9863004062424999	-0.14926990425381112	0.14001062048105387	-0.14840852244882488	0.4190789552072118	-1.2433885297486993	1.087995433624853	0.3876501743961304	1.0413912481584546	-0.06442221744718567	-0.07824421243755882	-1.6275724604841766	-0.7746221617399502	0.28413236379261625	1.2608292843916664	0.540612782181705	0.5048563094199799	-0.05944773434832587
RAI	24.0	-0.38260824807935634	-0.2219439810400951	-0.6942819580393947	-1.5229836453260996	0.4549801470371129	-0.05041444180909528	0.6774695278130655	0.41947972849174403	1.1463264885173128	-0.10762799433538554	0.09717796646593804	-1.42705134047398	-1.0099794458884879	-1.5526571915121554	0.7701950154384747	-0.4853757553314216	-1.1565957858784444	-0.2656926389631627	-0.40543299856981374	0.5831807067108288	0.4333169219516889	-0.7778637917666639	-0.15567843575061488	0.14570982634108007	0.8661901986260624	-0.0532073677339368	-0.06265806096784772	0.21388243217496236	0.21416042448751904	0.37865540156837885	0.9780259988265694	-0.03524720322808118	0.21866609087143263	-0.18976045989957666	0.513155097679318	-1.2527265094522544	1.1822476635535972	0.42596898879018	1.0302028758272124	-0.04179272932616938	0.0315251631868645	-1.6383012358433369	-0.7724324059768187	0.29993624655596435	1.2951406439308764	0.5634484830141945	0.546294162164188	-0.03594092131251315
RAI	26.0	-0.3318930364288355	-0.15683804604915386	-0.6095089476235876	-1.4984472995255218	0.3958246772874644	0.01894984189376225	0.7658579913951288	0.44239640514425627	1.1338688880494925	-0.06532601277511427	0.11872028076460266	-1.5170741815929627	-1.0934804238592795	-1.4962747000789085	0.7347632405773662	-0.416640638486256	-1.1146975390146656	-0.2632227548988608	-0.2936602968537869	0.5619404195577093	0.4579647688740308	-0.7478156271468718	-0.15732335884031481	0.1084824142653434	0.9060611611795455	0.022145355566953333	0.027613191502890176	0.287305002716733	0.25704640496304876	0.3925529390681089	0.9732808627626789	0.055114013070374286	0.2841853376105949	-0.206118354694524	0.5906736763026542	-1.2558123188827677	1.2425418044748076	0.4305837348065884	1.0216778243196696	-0.019007299982379516	0.1336349148476939	-1.6288232286334496	-0.7591883456847932	0.3120948051254851	1.3189586022097592	0.6021094021995057	0.5994876703590811	-0.012913595132054414
RAI	32.0	-0.1689986299692979	0.05936218423820978	-0.08713293493409024	-1.3627569339103451	0.2997368411648374	0.17353522068665025	0.9038272471486353	0.4547550180617632	1.1112514857673448	0.1511895575569357	0.13887082174621054	-1.73941941844198	-1.244894763256353	-1.354843402930186	0.6756279543097714	-0.31696696122071105	-0.874906065352792	-0.23356421998787708	-0.06418434550191095	0.5677668710557644	0.6372403671503305	-0.6067374001336833	-0.16454643264737406	0.06273765695196752	1.019049597793307	0.32042018895972574	0.17300919630793882	0.49139992808732214	0.4066385351958364	0.4021408806440702	0.9311410230336558	0.19887949456270212	0.46164502527303786	-0.19657280010657555	0.747613509623641	-1.2626160209299224	1.3620011523203592	0.4077335706478784	1.1074891627423604	0.13543760801569205	0.3720008190069795	-1.6094356061836903	-0.6904653290860225	0.4055502905535852	1.2745459162306212	0.6772504876506801	0.7270911566515235	0.07518875021790919
RAI	38.0	-0.05473482854468672	0.21449908765727446	0.11521639198676414	-1.3625964274805205	0.3100698432103958	0.2649519589103172	0.9487736347104893	0.5005078533219488	1.072090248238144	0.2633831993777198	0.21407822756803646	-1.7312351480010701	-1.3502746981658817	-1.3093414037908564	0.6972186135270364	-0.2721920347120674	-0.6657647109845405	-0.1704367801038142	0.18237883250312387	0.5811727354386385	0.7614949505056086	-0.43971518784743235	-0.12498972803918651	0.07607661187046234	1.0966553332689883	0.5169924985601106	0.1635909175919969	0.5616991188980592	0.5020780199142729	0.4461551038904223	0.9271086670704711	0.2044529231240512	0.5318470282227687	-0.17228021291715118	0.7907990502733919	-1.2852607671361806	1.4484878448557337	0.4851694145349499	1.1586342613310214	0.2999191908885966	0.4228792510538739	-1.6277346703414193	-0.6685118380423423	0.4580825592971103	1.2959250883558235	0.7018610763637256	0.7830577504492017	0.11294267332772505
RAI	44.0	-0.007258078467764162	0.33307066058064005	0.25951703877235666	-1.386111440845076	0.28450718131749925	0.28326949867972695	0.9933750564475471	0.4755785322600853	0.9970366349393875	0.29110740464773643	0.24722875709069797	-1.658262550630085	-1.3524933222878086	-1.2911541830043103	0.6567532135632109	-0.26588372843181585	-0.5407802550837822	-0.11576559496049635	0.3015286969005273	0.5954615634637414	0.7752470930506117	-0.44847405509747584	-0.07245850568086097	0.0928342056290575	1.1578177475117581	0.5821634997165565	0.12114740001668302	0.5540084054773072	0.5914412291777911	0.462979259616155	0.9262595756899817	0.17746879213215186	0.5692871167656478	-0.14559988746786492	0.8216229457943292	-1.2931311614739616	1.6104666014831075	0.5212350735279978	1.1297431449599626	0.33176249596549634	0.43013059833701645	-1.6195332776359503	-0.6768204868322539	0.5110171433167339	1.3465943025543385	0.7146540209556133	0.7945639209753482	0.1569783044961437
RAI	50.0	-0.004165370799141643	0.43006963808500637	0.25802896611792037	-1.4183387920390753	0.19717795699165913	0.3079510169799668	1.0323482671545323	0.5015011408784873	0.8605814256115316	0.2847642248726915	0.2918857441449358	-1.6283890869934272	-1.3393193621476034	-1.2765628694401472	0.6031049410872529	-0.23708193227136537	-0.48383184390419925	-0.08957876618835343	0.39691623867315196	0.5845251807211429	0.7430885525947468	-0.4132739798826178	-0.07672467405110704	0.11741139740409612	1.2217493616722996	0.6162882569748519	0.2221419128902288	0.536719440670785	0.6484975310417135	0.46511417215735323	0.9085473574452821	0.17668125303390636	0.6106442739351442	-0.11646813991015052	0.8660104873556849	-1.2980776866677262	1.7801972934493822	0.5027447651388716	1.0371985993113222	0.35015904916489404	0.4324463010752302	-1.6201130342909094	-0.6764854718173421	0.5321722845570444	1.3894362351906098	0.7276930928351558	0.7910188267917025	0.18088839282871824
RAI	56.0	-0.018267677130024525	0.46007808614226736	0.190347081351872	-1.3776446756573422	0.13372690057495842	0.3150087928366699	1.0015164143342912	0.4944740072928184	0.8622455471763733	0.26053818665275996	0.30762044364514735	-1.5963607976097016	-1.313512566074429	-1.221669060993023	0.5604837998334465	-0.21931385322939584	-0.4388186056976656	-0.12428618988315386	0.41840414256786207	0.5742408822792344	0.7219639111796395	-0.3868717447123154	-0.12272180103181728	0.09832969033863317	1.2139064387980685	0.5777564593039007	0.28673414098894556	0.514772865688361	0.6277772514275038	0.43967006515709217	0.8791766009550729	0.1937256450640343	0.6353014800455448	-0.11931591183728953	0.8367926282459814	-1.2597206880863108	1.7932242114495454	0.4223411476937147	1.0008472292740673	0.35903086784493893	0.3722562357157541	-1.5856023559896284	-0.6579035903224751	0.513759649762626	1.3680951850109315	0.7083317113007812	0.7839429268477683	0.21301954163536344
RAI	62.0	0.0630917592361811	0.48496240985156963	0.2287430935644512	-1.3612235437023301	0.07102726022028388	0.3195263261379881	1.0266434773540933	0.48459720890068664	0.8529451771627048	0.28839981427302774	0.40733352123190586	-1.6276958196807871	-1.3617772551844511	-1.2219812131224832	0.5972076559361384	-0.17901279920605345	-0.38645184115744324	-0.18839371997350915	0.410120632220194	0.5575080445558565	0.7828265191644823	-0.3479268245414709	-0.13970121175567204	0.08361146502398042	1.1902797820915032	0.6298942699858906	0.4044967610903783	0.5977049250336732	0.6335613509527985	0.4273521256602404	0.954105981570562	0.20286945544194337	0.6478326561300448	-0.16157702086785153	0.8537696956527863	-1.289763350992928	1.9591634422614412	0.4504087801552838	1.1129709555867702	0.35943513819735257	0.38446840163780155	-1.591892061808826	-0.6594096884929493	0.501354216860349	1.3364365710134674	0.7245757459550924	0.8142326825013919	0.21094308977910012
RAI	68.0	0.18265788281727938	0.576687236072118	0.35125631921132466	-1.3999619533247432	0.050110243497201536	0.332258767480836	1.100002819870642	0.44809532666805196	0.9395022803720765	0.3050428222991989	0.5023150022384257	-1.6360211835447511	-1.3816950888631985	-1.2408930674813732	0.6023752570049165	-0.17193578583998795	-0.3552713442816883	-0.17682018047853898	0.4281849149967725	0.543468440108575	0.8800428199936235	-0.3076448899967382	-0.11117082772142724	0.0915968552049453	1.1816500786351833	0.6888935269773838	0.45601000886481236	0.6575921713453294	0.660744404929437	0.466519545644585	1.0061782712306004	0.2149715585496237	0.6533749443059935	-0.18706333409046177	0.8967382339881648	-1.3208033413378188	2.1087583532440073	0.4969392156087355	1.1884032545644738	0.3899907935227452	0.3874488821180853	-1.6058765904685905	-0.645823300618109	0.528553159778483	1.3722911192411964	0.7533237584837997	0.8517330452138169	0.20597758239307182
RAI	74.0	0.29096478370179957	0.6459403961939402	0.4029703202804467	-1.40379868165739	0.03699199187359596	0.3484097325461229	1.1590508341003303	0.4385549429461369	1.0942167203404405	0.3186121703736665	0.5389977252662413	-1.6423290265099273	-1.3999938330725286	-1.2810400572350393	0.5480760199753016	-0.13880894855768808	-0.3749905699021222	-0.14786104269218772	0.4487986701876305	0.49545378288544567	0.9257534886402594	-0.274522496366251	-0.10549328756350589	0.08241919491418186	1.1416896754241275	0.6948157538881902	0.5187852804062097	0.7090508122400069	0.6922586982438883	0.46899566522722175	0.9907065587227682	0.21286238531031929	0.6620413736489394	-0.19450875578827392	0.934408581473677	-1.322603165477499	2.1717083719687027	0.5327309081227112	1.2066969841114028	0.3894322548692009	0.39200994196400124	-1.6004856552647613	-0.6522409116436302	0.560397937706287	1.3980718149855926	0.7735017417484132	0.8862416349371448	0.1895615563771024
RAI	80.0	0.33157743599443984	0.6985362820494264	0.39366287744839873	-1.4246187714134702	0.11069345103809713	0.37461513779478794	1.2176899875730027	0.522024508821721	1.179422086185385	0.3336765190941748	0.5303612211091858	-1.6035288004889345	-1.3736030445928447	-1.3106384251919738	0.5102293089525765	-0.09281314185948643	-0.372460597061353	-0.14307889211758912	0.4981230859833127	0.49084038399749286	0.9511656112260921	-0.2760661971452482	-0.12648736938454103	0.08192935431886823	1.1036709952768364	0.6952156206813738	0.6658746676794316	0.7717399710835594	0.7245747195502945	0.4489533298615599	0.9556908188812431	0.19908367653980005	0.6818532483816858	-0.20043273937075326	0.9489792562055802	-1.2982041501764965	2.2213123142163202	0.5511370789609233	1.1555278545954935	0.3777404256952071	0.371257773921247	-1.5831298339213082	-0.647825041282173	0.576973961184814	1.395453963622983	0.7702427650289012	0.8915571221153753	0.18259481114404216
RAI	86.0	0.32725408200098666	0.6882462054877501	0.37058858804795974	-1.4258522081931402	0.21422420423444502	0.40300281377281894	1.1979917067630435	0.5928496646095824	1.0905752366042982	0.3254599844103007	0.5400527189697948	-1.583417074435891	-1.3652619607965768	-1.320166111443107	0.4895871486729004	-0.059503728812029796	-0.32555011795370664	-0.17630828912180174	0.5553206615545229	0.4896936890225086	0.9568552893785182	-0.30295275624665025	-0.12526655232154646	0.06968384328518032	1.1268593206109885	0.7336758456975472	0.8146849795046573	0.8185693614435027	0.7586112656351356	0.437965918291298	0.9230235540362572	0.21995209703842034	0.6957963328974729	-0.19740466276809224	0.9490230055693059	-1.2768434679358114	2.2705713204436893	0.5545723499765098	1.0676811425944193	0.3667376159650349	0.333129958950269	-1.5662508870673875	-0.6451018725712693	0.5895492772413994	1.3813303053159134	0.7710123138237357	0.8774016020347434	0.1843829403788837
RAI	92.0	0.313913432953023	0.6733932790829106	0.4196661412520165	-1.4001034581443093	0.2774659487834813	0.4079982455246892	1.1807714798198017	0.5681779413426947	0.9842884182886011	0.29658930149345275	0.5451883846640354	-1.5784541889211585	-1.3670706942597437	-1.2936939787586303	0.48707881020315164	-0.042197573675689916	-0.31864636690360915	-0.19653675054875988	0.5904420872627066	0.502097765136223	0.9740624373888203	-0.29098153394947923	-0.1151475578316171	0.061998929988165814	1.1771347650960016	0.784763142646167	0.845711381691806	0.8066123644270308	0.7698438663991405	0.4361543957384251	0.9065421951124353	0.24156654820842866	0.6763882107798788	-0.15959495404794927	0.9278718253779151	-1.2770620437471774	2.3394411442064915	0.5506915952374557	1.033853896239869	0.35741581162026786	0.30293132178275745	-1.5628292830910404	-0.6440917927555084	0.5945785858190294	1.3720473515862066	0.7752005339846358	0.8715106793412697	0.1857557668424096
RAI	98.0	0.3456537750957573	0.639703414492315	0.4688996999713176	-1.376678661974775	0.21580588039857113	0.40851460756367747	1.1716446342250415	0.45592158381772985	0.9863692755451015	0.2734787241125647	0.5605982864160073	-1.5493203996206177	-1.354591249601922	-1.2391662431401802	0.5206506445476767	-0.039788022221007205	-0.27318783909585825	-0.18666421455423027	0.5786945106610304	0.5265628198109654	1.0189255461014652	-0.2691535576681541	-0.10290273981436146	0.058379381587691626	1.2545480096022128	0.8314230505598547	0.8567802522928452	0.796553745888993	0.7832799159997111	0.4293270149009424	0.8603086600482869	0.2410344375210928	0.6963237377796911	-0.14687516113602225	0.9170694646119051	-1.2787549404038916	2.438915972314439	0.5424634823085848	1.0293854668238471	0.34921880759681906	0.2722025741045429	-1.55540303465264	-0.6250112244614876	0.6035280481414195	1.3728850567304145	0.7867361282407318	0.8706268811018174	0.17499350505732292
RAI	104.0	0.3239077042364203	0.6463148373469608	0.3975346725145553	-1.351189411719312	0.12104512413605839	0.4311351644585151	1.147175306530922	0.42134266820314925	1.0068250493243647	0.2697174739160632	0.5530857755887143	-1.5045353134123889	-1.363421709152336	-1.2406590754214855	0.5206738672205921	-0.035614855164633176	-0.2764319079136679	-0.17178757948894788	0.6251880259936693	0.5152024988643241	1.0148548596877576	-0.20442282717780122	-0.06374100604026715	0.06398076164957221	1.2541431926533662	0.863453502223976	0.9837675066505132	0.799667537433365	0.7979110060574307	0.44175951628784565	0.8269716857927588	0.23217016353281478	0.7402471570487634	-0.16424494621786923	0.9462253217041846	-1.2768308918316091	2.5029869345416036	0.5265189874567873	1.0406192994074877	0.37600434760929463	0.23100832445993938	-1.5646276304769848	-0.5982919012569955	0.5943532468880409	1.3765408843167384	0.8080913157331316	0.8713084050143611	0.15886961028072177
RAI	110.0	0.32105620248654093	0.6769625721596547	0.3556504375548527	-1.3297247538201	0.0906772554939174	0.43276895474269667	1.157701937341773	0.48604052091037975	1.1135542440321247	0.27352033732832387	0.5201923566564984	-1.4621898243987321	-1.3491476612033912	-1.2224923288995542	0.49167163922782475	0.03659957864144343	-0.26690345235330976	-0.01055383382844304	0.6641839954695766	0.49302741213301154	0.9986652936340824	0.05841951951303078	0.16943232854846282	0.0981391239015746	1.1602951301154154	0.8778543793414266	1.0724243004605005	0.813954749679422	0.8294577578934407	0.45583706518121797	0.9536028423230647	0.21528201519133497	0.780100939098712	-0.20080492771674405	0.9788845537830636	-1.263978011443295	2.520897732059528	0.5282214329359496	1.0500632444749038	0.3680900656833516	0.17182228245296047	-1.54920444171532	-0.5950987060269742	0.6481980429051175	1.3957076064272107	0.8180854202380626	0.8720617490664312	0.16091245728687617
RAI	116.0	0.3071752075628412	0.6721364876969268	0.3064502866535325	-1.1887316778986587	0.0658402706267057	0.41666185443403364	1.1741083188935433	0.629270614441549	2.0491866486275074	0.3600540687245461	0.5672932335655487	-1.475316192294078	-1.2393297697907197	-0.5133188939271675	0.503931920842735	0.9619760718365631	0.24014061677334533	0.9214879808022565	0.6753789796077463	0.6627944070417954	0.8387720709185151	0.6799145078599346	1.3095781899148224	0.4835122392629893	1.1207322394139685	0.826407489616418	1.1163792105783097	0.8323612725607974	0.9044524705600141	0.46090226359493813	1.7262895317436049	0.3897776667157698	1.0651147605718168	-0.22575419803488359	0.976494389990127	-1.2627010792532654	2.4189597714487996	0.5109785873324845	0.9860070374421638	0.35295852811483824	0.1154372090989444	-1.528352380165997	-0.6070296740428697	0.6744635134500759	1.3902849914948032	0.8121219372520122	0.8683947842284797	0.15829517283243388
RAI	122.0	0.36174138732584576	0.6740314891318866	0.325043840884862	-1.1732462577532843	0.09315935397756371	0.41710910673218116	1.1586899135664974	0.6801489239696404	2.0432938315056144	0.3521074819452706	0.587351700944317	-1.4973300045664308	-1.2065839192043326	-0.48769204635363766	0.5312392166072326	0.9692351462954302	0.24767238006624548	0.9321566728365902	0.7249355509099406	0.6686609927568913	0.8314835258115174	0.696985790803622	1.3181733612645332	0.4965282544450084	1.0760194282389197	0.8318573034021037	1.0962833390414972	0.8246769682312489	0.9184451004641695	0.45751903294908114	1.731537650159316	0.3988497087985747	1.0423735612541158	-0.23808692539578935	0.9681903440236019	-1.2396238768709194	2.3941910486523352	0.5146761826421365	0.9664984444980907	0.363785578812843	0.09862361566819794	-1.54138273402378	-0.6108555158446375	0.644723703361361	1.3959731432911973	0.8015167131516554	0.8669168328792419	0.15403337993239366
RAI	128.0	0.40581065605036865	0.6797440542956722	0.3368601950478543	-1.239841049443791	0.14448777646067287	0.4243669674390084	1.1550342894646548	0.6164514976819587	1.3311533499824808	0.28078234875734454	0.5394184561135322	-1.5152854276531669	-1.289446828251157	-0.9627418611994976	0.5214649962706569	0.6182725173186584	0.014405380000652238	0.5549438152141312	0.7193133691225716	0.5521022513321452	0.8395934458101196	0.473316497281287	0.8634697443908603	0.32548752549988386	1.0529269792770581	0.8591963343939754	1.0385089827283696	0.8148396206920354	0.9070125403564232	0.46011532147445366	1.5024964709795356	0.27940979868985855	0.8350119724783001	-0.24089745819561367	1.0007216783063455	-1.237108113391362	2.4615324568644685	0.5214556755751902	0.9797715732999116	0.4037936321528137	0.06392731142486345	-1.54317077524071	-0.6237289119687923	0.6247624725530153	1.3576340916547893	0.7961277843514097	0.8599751082292121	0.13640414553463195
RPS	4.0	-0.22772843670680762	0.27947538269033106	-0.8920796677560292	-0.8684643846170568	0.9229308096538009	-0.09605024155169009	1.0237048893481189	0.4412023982257957	0.8194711858432281	-0.20106655072931753	0.3252881495214203	-0.8990129932967312	-0.05990254397199097	-1.262979885907036	0.513456503158395	-0.6306445786225365	-1.4266484352867894	0.8244876042866015	-0.6125622413488513	0.9328617095297849	0.49093542718447736	0.16152222998920077	-0.15270673560162742	0.44883193105617175	0.620765029456697	0.6148345476175289	-0.5522179111264972	0.057011468580220694	0.02886386559367663	-0.25520457687660403	0.7061647817764501	0.1549080694714308	0.07160855328050754	-0.17197452642877037	-0.5312527426990992	-0.9253452667758463	-0.04880380698991591	-1.0446820205469651	1.0835719863447357	-0.7104127741943448	-0.5509177621366367	-0.8807908245365681	-1.1093647162139844	0.07489716989298496	-0.6206767129506234	0.8262418090492403	0.32161126648944005	-0.4757628357276756
RPS	6.0	-0.24277631415623893	0.2460057934156215	-1.0588350250108083	-0.9408785574423641	0.9242258279227112	-0.19113564480900777	0.9807052964796085	0.4959607719585467	0.8348521134675828	-0.29056117260702813	0.33358629914590326	-0.8572218020779812	0.19922654061786343	-1.362930536956044	0.527703802688844	-0.6812441878340112	-1.5314188303257303	0.7930525451981877	-0.6714211854433353	0.9542574697482793	0.4556759893989045	0.14212816567598627	-0.11375985491352487	0.497894707400182	0.5639548628963548	0.5775353752084901	-0.5704100149719137	-0.00734495434133915	-0.01773073859530234	-0.2671612701696068	0.7134130047385335	0.1072876862325631	0.044900393604837004	-0.12610030160147065	-0.5599198794468798	-0.9386850293204833	-0.033170579087794874	-1.048498708244398	1.1030644611901415	-0.851833030722975	-0.572119180111981	-1.0255090764228207	-1.1255524175609364	0.04820608737835715	-0.6198261696473419	0.8399585853725888	0.27719944642267114	-0.48510248451823484
RPS	8.0	-0.2794409755372434	0.22157365306155388	-1.14829620106654	-1.0077792516938755	0.9283136377511036	-0.2503836643474271	0.9959129416823986	0.5398148154001879	0.8656824787518902	-0.35376554698835344	0.3500497302011244	-0.8265980931596449	0.2574631177196541	-1.4490934572749996	0.5397462000782196	-0.7168177053189355	-1.6245255675290111	0.7781651734717548	-0.7282261579841575	0.9983556806839446	0.4039030880344054	0.12767804511821648	-0.08845643679341404	0.5287229699839872	0.5505289694766662	0.5525382863157995	-0.5817956854154014	-0.027469803659126955	-0.048111466164069736	-0.28689060415490314	0.7276124153096057	0.09155834131650109	0.03564759287761641	-0.0895215729013652	-0.5798972439533515	-0.9738835594683259	-0.02356576849303238	-1.0718116168801017	1.1529514331891966	-0.9348278118512617	-0.6019878272182811	-1.0813947029230957	-1.147294260109424	0.028303636225306093	-0.6384768307245233	0.8427850289208967	0.27988106252796646	-0.4846557323752041
RPS	10.0	-0.4543288349636808	0.0450943325260811	-1.4357263255498809	-1.1755052926156289	0.7251839117641451	-0.5598275745105689	0.8068508683168246	0.6378183707785866	0.5718649938702515	-0.7218096374607947	0.32589034876475786	-0.22204987461689768	0.4449973510883657	-1.4432554393723824	0.4160334830856211	-0.8145960493314603	-1.7010975697623096	0.4677979598395334	-0.911326686421698	0.9851795088545084	0.026762133429493167	0.009156754487678527	0.0903243811303741	0.703978015522009	0.15300595959619936	0.33297037169781146	-0.43455358856684156	-0.2719731287517831	-0.26209152898298366	-0.3334448310450867	0.7297002505045257	-0.07715832333330949	-0.04440106875479834	0.10998382171168943	-0.5619687047627054	-0.9601823984539449	-0.03751665198028923	-0.9618126630484726	1.1497560458372695	-1.208696994610903	-0.6511158384692692	-1.1043949304489915	-1.0156615627721295	-0.13436499923258832	-0.6259993074019276	0.7036163093684784	0.11997241196813845	-0.35480924538565295
RPS	12.0	-0.5000073905508623	-0.10294989146729294	-1.5199350666268772	-1.2675953962199245	0.5560540627576369	-0.7231286807749367	0.2450014023279136	0.7541625752704678	0.5050803184616975	-0.9542558853924558	0.4301447597213235	0.05872663012215635	0.5211376667996254	-1.4757148343764166	0.5921065182185464	-0.8066669004237006	-1.7746434996694245	0.02506834481623757	-1.0438313154530756	0.9080995991494937	-0.1542333764701202	-0.1258780932922468	0.29257865401669564	0.784077158854296	-0.12658672893515194	0.04245948950391527	-0.41295233630151557	-0.4213932622051172	-0.36488613988498503	-0.1836505760901073	0.8018911810886126	-0.31538371423655154	-0.1473647953477449	0.3991803017500991	-0.5264152128915836	-0.8261775058843461	0.05129064697694509	-0.7046197387334325	0.8627039954819002	-1.2465367267594991	-0.6418673492032274	-1.1898760119253262	-0.7835128083159252	-0.30769169982049716	-0.3776446052446854	0.583869043698309	-0.07799759076393954	-0.2730560254015032
RPS	14.0	-0.4910885208521108	-0.19624360997177911	-1.5086670430432412	-1.2886747979077167	0.4708620805597316	-0.7662007102102208	-0.13221080654541623	0.8144901923159015	0.6371910064264902	-1.0113862369269897	0.46857851891475594	0.19355244892035375	0.5936086480183321	-1.5003978824680897	0.7924820427970011	-0.7769203062612896	-1.7805760686470395	-0.3440645137053914	-0.9883714017163557	0.8635173217477379	-0.08236952426346096	-0.22940490337433395	0.3640583313379157	0.7851505756381751	-0.22372451671628066	-0.17849301675965656	-0.319172116190873	-0.4878700629529455	-0.40953911987948527	-0.08736876843380822	0.8671158568486136	-0.442552558992589	-0.24723145011403908	0.5565280047779108	-0.5237176864809541	-0.7524413336515839	0.20230792438017323	-0.4351403711581182	0.6801125038235153	-1.213249835760877	-0.5908798487280942	-1.2410915467713746	-0.6820009443386514	-0.31916351804963056	0.011266429413432175	0.5071719868494184	-0.21358588048872368	-0.21166675061190413
RPS	16.0	-0.426313814017727	-0.2581643266882835	-1.4799481039824691	-1.2529387219056674	0.45923342114871984	-0.6713035514561271	-0.2720166638837497	0.8885922392314713	0.68605449326936	-0.8546071959501436	0.47707246251782387	0.21361809010637053	0.6869970655812921	-1.4911640004789601	0.8981247718375309	-0.7178910910012574	-1.7783107130865423	-0.4364226534323049	-0.9198478793287833	0.8493744386561125	-0.04927180519362991	-0.30732105055232534	0.40191534530495404	0.7882656432971238	-0.22713938004995213	-0.30153574459277704	-0.26123022178873745	-0.4980880644185647	-0.415968823086765	-0.0029048181841652104	0.9065079133040957	-0.5114268366669802	-0.3114950801283345	0.5632308786126353	-0.5067823708542053	-0.7339495743559903	0.3538951855300502	-0.30908755674580457	0.6140139525569103	-0.9786248185544775	-0.5146059672191375	-1.2619700236071976	-0.6287082655355144	-0.32929281638106767	0.3159584607852178	0.4852676599513367	-0.2644761693759884	-0.13140549445633942
RPS	18.0	-0.37591581062412305	-0.28058996905227324	-1.3102416275540725	-1.1982829041924732	0.4296865502152561	-0.5567095093265093	-0.22181945042880774	0.9887758431470163	0.7361516221002479	-0.7040728427464463	0.49408991952904496	-0.28215184904347945	0.7289752384420541	-1.4789714658904118	0.919990665339063	-0.6270878977009015	-1.7916319935972849	-0.21978510615704497	-0.9174596248746385	0.8529904162153711	-0.013279488399369448	-0.3911656425669614	0.4427122489031717	0.7159007681842194	-0.11966842271457294	-0.3770780354182235	-0.11444869433608054	-0.40378388654822306	-0.3031109508878545	0.03511128765811338	0.9400279627998559	-0.5523432767079989	-0.29573316806240546	0.5509213452011861	-0.37478253482198426	-0.7464715126833511	0.4409635421800574	-0.23622157300839117	0.7285424127938598	-0.05093958833786157	-0.39811954116588133	-1.2561885202716343	-0.6341741000091238	-0.2678017845992099	0.5171061892745797	0.5271209832282128	-0.20671917886592844	-0.025149094464256765
RPS	20.0	-0.2964261523765076	-0.25919560309703654	-1.1526183859839045	-1.5180208586364328	0.41795397025431563	-0.5431058191696425	-0.12543213597879996	0.980877791660369	0.8024416192435356	-0.46817049437169966	0.5103043113533804	-0.9304736028652305	0.24666053000329113	-1.5152154174168238	0.9179101692999571	-0.6046770630873325	-1.8489425402596278	-0.18596940674689644	-0.95453842674301	0.8695694969198483	-0.008494354002905182	-0.5029968171939012	0.4444321318721322	0.7724259189582865	0.022594089934938128	-0.39546367752849176	0.06878036206674598	-0.1706144642374667	-0.10311933764047117	0.16236629404818798	0.9742187399714187	-0.5343385834939385	-0.2670903568609602	0.47909955755867273	-0.43635077014919327	-0.8775741565515632	0.5596729779810651	-0.2138805627215011	0.7379228811975649	-0.08307531662919919	-0.1936847911517558	-1.1993047333807692	-0.7678568557510124	-0.11275928585214808	0.6103157986324718	0.5509386277583445	0.07422044987824099	-0.014958258878826767
RPS	22.0	-0.21310613179729604	-0.22514392750027618	-1.1824781130176905	-1.548015950963464	0.36844640188268124	-0.534832585199089	-0.014629618671503879	0.9352495187280236	0.9107765194596207	-0.4014030244321293	0.5298940336746073	-1.0627429618716924	-0.20826694089730813	-1.5388555753291355	0.8687769210692872	-0.5672397044555874	-1.8534078558788507	-0.1534426586740562	-0.9646916310024448	0.8539986983842783	-0.03071622229291248	-0.6268038160991395	0.4739506826944377	0.7420035337190105	0.13362293296074038	-0.3758113889841766	0.2612735215355403	-0.07741316714556727	-0.056014644097061084	0.23363473326828954	1.0022672281667575	-0.49195670833432076	-0.24347040094236058	0.3513351607912315	-0.40201137297969763	-0.9064355283797109	0.6445981772146693	-0.1828904789757507	0.6395401345285103	-0.04117249492994752	0.0075326618968932805	-1.2090485238975892	-0.813775644455632	-0.02834398205376457	0.6559775598954353	0.5283153481945926	0.19588757387597397	0.03118291870807458
RPS	24.0	-0.1570698835122953	-0.20769998668540052	-1.1755575490048062	-1.535312651620117	0.31973434184914135	-0.4831708576439562	0.04206137720681059	0.9853729131125589	0.9969169979017778	-0.2769706991936416	0.531044619789151	-1.1751874120218049	-0.44344663338920504	-1.5053547244389012	0.8401433047629939	-0.5046346630109719	-1.8185970078835012	-0.16259361130313457	-0.8813400990748523	0.8059324761123218	-0.024002851441738454	-0.6865105603251193	0.48023628709711524	0.6610192129141202	0.15513405951319248	-0.2960504712977528	0.3653731946520545	0.01541026589993367	-0.0018807650636824805	0.25606837855545167	1.0131668262293831	-0.44513898035109545	-0.15275989985458535	0.2902944189592502	-0.29493768235366813	-0.9177714606140028	0.7014857743242583	-0.17413402556684027	0.584457144432032	0.04067984085213625	0.22196251839332198	-1.1953795205017559	-0.8204454139650225	0.024429589071492397	0.6777210692714188	0.5263911215531892	0.2818642803376016	0.06382599437518988
RPS	26.0	-0.08436976769364908	-0.20110842061613515	-1.0819716916510715	-1.4598096854083642	0.27945514489259865	-0.396454478747112	0.14678696987154766	1.044328651941918	1.078778707794321	-0.17954885995452546	0.5579352896773359	-1.3451063206040492	-0.6097954565301436	-1.4398903258382276	0.8553144243391675	-0.43187732086983116	-1.8197720291224495	-0.2005321686087254	-0.7857811023312608	0.7734256892818288	-0.009000437258575054	-0.699797241525866	0.48849717192531494	0.5574321418034686	0.1221736072373901	-0.21501275120125324	0.49632292007603296	0.13957047040643905	0.038142192338260536	0.2623761145015499	1.002210547497896	-0.4092685493956309	-0.05886476997869645	0.2523640549446952	-0.17240594128838332	-0.923323086764338	0.6983135512283455	-0.18079875916083352	0.57115286368536	0.15654606534403176	0.39705564243368435	-1.1471390728153195	-0.7857433458530033	0.08714083606695221	0.67862942549176	0.5494016220313738	0.3785493778014177	0.07046665972457684
RPS	32.0	0.17379225680161128	-0.07065306165861433	-0.498616689044181	-1.3189166785045907	0.22815353784498454	-0.2199898401280486	0.45117721360730995	1.1495871953988737	1.1801378037049448	0.15687548754086642	0.5640776480422719	-2.021821443052296	-1.1519217916949425	-1.1507677189830436	0.9572733074103105	-0.40497488184645825	-1.6175531268677132	-0.2513752640331913	-0.40372571827101983	0.6969930999788716	0.09244565509017576	-0.5105803069978054	0.44966262588013206	0.45145332678876765	0.009039135720270142	0.04222503553325748	0.6570975273705477	0.5923247004104919	0.3171223746786436	0.3044617235848169	0.980636686702009	-0.343920403893721	0.19542643805913654	0.1783213850829164	0.12716230033626671	-0.9558262198119972	0.6350316313425506	-0.20369343471279627	0.673974027254164	0.4816369627110434	0.7608942150723761	-1.0729068638857924	-0.7042490789353767	0.44600760407764933	0.6465063704501989	0.6741115531145857	0.6273104641454594	0.15093692606707068
RPS	38.0	0.3001132130865421	0.043320589080906226	-0.2524451834841238	-1.2759987664148091	0.22001007125140573	0.0014844734327283473	0.5407382160083519	1.2496350540401922	1.1570748725690212	0.29261735892119056	0.5341324161447605	-2.1681979871176567	-1.2975204126357596	-1.1066580512023523	1.0175987836606957	-0.3201463532358412	-1.5028852447449457	-0.22819744085587582	-0.14283973566735295	0.6586968169154925	0.21259505114758306	-0.09315110221233877	0.4493360338127716	0.43296347632858756	-0.11102658657255872	0.3448490599905922	0.6991091197222853	0.7306303398547779	0.4649467740431556	0.445127037509469	0.9747668747212346	-0.3310660301545207	0.3499457152812147	0.1088886076051058	0.34791267970331763	-1.005009274977819	0.8576059855753103	-0.2222203563360853	0.7910915975372049	0.7971733492938148	0.9192346100273862	-1.0715828969934822	-0.6248123273846763	0.7721564799068732	0.7960747390749248	0.6971009331561963	0.7377257486559632	0.19896444116034237
RPS	44.0	0.4051816243523905	0.16903069584136476	0.04158894726335498	-1.2496864190620098	0.1593336666876585	0.07621544712979111	0.544979589364833	1.3242307878056363	1.1005133191663512	0.29725205389199555	0.5267571315511532	-2.180696513370909	-1.3325864569018449	-1.0978189616627254	0.9858884649408937	-0.3009118738541706	-1.4043301458148403	-0.2417070230965154	-0.2170269102106272	0.6632262077191861	0.25496054450520417	0.06295774627273845	0.45385555747522793	0.4492665440318014	-0.054572944794157995	0.46740282127895016	0.8275250454724012	0.8019108930092784	0.5718259707087325	0.5653242086908755	0.9838759443471393	-0.32149247750648524	0.5100068224737903	0.11107997048896621	0.5108699733377382	-1.0445835951647993	1.0010897999620643	-0.2093853245881791	0.8077815300334453	0.8584530864656216	1.0041086883965946	-1.042166898849796	-0.6043399162336752	0.958215006519749	0.9131329656492441	0.7202835085149919	0.7741355997591468	0.2717148829424278
RPS	50.0	0.4205539375460143	0.30239044589346253	0.21573214141698635	-1.2419381274830648	0.10117077653435154	0.139837718806673	0.5252094890194974	1.406002676823214	1.1011986102845084	0.27805856723221395	0.573241970729895	-2.2268303403411784	-1.3340186617974557	-1.014349179825607	0.9514123245450701	-0.2736720349952183	-1.3570066704528947	-0.2008069316511619	-0.21089065925129563	0.6735348669975431	0.4506292773353934	0.06728425788511176	0.44182497514918667	0.4910047280989064	0.009847296465736137	0.5513573160580465	0.9297864567373262	0.8062683527182849	0.6463613152276894	0.6227323211807336	0.9613660230023304	-0.27187007291235066	0.5738618210762992	0.11749053874849125	0.6003065891880073	-1.0144772066929026	1.0343749806899798	-0.17267004222040327	0.8172090419804116	0.8895993320982971	1.0305775913174309	-1.0414905144891233	-0.6080623878131719	1.0087964375674676	0.9232826983338488	0.7283758839962883	0.7860826123824458	0.3216169241205552
RPS	56.0	0.3963183670677664	0.3628971354958965	0.2144553090962853	-1.2001946442930636	0.11230851837213353	0.15977120672257403	0.5452662792986562	1.3125832051050388	1.2120612878109769	0.27057298726238327	0.6441398989804524	-2.187798292774761	-1.252671479156275	-0.879469834579046	0.9295527932057898	-0.22813781284168	-1.2913072723556946	-0.20334730484472896	-0.1606750352324358	0.6547146979113994	0.48299494600540854	0.06413337245912666	0.4037111743580141	0.4983385533886568	0.10165828410738799	0.5533308462340304	0.9072455279759932	0.7813934817595104	0.6412773637538149	0.603514759237589	0.925801966331047	-0.20511319833908706	0.5416581488935311	0.0995911038635168	0.5847941067000096	-0.9413656428037197	1.0375358397444086	-0.15774585424412918	0.8040649534319352	0.8214334644512026	0.9281353657996912	-1.009652296405318	-0.5735662931883813	0.9493090387458911	0.8685824962606353	0.6840255895941082	0.7840916103217641	0.3516344625974272
RPS	62.0	0.4833623694628007	0.4079812576331695	0.25565596107411126	-1.2052334159155318	0.1299436843127671	0.19268300309292583	0.7266410915284609	1.2437339269047913	1.3387178987869501	0.2827181622970396	0.7332934809991771	-2.2620185884360313	-1.2253540658375248	-0.8195951475063625	0.9982827212553984	-0.17686572828951644	-1.2206141433276605	-0.2196513365099502	-0.06997190937943441	0.6316055360395214	0.5972566567251487	0.0974999623329857	0.39416911918072167	0.5538841402500156	0.1243301291055811	0.7068128455979652	0.9794121048871999	0.8033151847191952	0.7219354202302161	0.6723178175903115	1.0082082466679279	-0.18956628672121897	0.571274708526691	0.09777752795674714	0.7236782775798664	-1.0176778152875436	1.2143476235763038	-0.07710348773916856	0.9694970586325368	0.8606735938969601	0.9085988683509916	-1.017681099331108	-0.6052552953149516	1.0095587389798062	0.8413625096630041	0.747708691792363	0.8459110940487701	0.3985523970507643
RPS	68.0	0.5696803585763596	0.5138427241607186	0.3710795831396831	-1.2105502397752683	0.13344184968530992	0.18156077666667522	0.8452510532690959	1.3156599026642428	1.3542576903731305	0.29724083388720335	0.8377976894174312	-2.3051327862236377	-1.2700304127774014	-0.9258093221537428	1.0599960648613522	-0.1607354015041955	-1.2426739701123177	-0.1791840937889782	-0.003979187416285275	0.6031253679476292	0.6897055409598876	0.2124101626790183	0.44809529519449837	0.5781628341994763	0.0814007979860515	0.7777137454497225	0.9994398450939471	0.8417727387994114	0.7770180816936418	0.7940746163623145	1.0849776613334483	-0.2102878945413575	0.6453196895251294	0.07321508939731546	0.778049321525976	-1.0673545392492112	1.395074934612376	-0.011456675787030033	1.0598069848021419	0.8878908514011085	0.9969734797031532	-1.0138332845397091	-0.6031106080324775	1.1076290787613077	0.9084147960235536	0.8100381592868635	0.9372227154279351	0.4479036952294388
RPS	74.0	0.6248495383294566	0.5940321862069621	0.4098187768686096	-1.1679097142874177	0.09047420887009253	0.21783466455577716	0.9717331926258471	1.3416161349011209	1.3884780001940897	0.31675703333605165	0.8959169860454742	-2.29895704871959	-1.2523081600177055	-1.020373770498841	1.0290417732237227	-0.13267326550845504	-1.2506547111940434	-0.12384239287757338	0.05395803666972387	0.5966221598265365	0.6568012720450954	0.28300585613225754	0.45479699711056715	0.5949097293653249	0.07069397788784802	0.7529176910464752	0.9878337082040225	0.9056912518736107	0.7923830503050937	0.8284053647689148	1.101695423087193	-0.2351996170706084	0.7016757989192861	0.06733756236262192	0.8502825476681785	-1.0292609630322085	1.4405583598072502	0.04169170920900624	1.0674388536271737	0.8257060594809619	1.0330966632812015	-1.0083211689639204	-0.5837948076720169	1.2171228065601358	0.894496783052481	0.8255099965193471	0.9779097282357457	0.469184050969735
RPS	80.0	0.6140425330423611	0.6379426296413421	0.33743323651723917	-1.1700760541253745	0.13131208237741196	0.22729911001468192	1.097169125059026	1.3877797537945626	1.4556818553698798	0.3191860824253231	0.8814319133824381	-2.273837606413177	-1.1921078649935475	-1.0552502496337575	0.9825840812115965	-0.09388994442410699	-1.2629944740874814	-0.11513921221555094	0.024658877657199287	0.6005563429239456	0.6195860328833046	0.23576138078563424	0.4305939104074263	0.5845712020480314	0.09196340215133023	0.772371737051582	0.9763417634877956	0.9799250780930634	0.7997302525551986	0.8100223386197668	1.0705052190261652	-0.23975437386424023	0.7742636060930831	0.0722072989994891	0.8623953883048829	-0.9697928410623912	1.4691847785130179	0.08281840773490197	1.0211522768570307	0.7915889741927288	0.996181415791743	-1.011644820724048	-0.5851043640856853	1.31091082305679	0.920641955420305	0.8350194629882175	1.0140573993736013	0.4608677697884139
RPS	86.0	0.5691515229424324	0.6120848388671628	0.3351336576235156	-1.169644512707867	0.19767759946564126	0.23640960156702787	1.068246799327556	1.4205507154461476	1.4330992853836662	0.2932096528708544	0.8702201308816516	-2.2500031237896745	-1.1551352208024959	-1.0659442882280636	0.9898432125938046	-0.04813643814396109	-1.2541466722170136	-0.15750962709812777	0.040630621464881465	0.5992882004780364	0.7108608321936234	0.1837814825199991	0.45231456176844087	0.5923399556756206	0.22737323702339815	0.8328631314456612	0.9839788625767196	1.0363062570351604	0.8584200665016569	0.797714383051075	1.0056089261364416	-0.2141798967984121	0.8236464399247317	0.08839836048935483	0.8496544123479276	-0.9203737929911776	1.602463138605392	0.05241251905661482	0.9835191030566417	0.8057836476235878	0.9844289262049722	-0.985145766616655	-0.5698278201088084	1.319462190533169	0.9517513602281273	0.8390392673579073	1.007254292638356	0.48844699451078505
RPS	92.0	0.5233684245013945	0.6132988720767903	0.4181757275464098	-1.1078620314334555	0.24061374491703896	0.25456152118934144	1.0045514667714568	1.41016122237192	1.3775365095485288	0.2721343942691589	0.8801789265875711	-2.2381813964666963	-1.155095260019105	-1.030268260125519	1.0335492261536239	-0.006715352388620634	-1.199935390720292	-0.13765057238700926	-0.01160628009480595	0.624777447513457	0.912050831213839	0.241723948241972	0.5405810566109814	0.5997183582383168	0.4015569384436669	0.910363853221497	0.9404769345551676	1.0618323753915275	0.8784710343164398	0.7738931310259789	0.9587951399418223	-0.15556001757792687	0.8276670648865244	0.10497654697086096	0.8587170514913532	-0.9268273647614649	1.752729842492386	0.030771454196748545	0.9824389170383271	0.8234395513086581	0.9764274324006869	-0.9478687360942744	-0.5557330673136477	1.3204875717495792	0.9912058932352842	0.8398912417941485	0.9897379511273525	0.5065794451558944
RPS	98.0	0.5172576854336242	0.6436443673996813	0.47804880401345085	-1.0698262274196608	0.21774114008011175	0.28649415905798375	0.9460302722169128	1.3563342377564538	1.3412079835205901	0.2688353446324515	0.9182015739615661	-2.2392258577421833	-1.1247848027073275	-1.0136609615131018	1.083863425541932	0.04046323579191471	-1.1852872620489079	-0.10873527803037618	0.0005177400248138778	0.6409283642621645	0.9695388186774428	0.35719542075314736	0.6066752897605021	0.6535272737368993	0.468872229434429	0.961576490197898	0.939574065083948	1.0460871874415452	0.8587165293103579	0.7779734558638284	0.9347558947315695	-0.13687276903060655	0.8836120507165109	0.12363170216091768	0.8605156546356038	-0.9076196416134508	1.7721880318461647	0.08713805047739738	0.9675424247483183	0.8346237517744625	0.9630426617677282	-0.9306123383207288	-0.5490734019973649	1.3069742409899459	0.9281167519444954	0.8405136676911197	0.9920836185698972	0.5077701327063191
RPS	104.0	0.5383697559659513	0.6769584621636104	0.37862647791918985	-1.0471941355674677	0.16623257995771842	0.34282816734483695	0.9394893639416972	1.2408683542561476	1.236352160580745	0.28046188552700063	0.9141505996797156	-2.2133198254664133	-1.0927973429107602	-0.9589368134530049	1.0560673779864156	0.08664603401542188	-1.0895619571576947	-0.051406937043577315	0.09536145462699262	0.6312527562329251	0.9278485661420471	0.47862823875950555	0.6917181240239579	0.7312635467253701	0.43453579280204024	1.0121226800548884	1.0918913773132422	1.047674591888269	0.8857940399786449	0.8332876881260697	0.9557167207002547	-0.13344120366071988	0.9518737308028358	0.10402996035561803	0.8761261858702302	-0.9348338259493391	1.8347888857076715	0.13088283027468448	0.988488167406625	0.8469669387138191	0.9472915060203251	-0.940423773783708	-0.5257453017291437	1.2789178348156494	0.8367427166645076	0.8436594832762084	0.9749211290261426	0.49397033275873925
RPS	110.0	0.5901526744020735	0.6943239736689301	0.2979565187442804	-1.0019466862035022	0.1293515175496403	0.37617272194179	0.9870538848065635	1.275761588055764	1.3278662739196097	0.30602954766402046	0.9385147106412396	-2.2007736585661406	-1.0368502240169668	-0.884710300758836	1.0022028670719303	0.2982693173066505	-0.8548166841678838	0.1758107517485928	0.24222058987572365	0.6337105824682888	0.839649190030365	0.7074409043707751	0.8927347726654291	0.8098411744536127	0.3492586890148534	1.0214369109715278	1.1134651242101055	1.049964421003618	0.9621606552774012	0.8778456242728245	1.1413776979081895	-0.1081369169704558	0.9802782213640393	0.0852293698390039	0.9092199636671084	-0.9196616875744594	1.9389165657164718	0.15312497805841413	1.0095099099424052	0.8160089554897539	0.9132890579817019	-0.922267770081915	-0.523974006147795	1.328186014136417	0.8725924301590998	0.8430618034259606	0.9666734715175082	0.4726119369567784
RPS	116.0	0.4971655459316123	0.6063110178471556	0.2525930342483513	-0.8452931946933857	0.03168419569724976	0.35546617554749854	1.0436077162757433	1.325280917349647	2.322427214365657	0.35692335160682803	0.8886812347463484	-2.159692906929606	-0.8273771984833227	-0.1502388851878314	1.005015065522903	0.8975484966940593	-0.005983171404717798	0.8393080473765646	0.32338721494506206	0.7234867401947589	0.7561088435833406	0.7858023665687438	1.3038767513859546	0.7728163693614221	0.3186881040126937	0.9259022240647872	0.7867218111559708	0.9325564664114996	0.8984093168344797	0.817044246165011	1.5318516760332543	0.2253571267014773	1.165449474666041	0.07185492214741089	0.9497365988666326	-0.8929082960909706	1.8571661961027015	0.13932800610012103	0.967246566731982	0.7560791603446567	0.8245553767111982	-0.8368427360948012	-0.5375032544306506	1.3621256797108803	0.9028331694474124	0.810945540834365	0.9627846403631523	0.502713708852661
RPS	122.0	0.48541389830250176	0.6047790263356344	0.27579672153418094	-0.8403991935444697	0.03726835595294369	0.3725767942141062	1.0691793914540968	1.3022060449167945	2.346974186769318	0.3573295202839563	0.9049836236564112	-2.161331935554913	-0.8229315490805139	-0.13399100306616413	1.0240233018665854	0.9006996428581227	0.0015019763458847793	0.8410012980195104	0.34698559677518104	0.7141875845430504	0.755803238234782	0.7816966112793492	1.303261452314279	0.7727117014349171	0.3435879168509807	0.9097281154149777	0.7774217810072773	0.9226009957703811	0.895979922542269	0.8316563645011538	1.5320406562541138	0.2543383237418418	1.1419146152353659	0.06917080089645548	0.9734855660511379	-0.8865818251272611	1.7843348724523014	0.14667896308945919	0.9204008964327347	0.7232483155828529	0.773725626784243	-0.8653170532345564	-0.5462326631579806	1.4014030284819747	0.9203192211638098	0.8071354875610174	0.9527442593567216	0.5300565619099512
RPS	128.0	0.567847256671736	0.6753048449019599	0.2909350081502865	-0.9189002187604709	0.1377436849279276	0.39549301691876665	1.0411752140619384	1.2226208470836544	1.7418785649425104	0.3480568927836797	0.9380613649754684	-2.1891223197732015	-0.9150430934365209	-0.4537516837843491	1.0270848519200197	0.7394630275787348	-0.3103915397167953	0.641346850993925	0.41575226444508423	0.6542104152425834	0.777740933356734	0.7768152051000411	1.2352920251322481	0.8180290482435603	0.3542703337634802	0.9388347245643451	0.8965294054615216	0.9937763623372432	0.9638234825160701	0.8803805710570746	1.4792546153422035	0.11468232639207629	1.0405742697389828	0.09546408722208567	0.9667216831240452	-0.8553879418808956	1.8090292798170684	0.16845050560073352	0.9439745657794545	0.7639608159012247	0.7925736999153233	-0.941993913910465	-0.541929666335638	1.41782695945985	0.9151756656993243	0.7905903118976776	0.947412344486163	0.5117178650536142
RPI	4.0	-0.26521564795994895	0.3104429883044367	-0.4037992612363047	-0.7596789766267158	0.9109142374952871	0.2622090146912441	1.0460043654849749	0.4894971348749178	0.9829578100707668	0.11331647832273144	0.4992911900450202	-0.40275401154977647	0.20958724219366978	-1.2817940773052663	0.5262744196735524	-0.6393882967224981	-1.4528180776961206	1.0048672481815732	-0.2874910415761525	1.0213910152285928	0.4185381045299282	0.23390139691266468	-0.16077674940010003	0.2796517294791443	0.8096308580911998	0.7173381031747734	-0.43065344186862214	0.12231774269414293	-0.0034626407257401385	-0.17822800723469223	0.6635618105761292	0.22713496069374678	0.09746217508193114	-0.12632338955004677	-0.351056126544613	-0.9231225894732766	0.03933785381819843	-1.0069717043006616	1.1355706539719121	0.0025187692731502725	-0.46407743927654227	-0.8758921152685408	-1.085702908914616	0.17799310062081375	-0.5749023562037001	0.8575030390727523	0.38402799687674577	-0.6029218672594556
RPI	6.0	-0.2768683742057445	0.27558385457842066	-0.47396933008266984	-0.8196552606288919	0.9088520376210225	0.20599587640620173	1.0100663838948436	0.5524328782639628	1.004317164754745	0.09417604226107057	0.5099739580432813	-0.2710177524603587	0.383014477802332	-1.3358718670016023	0.5435048751223125	-0.6638629876310411	-1.5252938168616488	0.994430266300315	-0.2946357482920261	1.0426748124050342	0.37698545989720905	0.21946675720411937	-0.1137748483180114	0.3249824988911851	0.7630160026772644	0.690298261744885	-0.38213182814822827	0.06904542898956205	-0.054166906347549316	-0.16178911687022163	0.6742266124383056	0.19535848614494428	0.07584306607444471	-0.08663762498000518	-0.36296486957295365	-0.9390014770346298	0.059080861744936916	-1.0160721540933717	1.1634972956325842	-0.11056780499990108	-0.4753520531329887	-1.0029700224455083	-1.1017894349084365	0.16150951291822233	-0.558216554065338	0.9008312164905694	0.36896998448031443	-0.6067457457569686
RPI	8.0	-0.3096202259115937	0.2539764576396412	-0.5459356280543364	-0.8746954707117869	0.9259975751623376	0.16776890868208302	1.0363004731543048	0.608315034787326	1.0360317951338394	0.07586439055382309	0.5285029337643696	-0.19219849581877516	0.40309407453857277	-1.420251363147065	0.5628631003026127	-0.6834178731006918	-1.6059623368793343	0.9917342410800474	-0.2943769520455349	1.0772158872768705	0.323895991304309	0.21015292865869895	-0.0814323977280794	0.35432333191477516	0.7643977178654922	0.6782208108241431	-0.3242244823747376	0.06517029871489681	-0.08688659888174637	-0.16729614211208885	0.6932489393249733	0.17437170871162364	0.07824906781987295	-0.04726112049068565	-0.3775770813837283	-0.9658752572414493	0.06370228815996458	-1.0313990922573557	1.2157323896893437	-0.18378606657509375	-0.49911314973443993	-1.067503252682481	-1.1233482414524278	0.15669410837382855	-0.5523080337354902	0.9217455784050009	0.37659665775682344	-0.6000901573945148
RPI	10.0	-0.44359920651128854	0.059312883142985925	-0.9284259278860062	-1.097760396274161	0.8323072071940371	-0.178388998895427	0.9095092528702835	0.8094702933215806	0.7680876305657115	-0.06818399671737978	0.514828257130545	0.6129957814073818	0.3622478486612165	-1.4584361921637619	0.4903003734337669	-0.7254048428392308	-1.7354952819149112	0.7487222876037632	-0.23873774979622112	1.0350149294731346	-0.05330987764804059	0.11272054584799905	0.11139137198912681	0.5328329439238705	0.3775095638587655	0.5100227710644749	0.04150530735157767	-0.06877236209396742	-0.3014977971590199	-0.15453342056717606	0.735937712407707	0.02063553302749092	0.058791344703262534	0.13413428433161492	-0.3503699275912095	-0.9102203257051669	0.0659581096840925	-0.9109660561382397	1.269110057005777	-0.6165417251925502	-0.4976871742095551	-1.121544266633271	-1.0040644325280126	0.04805532716132636	-0.4401000929791861	0.822324659898486	0.314407739675487	-0.4080829882211439
RPI	12.0	-0.4773052026549151	-0.11840256460783163	-1.1182886969687578	-1.2244180697676421	0.7410386982293312	-0.3964597525330144	0.42953907436043837	1.0392667268437248	0.7464521840651388	-0.18273044925679674	0.6609570456081962	0.9439497049351676	0.34860223470131074	-1.456386918895513	0.7018309483789692	-0.7376755773788881	-1.8691764933573707	0.4324199391049059	-0.13878378581005377	0.9175984373875288	-0.2490363856384414	-0.01632662484230623	0.3132136903618131	0.6337460895595821	0.06246266274204364	0.24898625838320051	0.17207158618327206	-0.1899310167562205	-0.3810872527518227	0.11507971749196619	0.8321035895261318	-0.29673349050803643	-0.006766626921902804	0.41373235612379977	-0.31248266349024745	-0.785659545233388	0.16498078517941783	-0.6606800263109347	1.056827287985577	-0.6857116688416057	-0.39267297793862416	-1.209704222282435	-0.7708231068669674	0.062260351800302	-0.10340564896841721	0.7063035041950922	0.23157547574342005	-0.22754172879358744
RPI	14.0	-0.43647420036624995	-0.25181247912725097	-1.1456290225424366	-1.2611165249537961	0.6885467563620379	-0.46832140769641367	0.03123998868709365	1.1492312105221738	0.8818777244680938	-0.19513998251974043	0.721764701547566	1.07539135036011	0.4102547182938065	-1.429781057810819	0.9273528090454441	-0.7086830211945229	-1.968008213330094	0.13986755284613986	-0.025101369365979724	0.7953281137462582	-0.1758897124087376	-0.09544295569804569	0.39871981884287827	0.6509469057487388	-0.12987243984237853	0.003976112675162249	0.3231869195228886	-0.2637831210530694	-0.3985037968405762	0.2402652263926921	0.9121422860849775	-0.5270498907165881	-0.07364585580671901	0.644346093597294	-0.2967989876796608	-0.7368828782792028	0.2618408615231721	-0.399644349908663	0.9017238725116942	-0.6227830360678477	-0.26090163045399556	-1.2784784345619447	-0.6511675431333179	0.19666794406354324	0.3589294286321104	0.5985698672652867	0.12672635266750332	-0.04948625918777443
RPI	16.0	-0.2956229189773829	-0.3632369634486916	-1.1231196171326288	-1.2265576551649227	0.6802505245848085	-0.27207734970675446	-0.1018552730799016	1.22282003618272	0.9292116054087586	-0.1146409874652559	0.7808661348080249	1.1052726842292113	0.47589758113396924	-1.4027170587010471	1.0378905497428543	-0.6343169421535038	-1.9970047012595138	0.0852630080945556	0.12206089004058161	0.7377632695643211	-0.1360398504596651	-0.15911506259983538	0.45908696506396474	0.6398514441753032	-0.15573454526945324	-0.13965692572033453	0.3988288898443244	-0.2789066113544495	-0.390755576094718	0.30448227689502216	0.9570287433697955	-0.6734987062892249	-0.12776890604859942	0.7051289762700581	-0.24660248831124792	-0.7146204674327363	0.4146945358081591	-0.26172062014455477	0.8537327114920735	-0.3546191889011564	-0.12439269623300664	-1.2916705301031455	-0.6040329186763248	0.3071745020412097	0.7461493601622574	0.5656030608152778	0.07568059257287718	0.11206759671214643
RPI	18.0	-0.1956449663723459	-0.39721746045494444	-0.9109939535449553	-1.156659026945801	0.6641155434413796	-0.05175275670473559	-0.07873293756229909	1.3139817453835323	0.9374305077134704	-0.05742673547297617	0.8125071808258371	0.38088134853926725	0.4267268877679354	-1.3720137723770214	1.0684957570307307	-0.5425300622293509	-1.9982676854324717	0.25738956695209475	0.19353756465590927	0.7251774497669119	-0.10813478149409485	-0.21547762396317655	0.49837603462378327	0.6048455968840438	0.004207362853679957	-0.19694945365654734	0.5236525063615661	-0.21018868274580643	-0.26607783053872575	0.36215822831533007	0.9952752386773133	-0.7338952896111374	-0.08603550600163105	0.6986682644807871	-0.10299315122775314	-0.7168303296275258	0.482863254348206	-0.17114753388615261	0.9170115778277667	0.5135470411137426	0.02806173083879309	-1.2904396161794132	-0.6230651459256251	0.4131407457411416	0.9059199808732163	0.6058075831536632	0.13904554488423643	0.28021108219448637
RPI	20.0	-0.06503702631498245	-0.38116341586420094	-0.6727772328463979	-1.3356940121358971	0.6554847870181391	-0.21506891285503935	0.029330399070343606	1.3304156356491483	1.0113844773396408	0.034937487612003264	0.8467602113649881	-0.12374120588927175	-0.23816082313114814	-1.339123659764182	1.075351461078142	-0.5257458995202947	-1.999413537795951	0.28279725491973956	0.3086415109779442	0.7143563106038252	-0.13069804704009455	-0.3140234956217977	0.48173972145677585	0.6881591088279475	0.24640542780642563	-0.17832059185862742	0.7475910067589177	0.033847581149689145	-0.018036476713526376	0.4590324244791974	1.0205175355634257	-0.7532383595513965	-0.074280988887849	0.6405748875540457	-0.04289679736670793	-0.8367516669557656	0.5548512930573056	-0.09841148232921841	0.9542602992200683	0.4726300537662092	0.26085729780088074	-1.198877416496188	-0.7088068566591657	0.5677524295715933	0.964572001421156	0.6469430018682562	0.4238968376593237	0.3647856911761172
RPI	22.0	0.06725125096690292	-0.3521503909846339	-0.6612819125104582	-1.3690317270139496	0.6248651821727117	-0.23615860973552685	0.14813589381919062	1.2830731905119683	1.0868974943218352	0.05479934266460989	0.8667043420359065	-0.2612717008859656	-0.5922837702008865	-1.2619709466530242	1.020713699481173	-0.4958124060122919	-2.041052178144916	0.29534750468024046	0.3819085949641604	0.6744475514969441	-0.1371198194024507	-0.3962764901409197	0.5142511998164548	0.6723924201158745	0.3775146874989942	-0.13542710199729682	0.8911756974935466	0.11305149392205391	0.049892760743579574	0.5255081332103296	1.0429950313834204	-0.7317932232772791	-0.0057173759351591595	0.5233444705757418	0.026480974038450417	-0.8331438421655172	0.6644176431152455	-0.025179056203993518	0.8821665121679916	0.49053085092698534	0.44556001672538176	-1.1680263769857866	-0.7326480032524544	0.6812124500128143	0.9953797079538758	0.6313243824563519	0.5377780341040107	0.4457050813652083
RPI	24.0	0.12668519486746252	-0.3274430933748636	-0.6451452654044134	-1.3522037781472094	0.5780112766395543	-0.19489621690957062	0.24034599111621804	1.2981317416831784	1.106302738128546	0.08730867143260612	0.8934771629359085	-0.36510912769207027	-0.7423584979747933	-1.187095249370604	0.9902992860831857	-0.46601569865058295	-2.0321623402447924	0.2966963615292209	0.46406648642822307	0.6342468848155123	-0.10093896018397965	-0.42823857474136734	0.5174568333749497	0.5991007524317011	0.37672803050307674	-0.038916942862965966	0.9362486540990824	0.1826570315804412	0.12759792611370535	0.5683406915362876	1.0555890886869534	-0.6860256307868865	0.10483854091339058	0.49087345166228064	0.1607206895335782	-0.8200307273528827	0.7094788722989581	-0.01396990791710562	0.8326968057163813	0.5660769919176066	0.6401528666171394	-1.1270118762079362	-0.7152049876662548	0.752184429434295	0.9673390209719758	0.6422368178794092	0.6153370459522393	0.5045063322797037
RPI	26.0	0.22045006434002382	-0.27897145146252117	-0.528556638840692	-1.3140490015008623	0.5286355497200889	-0.09883755662060671	0.3435964329483352	1.302227713408539	1.1551003096060393	0.1253033575682386	0.9146148840739	-0.5460564128780987	-0.7902977114447151	-1.0897067469315813	1.0159250607158128	-0.4469748274304695	-2.035917971546513	0.2487082123334837	0.5269050490619817	0.5984190704890713	-0.05686644678366883	-0.42833315800148636	0.5170752942680905	0.48615208797643683	0.32391400903145995	0.04358919535631455	0.9586674124336152	0.3149989365597999	0.18398160976992048	0.5793713173851821	1.037308838355475	-0.6492591655700678	0.20202738700341186	0.49368228799319797	0.33125805441350575	-0.7906490593409218	0.7165542658044836	0.00398316971244736	0.781926204999108	0.6474403992015018	0.7838773471828931	-1.0658689411686075	-0.6805833598503662	0.8076688013791696	0.9586028545611163	0.6653448060205013	0.701394030161692	0.5199567143633469
RPI	32.0	0.43363867998086836	-0.1128202304252262	-0.07515733715686558	-1.2034990439479791	0.4230059844758434	0.13448121651755557	0.6546680658505445	1.3298604375313456	1.2094184166962862	0.3431342170841498	0.9261426789829253	-1.3820264575475645	-1.0915340395297217	-0.859885738756886	1.0871595085618537	-0.45821772704197655	-1.875709165072444	0.12185455244590296	0.7587743727849084	0.5411734345248577	0.1742289218696865	-0.20882721067399346	0.42243689150308067	0.38364428873752215	0.15133975962386123	0.26829844109761586	1.0381811042976001	0.7798286187832455	0.47441423752124817	0.7004728287323153	1.0175211612509432	-0.5677193568523994	0.48363461654202544	0.47454639804724275	0.6415156053811784	-0.7612848708578189	0.6546333142450439	0.04938165258218728	0.8197285145356366	0.7926912134328712	1.1150536555624622	-0.9412672351836818	-0.5556715640650868	1.014050390418341	0.9202912317921953	0.7708282891212744	0.8897867460544479	0.5936134784169681
RPI	38.0	0.5177806719316637	0.048719067283717346	0.10050449614678555	-1.1746631442236368	0.37548882732208994	0.3468117753893612	0.6115992258462846	1.393556173722533	1.0708475455078232	0.45348087120899766	0.9022181378572681	-1.640004504593307	-1.0991726130597246	-0.831839956775403	1.144432991400526	-0.4268686059963006	-1.7708910924534258	0.10454439326126708	0.8790846047696188	0.5133616169154822	0.3616121489746552	0.11080840655233652	0.43570467822068304	0.3573984795296369	0.01222004342752985	0.4150456508062674	1.0135152384516941	1.0096380746634963	0.5965682268276131	0.8386485971235901	1.0194909758406452	-0.5460514935590991	0.6491791936756999	0.46945869843665644	0.7599874766662899	-0.7301272799348458	0.8297401377486715	0.08538688102024387	0.8422722893356386	0.9269083443897473	1.2388352976357262	-0.9164144768588648	-0.5042520871107138	1.1869849079960577	1.0368559475143475	0.7877636324724693	0.9669768849338253	0.6332326572923722
RPI	44.0	0.5678614745451028	0.2016681305663513	0.3068172505067361	-1.1850905049475704	0.30061593810686593	0.4518638465415033	0.560214661369314	1.4774512220039233	0.9137768133457526	0.4657264525399083	0.8993683905042202	-1.70183604594815	-1.071041928218671	-0.8610070156779394	1.1408153623290527	-0.43508141083452484	-1.7217945495693188	0.08189608414879598	0.8714410001146717	0.5005091684709099	0.4026171928785746	0.23642853555958213	0.42912082859534056	0.3711831908769746	0.034656845857397214	0.49805988236439014	1.0812861558129987	1.1172198532639623	0.6744865778173054	0.9330220585765396	1.021104075488999	-0.5631911100167974	0.7732495070151361	0.45498304487103824	0.8406031276941016	-0.7140399250559616	0.9874195472540697	0.10092452901118887	0.819652538718835	0.9539767365033905	1.26891313741862	-0.8729290381658439	-0.48250596312914734	1.255315835336743	1.1612664891738513	0.7792405345574259	0.9953874345856609	0.7193024672294925
RPI	50.0	0.6017937812901913	0.3721144602490179	0.3556887525085628	-1.1943327786448052	0.24178477926250874	0.5047155717658122	0.5586166697855981	1.5738660805407043	0.92073561763522	0.4669058623511729	0.9270913617770564	-1.6988571252352682	-1.0467227139749207	-0.8104168674679506	1.1384536562441512	-0.41602627150943056	-1.6979448121643264	0.09176851876095068	0.9537806739731722	0.48801097863117154	0.5614563964496082	0.2537583378184055	0.4224698774386603	0.41755904194711807	0.11474435900044011	0.5643307937515821	1.1443737385436263	1.1291026470677208	0.7212782503373988	0.9644397659707409	1.007776373926107	-0.540986944641484	0.8231186515313296	0.4570395403305102	0.885164688696771	-0.6795700563101612	1.0455480404636202	0.1397304736265994	0.7917802043291828	0.9641667037337986	1.2651768620452783	-0.8523853184602634	-0.4786324197020977	1.2682809522376566	1.166035437312049	0.7664217274688735	0.9985915933833017	0.7552130743936557
RPI	56.0	0.5846673426134993	0.4330998616417241	0.31975507382994295	-1.1570867034487051	0.23618120921318161	0.4970320288244153	0.5625439519693952	1.4623025443665707	1.0236531186634759	0.4536234798677762	0.967361535164227	-1.6911573984732033	-0.9602652823706095	-0.683464007992408	1.1091780184672106	-0.38329955866610105	-1.6215058641825089	0.0627226507083528	0.9478129141716762	0.4681231177032667	0.5728155447108424	0.23570651649948243	0.39826250004018415	0.4267751424523884	0.21274645458871475	0.5460515659722833	1.0962848028339656	1.066113980905045	0.7112958517625846	0.9044763759073906	0.9713457357419453	-0.481333196604632	0.7874784491633299	0.4403279826707773	0.8537139034176041	-0.622664009538899	1.0676292914093986	0.16057683965750852	0.7819535396643859	0.8874242203773468	1.1653103421544933	-0.8238880628127137	-0.4733358316878431	1.207227461191966	1.093902790666532	0.7335903871499815	0.9587808690577923	0.7295147084159168
RPI	62.0	0.6934728163582905	0.4721683940431479	0.43748402430187877	-1.1720043033352447	0.23364544387999833	0.5126719912247454	0.6168950771048757	1.3872899097996823	1.0510752062873563	0.46186974759330596	1.0302533373398364	-1.7481874754271065	-0.9518244202530968	-0.6653639788660947	1.171346565199692	-0.32768618669450306	-1.5643369590133003	0.0006615205045738279	0.936822860823586	0.42752582735809563	0.669620855328338	0.2639323021488863	0.37564126557032246	0.4446755124318763	0.2096364919413291	0.5779990539021885	1.1099905043982816	1.0319256901984257	0.7868378183148389	0.942120430476494	1.0299752042279477	-0.47479402555446243	0.8088858985059196	0.4129171182398141	0.9464899368927139	-0.6767022298432034	1.2014505063967604	0.2588301249353647	0.8954919391065751	0.9223181286050119	1.150008201364583	-0.8376217825943872	-0.47498347415534786	1.2415776438843846	1.0489161142019543	0.7735890035831592	0.995930450357994	0.7466777736415647
RPI	68.0	0.7693250165679288	0.579333092791197	0.5410874492279241	-1.1907052422495747	0.2083862915693077	0.534260953209956	0.7031036983348252	1.436941304983385	0.99691481076369	0.48885255446467435	1.1255956449441522	-1.7267679404232072	-1.012571994670268	-0.689869159666579	1.2446358104659692	-0.2967961544936871	-1.5628691732226543	0.029558831508178212	0.9447926904116165	0.4040013720228724	0.751983308633645	0.3736289487114424	0.43177846094306155	0.488502612455874	0.12314881600794562	0.5732632025101457	1.1613815744847797	1.0737069148892195	0.8254872840731252	1.0512145655065408	1.0896265116354147	-0.49546930828432173	0.8877015689114852	0.42443420887582806	1.015722019773102	-0.7112845653510168	1.2950720913859417	0.295072185247455	0.9572754304928264	0.9484752142401524	1.2238853867693418	-0.8323175702507151	-0.4793814682299646	1.2968401262711542	1.1171523375288641	0.8109190833233776	1.071154232614969	0.8045584656230235
RPI	74.0	0.786949070823008	0.6398204260398422	0.5478330336560433	-1.1699588917533659	0.12137628201583027	0.5815615521831651	0.7870168331655734	1.4452016620980281	0.9271738664186303	0.5210453181185928	1.1666744211195004	-1.7059585519542786	-1.005200599475453	-0.7544080055598991	1.2302765342837148	-0.26761354547797406	-1.5510566699075488	0.07079544809638552	0.9535660956036155	0.3836747448002452	0.7476432852640021	0.42708747266034724	0.43979491454588454	0.5198753841728088	0.06685795558508276	0.5282199815986525	1.160087242187186	1.1499232497377054	0.8268239653869076	1.0736739686051657	1.0937935839471122	-0.4942347358700589	0.9262547752590641	0.40702122948039615	1.0581870295885865	-0.6874726246536377	1.2975224825462823	0.3119563357929502	0.9688281034276429	0.909450387281831	1.258798476210215	-0.8177885097920423	-0.47322152474483603	1.3593221703723735	1.1099897772929126	0.8247459525348717	1.0829373367158952	0.8266808427647315
RPI	80.0	0.7615536883350451	0.6769248942650379	0.470163726050099	-1.1739533761395058	0.1397478231910432	0.5737191770247306	0.8535993075858652	1.4923911072299485	0.9378938346315019	0.54732292094382	1.1392919717242231	-1.6739815033653576	-0.9370438801654196	-0.7305672757520504	1.1854652087161912	-0.23804715371705282	-1.545243198635156	0.07398003303509253	0.9726071082441914	0.4010979513780716	0.7357185444127886	0.3698364566734081	0.4212225235264965	0.5147616599598618	0.08675316677972197	0.5600577492894673	1.1474770748524334	1.2449959131455708	0.8142598695655617	1.0704618241515043	1.0676190332298585	-0.48719344238666495	0.9666696014013557	0.4189675868667022	1.0653691367019105	-0.6316500144894955	1.32761616210706	0.32742653942958394	0.9084009368158071	0.8833037117055024	1.2437498439941572	-0.8012373573712583	-0.4718575316930932	1.4058376700014343	1.1084209820177437	0.8278258559584252	1.0952647468100287	0.8125683533063466
RPI	86.0	0.7581436417954489	0.6376730309943053	0.4337757282392669	-1.1901790610403826	0.20918350379843975	0.5559333076766945	0.8277222708766896	1.5431452884507486	0.8461248121361479	0.5274293688107854	1.102009773031325	-1.661559653971482	-0.8967953475597332	-0.7177460112096281	1.2011481842323233	-0.2095587124912155	-1.5370811686041872	0.02624656235917325	0.9786446079201783	0.41829269986924517	0.8360971675333373	0.3222587360193274	0.44589136894833986	0.5148631124227225	0.2335821383544799	0.6008386745269537	1.0991865491611652	1.324114810988347	0.8436514386130478	1.060495414308273	1.0258175511178813	-0.46225526747229584	0.9849783191151236	0.44151878772995196	1.0444494659245573	-0.5646431898550246	1.4334390273702504	0.30309606327182764	0.8443664661323501	0.8798859693761923	1.221096389871576	-0.7818183132351979	-0.4510489562917768	1.3934134548381916	1.1130385318466993	0.8329029902739035	1.0854481181064128	0.8272613280001936
RPI	92.0	0.7833948348560124	0.6562785029274932	0.48526104639983725	-1.1429483182875337	0.24476338243337745	0.5557232851543746	0.8165962575550575	1.5313792930880166	0.767514560101737	0.5104717836087006	1.114867272082792	-1.6430938948796097	-0.8741114503139079	-0.7021523801220614	1.24043308345895	-0.2046204548232619	-1.4895094033296428	0.016390976675829685	1.0093101133716864	0.4347489874066829	0.9846262327533502	0.38762847864621014	0.5254430074664612	0.4898487193533079	0.3815294525810969	0.6791230655772192	1.033158824156082	1.3385300374306344	0.8470937843946961	1.056202446637182	0.9908854453415487	-0.42586031085209	1.0043227635333307	0.46042622289416185	1.0323794064793497	-0.5179941145930445	1.587716521230652	0.2970050404603456	0.8505063759334834	0.8909756359123927	1.181616257022304	-0.7625231248750765	-0.43679640583853274	1.3732679157492875	1.108393133272614	0.8201507883708476	1.0667050128981785	0.8275965657756424
RPI	98.0	0.7447388958219745	0.7043486491833063	0.5590244699477646	-1.1097305622530513	0.19558420719547412	0.588900508242616	0.8349435726021224	1.4927461022168422	0.7524491737506345	0.5130097754355087	1.1360338073038638	-1.6311499478912477	-0.8116885164884435	-0.7025591621651153	1.2838417363884989	-0.19266191424455698	-1.4891522863745368	0.015241150991350639	1.0565937480109084	0.44536484497265855	1.0442649317756039	0.4866562562188435	0.5494907592691699	0.538136622752755	0.43770793966892235	0.735914032653277	1.0088397944225183	1.294259619907772	0.8174983532559877	1.0622331701871857	0.9583962270438773	-0.4126855587087918	1.049992856223727	0.4606796298047747	1.0170645412279202	-0.5023755881018797	1.6422871061853397	0.340577521484304	0.8638860697583589	0.8772230702640219	1.1710167465813002	-0.7493336744930118	-0.43695601670860057	1.3754510212614552	1.0408881238402208	0.8207006493513003	1.056341650276235	0.8227667213534849
RPI	104.0	0.7051583123972068	0.7071080647374549	0.46690944717560445	-1.0961183354291006	0.12422269335969416	0.6505639356512679	0.8177424892271229	1.4008012785461972	0.6852535590384697	0.5165482556641301	1.137548051083772	-1.5928590582797224	-0.8188152091414045	-0.7133839501149525	1.2645276867719486	-0.1691696555158083	-1.4855673330751717	0.013483400535364811	1.0869419861874956	0.44572499800940274	1.0288896958642224	0.5721380183263098	0.5900662531636998	0.5952522240114587	0.40803452486904773	0.784725637996637	1.0429023911588742	1.2417281343715518	0.823030307741009	1.0973729479462906	0.9601044848471091	-0.4204853044820737	1.0721139021219168	0.45202196244710796	1.025330828660911	-0.5472421877406288	1.6724975578236432	0.36709090687330487	0.8896860351773954	0.8744086054372664	1.1588028475493266	-0.7562740281756034	-0.42029189364286784	1.3629570995223017	0.9793586226438535	0.8242403634223592	1.0382218963026622	0.7964801152337462
RPI	110.0	0.7091129722880508	0.711631988982547	0.42073090557306614	-1.049423680031654	0.08676036607716209	0.6634755328507579	0.8302744915110114	1.4467252763593	0.733549223239815	0.5250503067814803	1.1535272903836034	-1.5567213319047963	-0.7284354194208885	-0.7634601072756391	1.2228568752717723	-0.011755263154183062	-1.454708806346326	0.15401277629806134	1.0917717545105303	0.45870416955022125	0.979094602710144	0.7253074487828809	0.7287331368166737	0.6891468125223882	0.3032044468922338	0.7669666159345286	1.0820932541722985	1.2234198342494704	0.8504788319239147	1.1018000093066609	1.0329577020648357	-0.41246247771087197	1.087597969910753	0.43192514034634893	1.0525182545778622	-0.51764830350325	1.6971390217307232	0.36022782174164003	0.8897054613872326	0.8394551075271466	1.116828263264844	-0.7550057563610102	-0.40763771373844954	1.3838340920853385	1.0071695765356175	0.8348136240451219	1.019596863388496	0.7858538291106898
RPI	116.0	0.637484291976433	0.6727389804369238	0.43352666440933124	-0.9425841770266358	0.10240858434456361	0.6223018519429884	0.8188100211153279	1.5448282879637796	1.497787626177997	0.5453478755529223	1.1717593400582043	-1.5874280975142556	-0.6586421896805302	-0.1133506121257214	1.2355143114087883	0.7427246078582301	-0.32425707871027337	0.9008874334575824	1.0063984150512164	0.6569207640016603	0.8290198770008036	0.7993452392508283	1.2630327898371534	0.8835920716073792	0.2419410879428496	0.7980955066632944	1.0575650086975485	1.1874067800590085	0.8698300550222337	1.0701957953910974	1.4842541684408044	-0.3176765130095175	1.3099096638893204	0.4176125561147181	1.108579375847263	-0.5136237641614245	1.5611846831303342	0.3438009520289998	0.8735232334321068	0.7928628625175005	1.0515066907973016	-0.7364887401058394	-0.40866748618737786	1.4127193707954626	1.045844896852642	0.8185525239665953	1.0018183394347073	0.809730235754487
RPI	122.0	0.632417042693181	0.6624714529933009	0.4547103473218938	-0.9463284345016347	0.11426553426686219	0.6426504465940183	0.7962821712210826	1.546258819323659	1.5720401678217277	0.5501207681229415	1.1923769382298153	-1.60695138589842	-0.5823002999698472	-0.0994627794413205	1.2539476893611643	0.7489795327353815	-0.287580183449996	0.9118940316152191	0.9912168414238725	0.6619821724290994	0.8282691727574492	0.7906282390195278	1.2651066169173653	0.8933086757535778	0.2996689303124401	0.7863060509458465	1.0336793271125047	1.2062472503960808	0.8622006280966547	1.0686542743082124	1.488875320241391	-0.2900113377824947	1.2803474877121348	0.4303011378663752	1.1307881472354422	-0.5278430548960619	1.518574526363918	0.3231888820824282	0.8439650786088213	0.7681289222733537	0.9938168673553982	-0.7635505395425878	-0.4104661367692234	1.4358213255895953	1.0778753729888937	0.8124970352069372	0.9882622833766815	0.8207016834273818
RPI	128.0	0.6669512265539292	0.6965370462324005	0.4141668883464315	-0.9849420304623843	0.160687518078693	0.6710528421515337	0.8037018393092745	1.4258157146844013	1.019475597547008	0.546293314223977	1.1429452653001633	-1.6003946939576879	-0.5643792619241265	-0.5071190660963901	1.2393064776865679	0.5197810420307017	-0.9053715589957418	0.6615056724352187	1.0715178835974466	0.5139854412566348	0.8644750073151958	0.7599750552865084	1.1460134469574605	0.8869010889263116	0.33732884991934853	0.7320539393716288	1.1107003830207667	1.2141828713345468	0.847837823671937	1.1015002834666565	1.333372743174033	-0.32517758696667115	1.1415465220401788	0.4315737617280039	1.108502330707899	-0.5024527515643902	1.543153026792431	0.3346950451315844	0.8672879926057647	0.8228294379149966	0.9798547907455781	-0.7793600367973074	-0.4054849238421894	1.4387628205776786	1.0504472509573304	0.7924270390295636	0.9877511865850556	0.8101436230151325
[truncated: 9 more columns]
