# Supplementary material for: EEG decoders track memory dynamics
Source: Nat Commun. 2024 Apr 6;15:2981. doi: 10.1038/s41467-024-46926-0 (PMC10998865; doi:10.1038/s41467-024-46926-0)
Supplement: Supplementary file 3 — Source Data [file 41467_2024_46926_MOESM3_ESM.zip › fig5a_roc.csv]

	subject	roc_0	roc_1	roc_2	roc_3	roc_4	roc_5	roc_6	roc_7	roc_8	roc_9	roc_10	roc_11	roc_12	roc_13	roc_14	roc_15	roc_16	roc_17	roc_18	roc_19	roc_20	roc_21	roc_22	roc_23	roc_24	roc_25	roc_26	roc_27	roc_28	roc_29	roc_30	roc_31	roc_32	roc_33	roc_34	roc_35	roc_36	roc_37	roc_38	roc_39	roc_40	roc_41	roc_42	roc_43	roc_44	roc_45	roc_46	roc_47
0	0	0.020481927710843374	0.020481927710843374	0.020481927710843374	0.020481927710843374	0.020481927710843374	0.020481927710843374	0.020481927710843374	0.020481927710843374	0.020481927710843374	0.020481927710843374	0.020481927710843374	0.020481927710843374	0.020481927710843374	0.020481927710843374	0.020481927710843374	0.020481927710843374	0.020481927710843374	0.03734939759036145	0.03734939759036145	0.03734939759036145	0.03734939759036145	0.03734939759036145	0.03734939759036145	0.03734939759036145	0.03734939759036145	0.03734939759036145	0.03734939759036145	0.03734939759036145	0.03734939759036145	0.03734939759036145	0.03734939759036145	0.03734939759036145	0.03734939759036145	0.03734939759036145	0.11325301204819277	0.11325301204819277	0.11325301204819277	0.11325301204819277	0.11325301204819277	0.11325301204819277	0.11325301204819277	0.11325301204819277	0.11325301204819277	0.11325301204819277	0.11325301204819277	0.11325301204819277	0.11325301204819277	0.11325301204819277
1	1	0.03503184713375796	0.03503184713375796	0.03503184713375796	0.04044585987261146	0.04044585987261146	0.04044585987261146	0.0751592356687898	0.0751592356687898	0.0751592356687898	0.12770700636942675	0.12770700636942675	0.12770700636942675	0.1573248407643312	0.1573248407643312	0.1573248407643312	0.1697452229299363	0.1697452229299363	0.1697452229299363	0.20386006465448225	0.23687706046154317	0.2698940562686041	0.20768812213935925	0.2407051179464202	0.27372211375348043	0.2984076433121019	0.2984076433121019	0.30477707006369426	0.30477707006369426	0.30477707006369426	0.3501584354895496	0.3511522581058157	0.3521460807220817	0.3502736613001312	0.3512674839163972	0.3522613065326633	0.36210191082802545	0.36210191082802545	0.36210191082802545	0.3764331210191083	0.3764331210191083	0.3764331210191083	0.3971929712255545	0.3998431648689307	0.4024933585123067	0.40672310597573846	0.42185129469001054	0.43697948340428255	0.41385430336395357
2	2	0.0026530225506916807	0.0026530225506916807	0.0034110289937464467	0.0034110289937464467	0.026340723896153117	0.0488914155770324	0.0488914155770324	0.053060451013833616	0.054576463899943146	0.054576463899943146	0.0712573669941521	0.06718355849743318	0.07485884986806313	0.11673299223043396	0.11900701155959825	0.11900701155959825	0.12886109531931023	0.1605078643168467	0.1605078643168467	0.16353989008906575	0.16619291263975744	0.16619291263975744	0.18017032290503113	0.17773917912473103	0.18231959494268762	0.20162971385256775	0.20162971385256775	0.20788326700776957	0.20883077506158804	0.20883077506158804	0.21262080727686186	0.2382035247299602	0.2382035247299602	0.24786810687890848	0.25829450454851477	0.2629987153885783	0.2605018650196215	0.27724085654728065	0.27724085654728065	0.2798938790979723	0.2865264354747015	0.2865264354747015	0.28747394352852	0.29713852567746823	0.29713852567746823	0.3122986545385636	0.3284558094623201	0.33402658545713215
3	3	0.0007338551859099804	0.0007338551859099804	0.015655577299412915	0.015655577299412915	0.015655577299412915	0.03155577299412916	0.03913894324853229	0.06678082191780822	0.06678082191780822	0.07607632093933464	0.08681986252200335	0.09425429495815676	0.09141475479157044	0.10249510763209393	0.1113013698630137	0.1113013698630137	0.14460020257845005	0.13581114968187336	0.16071428571428573	0.16071428571428573	0.16316046966731898	0.17074363992172212	0.17074363992172212	0.21243816932018203	0.20892254816155134	0.22235812133072408	0.22235812133072408	0.2318982387475538	0.23845007817954744	0.23898110906784412	0.2387782847702308	0.25318003913894327	0.25391389432485323	0.25391389432485323	0.2590508806262231	0.2673703645428709	0.26074477082083614	0.2780917798385274	0.2974559686888454	0.2981898238747554	0.2981898238747554	0.30430528375733856	0.3202054794520548	0.32607632093933464	0.32607632093933464	0.3265655577299413	0.36214708572215293	0.3460157932519744
4	4	0.008881922675026124	0.025078369905956112	0.034291100224214006	0.042842215256008356	0.05719690406053249	0.05437059907688914	0.07197166606281147	0.0849007314524556	0.08751306165099268	0.10374889074421197	0.12852664576802508	0.14416518328318711	0.14890282131661442	0.16588296760710552	0.16901776384535006	0.1786833855799373	0.17920585161964472	0.18646261611085738	0.1900857474414916	0.19853709508881923	0.21552161714178694	0.22026756912391987	0.22439916405433646	0.22570532915360503	0.2296172608076957	0.23693834900731453	0.2387669801462905	0.24791013584117033	0.25391849529780564	0.27324973876698017	0.2752621519299737	0.29310344827586204	0.31022930745682437	0.3121196368467205	0.33672936259143155	0.33959242397987843	0.35049857437658516	0.3568443051201672	0.3780041797283177	0.3923929994801593	0.400208986415883	0.4084201047032445	0.427115987460815	0.428944618599791	0.43547544409613376	0.437042842215256	0.43808777429467083	0.4409679011567766
5	5	0.021649096385542167	0.021649096385542167	0.021649096385542167	0.04141566265060241	0.04141566265060241	0.05854668674698795	0.05854668674698795	0.06438253012048192	0.06438253012048192	0.12223012653629584	0.1443872222558576	0.12155184809590128	0.14370894381546304	0.14947289156626506	0.14947289156626506	0.17131024096385541	0.17131024096385541	0.1929593373493976	0.1929593373493976	0.20256024096385541	0.20256024096385541	0.21302294605557912	0.21941976448507602	0.2128271250832475	0.2192239435127444	0.24585843373493976	0.24585843373493976	0.2599774096385542	0.2599774096385542	0.2660015060240964	0.2660015060240964	0.2844503012048193	0.2844503012048193	0.29952094811406427	0.30360007870678696	0.29939607676938906	0.30347520736211175	0.3337725903614458	0.3337725903614458	0.34431475903614456	0.34431475903614456	0.34487951807228917	0.34487951807228917	0.348644578313253	0.348644578313253	0.3607637207119937	0.36271057849488403	0.36128023400133197
6	6	0.0041753653444676405	0.024088646218082543	0.03854183394893207	0.043520154167335796	0.07671406655890654	0.08071673608124126	0.09169744660350089	0.10004817729243616	0.1069535892082865	0.11787377549381725	0.12700325136199708	0.12780378526646402	0.14228360366147422	0.14453187730849526	0.16219688453508913	0.17247470692147102	0.18795761366653407	0.18928995386439185	0.19752689898827686	0.2034687650554039	0.2460253733740164	0.257587923558696	0.26803037186898043	0.27186599449794313	0.2962903484824153	0.2998233499277341	0.3192548578769873	0.3192548578769873	0.3255179058936888	0.3486825487643775	0.3490327823475818	0.38011883732134255	0.3815641560944275	0.40501043841336115	0.41978480809378516	0.4354040961189438	0.4371068446455822	0.4385739521438895	0.4387345431186767	0.4570419142444195	0.46764091858037576	0.4772763770676088	0.4808408511160266	0.48418178898345915	0.4894812911514373	0.49735024891601093	0.49751083989079814	0.5093267848799159
7	7	0.0	0.0	0.0	0.015056022408963586	0.015056022408963586	0.015056022408963586	0.019257703081232494	0.019257703081232494	0.019257703081232494	0.1120817673803189	0.12457420153991244	0.13706663569950597	0.11454506425685862	0.12703749841645187	0.1395299325760454	0.15196078431372548	0.15196078431372548	0.17016806722689076	0.17016806722689076	0.17016806722689076	0.17416212716242274	0.17453690018721055	0.17491167321199835	0.17459672311135507	0.17559611784412257	0.17659551257689005	0.1755538898976676	0.1761785116056473	0.17680313331362696	0.20938375350140057	0.20938375350140057	0.21533613445378152	0.21533613445378152	0.21533613445378152	0.21673669467787116	0.21673669467787116	0.21673669467787116	0.2576678912771139	0.27003540109511126	0.2824029109131089	0.260106555184888	0.27247406500288557	0.2848415748208832	0.30987394957983194	0.30987394957983194	0.3235294117647059	0.3235294117647059	0.3235294117647059
8	8	0.040048057669203045	0.040048057669203045	0.040048057669203045	0.08570284341209451	0.08570284341209451	0.08570284341209451	0.08888253844311668	0.09288331927961799	0.0968841001161192	0.08967142480524365	0.09367220564174496	0.09767298647824627	0.10412494993992791	0.10412494993992791	0.10412494993992791	0.1197436924309171	0.1197436924309171	0.1417037127970651	0.15227720500781833	0.1628506972185718	0.14922228281978572	0.17408427801804383	0.19894627321630193	0.17765439129971025	0.19194289428721492	0.2062313972747196	0.22587104525430515	0.22587104525430515	0.22587104525430515	0.23588305967160592	0.23588305967160592	0.2647176611934321	0.2647176611934321	0.2647176611934321	0.26975083668241084	0.2714654570409114	0.27318007739941197	0.27008893083760815	0.2718035511961087	0.2735181715546093	0.3271926311573889	0.3271926311573889	0.3271926311573889	0.3319983980776932	0.3319983980776932	0.35956313405232004	0.36170640950044575	0.36384968494857145
9	9	0.014395393474088292	0.014395393474088292	0.014395393474088292	0.014395393474088292	0.014395393474088292	0.014395393474088292	0.014395393474088292	0.014395393474088292	0.014395393474088292	0.014395393474088292	0.014395393474088292	0.014395393474088292	0.014395393474088292	0.014395393474088292	0.034069097888675626	0.034069097888675626	0.034069097888675626	0.034069097888675626	0.034069097888675626	0.034069097888675626	0.034069097888675626	0.034069097888675626	0.034069097888675626	0.034069097888675626	0.034069097888675626	0.034069097888675626	0.034069097888675626	0.06573896353166987	0.06573896353166987	0.06573896353166987	0.06573896353166987	0.06573896353166987	0.06573896353166987	0.06573896353166987	0.06573896353166987	0.06573896353166987	0.06573896353166987	0.06573896353166987	0.06573896353166987	0.06573896353166987	0.0671785028790787	0.0671785028790787	0.0671785028790787	0.0671785028790787	0.0671785028790787	0.0671785028790787	0.0671785028790787	0.0671785028790787
10	10	0.0025113008538422904	0.0037997622466930483	0.00764874094228038	0.0155700652938222	0.020090406830738324	0.032964925077421256	0.05077749369650866	0.054997488699146155	0.06127574083375188	0.0683073832245103	0.07307885484681065	0.08029474343086607	0.0838774485183325	0.09794073329984933	0.10004315903979968	0.10321446509291814	0.11828227021597187	0.12255148166750376	0.1383726770467102	0.14524405048850478	0.15419387242591662	0.16047212456052234	0.16370526666481583	0.16700150678051232	0.1748748766433877	0.1804073102832091	0.18583626318432947	0.20140632847815168	0.20963052328442794	0.2197388247112004	0.22727272727272727	0.2354943981585476	0.24359618282270215	0.24736313410346558	0.25612366200666814	0.2614264188849824	0.26670015067805125	0.2760449661668464	0.2862882973380211	0.28862923356107506	0.29564951830978087	0.3011049723756906	0.3141460693724777	0.31943746860873934	0.32722250125565044	0.32898041185334004	0.32948267202410847	0.33952787543947766
11	11	0.0032355478861087143	0.0032355478861087143	0.0032355478861087143	0.0032355478861087143	0.02825711820534944	0.02825711820534944	0.02825711820534944	0.04184641932700604	0.04184641932700604	0.04184641932700604	0.04184641932700604	0.04184641932700604	0.04184641932700604	0.054357204486626405	0.054357204486626405	0.054357204486626405	0.06298533218291631	0.06298533218291631	0.06298533218291631	0.07377049180327869	0.07377049180327869	0.07377049180327869	0.08843722495133131	0.09146682506579486	0.09449642518025848	0.08825078802121045	0.09128038813567406	0.09430998825013769	0.09728213977566869	0.09728213977566869	0.09728213977566869	0.10547886108714409	0.10547886108714409	0.10547886108714409	0.11842105263157894	0.11842105263157894	0.11842105263157894	0.13805004314063848	0.13805004314063848	0.13805004314063848	0.14257981018119067	0.14257981018119067	0.14257981018119067	0.14689387402933562	0.14689387402933562	0.14689387402933562	0.1554634692010527	0.15750668788290026
12	12	0.03914222968608707	0.03914222968608707	0.03914222968608707	0.03914222968608707	0.03914222968608707	0.04508461439090557	0.04508461439090557	0.04508461439090557	0.04508461439090557	0.0855186668389097	0.0855186668389097	0.0855186668389097	0.0855186668389097	0.0855186668389097	0.11493911879511234	0.11806481055321823	0.12119050231132411	0.12431619406942998	0.11361938227502319	0.11674507403312907	0.11987076579123496	0.12299645754934083	0.12612214930744672	0.12969900529647332	0.12969900529647332	0.12969900529647332	0.12969900529647332	0.2127632088877406	0.2127632088877406	0.2127632088877406	0.2127632088877406	0.2883348404598889	0.2883348404598889	0.2883348404598889	0.2883348404598889	0.2883348404598889	0.2942772251647074	0.2942772251647074	0.2942772251647074	0.2942772251647074	0.31878485568262444	0.3205375800329642	0.32229030438330397	0.32404302873364366	0.3257957530839834	0.31979754086282075	0.3215502652131605	0.32330298956350023
13	13	0.0017142857142857142	0.0017142857142857142	0.0017142857142857142	0.0017142857142857142	0.0017142857142857142	0.0017142857142857142	0.08685714285714285	0.08685714285714285	0.08685714285714285	0.08685714285714285	0.08685714285714285	0.15885714285714286	0.15885714285714286	0.15885714285714286	0.15885714285714286	0.15885714285714286	0.19257430007178752	0.19918162239770285	0.20578894472361803	0.21239626704953335	0.21900358937544867	0.19189662598707827	0.1985039483129936	0.20511127063890877	0.2117185929648241	0.21832591529073941	0.2777142857142857	0.2777142857142857	0.2777142857142857	0.2777142857142857	0.2777142857142857	0.34885714285714287	0.34885714285714287	0.34885714285714287	0.34885714285714287	0.34885714285714287	0.37514285714285717	0.37514285714285717	0.37514285714285717	0.37514285714285717	0.37514285714285717	0.37574012921751615	0.3774759511844939	0.37921177315147164	0.3809475951184494	0.38268341708542714	0.37556209619526204	0.3772979181622398
14	14	0.01282051282051282	0.01282051282051282	0.01282051282051282	0.022727272727272728	0.022727272727272728	0.0337995337995338	0.0337995337995338	0.0458879478979982	0.051943868526783045	0.045179276335055196	0.05123519696384017	0.06293706293706294	0.06293706293706294	0.07459207459207459	0.07459207459207459	0.10256410256410256	0.10256410256410256	0.11655011655011654	0.11655011655011654	0.11655011655011654	0.12944676763772242	0.131373651474154	0.1292212812313315	0.13114816506776306	0.1357808857808858	0.1357808857808858	0.14277389277389277	0.14277389277389277	0.19055944055944055	0.19055944055944055	0.19739724262337327	0.20180154853521687	0.19775743519462116	0.20574023965983754	0.20558503473076334	0.20916353328413628	0.2191142191142191	0.2191142191142191	0.2191142191142191	0.22202797202797203	0.22202797202797203	0.24417249417249418	0.24417249417249418	0.2528903257546473	0.25550538238980447	0.2581204390249616	0.2607354956601188	0.2540938960536951
15	15	0.009811099721774784	0.009811099721774784	0.013325523502709035	0.013325523502709035	0.013325523502709035	0.013325523502709035	0.029140430516913163	0.029140430516913163	0.0330941572704642	0.0330941572704642	0.05731174543091794	0.06853420713171955	0.05764508587747651	0.06886754757827786	0.1344267096207351	0.1344267096207351	0.14511641528774344	0.14511641528774344	0.17542832039830136	0.17542832039830136	0.18216429931175868	0.18216429931175868	0.20363863540870264	0.2052736960538525	0.20368720156647935	0.20532226221162925	0.2146727192854005	0.2146727192854005	0.22433738468296968	0.22433738468296968	0.24469175574754723	0.24469175574754723	0.28378972031044075	0.28378972031044075	0.2947538983539751	0.30805734633042203	0.2951490502740677	0.30845249825051463	0.316151705959877	0.316151705959877	0.3466100453946405	0.3466100453946405	0.3657929418655733	0.3657929418655733	0.3729682237516474	0.3729682237516474	0.3793046356397598	0.3845071013288731
16	16	0.0	0.0	0.0	0.0	0.0	0.00042122999157540015	0.00042122999157540015	0.00042122999157540015	0.00042122999157540015	0.0021061499578770007	0.0021061499578770007	0.0021061499578770007	0.0021061499578770007	0.07224094355518113	0.07224094355518113	0.07224094355518113	0.07224094355518113	0.08740522325189554	0.08740522325189554	0.08740522325189554	0.08740522325189554	0.08740522325189554	0.13779935905305812	0.1492900475418371	0.16078073603061638	0.17227142451939562	0.13511004898121615	0.14660073746999538	0.15809142595877437	0.16958211444755364	0.2327295703454086	0.2327295703454086	0.2327295703454086	0.2327295703454086	0.2438921651221567	0.2438921651221567	0.2438921651221567	0.2438921651221567	0.2438921651221567	0.28833192923336143	0.28833192923336143	0.28833192923336143	0.28833192923336143	0.31107834877843304	0.31107834877843304	0.31107834877843304	0.31107834877843304	0.35440047753510606
17	17	0.01488026040455708	0.01488026040455708	0.031155545222041385	0.04525183462067347	0.03700787125583731	0.062244493801254575	0.07370378981632178	0.0744013020227854	0.09954679232012188	0.1004230639362822	0.1076377002426688	0.1047401620985654	0.12508718902580795	0.12508718902580795	0.14275749825621947	0.14485003487561032	0.15112297128516333	0.1626897566184796	0.1589112734095961	0.2080911415949779	0.26923971169495464	0.26923971169495464	0.2721068724230312	0.27187787344067466	0.27621483375959077	0.27621483375959077	0.276447337828412	0.27970239479190884	0.2824924436177633	0.2824924436177633	0.2859800046500814	0.28830504533829343	0.289002557544757	0.289002557544757	0.3057159781703215	0.30554422893355404	0.3080678911880958	0.3080678911880958	0.3129504766333411	0.31940918262552004	0.3190084344063961	0.3202352146690205	0.3241106719367589	0.36665891653103927	0.37141064541493785	0.3845547196573427	0.3913767862796895	0.38948228704555093
18	18	0.005417829584633065	0.005417829584633065	0.005417829584633065	0.005417829584633065	0.012477425710064029	0.012477425710064029	0.012477425710064029	0.012477425710064029	0.06829748809719258	0.06829748809719258	0.06829748809719258	0.07946150057461829	0.07946150057461829	0.07946150057461829	0.07946150057461829	0.11065506484977836	0.11065506484977836	0.11065506484977836	0.11476360624333279	0.12538971330136145	0.1360158203593901	0.14664192741741877	0.11950740403709575	0.13013351109512417	0.14075961815315283	0.15334099491052372	0.15334099491052372	0.15334099491052372	0.15334099491052372	0.16154982761451323	0.16154982761451323	0.16154982761451323	0.1649975373501888	0.1649975373501888	0.1649975373501888	0.1649975373501888	0.16549006731242819	0.16549006731242819	0.16549006731242819	0.16549006731242819	0.17271384009193894	0.17271384009193894	0.17271384009193894	0.1954114687705478	0.20012391624845616	0.20483636372636452	0.20954881120427288	0.19751523996604267
19	19	0.038123971475589685	0.038123971475589685	0.038123971475589685	0.038123971475589685	0.038123971475589685	0.038123971475589685	0.038123971475589685	0.038123971475589685	0.038123971475589685	0.038123971475589685	0.04333516182117389	0.04333516182117389	0.04333516182117389	0.04333516182117389	0.04333516182117389	0.04333516182117389	0.04333516182117389	0.04333516182117389	0.04333516182117389	0.04333516182117389	0.23834339001645638	0.23834339001645638	0.23834339001645638	0.23834339001645638	0.23834339001645638	0.23834339001645638	0.23834339001645638	0.23834339001645638	0.23834339001645638	0.23834339001645638	0.2822753371906157	0.2844254183699628	0.28657549954930994	0.28872558072865695	0.29087566190800407	0.2930257430873512	0.29517582426669825	0.29732590544604537	0.29947598662539243	0.3016260678047395	0.28238284124958307	0.2845329224289302	0.28668300360827725	0.2888330847876243	0.29098316596697144	0.2931332471463185	0.2952833283256656	0.29743340950501274
20	20	0.054341405788541054	0.054341405788541054	0.054341405788541054	0.10395747194329592	0.10395747194329592	0.11163614884819846	0.11163614884819846	0.12752777472715027	0.13199191468268687	0.12700537537065124	0.13146951532618792	0.14766686355581807	0.14766686355581807	0.16243354991139988	0.16243354991139988	0.19432959243945658	0.19432959243945658	0.20501503382239017	0.20585206006405327	0.20668908630571642	0.20892412446164668	0.21310925566996236	0.20812271635792667	0.20979676884125292	0.21147082132457917	0.21314487380790545	0.25103366804489075	0.25103366804489075	0.2587123449497933	0.2587123449497933	0.2663910218546958	0.2663910218546958	0.26993502658003543	0.26993502658003543	0.2876134957124666	0.29654177562354	0.2865686969994687	0.2954969769105421	0.30442525682161536	0.3278204370939161	0.3278204370939161	0.36975782634376847	0.36975782634376847	0.36975782634376847	0.36975782634376847	0.3733018310691081	0.3733018310691081	0.3822954108997439
21	21	0.007936507936507936	0.007936507936507936	0.007936507936507936	0.014041514041514042	0.014041514041514042	0.014041514041514042	0.025030525030525032	0.025030525030525032	0.025030525030525032	0.028083028083028084	0.028083028083028084	0.028083028083028084	0.045787545787545784	0.045787545787545784	0.045787545787545784	0.0463980463980464	0.0463980463980464	0.0463980463980464	0.05901301378688313	0.059442511703818236	0.05865100839975212	0.05908050631668722	0.05951000423362233	0.06837606837606838	0.06837606837606838	0.06837606837606838	0.11782661782661782	0.11782661782661782	0.11782661782661782	0.1291899055718151	0.13198164203189328	0.13477337849197146	0.12962860701554169	0.13242034347561982	0.135212079935698	0.16605616605616605	0.16605616605616605	0.18253968253968253	0.18253968253968253	0.18253968253968253	0.19474969474969475	0.19474969474969475	0.19474969474969475	0.2322694056362395	0.2604015191954889	0.2885336327547382	0.2366901663384076	0.26482227989765694
22	22	0.0009606147934678194	0.0009606147934678194	0.0009606147934678194	0.0009606147934678194	0.001440922190201729	0.001440922190201729	0.001440922190201729	0.004803073967339097	0.004803073967339097	0.004803073967339097	0.004803073967339097	0.006243996157540826	0.006243996157540826	0.006243996157540826	0.021133525456292025	0.021133525456292025	0.021133525456292025	0.021133525456292025	0.03716951713418191	0.04136918984934275	0.045568862564503584	0.03535931337764713	0.03955898609280797	0.04375865880796871	0.047958331523129547	0.05787704130643612	0.05787704130643612	0.05787704130643612	0.06892411143131605	0.06892411143131605	0.06892411143131605	0.07588856868395773	0.07588856868395773	0.07588856868395773	0.07588856868395773	0.07829010566762729	0.07829010566762729	0.07829010566762729	0.15826128722382324	0.15826128722382324	0.15826128722382324	0.15826128722382324	0.16820171945220824	0.17702103215404583	0.18584034485588358	0.17825076390598504	0.2219973546889104	0.2657439454718358
23	23	0.0006821282401091405	0.0006821282401091405	0.0006821282401091405	0.0286493860845839	0.0286493860845839	0.0286493860845839	0.04024556616643929	0.04024556616643929	0.11355207140751498	0.12152166014245849	0.12949124887740202	0.11631486216896217	0.12428445090390568	0.13225403963884902	0.1548431105047749	0.1548431105047749	0.1664392905866303	0.1664392905866303	0.1664392905866303	0.1762701639164444	0.18012641653012676	0.1839826691438091	0.17760699815585432	0.1814632507695366	0.2053206002728513	0.2053206002728513	0.2053206002728513	0.22169167803547066	0.22169167803547066	0.22169167803547066	0.22169167803547066	0.22169167803547066	0.2271487039563438	0.2271487039563438	0.2271487039563438	0.2789904502046385	0.2789904502046385	0.2789904502046385	0.34379263301500684	0.34379263301500684	0.35266030013642563	0.35266030013642563	0.35266030013642563	0.3533424283765348	0.3533424283765348	0.3533424283765348	0.3731789918213167	0.3793489960032084
24	24	0.0015680125441003528	0.0015680125441003528	0.0015680125441003528	0.038612308898471184	0.038612308898471184	0.038612308898471184	0.10348882791062329	0.10348882791062329	0.10348882791062329	0.11172089376715014	0.11172089376715014	0.11172089376715014	0.11250490003920031	0.11250490003920031	0.11250490003920031	0.11720893767150137	0.11720893767150137	0.11720893767150137	0.12652541421336388	0.1340010519079127	0.14147668960246151	0.1273921548156305	0.13486779251017933	0.14234343020472798	0.15072520580164642	0.15072520580164642	0.16189729517836143	0.16189729517836143	0.16189729517836143	0.16664368490827322	0.16813881244718298	0.16963393998609275	0.16681703302872655	0.1683121605676363	0.16980728810654605	0.1893375147001176	0.1893375147001176	0.1893375147001176	0.20286162289298315	0.20286162289298315	0.20286162289298315	0.21190527313163227	0.2226430072747115	0.23338074141779053	0.21736967865592158	0.233816081583929	0.2502624845119364	0.24106321493788033
25	25	0.01532567049808429	0.027516544757924068	0.027864855451062348	0.03308951584813654	0.056600487634970394	0.06615715288389001	0.07349355625217695	0.09481577164820984	0.10067316729940175	0.12417276210379659	0.1390337266268647	0.14438703444075135	0.1694531522117729	0.1997561825148032	0.22413793103448276	0.2358063392546151	0.25694652293162085	0.2765586903517938	0.2769070010449321	0.2805800160677998	0.280909073406041	0.3167885754092651	0.32636711947056773	0.32998937564870673	0.3343782654127482	0.34778822709857193	0.35754092650644376	0.3838383838383838	0.39805173551491346	0.40055729710902127	0.4113549285963079	0.417464368166153	0.4334726576105886	0.4431745981737317	0.44626913739719143	0.4507140369209335	0.4535005224660397	0.45889933820968304	0.4595959595959596	0.464767235690819	0.47062463134201127	0.4771856495994427	0.49149176744047657	0.49565136725074327	0.49634273772204807	0.49669104841518635	0.5	0.5075394387472018
26	26	0.002577319587628866	0.002577319587628866	0.002577319587628866	0.002577319587628866	0.002577319587628866	0.002577319587628866	0.002577319587628866	0.002577319587628866	0.002577319587628866	0.002577319587628866	0.002577319587628866	0.002577319587628866	0.11404639175257732	0.11404639175257732	0.11404639175257732	0.11404639175257732	0.11404639175257732	0.11404639175257732	0.11404639175257732	0.11404639175257732	0.11404639175257732	0.11404639175257732	0.11404639175257732	0.11404639175257732	0.14053514997668756	0.14284696679272652	0.1451587836087655	0.14747060042480445	0.14978241724084337	0.15209423405688233	0.1544060508729213	0.15671786768896026	0.15902968450499924	0.16134150132103814	0.16365331813707712	0.16596513495311607	0.14121509609905197	0.14352691291509093	0.14583872973112985	0.1481505465471688	0.15046236336320779	0.15277418017924674	0.15508599699528572	0.15739781381132464	0.1597096306273636	0.16202144744340258	0.16433326425944153	0.18105670103092783
27	27	0.01554726368159204	0.01554726368159204	0.01554726368159204	0.01554726368159204	0.14158374792703152	0.14158374792703152	0.14158374792703152	0.14158374792703152	0.19776119402985073	0.19776119402985073	0.19776119402985073	0.19776119402985073	0.28938640132669985	0.28938640132669985	0.28938640132669985	0.2898009950248756	0.2898009950248756	0.2898009950248756	0.2898009950248756	0.3850617098760802	0.3917556272240139	0.39844954457194764	0.4051434619198814	0.3871690542263556	0.39386297157428934	0.4005568889222231	0.43407960199004975	0.43407960199004975	0.43407960199004975	0.43407960199004975	0.4386401326699834	0.4386401326699834	0.4386401326699834	0.4386401326699834	0.4577114427860697	0.4577114427860697	0.4577114427860697	0.486318407960199	0.486318407960199	0.486318407960199	0.486318407960199	0.49191542288557216	0.49191542288557216	0.49191542288557216	0.49191542288557216	0.49959165645807807	0.502797986616332	0.506004316774586
28	28	0.0	0.00578386605783866	0.012480974124809741	0.0136986301369863	0.016296092333815168	0.016488836878456207	0.0289193302891933	0.03287671232876712	0.033789954337899546	0.033789954337899546	0.04505327245053273	0.055883680197027774	0.05606571671141097	0.09649923896499239	0.10684931506849316	0.10837138508371386	0.11360608216118648	0.11553352760759665	0.118934092073763	0.136986301369863	0.14337899543378996	0.1506849315068493	0.15220700152207	0.16655270263035102	0.1669381917196331	0.17077625570776256	0.17990867579908676	0.1856925418569254	0.18812785388127853	0.1998057257367507	0.1948219025110331	0.2091324200913242	0.23074581430745814	0.23318112633181126	0.24292237442922374	0.24292237442922374	0.2456819867985284	0.24572481891955975	0.26423135464231357	0.26605783866057836	0.2684931506849315	0.2816120174693865	0.28168697368119133	0.2837138508371385	0.2882800608828006	0.2898021308980213	0.2943683409436834	0.29727021714355645
29	29	0.0009298000929800093	0.005113900511390051	0.015109251510925152	0.01696885169688517	0.030787363128987486	0.032963515859165654	0.05718270571827057	0.06415620641562064	0.08298465829846582	0.09726222932421286	0.09946875240918679	0.10305829472794005	0.12715016271501628	0.13226406322640633	0.14760576476057646	0.17410506741050674	0.17675312873058927	0.17719466696569788	0.18456531845653185	0.18526266852626685	0.18688981868898186	0.20688052068805207	0.24411340757717007	0.2596466759646676	0.26452812645281265	0.26522547652254763	0.26545792654579264	0.27591817759181775	0.2882286840992502	0.2894902219138462	0.30846118084611807	0.3089260808926081	0.3103207810320781	0.32391385098434994	0.3239453894297148	0.33519293351929336	0.3461180846118085	0.37587168758716877	0.37693114573331554	0.3772465301869646	0.41585309158530914	0.42654579265457926	0.4304974430497443	0.4309623430962343	0.43212459321245933	0.4366205738128111	0.4630404463040446	0.46327289632728963
30	30	0.01991947446492901	0.01991947446492901	0.01991947446492901	0.01991947446492901	0.05869887688069506	0.05869887688069506	0.05869887688069506	0.05869887688069506	0.05869887688069506	0.05869887688069506	0.05869887688069506	0.05869887688069506	0.059970332697605426	0.059970332697605426	0.059970332697605426	0.059970332697605426	0.06823479550752277	0.06823479550752277	0.06823479550752277	0.06823479550752277	0.07036453724439103	0.08106648947215418	0.09176844169991732	0.10247039392768025	0.07057857628894626	0.08128052851670939	0.09198248074447253	0.10268443297223567	0.14113159567705022	0.14113159567705022	0.14113159567705022	0.14113159567705022	0.21000211909302818	0.21000211909302818	0.21000211909302818	0.21000211909302818	0.2403051493960585	0.2403051493960585	0.2403051493960585	0.2403051493960585	0.24263615172706082	0.24263615172706082	0.24263615172706082	0.24263615172706082	0.26545739930847284	0.27094148428090864	0.2764255692533445	0.28190965422578035
31	31	0.01331615120274914	0.020189003436426118	0.021658982196204227	0.03307560137457045	0.045103092783505154	0.0531307741456423	0.055412371134020616	0.07130584192439862	0.08455507779447058	0.10695876288659793	0.11561458495225267	0.1156922930805229	0.13402061855670103	0.13848451881400126	0.15120274914089346	0.15549828178694158	0.15804538154690984	0.1718213058419244	0.19829387487264497	0.20532646048109965	0.20833333333333334	0.21793892141117976	0.23754295532646047	0.24656357388316152	0.24956181249892068	0.2534364261168385	0.26282399972370446	0.2856529209621993	0.2981099656357388	0.30420141946847623	0.3131443298969072	0.32018986686007356	0.3247422680412371	0.3286082474226804	0.3357552366644217	0.34579037800687284	0.363695625895802	0.36264224904591685	0.3661045778721787	0.3702749140893471	0.37570153171355053	0.38402061855670105	0.3913230240549828	0.40399592464038375	0.40612318465178116	0.4110824742268041	0.4190151789877221	0.4193605484467009
32	32	0.13712880650652545	0.13712880650652545	0.13712880650652545	0.13712880650652545	0.13712880650652545	0.13712880650652545	0.13712880650652545	0.13712880650652545	0.13712880650652545	0.13712880650652545	0.13712880650652545	0.13712880650652545	0.13712880650652545	0.13712880650652545	0.13712880650652545	0.13712880650652545	0.13712880650652545	0.13712880650652545	0.13712880650652545	0.18668432003026292	0.18668432003026292	0.18668432003026292	0.18668432003026292	0.18668432003026292	0.18668432003026292	0.18668432003026292	0.18668432003026292	0.18668432003026292	0.18668432003026292	0.18668432003026292	0.18668432003026292	0.18668432003026292	0.18668432003026292	0.18668432003026292	0.18668432003026292	0.18668432003026292	0.18668432003026292	0.3811235104974466	0.3811235104974466	0.3811235104974466	0.3811235104974466	0.3811235104974466	0.3811235104974466	0.3811235104974466	0.3811235104974466	0.3811235104974466	0.3811235104974466	0.3811235104974466
33	33	0.00045243750706933604	0.00045243750706933604	0.021943219092862797	0.021943219092862797	0.02454473475851148	0.02454473475851148	0.032575500508992196	0.032575500508992196	0.05214342268974098	0.055087676818659496	0.05998946207112931	0.05618182531251441	0.06108361056498422	0.07691437620178712	0.07691437620178712	0.08596312634317385	0.1060965954077593	0.1060965954077593	0.11446668928854202	0.11446668928854202	0.1350525958601968	0.1350525958601968	0.18018210041270719	0.18584780024997735	0.18144676555495493	0.1935301436489085	0.1935301436489085	0.2031444406741319	0.2031444406741319	0.2209026128266033	0.2209026128266033	0.22316480036195	0.2377559099649361	0.2377559099649361	0.241272531643627	0.24553772140876307	0.24222458293048776	0.24648977269562383	0.2537043320891302	0.2537043320891302	0.2839045356860084	0.2896731139011424	0.2896731139011424	0.2990611921728311	0.2990611921728311	0.30784791506452064	0.31402289129165795	0.31521139233095696
34	34	0.0021226915729144554	0.0029717682020802376	0.02016556994268733	0.02950541286351093	0.04169115584289519	0.042402630857535394	0.05285502016556994	0.05476544258119295	0.05646359583952452	0.06070897898535343	0.07304192369190464	0.07431767199401809	0.09063893016344725	0.10464869454468266	0.12651241774570154	0.13203141583527914	0.14204219996181291	0.15703970926592226	0.16705582678836764	0.17554659308002546	0.18552324347272342	0.19210358734875824	0.20283757996093824	0.20428933032814242	0.20624988666533686	0.21035873487582255	0.2292506898747612	0.22967522818934408	0.23094884313309277	0.2407868252320826	0.24213617439777957	0.26491190829972405	0.28019528762470813	0.2857142857142857	0.3075780089153046	0.31076951302895284	0.31632691156909576	0.3266822330715347	0.3298662704309064	0.3381447675652728	0.3423901507111017	0.3532158777329654	0.36624536394560375	0.3678645829444397	0.3727446402037784	0.3731691785183613	0.3778390999787731	0.38671600413444857
35	35	0.04050978607191625	0.04050978607191625	0.04050978607191625	0.04050978607191625	0.04050978607191625	0.04050978607191625	0.04050978607191625	0.04050978607191625	0.04050978607191625	0.04050978607191625	0.04050978607191625	0.04050978607191625	0.2653618570778334	0.2653618570778334	0.2653618570778334	0.2653618570778334	0.2653618570778334	0.2653618570778334	0.2653618570778334	0.2653618570778334	0.2653618570778334	0.2653618570778334	0.2653618570778334	0.2744445943875041	0.2821023643479116	0.28976013430831904	0.29741790426872644	0.3050756742291339	0.3127334441895412	0.3203912141499486	0.32804898411035605	0.3357067540707635	0.3433645240311709	0.3510222939915782	0.2740191627230371	0.2816769326834445	0.28933470264385197	0.2969924726042594	0.30465024256466666	0.3123080125250741	0.3199657824854816	0.32762355244588903	0.33528132240629643	0.3429390923667037	0.3505968623271112	0.3686845698680018	0.3686845698680018	0.3686845698680018
36	36	0.03737259343148358	0.03737259343148358	0.03737259343148358	0.0562004530011325	0.0562004530011325	0.10404869762174405	0.10404869762174405	0.12150076543533082	0.14005119026616644	0.11712369890221198	0.13567412373304802	0.15422454856388404	0.15897508493771234	0.15897508493771234	0.1603907134767837	0.1603907134767837	0.16138165345413363	0.16138165345413363	0.1975442046017175	0.19811401287297187	0.19868382114422622	0.19906155921168697	0.20086595207065908	0.20267034492963115	0.20447473778860326	0.19998349618989625	0.20302247363658613	0.22083805209513024	0.22083805209513024	0.22083805209513024	0.2243771234428086	0.2243771234428086	0.24844280860702153	0.24844280860702153	0.25297281993204984	0.25297281993204984	0.2549490089177484	0.26248314050433375	0.27001727209091886	0.2607054240625551	0.26823955564914037	0.27873725934314836	0.27873725934314836	0.315118912797282	0.315118912797282	0.342440543601359	0.342440543601359	0.35312604927240965
37	37	0.06385843431429121	0.06385843431429121	0.06385843431429121	0.06385843431429121	0.06385843431429121	0.09328717060973264	0.09328717060973264	0.09328717060973264	0.09328717060973264	0.0950182727447586	0.0950182727447586	0.0950182727447586	0.0950182727447586	0.12213887286016542	0.12213887286016542	0.12213887286016542	0.12213887286016542	0.1373476344987102	0.146535717634141	0.15572380076957199	0.16491188390500297	0.1367850987965409	0.1459731819319719	0.1551612650674027	0.1643493482028337	0.1721484900942489	0.1721484900942489	0.1721484900942489	0.1721484900942489	0.18388151567609157	0.18388151567609157	0.18388151567609157	0.18388151567609157	0.22273514137334102	0.22273514137334102	0.22273514137334102	0.22273514137334102	0.2408155414502789	0.2408155414502789	0.2408155414502789	0.2408155414502789	0.2440129093244642	0.2448180506301463	0.24562319193582838	0.24642833324151048	0.2439636149588102	0.2447687562644923	0.2455738975701744
38	38	0.0031007751937984496	0.0031007751937984496	0.0031007751937984496	0.006666666666666667	0.006666666666666667	0.024496124031007753	0.024496124031007753	0.028097074519886276	0.030870632230922027	0.027442639554360937	0.03021619726539675	0.03298975497643256	0.0986046511627907	0.0986046511627907	0.13410852713178295	0.13410852713178295	0.14046511627906977	0.14046511627906977	0.14998714502746285	0.15470219313622374	0.1594172412449846	0.1694503525378833	0.19226286471115284	0.1715905106929997	0.18968797475750837	0.20589147286821705	0.20589147286821705	0.21612403100775193	0.21612403100775193	0.21612403100775193	0.21813953488372093	0.21813953488372093	0.22	0.22	0.22401854232402318	0.22769350629114563	0.2231514159947022	0.22682637996182464	0.23050134392894703	0.27085271317829457	0.27085271317829457	0.2713178294573643	0.2713178294573643	0.322015503875969	0.322015503875969	0.3330637684546765	0.3343118694246426	0.3327692727201901
39	39	0.0226628895184136	0.0226628895184136	0.0226628895184136	0.0226628895184136	0.0226628895184136	0.0226628895184136	0.0226628895184136	0.0226628895184136	0.09348441926345609	0.09348441926345609	0.09348441926345609	0.09348441926345609	0.09348441926345609	0.09348441926345609	0.09348441926345609	0.16260623229461757	0.16260623229461757	0.16260623229461757	0.16260623229461757	0.16260623229461757	0.16260623229461757	0.16260623229461757	0.16260623229461757	0.1663833805476865	0.1663833805476865	0.1663833805476865	0.1663833805476865	0.1663833805476865	0.1663833805476865	0.1663833805476865	0.18394711992445703	0.18394711992445703	0.18394711992445703	0.18394711992445703	0.18394711992445703	0.18394711992445703	0.18394711992445703	0.196934625915223	0.2042886766220146	0.2116427273288064	0.2189967780355982	0.22635082874238996	0.23370487944918172	0.24105893015597335	0.24841298086276514	0.20156495413801773	0.20891900484480952	0.2162730555516013
40	40	0.0065555859054903035	0.0065555859054903035	0.0065555859054903035	0.08467631794591642	0.08467631794591642	0.08467631794591642	0.11171810980606392	0.11171810980606392	0.11171810980606392	0.12838022398251844	0.12838022398251844	0.12838022398251844	0.1352089593007375	0.1352089593007375	0.15187107347719203	0.15187107347719203	0.15187107347719203	0.1711040863975712	0.19235209096561728	0.21360009553366383	0.1761209763650264	0.19736898093307298	0.21861698550111955	0.2559409997268506	0.2559409997268506	0.29063097514340347	0.29063097514340347	0.29063097514340347	0.29965863186459474	0.3027222976395224	0.30578596341445	0.30038199739478605	0.30344566316971366	0.3065093289446413	0.3422562141491396	0.3422562141491396	0.35181644359464626	0.35181644359464626	0.35181644359464626	0.37063081043018975	0.3723108852099888	0.37399095998978776	0.37525650651509396	0.3847439876245471	0.39423146873400045	0.380833421409149	0.38864082773880326	0.4149139579349904
41	41	0.02748452857662905	0.02748452857662905	0.02748452857662905	0.02748452857662905	0.03676738259919913	0.03676738259919913	0.03676738259919913	0.04732435384055333	0.04732435384055333	0.04732435384055333	0.050964688751365124	0.050964688751365124	0.050964688751365124	0.07007644703312704	0.07007644703312704	0.07007644703312704	0.11503458318165272	0.11503458318165272	0.11503458318165272	0.15606884074540886	0.15648500968621776	0.15690117862702666	0.1560432303490514	0.15645939928986027	0.15687556823066917	0.16090280305788132	0.16090280305788132	0.16090280305788132	0.18511103021477976	0.18511103021477976	0.18511103021477976	0.2020385875500546	0.2020385875500546	0.2020385875500546	0.20331270476883873	0.20331270476883873	0.20331270476883873	0.2182380779031671	0.2182380779031671	0.2182380779031671	0.2766654532216964	0.2766654532216964	0.2766654532216964	0.30437773139450414	0.3217973742026476	0.33921701701079104	0.30330575337554166	0.3207253961836851
42	42	0.0035483870967741938	0.0035483870967741938	0.0035483870967741938	0.0035483870967741938	0.0035483870967741938	0.0035483870967741938	0.0035483870967741938	0.013548387096774193	0.013548387096774193	0.013548387096774193	0.041935483870967745	0.041935483870967745	0.041935483870967745	0.07225806451612904	0.07225806451612904	0.07225806451612904	0.15451612903225806	0.15451612903225806	0.15451612903225806	0.1692040849408332	0.17345761063381424	0.17771113632679528	0.16873885556816343	0.17299238126114438	0.17724590695412545	0.20806451612903226	0.20806451612903226	0.20806451612903226	0.21806451612903227	0.21806451612903227	0.21806451612903227	0.21806451612903227	0.2270967741935484	0.2270967741935484	0.2270967741935484	0.2635483870967742	0.2635483870967742	0.2635483870967742	0.26548387096774195	0.26548387096774195	0.26548387096774195	0.34516129032258064	0.34516129032258064	0.34516129032258064	0.3588069379153834	0.35901442697357755	0.3592219160317718	0.35878424379964335
43	43	0.020103503184713375	0.020103503184713375	0.022492038216560508	0.022492038216560508	0.056329617834394906	0.056329617834394906	0.06906847133757962	0.06906847133757962	0.11236216912588419	0.11210111064878532	0.11243718592964824	0.12480095541401273	0.12480095541401273	0.12639331210191082	0.12639331210191082	0.14410828025477707	0.15764331210191082	0.15764331210191082	0.19705414012738853	0.19705414012738853	0.20463083730755688	0.21471309573344433	0.20688134142047826	0.21696359984636546	0.2571656050955414	0.27587579617834396	0.27587579617834396	0.2776671974522293	0.2776671974522293	0.27826433121019106	0.27826433121019106	0.2936637806868739	0.2926455526037832	0.2954461799443075	0.29533515507473673	0.2967914812918094	0.3252388535031847	0.3252388535031847	0.326234076433121	0.326234076433121	0.3509156050955414	0.36604299363057324	0.36604299363057324	0.3843550955414013	0.3843550955414013	0.4175840388246967	0.42133687946099924	0.4250897200973018
44	44	0.0048515981735159815	0.0048515981735159815	0.0048515981735159815	0.014554794520547944	0.014554794520547944	0.014554794520547944	0.023548105825933318	0.023857873844106377	0.02416764186227943	0.023621245496890843	0.023931013515063902	0.02424078153323696	0.07248858447488585	0.07248858447488585	0.07848173515981735	0.07848173515981735	0.07848173515981735	0.08631771873063956	0.09416517519102353	0.10201263165140767	0.1038081388678552	0.13561098873362254	0.1674138385993899	0.12603112594938137	0.14998651935476454	0.1749429223744292	0.1749429223744292	0.1749429223744292	0.1952054794520548	0.1952054794520548	0.1952054794520548	0.20062785388127855	0.20062785388127855	0.20062785388127855	0.22008444046717596	0.23898028957573253	0.2056501112870288	0.22454596039558536	0.2434418095041415	0.2970890410958904	0.2970890410958904	0.2970890410958904	0.3013698630136986	0.3013698630136986	0.3013698630136986	0.3716814666942016	0.3901642917785274	0.35756264197700843
45	45	0.031134649333975285	0.031134649333975285	0.031134649333975285	0.04910929224843524	0.04910929224843524	0.05039319531375381	0.05039319531375381	0.08625538219100642	0.0899570876368683	0.0854739110413244	0.08917561648718637	0.09287732193304835	0.10832932113625421	0.10832932113625421	0.11234151821537473	0.11234151821537473	0.14572299791365753	0.14572299791365753	0.1532586701764318	0.15478290183061028	0.15630713348478872	0.15783136513896717	0.15935559679314565	0.1639460341347242	0.1765027996667658	0.16596947181744057	0.17547777404112525	0.19017814155031296	0.19017814155031296	0.20670839351628953	0.20670839351628953	0.21697961803883806	0.21697961803883806	0.21697961803883806	0.2222297492921194	0.22564112489909022	0.22150956999731447	0.2249209456042853	0.23222596693949607	0.23222596693949607	0.2757181832771626	0.2757181832771626	0.2757181832771626	0.33493821216498154	0.33493821216498154	0.34039480019258544	0.34039480019258544	0.3523854225387893
46	46	0.010834603013373963	0.01675977653631285	0.04232266802099204	0.04232266802099204	0.0489088408012638	0.048947122611534055	0.10970035551041138	0.13069239884882344	0.14321990858303707	0.1484679194176401	0.15746414483114743	0.15760195934812035	0.1665820213306247	0.16945996275605213	0.17995598442525818	0.22259001116978153	0.22317444680657397	0.23616899462608457	0.2532588454376164	0.26747926189266974	0.2947350600981886	0.2962586761469443	0.31411926740525054	0.31436937523234915	0.3257152530895548	0.3326561706449975	0.3495852378533943	0.3765024547147452	0.39360336471591056	0.39376670043973033	0.4007110208227527	0.4056204503131877	0.4127306585407144	0.4288132723886914	0.44930850290048513	0.4494233483312959	0.45539190790587436	0.4569155239546301	0.45979346538005755	0.4623617494957435	0.46241023978875245	0.46791941764008804	0.4745217538513628	0.48044692737430167	0.49162011173184356	0.4951752158456069	0.512528785794556	0.5127993105871326
47	47	0.0008491367110104727	0.0008491367110104727	0.01811491650155675	0.01811491650155675	0.029153693744692896	0.03198414944806114	0.03198414944806114	0.04698556467591282	0.05244023684798161	0.06964485603790242	0.059677100475488104	0.07688171966540891	0.10416076988395132	0.11293518256439286	0.11293518256439286	0.11661477497877158	0.11859609397112936	0.11859609397112936	0.13274837248797056	0.13756014718369658	0.13756014718369658	0.1648690665327771	0.16576514044891882	0.16524598651337638	0.1763373903198415	0.1763373903198415	0.18199830172657797	0.1893574865553354	0.1893574865553354	0.19756580809510332	0.19756580809510332	0.20747240305689216	0.21132552089630152	0.2131176687285849	0.21745580435435025	0.2150548951949103	0.2215066273911306	0.22502122841777525	0.22756863855080667	0.22756863855080667	0.25643928672516275	0.25643928672516275	0.2612510614208888	0.264081517124257	0.264081517124257	0.26436456269459385	0.27080918319306696	0.27618562668991725
48	48	0.03694102397926118	0.03694102397926118	0.056599697558868005	0.056599697558868005	0.060704255778785916	0.060704255778785916	0.0650248433786995	0.0650248433786995	0.08254602022860015	0.10147844428450298	0.08584616754109711	0.11298336573774033	0.11298336573774033	0.21840570317563188	0.21840570317563188	0.2192698206956146	0.2192698206956146	0.23482393605530352	0.23482393605530352	0.24605746381507884	0.24605746381507884	0.2558938568409123	0.25462373435551056	0.2561619938100526	0.25837113847483256	0.25837113847483256	0.2750054007344999	0.2750054007344999	0.2979045150140419	0.2979045150140419	0.3022251026139555	0.3022251026139555	0.33164200783567876	0.3161562836867418	0.34360829856780095	0.35121274985860385	0.3586673918306156	0.36444156405271116	0.36444156405271116	0.3998703823720026	0.3998703823720026	0.400950529271981	0.4154244977316915	0.4154244977316915	0.4216111883678491	0.43060408979440296	0.4259306903929889	0.44261488909225327
49	49	0.029597946963216423	0.029597946963216423	0.046535500427715995	0.05799828913601369	0.09060185443900423	0.0896423950376347	0.10812660393498717	0.10812660393498717	0.1264328485885372	0.1476475620188195	0.14963783846520884	0.1492380637146382	0.1611633875106929	0.1611633875106929	0.17331052181351583	0.17998289136013687	0.24742102299349622	0.2432633655875616	0.2619332763045338	0.2662104362703165	0.2662104362703165	0.2737382378100941	0.3161745425158298	0.31542829631476454	0.3248930710008554	0.3337895637296835	0.3337895637296835	0.3380667236954662	0.34620837291676504	0.34125030627904274	0.34652217460269696	0.3529512403763901	0.3787852865697177	0.3787852865697177	0.3798118049615056	0.399829773332015	0.39871040403041724	0.4070145423438837	0.4121471343028229	0.4121471343028229	0.4155688622754491	0.41926140540168766	0.41888828230115505	0.42292557741659537	0.4294268605645851	0.4294268605645851	0.4330196749358426	0.43915385309782445
50	50	0.0072260136491368926	0.0072260136491368926	0.0072260136491368926	0.053124581827913825	0.053124581827913825	0.055667068111869396	0.055667068111869396	0.055667068111869396	0.07889171536795431	0.09373779105617736	0.0729890587690224	0.08783513445724546	0.10598153352067442	0.10598153352067442	0.10598153352067442	0.1307373210223471	0.1307373210223471	0.1481332798073063	0.1481332798073063	0.1481332798073063	0.1571681504000667	0.15839602132164907	0.156679960756546	0.15790783167812836	0.16097952629466078	0.16097952629466078	0.16097952629466078	0.19269369731031713	0.19269369731031713	0.2494312859627994	0.2494312859627994	0.2494312859627994	0.27477276654919186	0.2777308192239129	0.27359667331707377	0.2765547259917949	0.28770239528970964	0.28770239528970964	0.28770239528970964	0.293054997992774	0.293054997992774	0.29573129934430614	0.29573129934430614	0.29573129934430614	0.3061231488635469	0.3111462571791111	0.3057432216616335	0.31439413042732733
51	51	0.02856576076175362	0.02856576076175362	0.02856576076175362	0.053560801428288035	0.053560801428288035	0.08212656219004166	0.08212656219004166	0.08212656219004166	0.10693718543122271	0.11323728342167091	0.10386588766087927	0.11016598565132747	0.11646608364177569	0.12239634993056933	0.12239634993056933	0.12775243007339815	0.12775243007339815	0.12775243007339815	0.12795080341202142	0.12795080341202142	0.158534190492235	0.16284058658697176	0.1671469826817085	0.16074121849078754	0.16504761458552428	0.20730013886133702	0.20730013886133702	0.20730013886133702	0.21940091251735766	0.21940091251735766	0.22436024598293988	0.22436024598293988	0.22436024598293988	0.23494082194348037	0.250013208275059	0.22759303360683597	0.2426654199384146	0.2577378062699932	0.28169014084507044	0.28169014084507044	0.299940487998413	0.299940487998413	0.299940487998413	0.35191430271771473	0.35191430271771473	0.3617661806353728	0.37293091125135697	0.38409564186734113
52	52	0.019174579985390797	0.019174579985390797	0.019174579985390797	0.019174579985390797	0.03688823959094229	0.03688823959094229	0.03688823959094229	0.03688823959094229	0.15869247626004382	0.15869247626004382	0.15869247626004382	0.15869247626004382	0.17165814463111762	0.17165814463111762	0.17165814463111762	0.17165814463111762	0.17445426548373721	0.18886158329999167	0.2032689011162458	0.21767621893250025	0.17474241184006223	0.18914972965631668	0.20355704747257114	0.2179643652888253	0.24598246895544193	0.24598246895544193	0.24598246895544193	0.24598246895544193	0.3904309715120526	0.3904309715120526	0.3904309715120526	0.3904309715120526	0.4371804236669102	0.4371804236669102	0.4371804236669102	0.4371804236669102	0.4552593133674215	0.4552593133674215	0.4552593133674215	0.4552593133674215	0.49204660996729443	0.5006726473859436	0.5092986848045927	0.5179247222232417	0.49221913071566736	0.5008451681343166	0.5094712055529657	0.5180972429716149
53	53	0.0128099173553719	0.0128099173553719	0.013223140495867768	0.013223140495867768	0.014049586776859505	0.014049586776859505	0.016322314049586777	0.01756198347107438	0.01756198347107438	0.027901906225341513	0.04174591968104986	0.03224282569874168	0.05020661157024793	0.05020661157024793	0.05909090909090909	0.05909090909090909	0.0725206611570248	0.07272727272727272	0.07272727272727272	0.07665289256198347	0.07665289256198347	0.08799887869097557	0.07815939200132907	0.09249345903069048	0.10185950413223141	0.10185950413223141	0.10723140495867768	0.10764462809917355	0.10764462809917355	0.13161157024793388	0.13161157024793388	0.13884297520661157	0.13884297520661157	0.155271190664064	0.1471977656879438	0.1589590514556252	0.171900826446281	0.171900826446281	0.225	0.2545454545454545	0.2545454545454545	0.2547520661157025	0.2547520661157025	0.2574380165289256	0.2658125337430956	0.26924290875866935	0.2683728560156152	0.27498857925993603
54	54	0.0020313406848520023	0.0020313406848520023	0.0020313406848520023	0.0075449796865931515	0.0075449796865931515	0.0075449796865931515	0.019442832269297737	0.019442832269297737	0.019442832269297737	0.053395240858966915	0.053395240858966915	0.053395240858966915	0.10504933255948927	0.10504933255948927	0.10504933255948927	0.13000580383052815	0.13000580383052815	0.13000580383052815	0.13975857231601996	0.14739396343295114	0.15502935454988231	0.14031999813344148	0.14795538925037263	0.15559078036730364	0.1674405107370865	0.1674405107370865	0.1674405107370865	0.1967498549042368	0.1967498549042368	0.1967498549042368	0.2240278583865351	0.2240278583865351	0.2240278583865351	0.2765525246662797	0.2765525246662797	0.2765525246662797	0.3128264654672084	0.3128264654672084	0.3128264654672084	0.3287869994196169	0.3287869994196169	0.33474540432866595	0.34000093327928094	0.3452564622298958	0.335131840280917	0.340387369231532	0.345642898182147	0.3514219384793964
55	55	0.04513783701908512	0.04513783701908512	0.04513783701908512	0.09057861254165404	0.09057861254165404	0.09057861254165404	0.11390792191798131	0.11501920386543443	0.11613048581288751	0.1142123827255027	0.11532366467295582	0.14601635867918814	0.14601635867918814	0.14601635867918814	0.16661617691608605	0.16661617691608605	0.16661617691608605	0.21990442975251942	0.26691165612978507	0.3139188825070518	0.23502699806210692	0.2844790447237705	0.3182513597980816	0.3206961800824784	0.32314100036687526	0.32959709179036656	0.32959709179036656	0.32959709179036656	0.36382914268403516	0.36382914268403516	0.38533777643138445	0.38533777643138445	0.38533777643138445	0.39836413208118754	0.39836413208118754	0.39836413208118754	0.4204786428355044	0.4204786428355044	0.4204786428355044	0.4322932444713723	0.4322932444713723	0.44834898515601335	0.44834898515601335	0.44834898515601335	0.47571848944814954	0.4799413608484714	0.48416423224879324	0.4768754405167309
56	56	0.006042296072507553	0.006042296072507553	0.006042296072507553	0.006042296072507553	0.0404833836858006	0.0404833836858006	0.0404833836858006	0.0404833836858006	0.07250755287009064	0.07250755287009064	0.07250755287009064	0.08217522658610273	0.08217522658610273	0.08217522658610273	0.08217522658610273	0.1098574443213044	0.12124975329821316	0.13264206227512193	0.10355098756622982	0.11494329654313859	0.12633560552004736	0.13772791449695612	0.16495468277945619	0.16495468277945619	0.16495468277945619	0.16797583081570996	0.16797583081570996	0.16797583081570996	0.16797583081570996	0.2066465256797583	0.2066465256797583	0.2066465256797583	0.2066465256797583	0.2066465256797583	0.2066465256797583	0.2066465256797583	0.2350453172205438	0.2350453172205438	0.2350453172205438	0.2350453172205438	0.25196374622356493	0.25196374622356493	0.25196374622356493	0.2807906602498899	0.2836812461097026	0.28657183196951524	0.2894624178293279	0.28208110036587775
57	57	0.017076023391812866	0.017076023391812866	0.017076023391812866	0.017076023391812866	0.017076023391812866	0.09029239766081872	0.09029239766081872	0.09029239766081872	0.09029239766081872	0.1623391812865497	0.1623391812865497	0.1623391812865497	0.1623391812865497	0.1726315789473684	0.1726315789473684	0.1726315789473684	0.1726315789473684	0.1868853037115402	0.19031061741455815	0.19373593111757617	0.1971612448205942	0.20058655852361224	0.18950894825002207	0.19293426195304003	0.19635957565605805	0.1997848893590761	0.23906432748538012	0.23906432748538012	0.23906432748538012	0.23906432748538012	0.2392982456140351	0.2392982456140351	0.2392982456140351	0.2392982456140351	0.24350877192982456	0.24350877192982456	0.24350877192982456	0.24350877192982456	0.24350877192982456	0.27976608187134505	0.27976608187134505	0.27976608187134505	0.27976608187134505	0.2988192424108848	0.30075288724323374	0.3026865320755826	0.3046201769079315	0.29836668723735643
58	58	0.0238679455721615	0.0238679455721615	0.0238679455721615	0.0238679455721615	0.048851215703769796	0.048851215703769796	0.048851215703769796	0.048851215703769796	0.06335043497657819	0.06335043497657819	0.06335043497657819	0.06335043497657819	0.08476466651795672	0.08476466651795672	0.08476466651795672	0.08476466651795672	0.08569503775850029	0.08639449758271617	0.08709395740693204	0.08779341723114792	0.0858160981126915	0.08651555793690738	0.08721501776112327	0.11688601383002453	0.11688601383002453	0.11688601383002453	0.11688601383002453	0.20231987508364935	0.20231987508364935	0.20231987508364935	0.20231987508364935	0.20388132946687487	0.20388132946687487	0.20388132946687487	0.20388132946687487	0.21168860138300247	0.21168860138300247	0.21168860138300247	0.21168860138300247	0.22730314521525763	0.22730314521525763	0.22730314521525763	0.22730314521525763	0.24268677763118507	0.24810759126885817	0.2535284049065313	0.23820418173849392	0.24362499537616703
59	59	0.003001200480192077	0.003001200480192077	0.003001200480192077	0.003001200480192077	0.016206482593037214	0.016206482593037214	0.016206482593037214	0.016206482593037214	0.05552220888355342	0.05552220888355342	0.05552220888355342	0.05552220888355342	0.06692677070828332	0.06692677070828332	0.06692677070828332	0.06692677070828332	0.09651197162281999	0.10153106468718144	0.10655015775154278	0.11156925081590421	0.09738066080703638	0.10239975387139781	0.10741884693575926	0.11554621848739496	0.11554621848739496	0.11554621848739496	0.11554621848739496	0.14165666266506602	0.14165666266506602	0.14165666266506602	0.14165666266506602	0.21338535414165666	0.21338535414165666	0.21338535414165666	0.21338535414165666	0.2902160864345738	0.2902160864345738	0.2902160864345738	0.2902160864345738	0.3447564955630493	0.3471091954369688	0.34946189531088817	0.3518145951848076	0.350267242575422	0.3582664221467481	0.3662656017180741	0.3524751609186388	0.35812164061604546
60	60	0.07032920051303976	0.07032920051303976	0.07032920051303976	0.07032920051303976	0.07032920051303976	0.07032920051303976	0.07032920051303976	0.07032920051303976	0.11030354852501069	0.11030354852501069	0.11030354852501069	0.11030354852501069	0.11030354852501069	0.11030354852501069	0.11030354852501069	0.11030354852501069	0.1344591705857204	0.1344591705857204	0.1344591705857204	0.1344591705857204	0.1344591705857204	0.1344591705857204	0.1344591705857204	0.1370243693886276	0.1370243693886276	0.1370243693886276	0.1370243693886276	0.1370243693886276	0.1370243693886276	0.1370243693886276	0.1370243693886276	0.1652415562206071	0.1652415562206071	0.1652415562206071	0.1652415562206071	0.1652415562206071	0.1652415562206071	0.1652415562206071	0.1652415562206071	0.1720724185270087	0.17235171152900028	0.17263100453099184	0.17291029753298343	0.17318959053497499	0.17346888353696657	0.17374817653895813	0.17188980387186037	0.17216909687385193
61	61	0.0	0.0	0.0	0.005007302315877321	0.005007302315877321	0.009805967035259754	0.009805967035259754	0.0179428332985604	0.0179428332985604	0.03203373428796387	0.04229262314074021	0.031061839554543044	0.04132072840731938	0.04902983517629877	0.04902983517629877	0.06300855414145629	0.06300855414145629	0.07218860838723137	0.07218860838723137	0.07239724598372627	0.07239724598372627	0.11581273779705961	0.12806364390280223	0.14031455000854456	0.12690303174541592	0.13915393785115854	0.16378051324848739	0.16378051324848739	0.224285416232005	0.224285416232005	0.2370123096181932	0.2370123096181932	0.24238761091080271	0.24338361953728582	0.25362678193806487	0.2780289932869018	0.2530134503101781	0.27641965303253185	0.3010640517421239	0.3010640517421239	0.3192155226371792	0.3192155226371792	0.32756102649697477	0.32756102649697477	0.347036664650186	0.35390912417291964	0.36078158369565333	0.3534404759034061
62	62	0.00611427366645583	0.00611427366645583	0.01412608053974278	0.03225806451612903	0.03225806451612903	0.03520978283786633	0.03963736032047228	0.03963736032047228	0.04406493780307822	0.047721212005632195	0.050352966604051246	0.04918965478880806	0.05249841872232764	0.06029938857263335	0.06029938857263335	0.08041048591047159	0.07440004153171514	0.08799744029021356	0.10373181530676787	0.112797807294961	0.112797807294961	0.12339475153545507	0.12150039677620661	0.12793357468345304	0.127255505865825	0.12784034022102925	0.14210415348935274	0.14210415348935274	0.14294750158127767	0.14800759013282733	0.14800759013282733	0.1539078483287193	0.1535200777236382	0.15439732925644456	0.1650853889943074	0.16635041113219481	0.16635041113219481	0.17457623347604567	0.1721203529771988	0.18869913556820578	0.18869913556820578	0.19502424625764284	0.20809614168247945	0.20809614168247945	0.21990301496942863	0.22158971115327852	0.22158971115327852	0.22664979970482818
63	63	0.004575163398692811	0.009150326797385621	0.03333333333333333	0.04379084967320261	0.053768844221105505	0.06339869281045751	0.07173120504483205	0.08758169934640522	0.09411764705882353	0.09738562091503268	0.10918426555435126	0.12418300653594772	0.1503267973856209	0.17516339869281045	0.17908496732026144	0.204900318586396	0.21568627450980393	0.22816697868427102	0.23790849673202613	0.2557214175452425	0.269281045751634	0.2725490196078431	0.2777777777777778	0.2849673202614379	0.2921502939534271	0.30522875816993467	0.32448517095280327	0.32941176470588235	0.3300653594771242	0.3360068315433376	0.34183006535947713	0.3588465201826124	0.369281045751634	0.37516339869281046	0.38496732026143793	0.39869281045751637	0.4135185732584492	0.41633986928104577	0.4300653594771242	0.43137254901960786	0.4329698601942173	0.4392156862745098	0.4548658324301245	0.4673202614379085	0.46797385620915033	0.4843137254901961	0.5032679738562091	0.5045357506486682
64	64	0.028866525423728813	0.028866525423728813	0.028866525423728813	0.028866525423728813	0.028866525423728813	0.1361228813559322	0.1361228813559322	0.19014830508474576	0.19014830508474576	0.19644435099224936	0.19776184950174602	0.19907934801124266	0.19748371092751896	0.19880120943701557	0.2539724576271186	0.2539724576271186	0.2688029661016949	0.2688029661016949	0.2709216101694915	0.2709216101694915	0.2720022251085938	0.27751176433012525	0.28302130355165667	0.2763486393833574	0.2818581786048888	0.2862817796610169	0.2862817796610169	0.2979343220338983	0.2979343220338983	0.3125	0.3125	0.3155049612469126	0.32352972489566484	0.33155448854441694	0.3218356081253726	0.32986037177412486	0.3426906779661017	0.3426906779661017	0.4014830508474576	0.4014830508474576	0.4160487288135593	0.4160487288135593	0.4160487288135593	0.4351165254237288	0.4351165254237288	0.4970362937569202	0.5044621944468104	0.49546860361127676
65	65	0.005901287553648069	0.02521459227467811	0.04104077253218884	0.07430257510729614	0.08342274678111589	0.09615000970517824	0.11185622317596566	0.12580472103004292	0.13707081545064378	0.16738197424892703	0.16765021459227467	0.1858137252787543	0.20734978540772533	0.21429977138913442	0.22478540772532188	0.23417381974248927	0.2542918454935622	0.27467811158798283	0.2917403541311707	0.30606223175965663	0.31196351931330474	0.3187787111523282	0.32135193133047213	0.3344957081545064	0.3430793991416309	0.3492489270386266	0.35160108482325797	0.36507510729613735	0.3708375568831274	0.40370171673819744	0.4082618025751073	0.4199498026613756	0.4232832618025751	0.4340128755364807	0.4350548342571225	0.44259656652360513	0.44946702396100674	0.45493562231759654	0.4570815450643777	0.4691307934522396	0.4737124463519313	0.49141630901287553	0.4973405115707293	0.5112660944206009	0.5262875536480687	0.531456909008562	0.5480150214592274	0.5531115879828327
66	66	0.0225	0.0225	0.0225	0.0225	0.032045454545454544	0.032045454545454544	0.032045454545454544	0.034772727272727275	0.034772727272727275	0.034772727272727275	0.046363636363636364	0.046363636363636364	0.046363636363636364	0.046363636363636364	0.07113636363636364	0.07113636363636364	0.07113636363636364	0.07324006395614437	0.07392530835998172	0.07461055276381909	0.07302306989492918	0.07370831429876656	0.07439355870260393	0.07507880310644129	0.08409090909090909	0.08409090909090909	0.08409090909090909	0.1665909090909091	0.1665909090909091	0.1665909090909091	0.1806818181818182	0.1806818181818182	0.1806818181818182	0.1806818181818182	0.18931818181818183	0.18931818181818183	0.18931818181818183	0.22068181818181817	0.22068181818181817	0.22068181818181817	0.23451347647327545	0.23889904065783463	0.2432846048423938	0.24767016902695288	0.2443501598903608	0.25647898583828227	0.26860781178620374	0.25256966651439017
67	67	0.03302286198137172	0.03302286198137172	0.03302286198137172	0.03302286198137172	0.03429297205757832	0.03429297205757832	0.03429297205757832	0.07705334462320068	0.07705334462320068	0.07705334462320068	0.09906858594411516	0.09906858594411516	0.09906858594411516	0.09906858594411516	0.12912785774767147	0.12912785774767147	0.12912785774767147	0.13843880707517267	0.1430458813968232	0.1476529557184738	0.13723039413834626	0.14183746845999687	0.14644454278164748	0.16172734970364097	0.16172734970364097	0.16172734970364097	0.16172734970364097	0.1678662150719729	0.1678662150719729	0.1678662150719729	0.17739204064352243	0.17739204064352243	0.17739204064352243	0.2220575783234547	0.2220575783234547	0.2220575783234547	0.2229043183742591	0.2229043183742591	0.2229043183742591	0.2229043183742591	0.26756985605419137	0.26756985605419137	0.26756985605419137	0.2696824512060727	0.2711099953620771	0.2725375395180815	0.2693080133946617	0.27073555755066614
68	68	0.038788221970554926	0.038788221970554926	0.038788221970554926	0.038788221970554926	0.038788221970554926	0.038788221970554926	0.038788221970554926	0.038788221970554926	0.046149490373725933	0.046149490373725933	0.046149490373725933	0.046149490373725933	0.046149490373725933	0.046149490373725933	0.046149490373725933	0.046149490373725933	0.1327859569648924	0.1327859569648924	0.1327859569648924	0.1327859569648924	0.1327859569648924	0.1327859569648924	0.1327859569648924	0.144960362400906	0.144960362400906	0.144960362400906	0.144960362400906	0.144960362400906	0.144960362400906	0.144960362400906	0.144960362400906	0.15402038505096263	0.15402038505096263	0.15402038505096263	0.15402038505096263	0.15402038505096263	0.15402038505096263	0.15402038505096263	0.15402038505096263	0.1988666435233927	0.2013450605234553	0.20382347752351793	0.20630189452358053	0.2087803115236431	0.2112587285237057	0.21373714552376832	0.19724614010027486	0.19972455710033749
69	69	0.004432951606944958	0.004432951606944958	0.03306243073513114	0.03306243073513114	0.05245659401551533	0.05578130772072405	0.05578130772072405	0.058367196158108606	0.06005925452901744	0.061355911437497794	0.0606207988594617	0.08496490579977835	0.08496490579977835	0.09124492057628371	0.09124492057628371	0.12116734392316217	0.1213520502401182	0.1213520502401182	0.1355744366457333	0.1361285555966014	0.1361285555966014	0.14529333033843023	0.14469187459276434	0.1457527756997028	0.18415219800517177	0.18415219800517177	0.21739933505725895	0.21998522349464353	0.21998522349464353	0.23014407092722572	0.23919468045807166	0.23919468045807166	0.24040130463919154	0.24118096949468418	0.2543832943810296	0.2476336243463345	0.2601286818280542	0.26246767639453267	0.2680088659032139	0.2680088659032139	0.27096416697451053	0.2726265238271149	0.2726265238271149	0.2820465459918729	0.29197149396780725	0.2959793425940192	0.30761212787246167	0.3364922135613421
70	70	0.019876627827278958	0.019876627827278958	0.019876627827278958	0.019876627827278958	0.031528444139821796	0.031528444139821796	0.031528444139821796	0.04660726525017135	0.04660726525017135	0.04660726525017135	0.047292666209732694	0.047292666209732694	0.047292666209732694	0.047292666209732694	0.047292666209732694	0.047292666209732694	0.06991089787525702	0.06991089787525702	0.06991089787525702	0.10950227491122504	0.11501303639513537	0.12052379787904569	0.10889953537392243	0.11441029685783262	0.11992105834174295	0.14599040438656613	0.14599040438656613	0.14599040438656613	0.1706648389307745	0.1706648389307745	0.1706648389307745	0.1706648389307745	0.1973954763536669	0.1973954763536669	0.1973954763536669	0.2446881425633996	0.2446881425633996	0.2446881425633996	0.2577107607950651	0.2577107607950651	0.2577107607950651	0.3040149341636214	0.30467622554169066	0.30533751691975985	0.3059988082978291	0.3066600996758983	0.30732139105396755	0.30545462060129297
71	71	0.004676539360872954	0.004676539360872954	0.010132501948558068	0.019485580670303974	0.020626645829824618	0.020522200506298705	0.027279812938425563	0.03013769810340348	0.041829046505585867	0.04540760440289255	0.057092424972354616	0.055786858428280704	0.06053520394907768	0.06157443491816056	0.061834242660431284	0.08903572160621238	0.08799126837095327	0.09924655754741492	0.1044427123928293	0.10496232787737074	0.10496232787737074	0.1279220211214556	0.13411432323999858	0.13687951318034694	0.1701740711873214	0.17199272538321642	0.19667446089893478	0.21345360212337344	0.21303582082926972	0.22161600415692387	0.22161600415692387	0.2221356196414653	0.24084177708495713	0.2575086395866054	0.2572736376086721	0.2626656274356976	0.2642244738893219	0.2746167835801507	0.288195981205064	0.2880132018888937	0.28964907676861834	0.3016367887763055	0.3200831384775266	0.32813717848791896	0.33463237204468693	0.33927366110886986	0.339116993123581	0.35307872174590804
72	72	0.0019275250578257518	0.0019275250578257518	0.06707787201233616	0.13028810203678357	0.12495108541938672	0.1607555898226677	0.1607555898226677	0.16403238242097148	0.18446414803392444	0.19591015989740526	0.194290651406609	0.20115225317024601	0.21010023130300695	0.21491904394757133	0.23000120107089028	0.23072571802729916	0.2399265022103579	0.2383718902918603	0.27120277563608325	0.2843099460292984	0.30710704641170383	0.32285754136914335	0.3343868533105003	0.3346561256552615	0.3456052428681573	0.35582112567463375	0.3752891287586739	0.3752891287586739	0.37683114880493446	0.3909020817270625	0.4200077101002313	0.4309946029298381	0.4309946029298381	0.46462555646389225	0.46407345129657535	0.4870855821125675	0.48727833461835	0.48727833461835	0.49178622487921486	0.49186952495709074	0.4931635819808371	0.49575944487278334	0.49575944487278334	0.5009637625289128	0.5086738627602159	0.5124552988535584	0.5113142815077701	0.5161912104857364
73	73	0.004489337822671156	0.006734006734006734	0.015908667918718148	0.027216610549943884	0.04780073205533833	0.052749719416386086	0.054486799880434734	0.06972714301022546	0.10549943883277217	0.1311538049393995	0.14113355780022446	0.15347923681257014	0.18845208083064052	0.23007856341189675	0.23316498316498316	0.2393335927674286	0.27581369248035914	0.281986531986532	0.29657687991021325	0.32284599202522135	0.34221049128921815	0.3434343434343434	0.3664421997755331	0.3739051599185602	0.38524130190796857	0.39420587787421957	0.394437112611317	0.4060044893378227	0.42502072652826367	0.4371492704826038	0.44969516493804595	0.4489968783310492	0.4551513882544034	0.4677328843995511	0.4708193041526375	0.47726285749736336	0.4898989898989899	0.4930869273415338	0.5072951739618407	0.5199214365881033	0.5274492552549503	0.5367564534231201	0.5464838220282107	0.547979797979798	0.553030303030303	0.558641975308642	0.5642536475869809	0.5708381977226199
74	74	0.0006453278265358802	0.0006453278265358802	0.0006453278265358802	0.0006453278265358802	0.025684047496128033	0.025684047496128033	0.03549303045947341	0.03549303045947341	0.038977800722767166	0.038977800722767166	0.0640508946383959	0.06719062529996395	0.06426427439209473	0.0674040050536627	0.12790397521941146	0.12790397521941146	0.12971089313371192	0.12971089313371192	0.1390036138358286	0.1390036138358286	0.15100671140939598	0.15100671140939598	0.15550649478678888	0.1582454087681567	0.15612847406884706	0.15940181029048184	0.15922280478281964	0.15975722702308653	0.16959215281362933	0.17914300464636035	0.17914300464636035	0.1821115126484254	0.1821115126484254	0.19514713474445017	0.19514713474445017	0.20921528136293238	0.20921528136293238	0.21672702697794605	0.22567859950241648	0.2173353862757255	0.22628695880019611	0.29659266907589055	0.29659266907589055	0.3012390294269489	0.3012390294269489	0.311564274651523	0.311564274651523	0.3362157976251936
75	75	0.03203101091502601	0.03203101091502601	0.03203101091502601	0.03876364378251556	0.03876364378251556	0.06538814648576967	0.06538814648576967	0.07946546975415689	0.07946546975415689	0.10677430814174924	0.10712237101041266	0.1067563667567666	0.10710442962543001	0.15954299704172192	0.15954299704172192	0.1895338161787208	0.1895338161787208	0.1902478833010303	0.1902478833010303	0.2183005202489034	0.2183005202489034	0.22779817684771922	0.24361017573842908	0.22698312535850715	0.242795124249217	0.2686932571661736	0.2686932571661736	0.2688972763439763	0.2688972763439763	0.28868713659083955	0.28868713659083955	0.3038865653371417	0.3038865653371417	0.3156263824477893	0.3156761057147412	0.31562381939279177	0.3156735426597437	0.34020197898602467	0.34020197898602467	0.3439763337753749	0.3439763337753749	0.3439763337753749	0.3522391104763848	0.3522391104763848	0.35917576252167704	0.35917576252167704	0.40695879684047087	0.43893085749055405
76	76	0.12461278513094903	0.12461278513094903	0.12461278513094903	0.12461278513094903	0.12461278513094903	0.12461278513094903	0.12461278513094903	0.12461278513094903	0.12461278513094903	0.12461278513094903	0.23500422416220784	0.23500422416220784	0.23500422416220784	0.23500422416220784	0.23500422416220784	0.23500422416220784	0.23500422416220784	0.23500422416220784	0.23500422416220784	0.23641227823148409	0.23641227823148409	0.23641227823148409	0.23641227823148409	0.23641227823148409	0.23641227823148409	0.23641227823148409	0.23641227823148409	0.23641227823148409	0.27344410025344973	0.27344410025344973	0.27344410025344973	0.27344410025344973	0.27344410025344973	0.27344410025344973	0.27344410025344973	0.27344410025344973	0.27344410025344973	0.31569704336948046	0.31605507118810044	0.31641309900672043	0.3167711268253404	0.31712915464396046	0.31748718246258045	0.31784521028120044	0.31820323809982043	0.3185612659184404	0.315680769377725	0.316038797196345
77	77	0.0006845798391237378	0.0010268697586856067	0.002567174396714017	0.0035940441553996235	0.029614958241489825	0.03030125813046062	0.04278623994523361	0.044326544583262024	0.04997432825603286	0.0506589080951566	0.06268205652599812	0.06388179129431172	0.06931370871127845	0.07325004278623995	0.09173369844258086	0.09532774259798049	0.11523645955259784	0.1160208022828502	0.13178161903131952	0.13691596782474755	0.13777169262365224	0.14923840492897483	0.1714648890524848	0.17371987440196007	0.1783330480917337	0.1856922813623139	0.18791716583946602	0.19407838439157968	0.19710911222207197	0.2170118090022249	0.22043470819784358	0.22094814307718638	0.24970049632038335	0.2535258871802104	0.2606623739955982	0.27537224028752355	0.28889269211021734	0.2955673455416738	0.3092589423241486	0.3183511258156261	0.3198217684348492	0.32431969878487077	0.33150778709567	0.3352729762108506	0.34400136915967827	0.35341434194762966	0.36273357201891715	0.36618571206193556
78	78	0.0	0.0	0.00667302192564347	0.00667302192564347	0.010867492850333652	0.036796949475691135	0.036796949475691135	0.04575786463298379	0.05014299332697807	0.05014299332697807	0.06482364156339371	0.0854108483312656	0.12208612174312966	0.10347064205680417	0.1336510962821735	0.1336510962821735	0.14127740705433747	0.14223069590085796	0.14223069590085796	0.1569113441372736	0.18398474737845566	0.18398474737845566	0.18646329837940895	0.2029278901657956	0.20507781998649105	0.20398656772901685	0.21868446139180173	0.21868446139180173	0.2217349857006673	0.22535748331744518	0.22535748331744518	0.2388941849380362	0.24080076263107722	0.24080076263107722	0.24880838894184937	0.2709438517659795	0.2780259735282705	0.27443126020953196	0.28045757864632986	0.28045757864632986	0.2859866539561487	0.2974261201143947	0.2974261201143947	0.30238322211630125	0.3063870352716873	0.3063870352716873	0.31858913250714965	0.32355485722224087
79	79	0.0003197953309881676	0.0003197953309881676	0.0003197953309881676	0.03837543971858011	0.03837543971858011	0.03837543971858011	0.13015669971218422	0.13015669971218422	0.13015669971218422	0.13143588103613688	0.13143588103613688	0.18867924528301888	0.18867924528301888	0.18867924528301888	0.1992324912056284	0.1992324912056284	0.1992324912056284	0.20923774613393156	0.20971342160113005	0.20890991574437587	0.20938559121157432	0.2098612666787728	0.24048608890310202	0.24048608890310202	0.24048608890310202	0.24048608890310202	0.24048608890310202	0.2446434282059482	0.2446434282059482	0.2446434282059482	0.25134627406299165	0.25360573253218444	0.2558651910013772	0.2520485381817948	0.2543079966509876	0.28973456987527985	0.28973456987527985	0.28973456987527985	0.33386632555164697	0.33386632555164697	0.33386632555164697	0.3393028461784458	0.3393028461784458	0.3393028461784458	0.350278736181708	0.35301387011809926	0.3483937114417627	0.351128845378154
80	80	0.05861546235472461	0.05861546235472461	0.05861546235472461	0.06265790803436079	0.06265790803436079	0.06265790803436079	0.06467913087417888	0.06467913087417888	0.06467913087417888	0.0833754421424962	0.0833754421424962	0.10459828196058615	0.10459828196058615	0.10459828196058615	0.15007579585649317	0.15007579585649317	0.15007579585649317	0.1639577371445403	0.1643284639468185	0.16469919074909667	0.16405930613146583	0.16443003293374403	0.22182920667003536	0.22182920667003536	0.22182920667003536	0.22334512379989893	0.22334512379989893	0.22334512379989893	0.22558979841095317	0.22725806902120504	0.2243785882418662	0.2260468588521181	0.22771512946236996	0.2612430520464881	0.2612430520464881	0.2612430520464881	0.2764022233451238	0.2764022233451238	0.2764022233451238	0.2931458708397977	0.30834566973320365	0.2835323662272963	0.311707603200439	0.3398828401735811	0.3268566176003818	0.3398320556801186	0.3528074937598554	0.41889843355229917
81	81	0.00494641384995878	0.006870019236053861	0.021434460016488046	0.04012091233855455	0.041220115416323165	0.04746320224369995	0.047794620257097534	0.05193734542456719	0.05962071970183425	0.0615553723550426	0.06347897774113767	0.07871039727353459	0.08929506007641957	0.10112668315471283	0.10277548777136576	0.11211871393239901	0.13410277548777136	0.14453001473429256	0.1555372355042594	0.15865808846375323	0.15906821825533274	0.17092607859302006	0.18494091783456992	0.20502761126324115	0.20598458077692666	0.20719978015938445	0.21324539708711185	0.2159934047815334	0.21819181093707063	0.2217186509629764	0.2539159109645507	0.26119467908379496	0.2629719081806394	0.2830447925254191	0.30605348810554545	0.30937871550663454	0.3138224787029404	0.3267381148667216	0.33745534487496565	0.3426765594943666	0.34652377026655673	0.35031436379479153	0.35311898873316844	0.35940626462899816	0.36145691358689563	0.3726298433635614	0.3811486672162682	0.3907570277880195
82	82	0.01209865053513262	0.01209865053513262	0.01209865053513262	0.01209865053513262	0.04094927873429502	0.04094927873429502	0.04094927873429502	0.05304792926942764	0.05304792926942764	0.05304792926942764	0.05397859469520707	0.05397859469520707	0.05397859469520707	0.08841321544904607	0.08841321544904607	0.08841321544904607	0.09260120986505352	0.09260120986505352	0.09260120986505352	0.12786594676500226	0.13552639886262394	0.14318685096024564	0.15084730305786734	0.1343104540852236	0.1419709061828453	0.149631358280467	0.15495579339227547	0.15495579339227547	0.15495579339227547	0.17310376919497442	0.17310376919497442	0.17310376919497442	0.23825034899953468	0.23825034899953468	0.23825034899953468	0.2764076314564914	0.2764076314564914	0.2764076314564914	0.2889716147045137	0.2889716147045137	0.2889716147045137	0.2889716147045137	0.2964169381107492	0.2964169381107492	0.2964169381107492	0.30208744981304847	0.3045918283834248	0.30709620695380113
83	83	0.03226279513125092	0.03226279513125092	0.03578237278193284	0.03578237278193284	0.0431148262208535	0.06452559026250183	0.06452559026250183	0.0652588356063939	0.0652588356063939	0.07504084434490975	0.07277109996381674	0.07636731833386025	0.09898812142542895	0.09898812142542895	0.10089455931954833	0.10192110280099721	0.10192110280099721	0.10558732952045755	0.11189323947792931	0.11189323947792931	0.13791055291120508	0.16901784181208152	0.14981344617205422	0.17548071785824562	0.17602015061375215	0.17656547880920956	0.17656547880920956	0.19621645402551693	0.20530869628977855	0.20530869628977855	0.22056019944273353	0.225692916849978	0.225692916849978	0.25210596168995725	0.2599277366448019	0.2549910426159246	0.2689543921396099	0.2689543921396099	0.29564452265728114	0.29564452265728114	0.29681771520750844	0.31265581463557707	0.31265581463557707	0.32057486434961135	0.32057486434961135	0.3298137556826514	0.34061567553267147	0.34583019216923455
84	84	0.002041858090862685	0.0023821677726731326	0.0030627871362940277	0.006125574272588055	0.023821677726731324	0.023821677726731324	0.03493988574829229	0.04747320061255743	0.05206738131699847	0.055470478135102946	0.0638080653394589	0.06431852986217458	0.08809916521522038	0.09494640122511486	0.09903011740684023	0.0995405819295559	0.10396460779309172	0.1088990981793432	0.1166569618553888	0.11792927543964499	0.14667347286030288	0.1476944019057342	0.14786455674663945	0.16648154846035518	0.1686585043645999	0.16954519064610102	0.18631955079122	0.19159435085928195	0.1990811638591118	0.20673813169984687	0.2289240998253134	0.2291361520893561	0.23804662242640803	0.2622086098349498	0.2635698485621916	0.28194657137995577	0.2864142047655326	0.28659975049657	0.2930066360387953	0.30202484260677215	0.3054279394248766	0.3118553461539448	0.32151227466240523	0.32442457309518474	0.3345244172196699	0.34116045601497363	0.3432023141058363	0.3505377833527002
85	85	0.00394563787812363	0.00394563787812363	0.00394563787812363	0.00394563787812363	0.021920210434020166	0.021920210434020166	0.021920210434020166	0.021920210434020166	0.02367382726874178	0.02367382726874178	0.02367382726874178	0.06181499342393687	0.06181499342393687	0.06181499342393687	0.06181499342393687	0.06181499342393687	0.06181499342393687	0.06181499342393687	0.06181499342393687	0.07365190705830776	0.07365190705830776	0.07365190705830776	0.15003998510747513	0.15040348608452167	0.15076698706156824	0.15113048803861484	0.15017877638962018	0.15054227736666675	0.1509057783437133	0.15300306882946077	0.15300306882946077	0.15300306882946077	0.15300306882946077	0.16133274879438841	0.16133274879438841	0.16133274879438841	0.16133274879438841	0.16747040771591407	0.16747040771591407	0.16747040771591407	0.1850065760631302	0.1850065760631302	0.1850065760631302	0.1850065760631302	0.1972818939061815	0.1972818939061815	0.1972818939061815	0.1972818939061815
86	86	0.0065252854812398045	0.0065252854812398045	0.0065252854812398045	0.0065252854812398045	0.020880913539967374	0.020880913539967374	0.020880913539967374	0.020880913539967374	0.0730831973898858	0.0730831973898858	0.0730831973898858	0.08123980424143556	0.08123980424143556	0.08123980424143556	0.08123980424143556	0.08515497553017945	0.08515497553017945	0.08515497553017945	0.11860772049480672	0.1277890266995663	0.13697033290432586	0.14615163910908543	0.12270651790764597	0.13188782411240532	0.1410691303171649	0.15203915171288743	0.15203915171288743	0.15203915171288743	0.15203915171288743	0.16150081566068517	0.16150081566068517	0.16150081566068517	0.18205546492659053	0.18205546492659053	0.18205546492659053	0.18205546492659053	0.1898858075040783	0.1898858075040783	0.1898858075040783	0.1898858075040783	0.2199021207177814	0.2199021207177814	0.2199021207177814	0.22482887520801395	0.22492068827006156	0.22501250133210915	0.22510431439415673	0.22486986318214236
87	87	0.009761388286334056	0.009761388286334056	0.009761388286334056	0.03253796095444685	0.03253796095444685	0.05350686912509038	0.05350686912509038	0.0596529284164859	0.0596529284164859	0.09083741193312908	0.10072960609264689	0.09073749078000272	0.10062968493952051	0.10484454085321765	0.10484454085321765	0.13449023861171366	0.13449023861171366	0.17787418655097614	0.17787418655097614	0.18148951554591466	0.18148951554591466	0.2092748631080203	0.2285196772001731	0.2090804710464831	0.22832528513863593	0.2313810556760665	0.2313810556760665	0.23571945046999276	0.23571945046999276	0.23716558206796817	0.23716558206796817	0.23752711496746204	0.23752711496746204	0.24891630967563774	0.24999545812940333	0.24890540918620577	0.24998455763997135	0.2646420824295011	0.2646420824295011	0.274765003615329	0.274765003615329	0.301879971077368	0.301879971077368	0.3065798987707881	0.3065798987707881	0.3583517733279557	0.38587005889897796	0.3600068309733775
[truncated: 152 more columns]
