# Supplementary material for: EEG decoders track memory dynamics
Source: Nat Commun. 2024 Apr 6;15:2981. doi: 10.1038/s41467-024-46926-0 (PMC10998865; doi:10.1038/s41467-024-46926-0)
Supplement: Supplementary file 3 — Source Data [file 41467_2024_46926_MOESM3_ESM.zip › fig5b_auc.csv]

	subject	retce_mean_observed_auc	retce_mean_null_auc
0	0	0.5460843373493975	0.48924811746987956
1	1	0.5005925048141017	0.5039435639164568
2	2	0.5975033762470525	0.5029317818188797
3	3	0.5635401892314045	0.5024423912458034
4	4	0.6799930337861372	0.5001361546499478
5	5	0.6411135613884108	0.4981761868904187
6	6	0.6802045612360529	0.5101432200073736
7	7	0.5719358256122963	0.4975477626948215
8	8	0.5563286112826918	0.5003146827039905
9	9	0.47833836029613386	0.49702186728818204
10	10	0.5848442993470618	0.5004993721747865
11	11	0.47776397607925974	0.4974659709618875
12	12	0.525843632031463	0.5055688087001871
13	13	0.5095191637630662	0.5033861324041813
14	14	0.5416740122622477	0.5065028598852128
15	15	0.6353025630410776	0.4974405261946784
16	16	0.5253246375969555	0.5170619208087617
17	17	0.6289179132799771	0.5121510221789706
18	18	0.5241652398933634	0.4959658278021437
19	19	0.5624337173157798	0.5091689065642713
20	20	0.5807368576491435	0.48559241260806524
21	21	0.628519722907478	0.4913907266203185
22	22	0.5849114862083161	0.5078106559626733
23	23	0.5880641478965392	0.5001681654926636
24	24	0.47512617600940804	0.5015142652391219
25	25	0.6091154957280718	0.4988190013727539
26	26	0.5548520842671448	0.5060194419542806
27	27	0.4571893618328112	0.5057431208156747
28	28	0.49930800734359554	0.5007950854399097
29	29	0.6265197897706231	0.4966566594961743
30	30	0.6247701467642817	0.5087354483248911
31	31	0.6724315123486528	0.49261214551819377
32	32	0.5611150718016615	0.4814112991226666
33	33	0.5980622949892547	0.5007040616870263
34	34	0.5898148263763158	0.5074436050794761
35	35	0.5529950990250976	0.5042782441172423
36	36	0.6870894677236694	0.5133070781426954
37	37	0.666929875178425	0.49844413399337933
38	38	0.5719969666329626	0.4962886417256488
39	39	0.4894932326093799	0.4971828769279194
40	40	0.6098395633732406	0.49836700458169486
41	41	0.5884382963232617	0.5053917243053029
42	42	0.5407649769585253	0.5051972350230415
43	43	0.6217576684545758	0.48946587956754956
44	44	0.5733103647466579	0.4965326373989108
45	45	0.6176142561996063	0.4984683767767939
46	46	0.6562201934868511	0.5121449953961196
47	47	0.4943512191177065	0.49939070397476854
48	48	0.6058353347820009	0.5128539175445507
49	49	0.5313846960456967	0.5082954551726041
50	50	0.5538159596770597	0.5038110865783487
51	51	0.564648753461056	0.49527661904775205
52	52	0.3518835437754357	0.49552514870082426
53	53	0.544470453351168	0.49702005207089284
54	54	0.6679018408559906	0.5150758218372844
55	55	0.5035698548649169	0.4941096017735672
56	56	0.5904531722054381	0.49480785498489427
57	57	0.6513060428849902	0.49657835231353237
58	58	0.5694301930750737	0.5049033137531911
59	59	0.5699224134098084	0.5106409786136676
60	60	0.5041490147304599	0.4883099809553421
61	61	0.588547251563569	0.5058294800071811
62	62	0.574506641366224	0.5052465317309719
63	63	0.698367352405443	0.5208998044573021
64	64	0.575321541688067	0.494811060820065
65	65	0.71269897554236	0.49196885656123235
66	66	0.595345643939394	0.49022580492424245
67	67	0.5894110452535516	0.49926914573337106
68	68	0.30529662862618695	0.4913179501698754
69	69	0.5741238583936212	0.49924015596223903
70	70	0.6395280524821306	0.5079450210516009
71	71	0.630915196828421	0.5010845626088546
72	72	0.680749553232564	0.5068264719418097
73	73	0.7105066257113041	0.5005275218067615
74	74	0.5189448222455628	0.4972948970145799
75	75	0.48921811637306895	0.5041980257832548
76	76	0.5016832646373621	0.4964557359002586
77	77	0.6433504662319953	0.5020553773562336
78	78	0.5297579117089762	0.5072602478551002
79	79	0.5654147579315472	0.5024763787539611
80	80	0.7435866067391825	0.4806090795457566
81	81	0.562776331219272	0.49974155803873876
82	82	0.5964218363498321	0.506304156155862
83	83	0.5304088968641348	0.49724446399765365
84	84	0.6568464120531501	0.5023744334617228
85	85	0.6306470951759691	0.5031681306550182
86	86	0.6216231647634584	0.5162011419249593
87	87	0.6786805267818696	0.4967243494438893
