# Supplementary material for: EEG decoders track memory dynamics
Source: Nat Commun. 2024 Apr 6;15:2981. doi: 10.1038/s41467-024-46926-0 (PMC10998865; doi:10.1038/s41467-024-46926-0)
Supplement: Supplementary file 3 — Source Data [file 41467_2024_46926_MOESM3_ESM.zip › fig5b_heatmap.csv]

ROI	frequency	subj_0	subj_1	subj_2	subj_3	subj_4	subj_5	subj_6	subj_7	subj_8	subj_9	subj_10	subj_11	subj_12	subj_13	subj_14	subj_15	subj_16	subj_17	subj_18	subj_19	subj_20	subj_21	subj_22	subj_23	subj_24	subj_25	subj_26	subj_27	subj_28	subj_29	subj_30	subj_31	subj_32	subj_33	subj_34	subj_35	subj_36	subj_37	subj_38	subj_39	subj_40	subj_41	subj_42	subj_43	subj_44	subj_45	subj_46	subj_47
LAS	4.0	0.8151223477956585	-0.3755049541930498	0.1500977263487373	0.576240566030309	0.4348309276799614	-0.6900392074980761	-0.9574722403482543	0.11254626260991833	-0.4166619276515186	-1.5326579937417115	1.545813112557619	1.2325807933473876	-1.0913406146650428	0.05202974972839236	0.5794743142878894	0.5166494197539018	-0.8640426843924912	-0.33246300543524004	0.236195125772898	0.47016026087605794	0.13290613125179807	-0.6973444975334052	-0.4847128401904861	-0.343245653865634	-0.4147570003570647	0.24960219949166204	-0.08406259586531782	0.3648019693657619	-0.5434236395184394	0.3034011087002248	-0.7576753364791108	0.5998953371607758	0.14166044239539274	-0.627922958320357	-1.4661886506176411	-0.7337762423566395	-0.38501175644985103	-1.1017947685742748	-0.19523498692164457	0.7954808073772422	0.31007734056099007	0.6170742515639631	0.04019867651711313	-0.19843382172995383	-1.1148928296340852	-0.6018002773953152	-0.02617169248834888	0.5496460756464808
LAS	6.0	0.8122429696653697	-0.4372295757951923	0.15132603692851213	0.5663537720477333	0.3812409602973235	-0.6905502246474208	-0.9884738218425954	0.08652962161581934	-0.4055488261847917	-1.5474043148165946	1.6902792023771238	1.2312191486619608	-1.135034050920002	0.05676016247122362	0.545693290427242	0.5235127003849053	-0.919853546324069	-0.32129102495449285	0.21766232801730237	0.48260612150991694	0.1422359310013037	-0.7213624680700301	-0.44940756836931506	-0.3231492933311878	-0.4305763917157579	0.2767776311197507	-0.090953470221965	0.35793530245592314	-0.5823809420760657	0.2878080490940307	-0.7817974540728384	0.639812458722724	0.1200216273372361	-0.641953262978582	-1.4884423275913916	-0.7735108632958972	-0.4410639339784873	-1.1585879529120717	-0.2241547601881414	0.8028892890715353	0.3318923959483764	0.6826155839200829	0.028681241910953358	-0.24862796115076885	-1.1470762246403026	-0.5489002358877719	-0.050970536859695596	0.4493021046787352
LAS	8.0	0.8354235720641842	-0.4630413893492185	0.13450666308038053	0.5867282371073568	0.35294723017178276	-0.7073142744664734	-1.0445351925326223	0.060438858645108014	-0.41383133144888395	-1.587604289868032	1.7553655432154007	1.262361071124621	-1.2155795610715479	0.056331858356652116	0.5460738496622166	0.542586843970875	-0.9657201805515243	-0.3109536238107396	0.1902256621304515	0.5071346427974898	0.14913300016474437	-0.7687871224065328	-0.4158720175169606	-0.308302913901258	-0.4511391835733595	0.31316008690386876	-0.0930890825823256	0.35111146523254133	-0.6201690636945149	0.2940335979378039	-0.8175073675547458	0.7074702640423529	0.09931799461272939	-0.6681450883692397	-1.4964682529436824	-0.8069648123537427	-0.4883642261291792	-1.2168610328849865	-0.2571298188139951	0.8213217770002309	0.36158307035807785	0.7133714519219662	0.029986249363924647	-0.27520113772186805	-1.174863358906123	-0.48866426092272536	-0.07238750545625457	0.4048777685210378
LAS	10.0	0.7509640828346428	-0.48203570661011347	-0.053973848453224824	0.542970538897363	0.12150862758924678	-0.5751950937408198	-1.1379594454059756	-0.1743001834109021	-0.3556001880844833	-1.2254142886184678	1.8458862572246626	1.1731159618057905	-1.1417614220527732	0.05423636212939937	0.4281020106182165	0.5185755338723431	-0.909664407123855	-0.1696703178151661	0.09009708157167975	0.5430260763313932	0.13585728926970655	-0.9687692980654968	-0.042332920166063326	-0.08295195233273878	-0.5148221124156017	0.5179593183683082	-0.071716834953177	0.15800636334606064	-0.6600705921499728	0.1764576119929817	-0.8128355721596663	0.8302380565239367	-0.09595666233494618	-0.557033601938027	-1.1256805003896528	-0.7611226446787988	-0.6252833622248123	-1.1939757044958703	-0.39726041442690396	0.7278699569841459	0.4059497858172334	0.6653042960755404	0.03562775538742682	-0.4075511954257266	-1.0201611089938236	-0.038144690429522184	-0.23042310456529563	0.0896304108917614
LAS	12.0	0.6727776107285021	-0.6143105133850728	-0.08882712517187173	0.43784609481743875	-0.10245050969219441	-0.3591277513569988	-1.0828336709495516	-0.3514618477149765	-0.2740977657859092	-0.9242960919748209	1.8643223545933492	1.1566663564407789	-1.388507876214302	0.06715464890500476	0.09356435405168496	0.4095052287060929	-1.130925760768961	-0.039458987422981796	-0.020716116407545778	0.5191185756170356	0.19030995188303365	-0.9629101344105359	0.18600960960828486	0.05941209375435336	-0.5371826095454518	0.609776581838888	-0.058180158653133744	0.07681182999514255	-0.7699446762549114	0.07236326902118154	-0.7148734710606348	0.7657500488470281	-0.13013810069362505	-0.3881403703780294	-0.9202646548866177	-0.7341816811597598	-0.6639643823627075	-1.0843406719267499	-0.5994679331862662	0.6783274182386608	0.4622188139715184	0.6207517689061277	0.029986398493261023	-0.4962262734114248	-0.9376090136733861	0.4133805333516929	-0.2986496316353152	-0.10227180138551172
LAS	14.0	0.6488291619413927	-0.7496975729716826	-0.12113651720319678	0.34365509578278536	-0.29116064201285063	-0.09790398736652807	-1.013922129120362	-0.42714184128945293	-0.23412346985904658	-0.7404239450405922	1.9056639071922195	1.1737281284318237	-1.5461667107843038	0.0946913812283454	-0.2853688162211235	0.21456653801950534	-1.407819425950334	0.06742230968840977	-0.1536173367352006	0.47345674970584894	0.2429124200882416	-0.8809281892715892	0.2993230507434665	0.16245023996234692	-0.621871810520535	0.6640680650244416	-0.07751117788808917	0.12682338070309188	-0.9674662472941554	-0.011875843662646768	-0.5291366559368652	0.6863554889969381	-0.10708246941667521	-0.375744952748204	-0.805494633145296	-0.7656160291079765	-0.6789718182701717	-1.0018601059164711	-0.83666082904911	0.6866707266754227	0.5516149347004775	0.6009769286740171	-0.009054797050271695	-0.49099251541545436	-0.9022275213848843	0.7255659201395187	-0.42465985498010334	-0.18973867009802192
LAS	16.0	0.6291597386968025	-0.7651416117210348	-0.14402802969914993	0.35160817781639386	-0.3657039743802006	0.08554890512631884	-0.9039652772128984	-0.3605758579657703	-0.4765593775368341	-0.5886614795946852	1.9125825828490264	1.149942729148902	-1.8159281096650723	0.1640948646659516	-0.4730589651929365	0.06525583294819573	-1.5158230073976	0.09666648578699462	-0.32268588736765985	0.4066479878899442	0.2739637351421017	-0.8711431490749746	0.27648244069660793	0.19893943409313133	-0.6245224875756833	0.7149651713828967	-0.09511159576844855	0.23174573319063935	-1.0063948703965477	-0.03219711756404886	-0.30414562059784817	0.5318856757646114	0.05262577582749285	-0.4640676037599049	-0.7592276695250324	-0.7914624936998463	-0.6819907296817201	-0.9228051537923817	-1.0723302103361738	0.7678162662885766	0.6890994961457025	0.5951248677368286	-0.030107301483408497	-0.3581393310231814	-0.8730753138343039	0.9845375652898946	-0.5072704108866154	-0.009339897949763566
LAS	18.0	0.5622142289224707	-0.726887322044411	-0.07437750407977814	0.385952051064148	-0.23894262215740172	0.2289349649756137	-0.7369570589319563	-0.3122286586776196	-0.39056460600568116	-1.2927233341228452	1.7867223537034016	1.0755602424855943	-1.8375731541542737	0.21771996710475736	-0.5211525968097483	-0.05302674955754177	-1.5910486166265467	0.07646153392628277	-0.38411527840473847	0.31595198828678067	0.3122475470918449	-0.8166675198570819	-0.07872717545514755	0.24929843031159843	-0.579008364488114	0.7732799686458722	-0.03842458015919305	0.35544715468032023	-0.9032019893275693	0.08358000438590121	-0.15122514376128326	0.4520549648076749	0.3153108723770115	-0.43455219935465916	-0.7320328769515689	-0.7089177194173861	-0.6248250088780248	-0.7009877645245893	-1.0939652817909995	1.2608038694524273	0.7960641582674659	0.6298852803816284	0.0014521630886883278	-0.23982130045356836	-0.8240363859731272	1.3236896283496884	-0.3752518119320367	-0.10024118323440859
LAS	20.0	0.501773099595684	-0.5921174251344797	-0.16641478585992187	0.3949642679470929	-0.15207615203341282	0.5134139307544491	-0.6660267070872335	-0.14856743447701407	-0.28197960278444223	-1.7883137143067753	1.0644926644977315	1.0520325746194907	-1.6784236344135866	0.2903648646118718	-0.5360558215924704	-0.15534623822862986	-1.5749590613604043	-0.0658958742792709	-0.3651861494857443	0.319199497967452	0.3421484859730294	-0.8608219138921235	-0.34831134723886287	0.35067940524388	-0.47369899706503343	0.7400577101185271	0.02868205728996128	0.5093965006257445	-0.8775227661597138	0.17924070831886266	0.06835429715087801	0.43439624601893856	0.3085378686710697	-0.3337103691094258	-0.6665900012725973	-0.6713657700338806	-0.43824207092051626	-0.5751420544233473	-1.0766883352617929	1.4201153521281957	0.8804483727579229	0.5402701699792755	0.10067849523161869	-0.10693687546763836	-0.7654356177839572	1.5465556025156233	-0.28569841304197197	-0.7945047071942857
LAS	22.0	0.4469572027737204	-0.5818584412405922	-0.21860537812765166	0.4031751201517833	-0.1713924457326282	0.643644028399812	-0.7038581190320669	-0.0993229649808879	-0.19456031181116934	-1.8339997546253508	0.4985910223729517	1.0703276110266737	-1.6719443109451326	0.3684285216081051	-0.5287352374742768	-0.19510919537451837	-1.538861317260357	-0.13604281575825528	-0.31573874054826956	0.338070937242983	0.3355752700116024	-0.9119120057499123	-0.3959825358893397	0.41754044797040135	-0.37031152249214294	0.7675361492867175	0.06096241871033	0.6520807060545266	-0.7832881641647973	0.23061719508552822	0.20442529962697004	0.4297021263320962	0.3509400862819536	-0.24812452835231996	-0.7274766461938893	-0.6536727884808132	-0.37525362632471115	-0.5044282504492807	-1.0986046111695613	1.4873846010711267	0.9355288026648751	0.5391924899854493	0.1647980386976838	-0.012586346216990165	-0.7128806118652569	1.6207393789029494	-0.21730600309408613	-0.990148062809707
LAS	24.0	0.4344498601076609	-0.5670951138612387	-0.22778330323977689	0.36892345239636576	-0.15486690679177892	0.7553719900957965	-0.7401207996563437	-0.04118940706982329	-0.09759841619288581	-1.8730170392464214	0.3156629652735154	1.10275015474762	-1.615549571760839	0.4400999773775626	-0.46767588033505403	-0.23844062124647838	-1.4552401431696917	-0.16284312306886747	-0.2324288745730964	0.38718720728903955	0.3619678041769308	-0.9763720186414474	-0.44867075635565573	0.4747813764815792	-0.281672566078855	0.7823230237238379	0.10694927860233941	0.7332384559943517	-0.6488644696865652	0.3255785196352761	0.2906153903227662	0.41032031830998383	0.4256692208964462	-0.107213979363247	-0.694454168940934	-0.6189773499680932	-0.35620675228761245	-0.4733033636669405	-1.087052193845107	1.5360215141042686	0.9831824670362287	0.5600160144457672	0.20979536124393736	0.059814368178328615	-0.7097617454461367	1.679361255745122	-0.13072857797450105	-1.0433307436539319
LAS	26.0	0.47305211268571395	-0.49291871952154726	-0.18001360776764894	0.3462886339220896	-0.09486307016436332	0.7942242526475508	-0.8139351200646292	0.05098859491567494	-0.01310127091340326	-1.9250240989087044	0.14741590482712816	1.1282520949192387	-1.4557181248398945	0.4989292655474952	-0.42382214728324913	-0.2170969060379515	-1.3471439611883285	-0.1432529417237403	-0.11553141582567693	0.4884149792374898	0.3762842579908981	-0.9629548450206752	-0.4964722015015402	0.5153589902421759	-0.2139593607991866	0.7742452986491367	0.16562104766594318	0.756590256353677	-0.5108702344141771	0.48057979954878766	0.35911548177603453	0.36888902255072525	0.5891023013891792	0.048159689766117016	-0.5539919914687006	-0.571175158617961	-0.33362469071776024	-0.43098834656836077	-1.0421881010637635	1.5903545389390796	1.049940971465846	0.5839803874925359	0.25595233961984454	0.13779333617920467	-0.6484920273566641	1.7424005870378985	-0.026951992968883207	-1.038892532269803
LAS	32.0	0.5712421019274956	-0.10588666501723457	0.07183229891664815	0.3142098893538651	0.1806258327625245	0.7228131289888732	-0.9002231783923745	0.3295356751293195	0.25076261852351406	-2.3141600458132072	-0.1784656609900164	1.2453280780335445	-1.1389998881004482	0.6425215759785365	-0.15787141332026494	-0.02826641356232223	-0.9485856325208468	-0.12537843684110841	0.24855400663755356	0.8355542865758588	0.4991047790609478	-0.7840714518663778	-0.6273075007999689	0.5735219996410754	-0.011421611648111197	0.6920001020553269	0.30826152687845926	0.7434560509266059	-0.26364588985135046	0.9245101254841057	0.510430843645422	0.4395487327390457	1.0372187343722152	0.43787519482715465	-0.3660456605780046	-0.4374153764452636	-0.2094506574467599	-0.2670794571408333	-0.6736037730040175	1.734712259731761	1.2365639602871554	0.7365257367110165	0.41889392545224213	0.3123300525889448	-0.5131985924883941	1.8813787991355186	0.27984903279421774	-0.9190096721785317
LAS	38.0	0.6023772671926038	0.1710348810493019	0.22666150193728365	0.36601969187077266	0.386368255684912	0.6109299199837693	-0.933240617640253	0.42719977122152386	0.3590094200113671	-2.4783349176418694	-0.25711040191116236	1.288245941409868	-0.918993551194515	0.7272763049407253	0.049431353857209516	0.30059128236792737	-0.5979393499110889	0.03601834706783175	0.46005544094310885	0.9774463784822662	0.6769541014928568	-0.45105123700683414	-0.6422208780524764	0.5629482179703126	0.09125772443910993	0.7001852325833047	0.4166464424432369	0.7052106852920278	-0.06855146721984258	1.1011159598408518	0.614975526778628	0.5440364409682984	1.2805605557526836	0.6593180418067075	-0.27876386011056054	-0.3502295366651309	-0.11007029268366449	-0.09666615094788161	-0.360207882724097	1.798652911806599	1.4246633549743555	0.777754253828094	0.5095149804355039	0.4138541112265983	-0.43225646441936433	2.026675256521926	0.4775623338809578	-0.32394736209116803
LAS	44.0	0.5734185677636312	0.37643699167049427	0.29147304445734395	0.39266328079100354	0.5113882354462894	0.5399446883239446	-0.9073625581330228	0.44288703102129634	0.43652101772332746	-2.5313725776982694	-0.33376327240140263	1.2602320644473264	-0.8679634343383802	0.7761736817345832	0.11253554431024126	0.4501467335427792	-0.5844649995614709	0.21289059381458517	0.5721305147484179	1.0295701428700548	0.8189063204322746	-0.3092693135509538	-0.5803082680017118	0.5342607935505532	0.15215861668957004	0.7216797632894875	0.5107801829898909	0.7401076803248702	0.09217968962048953	1.2357168789093134	0.632210772277197	0.7753498664635808	1.371839926020662	0.7189088904783176	-0.21584139202255648	-0.34139119234660426	0.009036035936721516	0.022471430688454416	-0.2590611827907878	1.8424529996337404	1.552792737667199	0.7922545751841876	0.542049861284075	0.4602355856263211	-0.37003988555056455	2.131847455042353	0.5950176152962899	-0.19639788582878553
LAS	50.0	0.5831410941307987	0.44660022374286407	0.3302865775764029	0.3975639852372342	0.583945060568888	0.5436617982322176	-0.914704596136785	0.4296984902499542	0.508115415938588	-2.5392543400540637	-0.3654957511148974	1.2462959851319082	-0.7379477141148073	0.769255223629374	0.212766278989745	0.5279824221975826	-0.5198449569737293	0.2545285505717628	0.6140822940339933	1.0838973568308534	0.8530239290135614	-0.2989858760981589	-0.4919360267860409	0.531563988003893	0.2540694799145737	0.7230503125876773	0.5933601571050885	0.758971676744383	0.22113188183562207	1.3531881297399326	0.6495528921114556	0.8133527133049006	1.352209820626066	0.7254489192386174	-0.1282169008719631	-0.31257745738743686	0.015271443124466776	0.09850609287412022	-0.2479825448086225	1.8725284251320746	1.550978167311664	0.825986993373856	0.553013072264422	0.49448631847889	-0.3148279548013012	2.164408361785675	0.6835845429713201	-0.1384659394699835
LAS	56.0	0.5867894845646003	0.37476453113547403	0.36325877543546486	0.42481111678505107	0.5711687605546737	0.5701699354883469	-0.8213183567027871	0.4062693421881401	0.5183483094766886	-2.3977509251289555	-0.32183151910149804	1.2477682961271186	-0.6194543849903491	0.7241983882527426	0.2581566844781312	0.5594560165710902	-0.4621341781155751	0.22776928084911915	0.5433259226696275	1.0363163308770287	0.7994177382071996	-0.2957931235408027	-0.4387786551150418	0.4898984823760179	0.28773582532597386	0.7285994472666806	0.59757827339473	0.686536103670672	0.2052909085475473	1.3281574473688431	0.6109931200272528	0.8195103518437984	1.3085790260364545	0.6579054781849858	-0.07869899094462707	-0.304420032528433	-0.033238888008083084	0.11770900789148157	-0.2395510841129513	1.8426445995158782	1.448093214594814	0.8000099183821002	0.5521309078689988	0.4910552552763271	-0.328084075003003	2.046899763070514	0.7042588850804543	-0.0982554889593509
LAS	62.0	0.6002681299263344	0.5019022056528536	0.3384354285254817	0.5271218443052952	0.5889293912914687	0.6208625499646283	-0.8749729296110715	0.4147415485708787	0.5980096837696323	-2.4391191514456376	-0.3067312054187864	1.2989795284006713	-0.6141627822955031	0.7252358361279123	0.2477970042428799	0.5945479228413574	-0.35776536882928506	0.1959495719920001	0.6171126104446077	1.007216980095547	0.7493025442626725	-0.2741569379182942	-0.3319026710695899	0.4626912237288809	0.3853871003238477	0.6688229338775169	0.680361373634611	0.6421257627942702	0.3029890630587646	1.3703883036664948	0.632335395186172	0.9299750208542726	1.3318671432830835	0.6495172662097808	-0.017135205964720675	-0.2871922809754524	-0.03972745091518914	0.05630907502234459	-0.15863537953873996	1.8516232670198352	1.5590180605155095	0.8516510667087333	0.596486409213491	0.47333680826630803	-0.29194071154262785	2.040323323100318	0.7971601605713735	0.05887154010213282
LAS	68.0	0.6272932162618963	0.7165224455468672	0.38122528440843	0.551414358227469	0.6274800999381159	0.6772179835794269	-0.8201027979176762	0.4340062501489452	0.7870146738605021	-2.462647925708428	-0.34666409151229777	1.3562714288474464	-0.6501181457543911	0.7774497384017197	0.31734131057996534	0.6710963065195055	-0.3341262730231825	0.2071257160909903	0.7779173539051355	0.9831120577371427	0.8055741768065726	-0.19222792266368957	-0.268868191075084	0.51401000742675	0.49941473876905124	0.6330512670868925	0.7797553287152111	0.6573813439805027	0.37617616707062496	1.4182681786504525	0.6524261520032465	1.0039839444917837	1.3428517093091206	0.6653894350156434	0.04522578181623251	-0.26698054357277823	-0.0059319851445830424	-0.006064149939597701	-0.12872279371943893	1.8841285527072142	1.6779385818782961	0.9125214825685914	0.653796446401127	0.461128387394217	-0.26377903588850227	2.1119714768648974	0.8484579470689536	0.12837258144426295
LAS	74.0	0.6399556048615016	0.8043177494074175	0.390885555978947	0.5165384741910879	0.6320828993249353	0.6656957139006863	-0.7713832268472565	0.4678502286764374	0.8993432033149806	-2.4353126783342893	-0.35818596911230854	1.3725925191813393	-0.71733790651051	0.7887475541010468	0.39123074522358364	0.7285433670647988	-0.31629030022847415	0.22513130651748317	0.8632801434566076	0.9216627341251655	0.9027525492039851	-0.08567289145617821	-0.23795452822383775	0.5510431915312993	0.6133524180942134	0.6083308785973689	0.8559863050800527	0.6909931006563816	0.45440533860645715	1.4469685094190483	0.6298824928588609	1.000061744487624	1.319978704396129	0.707780640957652	0.06068545390138628	-0.2333834067451616	-0.009154891548894067	-0.052865900421246365	-0.17588075038946183	1.8888748390392438	1.6876775439306666	0.9544164457876472	0.6946562641918896	0.4464360220373483	-0.21182332796924108	2.19986101158729	0.8729187767876359	0.13295751494929073
LAS	80.0	0.6906926311877424	0.8302313835443219	0.3860929502069931	0.49466276422593486	0.6285022228893169	0.6065651419480547	-0.7161224096678752	0.46251664936878134	0.9340142671552009	-2.3594802874813188	-0.41180086674538524	1.3490245082541352	-0.7250089335102297	0.7937621521113865	0.46979665079417066	0.7438819167663971	-0.34491713729619106	0.22471607173019972	0.8700159295107276	0.8706872172712589	1.0198556892551307	-0.058648054597417267	-0.23565459659595023	0.5660910397282527	0.7045511503456229	0.6021100905041598	0.9050566230493918	0.7013466547805872	0.5750436314500657	1.4487218943684177	0.5846219434818618	1.0061196536453694	1.2988754946702534	0.7276452236619748	0.0758136901557209	-0.22281437077072916	-0.08522678115780158	-0.07710102522973232	-0.1753638470742521	1.895491327324038	1.679838893341312	0.9793958447005131	0.7194144798580054	0.43792892892124646	-0.2142957952077227	2.2992747861884153	0.8732570775222468	0.11828015216941583
LAS	86.0	0.7587227853171434	0.826790991824053	0.4099352284140318	0.4473635264669751	0.6468311824864813	0.5973309166770516	-0.7481904172483878	0.4486867995490015	0.9913882530842272	-2.4203970814451767	-0.4528819220929143	1.314994122502989	-0.6611985452797227	0.7623912585679166	0.5324752295006597	0.7083109165538389	-0.3930764253631115	0.2262243208266043	0.8721846984321743	0.8530271861285648	1.0369852138018238	-0.12094030054042179	-0.16282505183613596	0.5504995244933623	0.7625616053392509	0.5853806088493	0.9405381484397924	0.6988576742775888	0.7282136742990704	1.4418063733795898	0.6208682026756052	1.006498877184566	1.2382407771924242	0.6740604051686351	0.09603161463865488	-0.19710576779071876	-0.1842263755439803	-0.012806535231883145	-0.13822791140435867	1.8781344849584127	1.6754778228871956	0.9699244451855993	0.7071532444865702	0.46327158942812063	-0.21948304113622322	2.3989153527140643	0.8788597026268361	0.10607728301497804
LAS	92.0	0.7951741607156638	0.8164029530258281	0.4395858353160637	0.43277499461921043	0.6625265025858404	0.6165844887128683	-0.8603507383629125	0.38672110480004973	1.0284209565717728	-2.4702780894311025	-0.4719446102921299	1.3052544708874605	-0.5473418445432308	0.7283285438462314	0.5017618872762679	0.6668049585558598	-0.38469169861726504	0.2652147805899451	0.8449562395440999	0.891969606605762	1.006452125898962	-0.1934697084179937	-0.058404406240184024	0.562911258234873	0.7373986639997604	0.5487802863396596	0.9517801383596206	0.6964831917321856	0.8956440920512991	1.4707082503129907	0.6591322907658368	1.0237582780680912	1.1981780628212444	0.6351992823388795	0.12396149391559849	-0.1807662894693406	-0.24691964724480417	0.023650693852329343	-0.08082539071567023	1.8990400768094888	1.7020373570128846	0.9472646913219421	0.7077931288069904	0.49505949311927483	-0.2203507918042394	2.448747020668835	0.8825951558285124	0.10898554364890618
LAS	98.0	0.8135443979527456	0.846128776070847	0.44422691729639185	0.4918576740775778	0.6669042753913097	0.6067652736674891	-0.9947840102237954	0.3533388475735162	1.101213097742267	-2.455733513965196	-0.4861546597968374	1.3131983762010397	-0.48330207562082833	0.7397719676788103	0.4595718501929342	0.6402110224240668	-0.3562878571158646	0.3158244970946704	0.8403521994385468	0.9137290149082922	1.0243001498139257	-0.197202496409975	-0.016423267126621455	0.5827671635524982	0.6622610311243832	0.5262468927529076	0.9576116030193506	0.7001651429897723	1.0084768291361845	1.5194590392095706	0.7070641738119252	1.0409485925394018	1.1991944910407473	0.5792531198963818	0.13297390758310965	-0.15546576026722056	-0.2578983350097621	0.024608722007404184	-0.06394995827899382	1.9213059673326944	1.7157943248879541	0.9423995801783823	0.7390927583919702	0.5195463944861446	-0.23863588841062824	2.4680739586524427	0.8815943484293491	0.1089024188131719
LAS	104.0	0.8196535988595015	0.9141216715371838	0.42913871946792065	0.6402039682711497	0.6379856230043882	0.6225237302495122	-1.018398088576562	0.32759514837845033	1.136497316747543	-2.335754764425571	-0.5471891496505437	1.3032602856387527	-0.5261040297097398	0.7536066281886447	0.40037526261424733	0.6133482123589437	-0.31370484809615523	0.3515848702111656	0.8319814353196223	0.8948923325898142	1.074271894884922	-0.21103413043760214	-0.026180436331547607	0.6018602875183922	0.6078684850099584	0.5243190367110196	0.9402307987284398	0.7257675351709849	1.030415358701215	1.5631932174807364	0.7341081493175315	1.0773659609051498	1.2084738621210729	0.5296948772383228	0.11461897343125782	-0.15158150051276276	-0.2129815546094446	-0.017585341347401386	-0.09832572627728219	1.936882270092514	1.703028561152905	0.9480016374364886	0.7507066764407813	0.5415268306104464	-0.266035825329531	2.488981623036662	0.8957578239868927	0.15268621322786444
LAS	110.0	0.8351568932053864	0.9109028832853424	0.47303999000285735	0.7293550293667813	0.5971211859508075	0.684459698338941	-0.9425512873242993	0.28868513686078723	1.1157656393893336	-2.244227650829821	-0.6312837059601973	1.3285039351443253	-0.5742104935761992	0.7362051287408533	0.26600901662618104	0.5773156834913754	-0.283190430086662	0.26793698940388044	0.6299995195815515	0.746516990587719	0.9094452025887573	-0.27043815567639135	-0.27019536728803695	0.45708055319876256	0.5505054028014419	0.5254677345135216	0.8296331584997584	0.732584969447014	1.0382867123129502	1.5701939122520432	0.7647599595120311	1.1482246259389686	1.1966452623815034	0.4895931894259525	0.09382845974490792	-0.14996017560069586	-0.22452916226913885	-0.070757519035984	-0.133692562463929	1.945625767117264	1.7220763003024497	0.9590520210150858	0.7488244989845041	0.530201197355525	-0.23378110549070294	2.4953801675437655	0.9089882146277376	0.19158166963487538
LAS	116.0	0.6505024265619194	0.7437867827046521	0.43284420545684155	0.6526438656532052	0.38311016445814744	0.7142723733764689	-1.2484135366854097	0.0841787806837672	1.0521385412619764	-2.331229721835146	-0.6509928068743234	1.3794803551122696	-0.06700713398768242	0.5759096383832186	-0.2193828430968691	0.29550642864869886	-0.254351091383541	-0.30190397438437017	0.06391374308518961	0.4395413016172638	0.36404329843909444	-0.7576248596331379	-1.2375907457551385	-0.17507717252504515	0.15586378323704583	0.3564535771358704	0.03639871464749642	0.538395238281057	1.0483126840711345	1.5850393906467064	0.7388147932970448	1.2692783368263525	1.1616329935026257	0.44016145867089457	0.10810555199578666	-0.12454853126447879	-0.22266928661976468	-0.13384898284103652	-0.1720320416716327	1.9021882883445405	1.7188202592565507	0.9486769780571378	0.7436094371272601	0.5079267682374993	-0.18975814599214114	2.508160230502671	0.9034450997920278	0.2138023713908731
LAS	122.0	0.6166236063193796	0.5981266425534277	0.4168273862146826	0.6177265568526321	0.3651785039394041	0.7624112409801921	-1.2380974560450375	0.077220426550604	1.0527078254823434	-2.385366895752206	-0.5366964554066476	1.4509537687157754	-0.06792677259518373	0.530456117223963	-0.23049700310584384	0.2831358660371673	-0.2631643547034244	-0.3269955698786982	0.07020839139795722	0.4315116372994979	0.34934633873112747	-0.7602890993946019	-1.2416348888375925	-0.1914432205474055	0.18389707651911494	0.34982208657085806	0.023989564851601555	0.5403008430013745	1.0600367701606173	1.5691294179462179	0.6811118324406393	1.3116658316971197	1.1167422491507193	0.397335384474475	0.1538846349357033	-0.11975966898558082	-0.2627494458119675	-0.14965562797621706	-0.15354589881934894	1.8841038877463612	1.7072282122009226	0.9433431375466675	0.749643249899652	0.4702910199744531	-0.1839049818843769	2.563783788788018	0.881932211478052	0.22643905754862748
LAS	128.0	0.7469927176215111	0.6108599907394164	0.42766849960221626	0.6582888069353905	0.49110354814987744	0.80580205697376	-0.9766039402801239	0.2252943527847345	1.0707090028824278	-2.381679273642395	-0.5206221005840611	1.4562002663156224	-0.41689830832847863	0.6233564462204425	-0.09961118403320703	0.43423763775368585	-0.20102611359751554	0.014893266401557994	0.22951355364982878	0.5541727314703296	0.5255623820935746	-0.5714793528936918	-0.9394379590043981	0.043179459012652195	0.5096929927138667	0.47830353248991375	0.42530534592146896	0.6913636147579879	1.069706457561155	1.540966472881661	0.6709239853845297	1.2858430146109976	1.0854093500035076	0.36004098259166456	0.13713826899317605	-0.14319055154441976	-0.2888090195390506	-0.1312917965638246	-0.12676725320598423	1.898631349799718	1.6897082998067465	0.9407182484621301	0.7394475848461769	0.46511023215065905	-0.17830390465425885	2.529692041956076	0.8781983376545844	0.22451164559302678
LAI	4.0	0.9097682555509674	-0.24597881860968207	0.16111025831319545	0.6150009667954578	0.4889473552572641	-0.708488934417992	-1.0577810584605072	0.12327567536712859	-0.532931964656349	-1.6824882849328076	0.9611681876818619	0.9864552375144129	-1.1556763360000786	0.04086652458491497	0.6198874711748968	0.6400015115968872	-1.300709119995629	-0.5084705230030958	0.36555990431231905	0.5073316791760502	0.14989494400613632	-0.6869441496775883	-0.6145621298037274	-0.48996074171809717	-0.38742435026304467	0.3035413754419422	-0.12454156610943201	0.04240004461297712	-0.5427761856442691	0.2551087807424745	-0.8443564355114482	0.542911679492246	0.20256081126685518	-0.734929845572073	-1.6363591439128924	-0.8715238476498277	-0.3692810240430337	-1.1311900747060262	-0.036671288063727596	0.9153477795029638	0.33578643831638505	0.6711968512189667	-0.09663070978520924	-0.0746717104711404	-1.2738784023742455	-0.7821374557940171	-0.058536325435591174	0.8936345845476985
LAI	6.0	0.9134020297574942	-0.3071435896172798	0.16106870295022344	0.6093567103737989	0.4541478048296534	-0.7195847451010519	-1.0695367035030703	0.10677441928785823	-0.5347647331812394	-1.7276991814098284	1.047529516637577	0.976546813332536	-1.2036275358550284	0.04222293157301625	0.5914000579286425	0.6459900160822435	-1.334322900863966	-0.506164072398214	0.34964977819804155	0.5208615020221516	0.15800771245597542	-0.7135753975494137	-0.6175750504997818	-0.4795463940995175	-0.4003067092030033	0.3184196465558206	-0.13597843504031173	0.03449234354913163	-0.56260843144189	0.2567994436366754	-0.8515064869184054	0.56810712302697	0.18028730955619568	-0.7516284464848232	-1.6529305262257814	-0.8945193874352142	-0.4124794510140739	-1.1804629905638802	-0.05174333889693421	0.9382113589655309	0.3473131411125852	0.7466374300762746	-0.10919843718796274	-0.10263320295012432	-1.2981430190257353	-0.7459884869227038	-0.07031056432417893	0.8104469419199215
LAI	8.0	0.9375960580711451	-0.3258072442323872	0.15163617728692666	0.6341477285622655	0.4413489565979973	-0.7397658728359513	-1.110044204852103	0.08742085913686291	-0.54784504254494	-1.8036296619522234	1.0934684537325297	1.0061474960202001	-1.2770819141236813	0.04230271459612489	0.6026654939844734	0.6704086648717719	-1.3902694976128378	-0.5000373456144948	0.3357046354283435	0.5475469067441139	0.16575013047146636	-0.7601223370168426	-0.6029281482360378	-0.4684784033770771	-0.4196151400325346	0.3470035699455761	-0.146377409133104	0.029637022551861087	-0.5799989771155899	0.27304508654128895	-0.871084760560998	0.6262285249771082	0.16739218497497668	-0.774700205016467	-1.6687155786353316	-0.9227731755122702	-0.4496982497421586	-1.2426231905887746	-0.06574344628316263	0.966210936161751	0.37791291728772985	0.7888911434492328	-0.11177139301623129	-0.12399434398212773	-1.325922193441773	-0.7070187879693203	-0.07953317586436014	0.7890771803413672
LAI	10.0	0.8983546252450897	-0.37770250315061266	0.02569144535400179	0.6443696823448695	0.2570470161086199	-0.7463396156330939	-1.1616260075707032	-0.10395053721842348	-0.562749766127692	-1.8218815433396671	1.1810566696255986	0.9840002713737509	-1.3502031448334912	0.035972152688977944	0.5625350581020242	0.6733502807767414	-1.4421476817703647	-0.3585970241291667	0.2602416648707152	0.6099727002721529	0.16777100116409632	-0.9693348742328132	-0.288414075815389	-0.23658660220897296	-0.4926647620880292	0.48841168686197406	-0.20186866587749122	-0.06848827452085136	-0.569855925402216	0.2596879247442052	-0.8006331410702542	0.7734111382098912	-0.03841219825493719	-0.7790830181233301	-1.3704134909535466	-0.9096300477076678	-0.5751375722438296	-1.3730520690415855	-0.13800638977458127	0.9078071407518049	0.43275594620506824	0.7924036115487596	-0.10478784463669176	-0.32190819424581785	-1.2406906943563027	-0.33431392107371216	-0.16949698254590437	0.43518747590884344
LAI	12.0	0.8723142417787656	-0.518652179659157	0.003517782258972067	0.5432845014326305	0.04135558132409128	-0.6976863135504542	-1.1700641240782415	-0.24463906496072113	-0.5313731911213485	-1.666780321419828	1.223016128159736	0.9305680071323362	-1.4912315617608876	0.04782247883648578	0.2546638203760724	0.6000256805910725	-1.550034345487193	-0.2306228472153242	0.15475492599264512	0.6127883568385153	0.2251578425777772	-0.9716134659347843	-0.13965915006406274	-0.05451319357801498	-0.5284740427224618	0.5789996655923978	-0.2088031337526823	-0.13580069849259999	-0.5617254386887208	0.25687887411534166	-0.5761126759416152	0.6914853499485736	-0.10791337998711373	-0.6113268804481509	-1.0886125146673657	-0.82672467191069	-0.5761787964372763	-1.294578960094907	-0.25225588531164417	0.9169053887659174	0.4853812624400553	0.7569479275046535	-0.12978188912856545	-0.42323871950806063	-1.1602718117951358	0.20495730542784266	-0.1954058699035842	0.0847445519144154
LAI	14.0	0.8762368220312285	-0.6318906011281743	-0.022457411838064847	0.4285875502828521	-0.12880549625945453	-0.5444051846869739	-1.117377050320674	-0.31172184357534205	-0.49660297616880494	-1.49709802563644	1.200538810915902	0.899506288987146	-1.6239833399939854	0.08558876975328943	-0.14109050344259647	0.46710011302286825	-1.5969918472721734	-0.12435483332071287	0.08112954422924538	0.5823452361167812	0.3175421523549769	-0.8844518201988905	-0.0789369000321356	0.06855014971182122	-0.5782750601670409	0.632825781760927	-0.17744819697784572	-0.03601191860730253	-0.5667629283681166	0.2602447639661571	-0.24071089773560278	0.556197863025278	-0.09150343642965951	-0.5381957743403526	-0.8856594470396187	-0.797125488840057	-0.5436628959517966	-1.2164593956149459	-0.39882528777179793	0.9811334145974687	0.5592384017965023	0.7167738813510007	-0.10753142448292521	-0.45416325249757294	-1.1244752633916002	0.655446822974488	-0.26081671476501017	-0.07040146628536019
LAI	16.0	0.8694170123347253	-0.6905282554976893	-0.03054107228658621	0.38745018432181294	-0.1882272894538555	-0.3654723357247581	-1.0273830391830618	-0.2831666890002076	-0.5305427585379402	-1.383866440240931	1.1132088128884747	0.8319364558168016	-1.72405755204209	0.1779814144359912	-0.3504493845122098	0.33616911753305584	-1.5839419232282157	-0.0474096893179678	-0.011533166215293282	0.5278288082753918	0.37283979153129476	-0.8622087637964622	-0.1279606252301368	0.11352944237804888	-0.5561277450759488	0.6767176999079778	-0.1464098763668678	0.12195551124528183	-0.46446037968612897	0.32603640813222123	0.0690443415960524	0.5013859211543116	0.10164720197074185	-0.5068117364780522	-0.7616507095365607	-0.7856489926002925	-0.5394105252911198	-1.0874388040220746	-0.5345239623570481	1.1005339519238109	0.7123107476565135	0.7082340640866229	-0.08367686444275844	-0.34385773745296394	-1.0473455036429995	0.997249911782173	-0.25967771055159955	-0.046534848759576704
LAI	18.0	0.828567534821067	-0.6591552750009617	0.057707887435579565	0.40705236431008407	-0.03214706248481293	-0.20550777718854682	-0.9506450650319088	-0.23569217644985377	-0.42025238242152296	-1.8998605692307693	0.9123448027949358	0.7200821638810281	-1.6785792396560832	0.25054811765682455	-0.3473316645485521	0.2562063398104034	-1.547940435517594	-0.004373100655948185	-0.02771629369952528	0.4564125623627616	0.4153599026893617	-0.8059450463923206	-0.4465523039728835	0.1099911417941409	-0.4957689928670857	0.7056251827415956	-0.0792274158569355	0.27525370628200024	-0.28380861858570766	0.578160972636776	0.27671032078721813	0.4575575690163311	0.35928606108107003	-0.42365539127065555	-0.6781958917214762	-0.7054962016688213	-0.4941921653548164	-0.8594540945984611	-0.5161715848730334	1.5084744881945322	0.819728266711622	0.7427121186060169	-0.02079015095574682	-0.161908582814593	-0.9853629072216616	1.2470816460905907	-0.11271441389129566	-0.22069126542916218
LAI	20.0	0.7819745419807208	-0.37533296474225974	-0.019232585396567952	0.41537272321476354	0.1511498168637822	-0.024344746063596816	-0.8799030919358835	-0.11766929184251795	-0.2828473139967314	-2.0981820482239604	0.018187351961636438	0.6520313423792912	-1.486677945999905	0.3225525726814782	-0.3560610845423119	0.20358057667526405	-1.4809112096762982	-0.03623511512586031	0.002712424325970345	0.47094281360035256	0.4217469315126176	-0.8208694421753042	-0.6733603449309288	0.19777895407416254	-0.39320618177431305	0.6592029084893821	0.00817158781162646	0.4163731980855484	-0.1938253991348727	0.730288193689166	0.46007943886621266	0.4344422660822815	0.38385048252520143	-0.30933519621954797	-0.5903184700038617	-0.6626503146938966	-0.3000797417296401	-0.7539621340559306	-0.4783060212014948	1.6333648032988963	0.9073217111483667	0.6989147695712224	0.09301657291182842	-0.0013999802056388383	-0.8793030086086111	1.451797187806107	-0.009583594164580924	-0.747399190300604
LAI	22.0	0.7368705690917012	-0.348741981746356	-0.07311135652915447	0.4310740710705053	0.16119669935646172	0.08051951502738841	-0.8887751650508804	-0.09145114172359077	-0.19455167829983908	-2.1640596383603254	-0.4947880894629949	0.6010450431587622	-1.444597677746394	0.3883111893102852	-0.33459847605506043	0.16923614790733474	-1.4265166469474493	-0.03357659653117632	0.0804691703478395	0.49529796767287365	0.43302938018506676	-0.8738501088213464	-0.6993471445883274	0.25063404040835235	-0.29006570995168773	0.6710129314210341	0.059429832816028684	0.5054978108048592	-0.1082594542324925	0.8095939659502008	0.5568625717313065	0.4369659329330294	0.43123001638461705	-0.2253085759070812	-0.6439110914540184	-0.6528040736826303	-0.24868478437087452	-0.6946056720077702	-0.4651273203055153	1.6648913929660627	0.9696636104627301	0.7339539462695372	0.16596513052189582	0.08631728915082695	-0.7816919912979033	1.5784651121348101	0.0666542669676571	-0.8784490749095374
LAI	24.0	0.714873764353495	-0.3105163563467615	-0.08115233739887939	0.40946751801744297	0.17969349770292947	0.17630746035875142	-0.8802714950099321	-0.06715920063292605	-0.08735571965081353	-2.2234660072815724	-0.6620687096062671	0.5738827220520678	-1.3674462768362392	0.4485861277852665	-0.24645218552546405	0.1421924181262151	-1.3137433316702751	-0.012625956144079862	0.16969860355825755	0.5464873331625784	0.46143645563127417	-0.9385094620266532	-0.7256696241497604	0.2917028655218532	-0.1881936192808162	0.6835750903176914	0.10776188836823834	0.5735129801621885	-0.03747275522009573	0.8792820414372596	0.6154804594871219	0.42421727752131533	0.5161015571339259	-0.12741279146116258	-0.6369927687702753	-0.6464031389311401	-0.2433968151870176	-0.6358085258162299	-0.42813905209702013	1.6990764171486799	1.0230012083555207	0.7627777928677613	0.22866667009834987	0.1415312610926624	-0.7302319669315558	1.6787336968466307	0.1351075363164841	-0.9137287428306082
LAI	26.0	0.6958404026522567	-0.2534327712846086	-0.04234453309359494	0.38518528119771217	0.20677825281834442	0.20547576013133245	-0.8790918535423515	-0.01947169819815387	0.0032468880113009644	-2.2670685616020454	-0.8100207061088796	0.5551984053732109	-1.326043122677594	0.5037027588719964	-0.16037925605877595	0.15509917009718982	-1.1961777944827212	0.013315764623773148	0.28923998536099166	0.6343570101947958	0.4665239023852477	-0.9259442537990475	-0.7539027602990809	0.318759865359648	-0.12032491480730367	0.6912360995628912	0.15326695932427997	0.5983314129183863	0.048817306347877794	0.9978499766132606	0.6529238756716531	0.39607848735817797	0.6471179588409187	-0.014269547994650494	-0.5832984141484268	-0.6277237486315516	-0.23140272749052482	-0.5921354834560754	-0.3787664219596233	1.7265658188358068	1.082787173083149	0.8061927221283208	0.2723671704387605	0.2098154773917984	-0.653227422035113	1.7391886425233787	0.21537135002438193	-0.9089427076422465
LAI	32.0	0.7005572903992555	0.08957558694860565	0.10407050046860948	0.35800208834648783	0.34380064281688616	0.25759785453576717	-0.889313203034721	0.12453595109500794	0.23694395397904322	-2.424068396315274	-1.0049326846849678	0.5955623183850899	-1.1092870713249499	0.6126725348625859	0.16057459360133516	0.30568253846533977	-0.8603331202245892	0.06804431259113188	0.5822653148869877	0.9102171441622177	0.5198643988097919	-0.7421944180000527	-0.7362094648095431	0.37793121135102065	0.10349091855061467	0.6811593686677074	0.256921911441151	0.606164320060026	0.1888950482641564	1.1937506995431686	0.7385006343215001	0.46921882267350007	0.8489465870871781	0.22541371306653857	-0.48499822603695214	-0.5687027375536335	-0.1660415782987394	-0.45566864539749813	-0.17281566920473432	1.7840219615345114	1.2080163235890065	0.8810052337160882	0.4054193442112967	0.32627429660398866	-0.5206838415452444	1.9413810401264386	0.41878291687215186	-0.6161800446330066
LAI	38.0	0.7002826516424081	0.2947387919831285	0.19511895124534867	0.37437539893540245	0.4334601523688241	0.2193504955862593	-0.894290126191161	0.17717124768446468	0.32588267958799394	-2.4905390488453207	-1.076752226546856	0.6452223773704867	-1.0016675703038482	0.6705506685901855	0.2582369925776503	0.46333368392665514	-0.6508823415376632	0.15221709925602228	0.7350568676158388	1.0127448981669462	0.6196114865028376	-0.40318126817995736	-0.6488746528918693	0.3981880613666303	0.20537282954883804	0.6837510456225259	0.337899097257214	0.5783620720089866	0.33016778580086775	1.2397826425733611	0.7868450544326862	0.5630708774791497	0.9432367087205933	0.3599862512907926	-0.43525416756317137	-0.525255650710842	-0.09494108812225215	-0.34516275718017475	-0.07104770269775891	1.8116233991532213	1.3003595796605367	0.8993176537400666	0.47256874477759736	0.37357715789482004	-0.43934849856595626	2.067023337286719	0.4924551967097614	-0.14718932169226898
LAI	44.0	0.6915424188857825	0.4112030049584412	0.19775085790944155	0.38680532460079686	0.49889943102686374	0.2078339290439511	-0.9196600670583928	0.1897754175815558	0.4038200832768917	-2.516216340055558	-1.1214712374213411	0.6303175522524374	-0.9949345316553957	0.7264911401476356	0.2520763726844878	0.5477804927113413	-0.640823032253383	0.24707374111221286	0.8008099911158479	1.0416802964185894	0.688104667910759	-0.2640468265222915	-0.5597871555631115	0.38919867889177423	0.2541336685365762	0.6923720549248573	0.4081719171042048	0.5791724654658009	0.36420848551474	1.304613509729815	0.8326766597587325	0.6854694514121423	0.9707274833074696	0.3768246784668973	-0.3853208693834813	-0.532281974326069	-0.07811064470649502	-0.2954354387849366	-0.08757249537740072	1.8380495808085304	1.3517522236552897	0.9044935293158648	0.49616951989182495	0.3950845872820508	-0.36177895348105704	2.1831270016290607	0.5513677707741793	-0.06345333485677072
LAI	50.0	0.7106309835111883	0.48653443255723616	0.2079551438406074	0.3735817473194851	0.5456923662635104	0.1893747077099585	-0.9016285117729353	0.1818388180808906	0.4905401815683358	-2.4922682144919164	-1.127350562246461	0.6128470954804099	-0.9340742880012807	0.73310384089121	0.3087757125985839	0.5706858191464788	-0.6218246834692251	0.26226861356952896	0.7966263463787511	1.0872987242281014	0.7093169281093646	-0.21537696604039472	-0.4494133755915878	0.3916573963554629	0.30804087637194427	0.6921280530737833	0.46196831305946956	0.5683090134067149	0.4065174766532634	1.3470299285656961	0.8636384650888355	0.7252446056620158	0.9355241185248826	0.3963822400046532	-0.33542752775592	-0.5367113950003682	-0.08815923708544937	-0.2652828409766847	-0.08238460867410866	1.8657533969991746	1.3536651618420845	0.928404812887797	0.505295185367698	0.42163013002887	-0.32761443950842656	2.251836106675196	0.6400527071103167	-0.036072283297254294
LAI	56.0	0.6987991378789046	0.44597197413059636	0.21999016007233615	0.3968677366182333	0.5285005554043675	0.1856323867967164	-0.8940054337812681	0.1651103155236746	0.507078836275319	-2.4281569599043116	-1.0973160996057356	0.6261216964196744	-0.8030818504611515	0.7050938081903333	0.31370423381889273	0.5694460532247411	-0.571548574719541	0.21613855536796556	0.7509775772853607	1.0488000499322019	0.6771286886952226	-0.2314638421987743	-0.4103898062460346	0.38027030946290363	0.31865391007925764	0.689429577136159	0.4553760697361847	0.5368919381836045	0.3610290478873462	1.3106355770584095	0.8212409793534512	0.7485254415475193	0.899504262534791	0.3517125904862235	-0.29951959599584194	-0.5276397424109766	-0.10884578334562689	-0.22928015407031996	-0.07233608005812017	1.8396293883939132	1.313219002045545	0.9022176205720905	0.5013120492353168	0.41396332791020296	-0.34277355061324516	2.1448189612179247	0.6630879906832636	-0.03306814069455405
LAI	62.0	0.6993087235556527	0.5433239044213842	0.21937311397573137	0.4751968359277819	0.535282750155202	0.30486308313210797	-0.9145930474335333	0.16059289458637543	0.5773341687845219	-2.5069437562964723	-1.0935342889393123	0.6900491074949249	-0.7901202453909385	0.7084818417872464	0.26197863455422443	0.5604091340316263	-0.5203037825348301	0.24657803434108105	0.8066305693205374	1.0159237462924093	0.622377386853555	-0.23142415961642643	-0.34408093710813786	0.36698752200371104	0.4079230957710354	0.6474355471021475	0.5169654759724889	0.5139392063129018	0.4259627991117915	1.3350374181720903	0.8293371207426008	0.8119335428408025	0.8774825146975919	0.32694300553291533	-0.2399251616528044	-0.5408176652663468	-0.10881209263569921	-0.27227104911939265	-0.016734605580799256	1.865029658882914	1.362016606817307	0.9168776596839762	0.5465251039111946	0.4373285012289084	-0.3228256023726487	2.1949051788449148	0.7407031644569975	0.05184007124656259
LAI	68.0	0.6995324534976657	0.6690341570364166	0.23187681592175743	0.48078153172578425	0.5514058568150518	0.4151165983087581	-0.8455281942047891	0.1718149195167631	0.7396497125517534	-2.5391695332820627	-1.1474456326350693	0.7360206830261807	-0.8055058868348725	0.7625300177128806	0.31684628132940745	0.5785672211526178	-0.4452606426663415	0.27954691528449577	0.933050754715363	0.989050539301511	0.658785225262686	-0.143865052371367	-0.30582348298515816	0.40867986557091457	0.49072861468428747	0.6191011415294129	0.6002582102174555	0.5444495990871306	0.4836257573473383	1.362962316574374	0.8891629533538772	0.8766656088593934	0.8721249121323573	0.3407641323444889	-0.21420640843234068	-0.5372581237851016	-0.09677138674262342	-0.33797254681684663	0.004795610312863884	1.9110101898957599	1.43685007832598	0.9457707519967136	0.5829169093564366	0.44403027387927313	-0.27681469258030106	2.2669677421929553	0.7868486229856675	0.0810136831437586
LAI	74.0	0.6907824274614898	0.7292382383765664	0.24318739292676206	0.4561663742460274	0.5624757993007103	0.45820681127880886	-0.7928402824382754	0.18897555987209622	0.8181383809321497	-2.558947157687045	-1.1354936465292966	0.7481102477614201	-0.8500465703032355	0.7718284300349574	0.3901118160310467	0.594897070647986	-0.37654879060967483	0.30369248441010566	0.9910931490653662	0.9254202885558628	0.7243044784015416	-0.04944557544274356	-0.2893619832070216	0.43838209946905765	0.5652677141428045	0.6064205229929857	0.6529579779890985	0.5779063436293853	0.549747244236624	1.3822595754323557	0.9211827227889928	0.8923663328486003	0.8539751022492779	0.34698251335823077	-0.2062042866646335	-0.5216738395246158	-0.0967116670746209	-0.3613802384323047	0.0009748995919005576	1.9196270143648522	1.4615931710759384	0.9700394235597367	0.6095249598100053	0.42274588458893164	-0.22767380909385865	2.3653012906079423	0.8007435235182346	0.051385037863563035
LAI	80.0	0.7093493739165357	0.7468936742476868	0.22058837439164086	0.42913634963780406	0.5681866744563593	0.4528356180925007	-0.7190329635360372	0.18969490377953618	0.8331647790760285	-2.4754143405156364	-1.1912733456552538	0.7543543525297217	-0.8288388183683344	0.7760898178208008	0.4841930967647694	0.6032582624402931	-0.39077561753315765	0.30499116387424907	0.9745583398050427	0.8669667218682354	0.8074000232199005	-0.04372956650078639	-0.26424116947910126	0.4542272755775761	0.6234455901688162	0.5919160149899035	0.6937608380452028	0.5885010398694458	0.5887662911946382	1.3930203385796303	0.9111290299389543	0.9022502276413552	0.8408722933307559	0.36353463502603495	-0.18705647995407743	-0.5136302710847979	-0.14752019047306922	-0.3564991438508427	0.0011742038549196357	1.9299272336280533	1.4569757413099051	0.987504828057995	0.6204581838036098	0.4307422359756984	-0.21344011643730493	2.4722620145061427	0.8166442696630474	0.038861746202879015
LAI	86.0	0.7634540819400248	0.7536141797311812	0.23162515735130126	0.3809357801171537	0.5901620695529092	0.4630418148075631	-0.7159860401298214	0.17405319193063837	0.8797886810691308	-2.5012936963969934	-1.2589874215263614	0.7662108570588763	-0.7473276333321675	0.7706953540110101	0.5533202193508366	0.591171325055576	-0.416399577055207	0.3163341716899342	0.9519581368758852	0.848495916379277	0.8344844879243194	-0.08636837801449807	-0.21768693206715803	0.4473534464292933	0.654555107442358	0.5694062155290972	0.726243519145669	0.583255198767471	0.6751223909788766	1.4016023776678528	0.9147573342180867	0.9206444495011876	0.7911785922187418	0.32356550106247056	-0.14207015456047084	-0.5032971797614283	-0.19171536371541006	-0.2938701412630674	0.01837563928405359	1.923475790969232	1.4601500977947317	0.9761023919157529	0.6260291992797107	0.4656799896019767	-0.22098358433216836	2.5614128215500154	0.8492959879306546	0.03603019714958452
LAI	92.0	0.8096289809229521	0.7464781393280265	0.26941982790021873	0.3623740751147463	0.6087065194176418	0.4689431285249818	-0.8180304792740399	0.12634871436074332	0.9008536783493762	-2.5260571036258272	-1.2791952836760554	0.7707638579341378	-0.6725093183930874	0.7732977054889255	0.5358772939693558	0.5632437089167228	-0.40973527782229036	0.3396532403281576	0.9465551598369354	0.8797967954337024	0.8045613573844769	-0.1315976699666097	-0.14942737733667139	0.45680703623766244	0.6394799712742644	0.5302568588240303	0.7242442478832417	0.5636652457177547	0.7608190746764744	1.4203435393069335	0.9315237422021115	0.9271086770168669	0.766852109210455	0.30019947550380716	-0.09546615766098375	-0.5069860073308811	-0.21969926895627775	-0.27345023940261043	0.025137291983434045	1.935718978016497	1.4792766039103074	0.9705957165325915	0.6359256193236804	0.49134070320450135	-0.23834165798473814	2.6276990690870865	0.8637862185402386	0.04985050787652766
LAI	98.0	0.8110517795340818	0.8220562465896789	0.2736974919016513	0.4232397192330085	0.6183613603490763	0.4857742568037352	-0.9550284924212414	0.12200599559679419	0.9626588305955598	-2.491297168627579	-1.2783182725399702	0.7935964232782532	-0.6074886402715736	0.783038121831258	0.5058910059731463	0.5193273159125413	-0.3950186715743427	0.36687943371037507	0.9513655306066636	0.9176915211462379	0.8085440337422127	-0.1250259829746964	-0.10648218074724114	0.4711534451554753	0.593009018070328	0.5093839999689626	0.7228691886475188	0.5492940742934949	0.8121059274563667	1.441646394926272	0.9412325104105628	0.941485017849711	0.7530473040749984	0.26553617143197383	-0.1113675501711019	-0.4964673003616983	-0.21583276742033525	-0.2585703489509625	0.01217422769456683	1.9494146401682682	1.5053435984888215	0.968234073046001	0.6666410522689203	0.5073776611617978	-0.26748134640797433	2.6255255048471953	0.8612500972450132	0.061378139857721385
LAI	104.0	0.8085734396983445	0.8960256998060084	0.2857315056816179	0.5652681871106651	0.6164523809717505	0.5271525729142255	-0.9948471348970049	0.1270698042600585	1.0002895937100555	-2.436486336691431	-1.293800396180192	0.8026875068324687	-0.6134915330952025	0.7813087536578827	0.47646926291431896	0.4846430832334952	-0.3379620934171243	0.3909194886535919	0.9410331432027291	0.9214188618507844	0.846933396248705	-0.15710898860915928	-0.10986200003002125	0.49286450398622395	0.5563613994772044	0.5154941192789478	0.7365165558389153	0.5762303816989073	0.8230696308852504	1.4595451892311595	0.9378148227607996	0.9661219937506174	0.7529266424046572	0.2616400494496092	-0.09996343209624346	-0.4971841722683358	-0.2006173774264814	-0.2558721330032018	0.0037436578036635043	1.9564181077101312	1.5159279670273087	0.9798676588353358	0.6847653664593997	0.5132310407975664	-0.2716968754967533	2.6442175461038135	0.8726889330683006	0.09069771365452187
LAI	110.0	0.8115469727751715	0.8655190722940446	0.3100373717882456	0.6497707790489825	0.596593322876972	0.5916940171449873	-0.9509589286496445	0.12791887276262529	0.9905192736980665	-2.4067889733525267	-1.3051033589587582	0.8305321039731434	-0.633768918485191	0.7684243044218071	0.3941273231954837	0.47663900489548333	-0.2667799873040624	0.35248332849619063	0.7802217178541241	0.7741107618402896	0.7874521125429538	-0.18219641209870524	-0.27920695528874473	0.45051686129925994	0.5184167962569951	0.5250246202209535	0.6917192831762439	0.5897472468496553	0.8303797161964608	1.4584696594217377	0.9515739215754496	1.0167724976536479	0.7535866090590442	0.22905370281761048	-0.09152775093530294	-0.4936746282043459	-0.2065113286516242	-0.27162510706345444	-0.024223367987323798	1.9624571544187606	1.5320566041809918	0.9930352841545298	0.6832401327246026	0.5212821695684285	-0.24980854182677065	2.6778509375546693	0.8865893981848831	0.10122813655435103
LAI	116.0	0.7230642291485412	0.7660682776781268	0.31313983585294386	0.6471827963609711	0.48804581720005097	0.6571643159433718	-1.15041098506153	0.023530616604248607	0.9679680214784897	-2.475363385852049	-1.3093441990558774	0.9041199436950417	-0.29854144040661273	0.6964085431241107	-0.16801837180621657	0.355921293379773	-0.22794495799119205	-0.01822795093323191	0.1388665821783713	0.47871329032245225	0.4095443494700218	-0.7485290513162035	-1.22280436700081	-0.017284852445609993	0.3312293885007396	0.43215708351735344	0.11727436592111704	0.517740737806876	0.8835374787111446	1.4737659226832953	0.9500427770339075	1.0816489140541605	0.7364654920655561	0.1873384338518639	-0.07389621506360876	-0.4875131845577008	-0.20213342521137317	-0.3050152393138653	-0.0234323922226438	1.9533452799765614	1.5253834847902947	0.9872444318579422	0.6790660526250116	0.5115992493063034	-0.2127900726112329	2.7215751069033662	0.8985374668245129	0.11876167932903682
LAI	122.0	0.7034750870271941	0.6997521908253279	0.2982479648207846	0.6238507359163752	0.4879123048591022	0.6968415470794044	-1.135237064129818	0.010708803703463752	0.969620990467237	-2.4848517835952806	-1.2478194837014756	0.9599384793563173	-0.2893318720919611	0.678628176769345	-0.17572830989457433	0.3456569828478338	-0.2477844849727243	-0.029776858679121627	0.1389600046271198	0.47322911243118543	0.3958412104747942	-0.7527336298425993	-1.2196615847055459	-0.02942329287646237	0.34658827815985205	0.42291419302509514	0.09612551922066381	0.5245359262346992	0.911777094512027	1.4628608140553256	0.932577832263426	1.123532248017723	0.7149399732362741	0.12760820875113194	-0.03699105511544879	-0.4749516760484042	-0.21840275759302735	-0.28807450743967705	-0.0024826238895821633	1.9573190608044644	1.5214486221228605	0.9853851456271663	0.6883578509092816	0.5086527528574141	-0.21142158304538175	2.7684460738719636	0.889600585790512	0.12649640532107506
LAI	128.0	0.7867159607908594	0.7030378715750193	0.2641677204093864	0.637131625578532	0.5600877425441743	0.735210467582765	-0.9821165735136926	0.09573458676137227	0.9503747924458139	-2.4375587987849383	-1.2439535435525824	0.9461869032465023	-0.560408075006568	0.7225491510570162	0.01606172746457435	0.39416017201855125	-0.20719113590333207	0.23555449599610095	0.3589840138256473	0.5846607380239789	0.5183084239457277	-0.4898938480080547	-0.8460202819269781	0.22143324395947786	0.5493174019098901	0.49077924911486137	0.4472376530531009	0.5917419307442459	0.9197393803218642	1.4555478955714436	0.9294273874306592	1.1138073871600465	0.6925920244136498	0.1077807619558425	-0.03985471749014773	-0.4847492012757303	-0.23641796871142734	-0.27785784251649387	-0.00050922644401579	1.961972900469958	1.5195500129244937	0.9766875794128528	0.6904382305709652	0.5110541828030896	-0.21812642367750862	2.7383720921949073	0.9013679774530975	0.11350060024130872
LPS	4.0	1.1169413224713363	-0.44027776495423593	0.306421151722743	0.9824147926870918	0.3845632756456342	-0.7951340867906632	-1.1654308509705558	-0.0013287085082815254	-0.020031705378832525	-1.7126971596546832	1.0648175368561377	1.5037890421163458	-1.1583499350779056	0.010016067620534808	1.27857345638231	0.8356450675155035	-0.5587032475075119	-0.3618891815921597	0.40659403508987646	0.5201339766015113	0.2002085761686089	-1.0311474313784377	-0.09482549025601925	-0.10123360411075684	-0.5776714860959059	0.3396497566590139	-0.1646329743954604	0.39611175968413115	-0.814049267950511	0.029906800608620797	-0.7934371873404477	0.5874299354106195	-0.28460593798151196	-1.0244221166959933	-1.3123379555200347	-0.9886860950204238	-1.2439243775962832	-1.0308091423796244	-0.2641176225157267	0.7130403011865349	0.45736113541207285	0.6377941357707185	0.047667460047769616	-0.4273999715111126	-1.1609792099270828	-0.9356404183307028	-0.26295007610857557	1.1029096801160307
LPS	6.0	1.1192911513193926	-0.5570673163541741	0.3161111314918968	0.9836941818384207	0.3023754911395969	-0.779039335803697	-1.1910311853497706	-0.0671777657137542	-0.022766945492992536	-1.7141556322958889	1.2520497593146953	1.5070380697220274	-1.3074035623995406	0.009559364395397865	1.2740232107835066	0.8484468927035078	-0.6436752646469243	-0.34037117672983436	0.38778179684791375	0.5382010197380936	0.1889306909623502	-1.0823027873890956	-0.08546434214683425	-0.07854134937182744	-0.6165109322055422	0.3723559390302353	-0.1776268351742733	0.36790366949220504	-0.8797204895500902	-0.008135096141184345	-0.8203929521109975	0.5767305662244916	-0.3537165440744034	-1.033937604204734	-1.3267024207203337	-1.0091409111065344	-1.3057310371371116	-1.0426292475973349	-0.29715394246699844	0.6997736763899486	0.44845022202484686	0.7045908046450522	0.028086736632171948	-0.5119477285828052	-1.2093200092806062	-0.8836576811143267	-0.29658713278841775	0.9035508368312686
LPS	8.0	1.1307181037819423	-0.5942387824373679	0.2813833895161242	1.0085101539233527	0.2646915778382394	-0.7819466268506094	-1.2373970602976339	-0.10819519611379556	-0.028395431169594174	-1.7532596539995517	1.3453041306121611	1.56304675803324	-1.3867181479999782	0.011134781306304038	1.294197681625901	0.866770661089756	-0.7115435771590409	-0.3242456351750526	0.3504237033892631	0.5551547299247064	0.18944284689189814	-1.1448156590079042	-0.05099535433098924	-0.06736792584794245	-0.6553738778370961	0.39329855451362405	-0.19006914968837765	0.35866420027981427	-0.92823363010235	-0.03564943022402721	-0.8448621583485284	0.6220912398111006	-0.3996440714594973	-1.056599315307647	-1.325267358972374	-1.0278684016552635	-1.3548071115396112	-1.0654186756686428	-0.3169795814733432	0.7062489404561287	0.4636229025135435	0.7297078961876288	0.03420809306185208	-0.5709162631127807	-1.2416315795598565	-0.8371269826583055	-0.32467844331438556	0.8090887943044748
LPS	10.0	0.9764466741059145	-0.5508152537825008	0.009168825422099838	0.9540173152545834	-0.03227894770193918	-0.5257434928465728	-1.1339389620756581	-0.40486722231338235	-0.11236962073135312	-1.266670793861748	1.4695813364700865	1.5919570663884766	-1.4529681436679762	0.015716913096584812	1.1619473129194475	0.7572070430470935	-0.8499539218927215	-0.13113712567497998	0.15728479567916806	0.577376401314999	0.11881258697454992	-1.3912939743927206	0.21322205466274727	0.042827271834471506	-0.7529393604456691	0.464287449632303	-0.20028811407016264	0.03700522291191865	-1.053806324303186	-0.17994545487552852	-0.8026168630596554	0.6305688264119497	-0.6941668025508791	-0.914973016251884	-0.9737931450241507	-0.947575261807357	-1.3826521178101296	-1.041417024302404	-0.32589995723229004	0.5739383326314849	0.39848955203586583	0.6786685574445442	0.022430306506929072	-0.7797623373736615	-1.0772206610584123	-0.40434427254914873	-0.4316894410812165	0.13328241646768368
LPS	12.0	0.9223526325627401	-0.6079597060365864	0.017201577457643006	0.7253734618435697	-0.3289688366562004	0.015529930389943613	-1.0234411969958364	-0.6211286223441499	-0.09178580189419591	-1.0169500666917994	1.4130662249847605	1.5224920330097667	-1.6013711342288353	0.00116485398952003	0.7404133367984932	0.6164645762072805	-1.0776155804006895	0.007391352974733968	-0.0005048089821053132	0.5378364095902393	0.1103284986765725	-1.3913717736510005	0.32225414884679154	0.09677180868257158	-0.8608533122005223	0.5483689425019225	-0.15114914094059365	-0.18175516356303273	-1.2112933795147678	-0.32829997416312223	-0.6260318887827154	0.41972918111346713	-0.8010069660753665	-0.6920038188815397	-0.7513177433674413	-0.8389417674468723	-1.2550543281489077	-0.8728979728626379	-0.4682449312761249	0.4557353899818025	0.3453751658783992	0.5925106518448737	-0.09942867171135265	-0.8543266175070859	-1.0127321151475717	0.12059668299858098	-0.5423465354475664	-0.293269971962785
LPS	14.0	0.9362590937632486	-0.6152894923042808	0.08173196891874863	0.5068479551999182	-0.5268444159890713	0.4044576051987012	-0.823321911870156	-0.6997421854052461	-0.1079937312958692	-0.8614936857763885	1.3946102338771553	1.4784876752252978	-1.6584030967252592	0.026881341048636747	0.10217752095251674	0.3721867494070722	-1.230147468002284	0.0963298020418041	-0.11746116226652735	0.46562838769063913	0.12934440551610743	-1.2948792162678504	0.3155054386765187	0.1283865561808272	-0.9542417138344261	0.6015268228920386	-0.13569667956722153	-0.20862987447640569	-1.2982926436737698	-0.43822137460316907	-0.45285523957015766	0.214746073008459	-0.795701193717784	-0.6450129397407691	-0.5698865118319761	-0.7700721107645416	-1.1434779996783377	-0.6959178656634163	-0.5773101233451075	0.4316102915161313	0.2901223968753997	0.5335663165291101	-0.1759984366840859	-0.85280969555881	-1.0083913689639337	0.5609282364019587	-0.6695184955119075	-0.45691151993546136
LPS	16.0	0.9485580843682048	-0.5982209403169582	0.0900379967808017	0.448273564443274	-0.6020319833934104	0.5513864201328207	-0.6397611308585059	-0.6436606735787171	-0.1759441659949863	-0.7632587237156174	1.3696350227048437	1.4743570709951663	-1.7552790773454383	0.11439658280124464	-0.20832217519758167	0.16857734226158444	-1.2969838288098252	0.12036465990935831	-0.2830574961873818	0.4082299265584495	0.13226865087983905	-1.2288028761604006	0.2650822074948587	0.11162543679312943	-0.9859623014427248	0.6484807852441147	-0.11226815284346793	-0.198038062183534	-1.22573324289613	-0.4822664332596772	-0.38235705318838514	0.096462939888756	-0.6339074876823573	-0.6239065051230475	-0.45006597693725336	-0.7373907966111739	-1.091112835549142	-0.5248661604445887	-0.6841489012610815	0.4933846714127309	0.30419755726454956	0.5236527572937807	-0.22715232156484996	-0.7270057657541881	-0.9493902114483613	0.8122630219519239	-0.681893290415369	-0.4043753114496297
LPS	18.0	0.8925537356527108	-0.5649859615995851	0.17800279661073745	0.49122100816487224	-0.5383399454305507	0.5170879520247225	-0.4410196000820603	-0.5458868402221159	-0.10877612366659231	-1.2176121950895662	1.3007960860692793	1.4990329959067068	-1.754073891715185	0.1826029092185736	-0.3359056876415961	0.03836587340746859	-1.2975997571138773	0.1176535844008321	-0.3325069952044866	0.33441763138132347	0.16173392977705547	-1.0961242656613814	0.025347493941757608	0.0487369582170663	-0.9823463685937358	0.7301506329605159	-0.05707868557881153	-0.21310598267438952	-0.9628977759837242	-0.40090947231572904	-0.32674658708913723	0.06969257945445116	-0.29647109332589416	-0.5924141288635638	-0.39611430832233735	-0.7189640608683385	-1.0128331965482418	-0.35288258428418234	-0.694140536830405	0.8467704873699579	0.392903958696063	0.5548588504048417	-0.17219622566303266	-0.42758908785492356	-0.8790187564993502	1.0717567710581684	-0.528725974002371	-0.22536209877191218
LPS	20.0	0.8670985742137	-0.4086414653799271	0.19011958024486658	0.5237076669194721	-0.49071100515717087	0.5807511527510586	-0.404329983860167	-0.33627473221622667	-0.0359335254248094	-1.806043095852876	0.9658127053058526	1.5328040826370173	-1.4583126205431827	0.2533219174555325	-0.40947928320483973	-0.014932081930051595	-1.326093586612085	0.026909860219839217	-0.28406848889660363	0.36989119856558345	0.25792385032151055	-1.1125683875286492	-0.13858273707707144	0.1314072127690855	-0.9045938168617996	0.7305756142840257	0.01523936075621796	-0.2218152998873977	-0.9041883685632351	-0.3627316940599167	-0.23431491731157297	0.06649189585055658	-0.20397002869924713	-0.47980093135475294	-0.31604338817697925	-0.7533025748705856	-0.8658813533194843	-0.29238274020257965	-0.6903105053415718	1.1598933116848253	0.5097217136290367	0.6127704972287775	-0.04646581665017611	-0.20899013475668027	-0.913322291600992	1.2377247257125208	-0.45647501361611925	-0.22058842716787305
LPS	22.0	0.836833500288411	-0.3783532251584785	0.14731803823589343	0.5186567692039457	-0.5552020251781756	0.6550859918993007	-0.3922014846719274	-0.3037001981759998	0.016408226236855557	-1.903821394894439	0.5049460966282941	1.547167310787943	-1.393556314705929	0.32495382820832913	-0.4317613946777882	-0.04575282571948568	-1.2537043225735387	-0.009519024186293816	-0.1977013521941606	0.37047464643833444	0.29721525666056425	-1.1351013909452414	-0.19449646694065617	0.16681762707110542	-0.7883600372046756	0.7591084489168377	0.06662321278520535	-0.15867585209584373	-0.8097415222451314	-0.318949030394119	-0.24014426357138394	0.09054293631598821	-0.09441449815709899	-0.31943625346299775	-0.37206773496045387	-0.7521491284688526	-0.7275170356924289	-0.27724677146220605	-0.6874756439718682	1.2531447650028744	0.6397446834010786	0.6507346543822876	0.04785167745126062	-0.10300794272990012	-0.8855587472180374	1.2966929229320954	-0.37757984779122544	-0.256433519901052
LPS	24.0	0.8637796419774358	-0.397078334395173	0.13311039283930365	0.5203130495341891	-0.5808099002801146	0.6874616277099129	-0.4383732929386714	-0.23812824789354575	0.0818248200059413	-1.9527327707435589	0.2981727605428169	1.56819834551174	-1.418329351542535	0.3488454688883572	-0.38230487702264193	-0.04247210914173026	-1.2079278760841683	0.009496663412999465	-0.13295706259997644	0.3744199398878551	0.3093687766729886	-1.1358144558093612	-0.24905965179959244	0.22025114957358502	-0.6499051993439634	0.7851152220966041	0.09718773559601503	-0.11124372640485887	-0.6845227709503241	-0.25222068287177274	-0.20027755706135078	0.06419377148621944	0.04233053114725371	-0.17627484072612948	-0.3697545292791631	-0.7365798419028193	-0.6457245847274825	-0.28109918395846345	-0.6268303314045388	1.3461864186556256	0.7119532047023042	0.6605077643874946	0.11537559714837631	-0.02708592581468285	-0.8666182972383866	1.3619502951924969	-0.2687008271988066	-0.28419903812314906
LPS	26.0	0.9012218855507727	-0.3566780288754218	0.16081808522671076	0.5494595861553963	-0.548718288045712	0.6648175266861267	-0.4478433198446238	-0.17747639927987638	0.14786751260346367	-2.0696897133875702	0.11684423422210058	1.5727889967294142	-1.438866669585426	0.3636228507851737	-0.31564310717015315	-0.01629891854645717	-1.1410498336821198	0.05010758576235157	0.007328641917551297	0.41515345402445014	0.3479001328651406	-1.0916280458402317	-0.29205345268027016	0.2321448019942899	-0.5571042736968186	0.7961266538195132	0.15619201774358563	-0.07795137126577423	-0.4343613612636032	-0.06645235202667713	-0.12359633007816002	-0.02882740671954623	0.21678460504814792	0.02452459020802695	-0.28220428066374487	-0.6827253539925461	-0.557964835428408	-0.2804686273395995	-0.5520887653518859	1.4587333753332794	0.8155256769797633	0.6863183651567963	0.1885599636181306	0.08611430533598773	-0.8647909049182342	1.3808088373281566	-0.12861467629777332	-0.2575678709225082
LPS	32.0	1.0087381369259736	-0.0033687911121082215	0.5048091865337999	0.5980162470660496	-0.30713596988199404	0.2381605099066126	-0.5396434333755387	-0.010706104468916873	0.277388148104365	-2.56841225416635	-0.3737512327136581	1.5618640882431731	-1.1777539117169469	0.4029826281509594	0.005533938831466273	0.23056312034703472	-0.8378393916600148	0.15323758893389608	0.5255909874104151	0.6183575914181143	0.540905563661929	-0.7741533450558391	-0.432846531336546	0.3207879502017929	-0.2883483720358116	0.747344607694817	0.29261279180233946	-0.036698600764099656	-0.023377181228120842	0.4920064361153317	0.12439818410395335	0.027593314600522462	0.597316566142074	0.49655887762046286	-0.07693896795247047	-0.4669496187353061	-0.24021245644007205	-0.21846021667629012	-0.2023750438151858	1.5952047045545203	1.053050840616106	0.81158403425838	0.3926107850542407	0.3572468514179411	-0.723021407148125	1.4670643944302526	0.2380539032190821	-0.22404044731861308
LPS	38.0	1.085373722890864	0.2871601909352682	0.652805930697569	0.6904100673088218	-0.06618811522641163	-0.036103181884914716	-0.3904998380557329	0.09449569882683674	0.3120755232819064	-2.657991323440779	-0.5984121987808801	1.5274650412527335	-1.0479601988086422	0.4434454351367627	0.1647860039769056	0.35279128606439425	-0.5637860403005382	0.3033925951261417	0.8709485873816253	0.7229941327146224	0.6175240097085928	-0.47707204920649826	-0.4223309157514031	0.3676129491812234	-0.14567800882584697	0.7494688009387424	0.3816541466042119	-0.05742010103163061	0.32816849274577226	0.6952801376875805	0.24787580590957134	0.13893962741663193	0.7995529497688638	0.7571830753766557	-0.04685597938127605	-0.3466299314479397	-0.06647360986846275	-0.11594368475354888	0.06679358105266567	1.6491208105786768	1.2352566185597513	0.8347233157684099	0.5184740912339453	0.5715462599368759	-0.6493474938321399	1.5910369110108424	0.4090051607463627	-0.010814522483009051
LPS	44.0	1.1255375405390715	0.3729510478679025	0.6660832104048966	0.7868536424731095	0.0643211516578238	-0.19609144465796	-0.32870530492566347	0.13775801450658906	0.3811930426428445	-2.761292108429064	-0.6924598413461085	1.488521037990514	-1.028275669243317	0.4876738618884426	0.28790640133554646	0.36594838720010797	-0.6073907784637622	0.41900463857305686	1.0145833386278378	0.7945254866268182	0.6603056056900201	-0.4179698077924514	-0.24494913866207949	0.38974673895767836	-0.07419017696495134	0.7273465424701245	0.4706497621864871	-0.04047732055885305	0.5412555501167613	0.7842963766921807	0.2976002078591842	0.4555843229762154	0.8936399327450902	0.8429687598487295	0.02102704990967464	-0.3032375935338173	0.011967009789968631	0.034081145109553054	0.16032721470344655	1.6865379476862667	1.3376243178442444	0.869063225697916	0.5030572552036175	0.7022259292169565	-0.6224456968351196	1.6689402314501725	0.49056316065268024	0.10083162411954387
LPS	50.0	1.1184704063244855	0.3735457623892001	0.6928152284012865	0.8643747514606949	0.08364644957248361	-0.19304670459206671	-0.40733124296896783	0.12458721544228323	0.4947377888608352	-2.8001085333046065	-0.7269511730280571	1.48190745174624	-0.8864453215558192	0.5592871363172557	0.49456154871379127	0.45710504607028135	-0.6471520204341253	0.4342493583538832	0.9225273625496264	0.8408197492619077	0.7127824617735214	-0.3671290666259002	-0.062082052434722534	0.3726377666770753	-0.027657462987676944	0.7050642304421945	0.5428293712050981	-0.05141359798430801	0.6595608047161872	0.880293733806686	0.3685369861624643	0.5828824886046859	0.9326382970469796	0.8691769605817091	0.07692233264832694	-0.27733589967145905	-0.013123172365395822	0.15729352463086907	0.19478725316349754	1.701298480484167	1.365095133002818	0.8900325764438727	0.48708291046276603	0.7822796330029166	-0.5717675154194589	1.6894281439945043	0.5577741513342752	0.11303450319135855
LPS	56.0	1.055090361397659	0.35329974912028383	0.6798116811468101	0.8469452347767582	0.08122495166947645	-0.1318966920083142	-0.3996504439799165	0.11249570259831253	0.5159898430591532	-2.698915355321957	-0.646065990013667	1.4833350345601752	-0.6953521950327387	0.5614943972819165	0.5555768975086175	0.5315215147748529	-0.5569978722728296	0.4142538483565846	0.8027598790783619	0.7954443996631478	0.667946388577935	-0.34734485941351984	0.04061517554885802	0.3520935451526728	-0.012698267338690441	0.7023060790503549	0.5291776995252425	-0.0426119828910329	0.5932510538466967	0.8884747185301775	0.3745321974083428	0.6171522630407679	0.8781461721862257	0.7980609786240455	0.1253196260675269	-0.29224617425446864	-0.10947079859889149	0.20833127083746086	0.1881039088255707	1.6919076328575733	1.2989038748143713	0.845668527028512	0.5042722915877975	0.7750179818806073	-0.5858758514317965	1.659517056401324	0.5857534361804516	0.11414036631916569
LPS	62.0	1.0100120547464033	0.5042406650945831	0.7215316961158609	0.8154514791583861	0.12004813033937958	-0.14318416474035298	-0.36693625900323346	0.11438090859456966	0.6282748987128911	-2.713274668146789	-0.6898828390445485	1.503709045398398	-0.7606573789891445	0.455577435816266	0.43831062200569343	0.7455054757934206	-0.4243989401902117	0.46405362840724507	0.821508187724958	0.8251756855202272	0.6400869876676868	-0.4458513879304958	0.044230247728069556	0.31023387311286227	0.015427442561535993	0.6940617938087696	0.6102123824172366	-0.07053232672179967	0.5457512733952076	0.9252861177391305	0.46636912577360784	0.6269881170086035	0.8609264665738751	0.818898009045762	0.23506066700211933	-0.27149289523996195	-0.09783007280339089	0.12285791917965096	0.2778833637567309	1.7493038974482646	1.2936569470346027	0.8458696415718523	0.5434446812081218	0.7634187730316901	-0.5338410950336524	1.7591073749655415	0.6441794816423981	0.21719315878259457
LPS	68.0	1.041220349260407	0.6899197997364246	0.7738141814000773	0.7981191511633894	0.17814870287775736	-0.05724327994523169	-0.28002459258035645	0.12704426322545978	0.790527886737632	-2.7040478921845947	-0.8016255410976989	1.5254432639954665	-0.8124937833078401	0.434678312219747	0.4080464209445523	0.8863048237367565	-0.3332469135449134	0.5610715778108817	1.0421396638886822	0.846764331692591	0.7015790184255765	-0.35641636447175734	0.05213755564719096	0.37280482851757224	0.07004390106771817	0.6713712684919996	0.7199685790093737	-0.05239189014024971	0.5751650624806565	1.0046546868126618	0.51938871439751	0.6755111749840168	0.889513173022291	0.8041300432043229	0.2370897075800255	-0.24648318961444	-0.056103737516758456	0.0244526415954168	0.3572929834803463	1.7871455445814313	1.3948198002822687	0.9209747641748365	0.5832531170112365	0.7742497553275179	-0.4659303994088397	1.8277628176839877	0.7179307285171986	0.23977009045951206
LPS	74.0	1.0879655161789843	0.7445587603611569	0.7949130328616312	0.7806952170403184	0.21841646313096494	-0.04904607740466284	-0.1577854864084681	0.1274114987687521	0.8923496693926418	-2.744805355024849	-0.8280624646179978	1.5203895769948588	-0.9264780792545352	0.4256369985192	0.3568319972079717	0.9557703891700352	-0.29390678342853577	0.6388205162036533	1.185627121030322	0.7971591302743232	0.7698843360667877	-0.16966846501858263	0.046576015867666055	0.4284779442336575	0.17918663355276404	0.6405615830287775	0.7823150155175942	0.0026781440236997855	0.6609764806003717	1.0464519957153244	0.5680279449630448	0.7211270438640354	0.8595492557968475	0.8018204732869164	0.21716123914556976	-0.21870562531073126	-0.017064791974448622	0.03321299123317266	0.42598038052805165	1.8114299667710394	1.4430048543624843	0.9713094154223201	0.6298263951467746	0.7832431475557813	-0.4398610988223796	1.8790955960203424	0.7454073028819233	0.26243464826044866
LPS	80.0	1.1220312725503032	0.773442193562895	0.7629014111535215	0.7349657851438393	0.2328456510876826	-0.043162861881089705	-0.1420851535256766	0.09266892698840443	0.9405024492207698	-2.765309190999371	-0.8643891627913973	1.511159501629541	-0.9918492841078789	0.36725257083768853	0.3897728001137527	0.9261705549774909	-0.3346143409074795	0.6849593523196972	1.2215218791687652	0.7441898183245302	0.8218503564627367	-0.05559855633432698	0.04825781612097608	0.46180298458924385	0.2864301727225936	0.5989981873754093	0.8084363784034162	0.09520333322399055	0.7649609828980327	1.0682617104434364	0.5968194042380353	0.7373411093265103	0.8253134680493047	0.7632155960270909	0.21369437044960704	-0.20937496958817062	-0.05842339365878132	0.021198529906041597	0.4721258712640018	1.8418481523507084	1.4852234830477236	1.0014552750284202	0.6771897854520775	0.7927776953376771	-0.4194968889497003	1.9044948585674908	0.7785797798674743	0.2617223147946063
LPS	86.0	1.1833226951514082	0.821745703440537	0.7406800132843419	0.7001008322302047	0.2699438818964327	-0.10812184227087508	-0.22314279488337888	0.06102484099981458	1.0058821966836906	-2.744740807973207	-0.8478618368186233	1.511726362030092	-1.0175582712603937	0.34625761523436926	0.453177176108286	0.816098332290679	-0.3942362242067868	0.7135426104890324	1.2032668225528445	0.6847456736585694	0.8164543370046901	-0.11105020276416581	0.17247627014453457	0.46794112265976456	0.3287237219738988	0.5671456268540531	0.8541156019852858	0.11315332655534081	0.8869966628750358	1.09132342880743	0.6401437093136828	0.7879475297631536	0.7737772470286373	0.756779376417552	0.2584400805584125	-0.1888126319501021	-0.11400566042108859	0.027641772372854787	0.4596300561912075	1.8534797407204944	1.4952034914632262	0.9936181288724482	0.6998886838536622	0.8263499280209557	-0.39390728648587087	1.961594651366795	0.8046370074966863	0.20838561482626164
LPS	92.0	1.2488302358662584	0.8603515482928293	0.7553266885630044	0.7216133280788718	0.2889956486163582	-0.16529862331432973	-0.3565512956092337	0.04249859997340864	1.06639659854305	-2.7281662027032927	-0.8917408377466102	1.51924801283011	-0.8893350577988114	0.3537576733777018	0.4570549885461001	0.6967499749620457	-0.4086286189545115	0.7352770897212524	1.1630338523251278	0.6725401116442996	0.7771659554829694	-0.2127507630690463	0.24835347205878897	0.4803601981394076	0.31217701171172496	0.5388686583659077	0.8913348869587432	0.0891384115394958	1.061831983547094	1.1348321925874751	0.6625206678078913	0.8203163545353257	0.74704060249965	0.7660582366889314	0.3314764570174082	-0.1941957899894517	-0.15540722572910096	0.037564472518850665	0.43182968912192715	1.8498735179576653	1.5063478511074688	0.9762353643175498	0.7339342434517567	0.8565527517481488	-0.47610700998446287	2.0774423012025296	0.8021699086824705	0.20680665357731415
LPS	98.0	1.285485557552716	0.8812105857152012	0.7639078305696102	0.8375829962846202	0.30021899100402655	-0.15016200228059828	-0.5646102436278065	0.017693458734636486	1.098195647987351	-2.7339485205839074	-0.9348414636812238	1.4971252420519945	-0.7610921410972381	0.34269330097970485	0.40801601559201744	0.5867498112927841	-0.4088388257378234	0.7383993208161882	1.1662940651566813	0.6638552932851066	0.7666302513297758	-0.21289032540526315	0.24780525377529763	0.5333424277477563	0.2535071278541453	0.500487660479609	0.8669457211535933	0.03600500570947624	1.1363571893440194	1.1900201748456194	0.6816423573470463	0.8471902245248307	0.7518917588038107	0.7721493380981699	0.39512594600366413	-0.17539171251318084	-0.1435092970276713	0.030689896664586703	0.39379865703739647	1.8699994432047216	1.5009143307769865	0.9682981417691314	0.7318040509626743	0.8666911560351662	-0.5865638541537351	2.1590069021268006	0.8226552134447251	0.22695903780601653
LPS	104.0	1.275592288708436	0.9513329922983292	0.7473263733654133	0.9294656748790586	0.2922308551288625	-0.03455274841512606	-0.6615275746389685	-0.009767513810948189	1.1310314758019542	-2.7217682150478306	-0.9770647642012867	1.4886506433479136	-0.6430296352336409	0.3885174576999947	0.3628266581374976	0.5913473144741099	-0.37671368252924436	0.745324990940073	1.1240175456727848	0.6564390736329242	0.7793478079594528	-0.2302659281818848	0.16943380843694794	0.5765210982043618	0.18075350148631958	0.4870650576865674	0.8183754315309708	0.02908620763399312	1.1585916495275654	1.2269482506246716	0.703579380609889	0.8696222690426886	0.7537891028927375	0.7689484229257989	0.4337925183260265	-0.11520727408551214	-0.1391276059205757	0.0014478185606243176	0.3838121083485349	1.874372302747754	1.5227395776674801	0.9642602966701895	0.736513597071567	0.8731224296672326	-0.5928243127688696	2.2361793507758225	0.8619848616489598	0.29139744209518803
LPS	110.0	1.221086660285969	0.9177262290109128	0.7520122350753154	0.9232585459139424	0.2524394572577856	0.179983102151941	-0.6430584200285051	-0.06589784068190056	1.155755363522583	-2.6735440124091796	-0.9671017873429203	1.5041732340690288	-0.4145643147259513	0.3903139408734031	0.21977750485706476	0.547097981875796	-0.31838145317192457	0.6789324834174865	0.8466101984554065	0.5819701378390357	0.6222450940907651	-0.3665602825833391	-0.1162457914422551	0.39405190807545465	0.2080811058926688	0.34142937192421136	0.7409229653145033	0.08269195347810988	1.2201061218438078	1.2445407882703254	0.7257605344226249	0.9131897404904183	0.7447010734782676	0.7581658748840615	0.47501946223136854	-0.08552545860284747	-0.15645507248374696	-0.05983517129823772	0.3898511526955257	1.8906834216876374	1.567274988812502	0.9632072011796244	0.7606632037481035	0.8652820525994057	-0.49353313815743893	2.29721003359992	0.8805931600210916	0.37385681723303854
LPS	116.0	0.7636344744553307	0.7079213297432264	0.6197483021230548	0.6521674007217279	0.08052143350326056	0.29367215301277333	-0.7455231798096769	-0.16509138918519664	1.0727218350534002	-2.5998302579060626	-0.8023463159823728	1.446792374021991	0.035870268769226464	0.2161225621288129	-0.224270868467893	0.3518849600927972	-0.1731982506122947	0.07484116961976549	0.14155990809815874	0.37190298318676873	0.23703771404519264	-0.7673168637027327	-0.9347736436802928	-0.1830814514937085	0.040587750139671995	-0.26128276132888095	0.06640641466539728	0.00012639432941378783	1.2694691071699522	1.2574775141086534	0.7491702738464382	0.9584899652171833	0.6823221110479946	0.7130805708965005	0.5372068764392203	-0.0889041170385395	-0.16205283752463728	-0.12077142866553324	0.4475518037436828	1.886595945308598	1.5796772867365558	0.9651237035262877	0.7777052224653548	0.8830570845536371	-0.3314200512042769	2.353838039564885	0.8735255051875711	0.37446796475947436
LPS	122.0	0.7146810777427699	0.6563047021322187	0.5672825170271759	0.6221744026700806	0.09650253131049816	0.3878256528169195	-0.646138536279057	-0.1547415616497248	1.055223280420838	-2.6076908766929874	-0.7707159011733271	1.4605664274946246	0.03907669004798325	0.15209936393121157	-0.22654893716722269	0.3505022663186464	-0.12429587126764455	0.043974760833272106	0.13371483199521392	0.3713657966610485	0.2290246926428635	-0.7688249073484349	-0.9399931501120492	-0.19970537325064433	0.05217313660738758	-0.2660303030087664	0.059626367653176755	0.027653463089149392	1.2929372668955599	1.2404878134177406	0.7387473485717736	1.0109739558360242	0.6581070248571532	0.6828044190362847	0.5505866136671905	-0.10784927652153162	-0.1914452604538135	-0.05435758273205587	0.49004568222037	1.8900616750319423	1.564235406851454	0.9513604480681843	0.801283683875041	0.8841495443085691	-0.2782997231587916	2.3673911623608412	0.8665293356388949	0.36827440583753973
LPS	128.0	0.9168890783235524	0.7037319677394257	0.5856321634926479	0.7273986374251976	0.20380673960253906	0.424001552396384	-0.4297344374881736	-0.11246143523550664	1.1053544017012495	-2.6068437927892503	-0.8900921871434118	1.530822262661293	-0.22461656223044021	0.23394126103602647	-0.0937535458781544	0.45345993763609965	-0.11492414484074764	0.33961926685404714	0.32164408004796863	0.4657350917785682	0.35856427852851824	-0.6522002422998112	-0.6885124820400608	-0.010446477369041514	0.20914037485369746	-0.02598542543625035	0.4437347184266364	0.13360525810639032	1.3156292776239573	1.236924345291594	0.7432246731635129	1.013240263564276	0.6568591131284336	0.6810705691450115	0.545186370362079	-0.1203740587264115	-0.2360417633530468	0.01947293130903886	0.5077640097464857	1.9003330030788246	1.5579183236664453	0.9452699813866088	0.7851443442407514	0.8748081162433454	-0.24956080732612884	2.354846311074721	0.869042556197818	0.3359431805519402
LPI	4.0	1.1177909250993316	-0.15079495507340832	0.2387566127085768	1.1505774603744445	0.6093424998014133	-0.7304849263288936	-1.138516211731911	0.2436904451600745	0.2757461495216882	-1.0885340471548421	1.6556873721739958	1.5904655622180879	-1.0552034233916407	0.01348555803936812	1.4023127624579994	0.947642909399848	-0.6130367283527335	-0.20691391601873851	0.4227757521219444	0.5000408292988199	0.15847209226305708	-0.9403341638194332	-0.06554400533399551	-0.15193842431072777	-0.5711960152310401	0.3534597395717829	-0.1419847823001885	0.629247704102141	-0.5675964711072773	0.16309683219138882	-0.7501617387145733	0.6266091275034948	-0.10713641645496551	-1.0176969038369665	-1.1160884615193736	-0.9515144591949022	-1.2355026854518898	-1.0191199774835833	-0.23071473012791058	0.655201438842183	0.5295202540248934	0.6152720717220125	0.19613976488457682	-0.11723338006336019	-1.1672244390563324	-0.9191428421602466	-0.1405730982555403	1.4651631443740663
LPI	6.0	1.1228187037191535	-0.21484730494209217	0.24821296575460822	1.1591644740690838	0.5493848462957395	-0.7345278469463598	-1.1503458930078414	0.2351296232622521	0.27750921822487246	-1.0273467695943148	1.8484074697433914	1.5935648482346838	-1.15312162157457	0.014960293478986714	1.4099321811748524	0.96399455787958	-0.6745287755152557	-0.1628080062429811	0.40748537610713914	0.5107597341628001	0.15326344635108202	-0.9807554913209134	-0.045123356735455776	-0.13747807133217088	-0.5997467776069344	0.39842155853925504	-0.1496509067003706	0.6102533192050155	-0.6145873682537529	0.1512433472887984	-0.7646498215281768	0.6302015646520439	-0.15587171498969263	-1.018086413210751	-1.1138777010386476	-0.9719257935806481	-1.2811256606518096	-1.0254851820853017	-0.2610049149358602	0.6523374377830228	0.5540379322369249	0.6713496834331024	0.1995984290619933	-0.16032082669553943	-1.2038794813547007	-0.8677012247405093	-0.16810965005977	1.308036292545955
LPI	8.0	1.136891978384823	-0.2593392191101201	0.22050658555198896	1.2009623070273232	0.5215363600020636	-0.750105520873662	-1.193150036288014	0.22707206281264833	0.28432161591170196	-1.0287477622868917	1.9348667468596275	1.642861255708278	-1.2603185593322805	0.01678299617971672	1.4312156575178416	0.9943905301571736	-0.7335060959893063	-0.1294937241169791	0.37101358257502826	0.5308567879310588	0.15782544268727014	-1.0373667283867418	-0.0094211271045399	-0.12667509387772832	-0.6273811098154989	0.4421058611425016	-0.15713260390615424	0.6068131287556111	-0.6426977265326043	0.13797293490139634	-0.7819994382886911	0.6899432932695717	-0.18285527480041922	-1.035061867429831	-1.1116513444456702	-0.9890201975715357	-1.3273408517887078	-1.0317472447161815	-0.2722399679568646	0.6802685456187774	0.589006303883661	0.7080582033399873	0.2116434817053694	-0.19119861795697793	-1.237878645393545	-0.8149420210193803	-0.18512070612301318	1.2536625835626691
LPI	10.0	0.996526078751323	-0.3791083246099912	-0.022304511530159436	1.2450933627446301	0.2173852195700108	-0.6773209419525766	-1.0930178040340448	0.10963212701335112	0.23048804614047644	-0.5875358519756649	1.966874072033848	1.5640972367746055	-1.5478786323985785	0.018819113130004495	1.3325698055538173	0.9771721377622237	-0.8219886208766658	0.10463425526396837	0.182672196508107	0.569469700335602	0.1287353967501729	-1.2729964770517128	0.27764031027683117	-0.014004014782045915	-0.6765885989282312	0.6858952362280152	-0.1486456171447535	0.2744483281561782	-0.6770038248060868	0.04043747946450257	-0.7119240177710074	0.7906054133903841	-0.3510186115956945	-0.8283931549141919	-0.7815589792900147	-0.9234280562841795	-1.31006797342828	-0.8749211414829164	-0.27780720496056005	0.6249894860024693	0.6404561706410613	0.7093155374410761	0.28368858967597205	-0.42456619772902615	-1.0476742909800316	-0.382068152996555	-0.2788385207664112	0.6040195619832183
LPI	12.0	0.9813702249046157	-0.5762735510432387	0.027810312664128145	1.0963356099122878	-0.10154144609632289	-0.369338205972393	-0.948696941286608	0.05394547867201275	0.3222747272267762	-0.36119689970289226	1.795580539453849	1.491590558466305	-1.636633212481289	0.02261934140790444	1.0389140221114708	0.8801032797977028	-0.8543149488037206	0.3235324580638009	0.008617159168193746	0.5406810955086171	0.12023577137404498	-1.2811634928397093	0.40934214508226247	0.061728827670773444	-0.7725006026958272	0.787127342977165	-0.07274488303938055	0.05520213052606904	-0.7597846078943846	-0.03144665670321121	-0.5115702877291997	0.6449925826172347	-0.38336995867764373	-0.5335747429778019	-0.5697679502508447	-0.8170230679507257	-1.1626816697825124	-0.606974505062321	-0.3357511328978378	0.5951498271197255	0.7248306590294743	0.6722448576264028	0.24976548009915342	-0.5259056182260619	-0.9373969985046078	0.12649195383715575	-0.38488228840229927	-0.01651353052184964
LPI	14.0	1.06729589597963	-0.6277201147332816	0.17836738038868402	0.8970462047158199	-0.3485447560348326	-0.06878834353145477	-0.7032760335698995	0.07760817029864193	0.3136234945991034	-0.22848131973320548	1.7046823286144253	1.4596149692154736	-1.6193225948133048	0.05391798070685034	0.4698592752594038	0.7060731029243487	-0.8630220075626261	0.4724375865726262	-0.13644294701169637	0.4598746446113689	0.17252611014077526	-1.1417320278495182	0.4270321336397313	0.10792109989445031	-0.8604632367798525	0.8403524922660532	-0.022142155098356257	0.009652653333870389	-0.7932605226576008	-0.11768904441795366	-0.31174167060701485	0.4079386096397086	-0.350307155409651	-0.40922758431547607	-0.35006041058554205	-0.7398964241927551	-1.0293573718312061	-0.39268139298300636	-0.3272553661288737	0.5935721726135921	0.7966113845140885	0.6235102720624307	0.18181533023444546	-0.5159921916476519	-0.9283760848510499	0.5765723310189864	-0.5218255989874314	-0.3219837228255561
LPI	16.0	1.1055890964383372	-0.5919878025063128	0.25461270368208255	0.8370307390381261	-0.4178059310667529	0.1716594665577103	-0.43963025854884746	0.12380977500901573	0.22217242586243893	-0.13948114178812693	1.6245745095789021	1.4533506541025787	-1.667085375631967	0.10830849088129876	0.11748302429959212	0.5573529048358179	-0.8259726396716517	0.5117019376165812	-0.36299993726111845	0.38289556390596674	0.1888276540883901	-1.0400115447312699	0.39778095194731733	0.12671642342994938	-0.8712268301727354	0.8817290813114761	0.022918606382188737	0.018688901730978986	-0.6908484431844079	-0.14174990974747306	-0.21975314427795145	0.2764684072283093	-0.19266801084579413	-0.3107038080204059	-0.20425727474344454	-0.7030674940257742	-0.9956274740424902	-0.23305131140600427	-0.34974278216998406	0.6962749233774085	0.8611671418621168	0.6120173098893206	0.1597321462777371	-0.3412789016252661	-0.8300478083831795	0.8621438342444092	-0.5391748870490835	-0.22983623398719225
LPI	18.0	1.051620123655154	-0.539947647243498	0.37466692674205476	0.8506966399458346	-0.2895597231410742	0.27380552550413173	-0.19644708145480835	0.17632077617039874	0.2883564386559607	-0.7785918467956501	1.485009539621545	1.4299448711314733	-1.6072553344825569	0.17019284420678213	-0.027861776151994123	0.4630158441071484	-0.7755575218962271	0.5025058220462945	-0.40358179299217806	0.27508131412434705	0.24527175028102294	-0.9178769967542694	0.19749358446671442	0.2251154332647476	-0.8535566574449444	0.9662479668238941	0.13101244195710832	0.018027492298382103	-0.4089197121444121	-0.06410152425008146	-0.13907277478886856	0.26841517312380075	0.18122958486739224	-0.21601994882991646	-0.12857303684277613	-0.6354807252609797	-0.9158897420756037	-0.09077353940293856	-0.29957333016717425	0.9531007866721583	0.9648315401106233	0.6602796712486853	0.20189671177775395	-0.009986927776271368	-0.7691266564654728	1.0353194553338012	-0.4121399361024781	-0.01834580483195083
LPI	20.0	1.040186633854557	-0.2684621793506713	0.4134110895975507	0.8680984813438153	-0.2785713942656886	0.3772020211921509	-0.1424229218788382	0.2747365071502236	0.36744359939518156	-1.1305124149232724	0.9292243501529882	1.4445688331185647	-1.2797448372231675	0.23859035728177408	-0.07980734618154917	0.4091984533928758	-0.7130760895599374	0.4673133117610769	-0.36042813910141824	0.26906769994701507	0.3745696416210314	-0.9332791378534454	0.07325732840009772	0.3492928170676509	-0.7702397024426364	1.0190298703582956	0.3253655111810226	-0.0009727005665006926	-0.2756045757762835	-0.011236623085602086	0.029911974094384227	0.28477294916901047	0.2952289950120654	-0.03380782383406423	-0.026110601984304684	-0.6333145898359772	-0.8029882596351458	-0.03042724123947798	-0.2724782609648214	1.0613933503490913	1.0642865517415807	0.7977703494416716	0.3276230187520568	0.2105413005283378	-0.7156394408275764	1.109771599265282	-0.32562833197519625	-0.041512345977411595
LPI	22.0	1.016498619783198	-0.20808606697864743	0.3895035248447386	0.865779752086592	-0.3574260908035537	0.46630749848330844	-0.14055886972507525	0.301108258025093	0.42915701690554137	-1.113323270678594	0.4193220849048012	1.480907274001891	-1.2622568375443852	0.31461339197235505	-0.08102123762469333	0.38567054892463143	-0.5835329853118921	0.49218232327037753	-0.26905254610154017	0.2630116211640448	0.4354484445587969	-0.9731071844921843	0.00044421098590295135	0.40954202791604233	-0.6316426860174514	1.0722457981904543	0.42021590160850636	0.06866990458605374	-0.14298146800841477	0.0489233792224245	0.11684807616515694	0.309628229995702	0.4120581999839576	0.1435832783315074	0.059900828499746296	-0.6038717066235816	-0.6816877792580395	-0.005461832987358702	-0.25448288517157625	1.097134896503745	1.1690142097809109	0.848387266887311	0.3987279772830351	0.35051745253290634	-0.6349977921768225	1.1558434706389271	-0.22178644818632512	-0.09003268928391292
LPI	24.0	1.039900180517377	-0.15642038975968633	0.3974972201311792	0.8710837781691593	-0.4025660985630871	0.5425051239708019	-0.17169109495660925	0.3416306431553254	0.5239612293985225	-1.1039245924290066	0.20680585343447078	1.487898474500652	-1.2442516017552785	0.34883309708050964	-0.017239981683725508	0.3868038258878383	-0.49475238454834697	0.5642260579723958	-0.17631323107720334	0.27260312453823954	0.4839057909117926	-0.968298537636662	-0.040557466380438625	0.4533188625439714	-0.47759414150587215	1.1113681649851572	0.495689700155578	0.10544230856737206	0.04421408292273034	0.13921700912945026	0.1819558869186249	0.2808907337945018	0.5379957478653253	0.3051016193853288	0.1333991505334601	-0.5546327586791723	-0.5959574954308998	-0.026295883722268376	-0.22162770598808	1.1311481694522405	1.236099718380503	0.8886571286528945	0.45347064547137783	0.4392924102400338	-0.5910784669500699	1.1959369314809885	-0.09674720458714638	-0.09930521904272857
LPI	26.0	1.0543037449336223	-0.1136222432316724	0.44644288294377965	0.9038142281213143	-0.3791561940163044	0.5538538163519499	-0.20996823033946715	0.3891339026127457	0.6147302836048908	-1.1959446741501707	0.08632567215004383	1.498238982798792	-1.2575891202757548	0.3754485282503061	0.06252294434621646	0.4006792814246466	-0.4565560895800353	0.6331264774629225	-0.018984747755850278	0.33469238305850757	0.5345352420799376	-0.9208200917435269	-0.08307774115816502	0.45607924803441763	-0.37841650662860155	1.1115637734498895	0.5775291684266844	0.12281945758738493	0.238425701255393	0.31344539836497026	0.2655272976529434	0.2560150519736304	0.6889882556439092	0.49841815714598475	0.26995004490871083	-0.47581908586089	-0.5028672037678488	-0.03738074320456671	-0.17072468975389712	1.1699672541038777	1.3248698055084291	0.9213211193686737	0.5011193003405999	0.5194341282504505	-0.5497011376456332	1.2051963040702898	0.041717016205439536	-0.057231222205003304
LPI	32.0	1.154234360423685	0.3793622247978462	0.804653932943414	0.9065434060392258	-0.11219700305538047	0.5706470259855574	-0.3196209174018302	0.5200563187090973	0.7999298621786338	-1.9457542667893666	-0.19162688556900317	1.5005243112917095	-0.91906629707473	0.39679256790064643	0.30843586886622804	0.6090715235650822	-0.21537857269079677	0.7951466206386908	0.4743634105583746	0.5243362831840799	0.6965540510604459	-0.7074931901954173	-0.17632040023089465	0.5299015389484483	-0.12327243289217049	1.0089876161379596	0.7622057579119126	0.09163707491707743	0.5558529099478449	0.6893718716465799	0.4840978333087339	0.31236105423071125	1.0503697065915512	0.8356586997664096	0.4681366249029121	-0.19590452462311245	-0.0976659410209948	0.05407291842435896	-0.02889947951195232	1.232741452155181	1.4609622436824097	1.0101067367686467	0.6429585896635078	0.6990086538638849	-0.36075919991987576	1.2708176972126988	0.33941209057062754	0.018365971141846016
LPI	38.0	1.2323420652170094	0.6803594037271108	0.9444244460917277	0.9931861987777051	0.10220252204611875	0.42532777206575156	-0.2479133645814454	0.584904650485704	0.8869021842886512	-2.1432739197415986	-0.3085207946167158	1.4781743450579765	-0.8007490499952226	0.42907442488007835	0.42364182725529076	0.7894844539640883	-0.0164311750255984	0.928492298427117	0.7881752958902541	0.6630956257073831	0.7466396194170553	-0.4175143059261211	-0.1618308471427133	0.576098095330937	-0.03213849568430658	0.9511770315589515	0.8576456786526574	0.07984413299546174	0.7723195549219481	0.7865285932260405	0.5671608715889104	0.40521942558692964	1.2589177364811839	1.01834066255664	0.556464565037422	-0.03424148051624088	0.08736237111297615	0.11844516724748706	0.09626071897720923	1.269838115996775	1.5447148927997227	1.010394342087333	0.7197495944335026	0.8086370916018646	-0.26423666279403624	1.3957836763957476	0.4590633801424101	0.17506163747956305
LPI	44.0	1.278056777868253	0.716060780499148	0.9738240953068208	1.0987336948020892	0.23197488613931497	0.31227081296089515	-0.14931919365270135	0.5822723508262374	0.9550272231222269	-2.1639465707426817	-0.3141152290695129	1.4810291494782728	-0.8016794696410289	0.4768533804619101	0.5605143636237928	0.8152790600206029	0.032045756946211826	1.005158871034652	0.9184642453735808	0.7136843674657267	0.7826840443716857	-0.34526967220687416	0.02249520002480249	0.631101559336698	0.014281693491169799	0.9067453283597554	0.9277996790816905	0.11482827083948455	0.8990951774394705	0.813297391915701	0.6167238979337057	0.5482271846786834	1.3655210240700357	1.104116330689248	0.6095625782993593	0.02529646224702584	0.21209629524205928	0.24495729045452072	0.12642260234947975	1.310007205959591	1.581342504554599	0.9815867531887449	0.6913851967160378	0.8692375151005685	-0.17689341501865558	1.4393955441853201	0.5195392909147898	0.24520842098416412
LPI	50.0	1.2474551584965372	0.6826363559564266	0.9903070695413116	1.1695396604691464	0.29243217894665996	0.2642562007915618	-0.16404788578904522	0.5672559342758685	1.0669921121105084	-2.125900594150927	-0.3640094216194813	1.4876730096247301	-0.7188029928534807	0.524977163617066	0.7777307040901711	0.8422734223890421	0.05003273174536993	1.025955033400258	0.8022422695702179	0.725188441214569	0.7993864973135884	-0.3419132300615201	0.21034278855289662	0.6470269641376546	0.04601333335994029	0.8689659352789983	0.9806325030440607	0.16243745179178237	0.9578049130403024	0.8562555205157497	0.6551840933028829	0.5912034291382877	1.3692716504500928	1.1162517750308028	0.6768765101193439	0.060010965249059675	0.18633567119391992	0.32373528724466427	0.09559658348365	1.3068920176794658	1.5719069939031627	0.9648936267622521	0.6786131578653578	0.9130779281041307	-0.09511192360712674	1.4576926441177604	0.5898078056351227	0.26281031180083103
LPI	56.0	1.1410155312581658	0.6683234500891085	0.968914100719868	1.1089973886701652	0.28854911380822984	0.289251634699756	-0.20972385717577482	0.5182394107955793	1.0509716663202477	-2.088408132313631	-0.30094814606757897	1.4740839588748427	-0.6024413042109416	0.5058545010697083	0.8210840307995192	0.8453804314879964	0.04507627286580768	0.987568708022062	0.670964565810639	0.6813624119183362	0.7459172830667464	-0.33120884229479425	0.294107509304728	0.6288670187838555	0.04611511130681143	0.8345545618261273	0.9517760499753498	0.17780726201700178	0.9260321076730466	0.8597767323727059	0.6232187629006055	0.589943553781463	1.3025149995805538	1.032908729412672	0.6972034991954625	0.054592382659915936	0.09328647947757814	0.37619855640412087	0.08098944320663885	1.3131227463200983	1.476451332649916	0.9286237422889645	0.6614007018121101	0.8861113347487889	-0.0944374312964688	1.4118327958361234	0.5964121312797024	0.23649840892402488
LPI	62.0	1.08807614899588	0.7386753649569453	1.0170604985359197	1.0269302840666756	0.3331618148067391	0.2773848519973726	-0.2420330470468568	0.5030712323220651	1.1288578308735766	-2.0610474016728544	-0.32050183928118264	1.499976560763841	-0.5451488081073441	0.3935192920103928	0.6574340657689758	0.9639968811018156	0.09708350438203632	0.9843663386511429	0.650069412208404	0.7352938032767388	0.742632812423943	-0.43132296370545353	0.30572176423879566	0.5853353559785744	0.03184951249352225	0.8145116002736729	1.0229836762332887	0.11595123423396116	0.8338671223102001	0.8873303563718966	0.6395726695818807	0.6264967078044746	1.3084825127109683	1.0482878155978863	0.7691806702221784	0.04824626621522787	0.08746209048830973	0.31319850926055803	0.13233670710032844	1.3227328174319382	1.4806589066545353	0.9317911757596787	0.6762645732120683	0.8686216889657024	-0.06418372904257395	1.4901969885429012	0.6238801259958019	0.318857248896041
LPI	68.0	1.1201033930565416	0.8868798694447315	1.0948687926730845	0.9904428135577884	0.37585661933369996	0.33314631777036857	-0.15186522017885404	0.5406393205383625	1.277768809689088	-1.999645917650492	-0.3174673810058999	1.5265295173003568	-0.5506813044477216	0.36911428861546625	0.6143572327907335	1.0686363160134016	0.16385995415340066	1.0496226340342034	0.8418321634300192	0.7604858152334851	0.8064131877159559	-0.3164321664781077	0.3400704038931201	0.6394166299018267	0.061727237651003485	0.749420878215896	1.1117027676214783	0.12147069327478803	0.810879103689026	0.9284028594762415	0.681356081516733	0.6553031802067196	1.342094182320343	1.0439145906665788	0.7688729285224218	0.08168075021721097	0.13532961483074776	0.22321822210650932	0.18849324611371587	1.3569686968552463	1.5443607022490935	0.98180272448839	0.7107740561560549	0.8734933500113405	-0.029722759632127966	1.5391538426062865	0.68683129148285	0.32259713452115424
LPI	74.0	1.1552398115184488	0.9461512010193981	1.1174981620185853	0.9684145660855251	0.3721096620674556	0.3137927993604629	-0.057788177951842504	0.5659859739677103	1.358626428419836	-1.9831492979813352	-0.26692104109249554	1.5452519974118581	-0.6498619501667445	0.3725542604919389	0.5721428357527031	1.1492780671026854	0.14711826776960796	1.0689829664442008	0.9719935832964622	0.7242019815525437	0.8690015519908638	-0.08431918498055313	0.336198379619154	0.6850253037491923	0.16697078498693776	0.7211388021885076	1.1703416139635543	0.1473153567618318	0.8482469104144486	0.9396830386076876	0.7334459861978377	0.6685845645994725	1.3407143674162818	1.0549875863797278	0.7668338131866694	0.12579028234431183	0.18339956656469567	0.23076966313066596	0.2115925872535757	1.3699450147762633	1.6000231464850176	1.0084330601311768	0.7467615803691781	0.8726677602209251	-0.008235520370744246	1.5421232558943099	0.7057776420780194	0.3477838188493668
LPI	80.0	1.1935604585921078	1.001477592761012	1.097344209725602	0.9249642493235173	0.37699866921393893	0.3110163493196896	-0.0795848149267216	0.565963973020514	1.3880352135661649	-1.9677575968701153	-0.24011812567594054	1.5310717256375272	-0.7151128006355115	0.3258732524718565	0.6099657599135844	1.1951865757502826	0.1471392573477702	1.0608409664460967	1.0490915838473012	0.6712323834787668	0.9222954381877182	0.06376595905975566	0.34551917768174817	0.703073348534787	0.2556068202273359	0.7111558882642319	1.1980666240916558	0.19545114701421337	0.9228072262868096	0.9419377736200464	0.7483864428818537	0.6992113145664044	1.326194035185662	1.0457759249117158	0.7553500073846618	0.15034873359473214	0.14273750960133233	0.205989110461338	0.2566636985618839	1.4030318402786244	1.6344282898423934	1.0217138430361987	0.7744434603558507	0.8786855501370169	-0.01672659093802615	1.5520411283813866	0.7214741264149407	0.3284637446419327
LPI	86.0	1.251876634650392	1.059282592150767	1.0630370715921715	0.9025617827327282	0.38987544587839806	0.2846436369576163	-0.15354966377648768	0.545823643075823	1.4383625243556033	-1.9587945949482373	-0.21870474297596987	1.5130117800052367	-0.6450416658149136	0.30297199828081733	0.6817942009012464	1.1734792883955423	0.11358294382103026	1.0713918348744054	1.0760240972212247	0.621450591103798	0.9155294902318547	0.03153454617525796	0.4638665431786845	0.7225480953862576	0.3055095112517999	0.6877884636681594	1.2443874955130525	0.18313196060923337	1.015729315044926	0.9583005589769173	0.785534512599713	0.7193679808018902	1.288682982488877	1.0415257654616767	0.7859288417166688	0.16253763709649793	0.09189804670324694	0.2002056895351127	0.25463234187167494	1.4144329912806612	1.6334785441990582	1.0056020951727567	0.7759405672927115	0.9044563322205795	-0.005912285860400734	1.604950407094929	0.7384366123202979	0.2823400966410678
LPI	92.0	1.3161217216957517	1.103843166416461	1.066976022049717	0.9179500643827571	0.39675786018897213	0.2277235340719988	-0.32177165861028156	0.5241275308391321	1.4817013880356402	-1.9306366966025839	-0.2503718868985641	1.5222642619657616	-0.4925044434172049	0.3017978708670269	0.6742174880654576	1.1105316820787883	0.09364182968986512	1.098672634828241	1.0316323761759605	0.6146635164932913	0.8686823109652123	-0.08702252213620422	0.518586287021528	0.7350988684995989	0.25805955901811334	0.6482047908246954	1.270788639290122	0.18907413245176546	1.1493696118719228	0.9933343234640323	0.809561191749116	0.7504175165279372	1.2685367476655034	1.028141089369948	0.8333530945735087	0.16580605165496967	0.06485894458477083	0.20149454440881298	0.2406285512711857	1.4170010354598142	1.6320885066149982	0.975686953929392	0.7943331674464522	0.9278557117097306	-0.032314925488832705	1.6983609561301567	0.7317126197387306	0.30572540044792734
LPI	98.0	1.3618213199985274	1.153075936995584	1.073015136923144	1.0317413098886599	0.40270546428424886	0.17523023054875977	-0.5642858102845063	0.49843363649387484	1.50196669150713	-1.902731171316686	-0.2789254080173711	1.5255183852936938	-0.4645457412535588	0.3074549376373418	0.6400146212731627	1.0390164150272414	0.1029983900014088	1.124833065614516	1.0636332792722405	0.6243611994218784	0.8535064315148395	-0.07515515189599435	0.5196565917471728	0.7779671131117727	0.15986034815881686	0.6037526629541947	1.2502439324183412	0.17376020408702605	1.2492018586591196	1.0362108653765651	0.7936498538063005	0.7696428142229601	1.2700598306423034	1.0074766708036633	0.8666915192349108	0.18471990737021385	0.07665827428885119	0.21571406315358757	0.21389462265895448	1.4364699809727555	1.6182002025689144	0.9499274594737436	0.7723312335268042	0.943514393432441	-0.08400943552134106	1.7269511497298615	0.7585779788297631	0.3368392626946695
LPI	104.0	1.3480880350671327	1.1973237284322757	1.0646907286020804	1.115396235096064	0.3990147840513508	0.21646877699960854	-0.6703036751437799	0.4820645531263067	1.4918893779790434	-1.8534212698496013	-0.2734714374575045	1.5178207463130742	-0.46038312099967954	0.35889103592930754	0.626104884503194	1.0434575379999091	0.12129498958743816	1.137449432973991	1.0634175584730508	0.6437435772947834	0.828139946828321	-0.09590099053781233	0.4584910953656324	0.8100292780662336	0.06567651582525035	0.5970447857864348	1.2045319655066042	0.1828556970319982	1.2770986949265668	1.075439383431491	0.7862468572998172	0.7905413502919297	1.2522648810783763	0.9750562143447384	0.8842663065608607	0.22323766179823806	0.054177286726310746	0.1830990219530683	0.20968751433769703	1.4380927776600108	1.6221021183970106	0.9420645487116435	0.7546853431494213	0.9385865306307891	-0.09404881893301724	1.738752334107969	0.7720780805800335	0.3975344657543715
LPI	110.0	1.3069131251772697	1.1880742138090763	1.0574670358557383	1.0918437972956434	0.3986837199771654	0.297875578392316	-0.6525689571024035	0.4823165327257515	1.5005940913901068	-1.790130790640287	-0.25461326035872534	1.5259732818249228	-0.4997926003681696	0.3570325606923652	0.5245285478564292	1.0363529154711126	0.15027470980839136	1.1207323321102565	0.9230422844579769	0.5839886584944283	0.6831531591790155	-0.15170572045339092	0.24730230116913635	0.7120907830814956	0.09561888376254926	0.5989961792872247	1.1440032541771399	0.21888495534986882	1.2721142887071475	1.112512836848349	0.7925797836241802	0.8148272324855768	1.256522723267817	0.9363536075013233	0.885536218325857	0.24398215168365983	0.05350257404028685	0.10685559980184911	0.2177792069562459	1.450691440443102	1.6507067558059172	0.9484883791131484	0.7825455970017977	0.9346297771037299	-0.010043479628156354	1.781049113782268	0.7792730072241525	0.4583894897786534
LPI	116.0	1.1307597828465545	1.1242592796517703	0.9984945076047447	0.9156511793581462	0.27798033507122655	0.36876660647300147	-0.6120457460117138	0.3959217620724109	1.526325553790814	-1.7944333306353373	-0.2875662033926099	1.5631917679869538	-0.23478321318735138	0.2763923736559265	0.017673036585272535	0.782665720760626	0.17725360634061346	0.855119040881663	0.2024437654503741	0.3823748376927301	0.313874361349271	-0.5007164813414888	-0.6157674149477209	0.07463317201763643	0.0458957625522499	0.387645435137738	0.7916605903307582	0.16999220958429456	1.2795590567918336	1.1338064493259945	0.7901557623775296	0.8706176488281432	1.2081859576813194	0.9077252215540753	0.9362439238181061	0.24967582716578265	0.05397072088914167	0.03264742736311783	0.24933000260404387	1.4504963198356104	1.668727712200869	0.9462983603617864	0.7928136694490512	0.9411774752187104	0.06255221660621847	1.835717014050697	0.788896235441334	0.4382537541650014
LPI	122.0	1.0690648413235035	1.0987825184958484	0.9208628626899562	0.8710651366544525	0.28340111320048805	0.4071125399921072	-0.4460812445559785	0.41992746702361317	1.5258282664510008	-1.8702702208483544	-0.1966400394335362	1.5768850783527282	-0.19917688311154308	0.21872466282299774	0.01830509712043919	0.7779694058314802	0.1951843442561047	0.7950219916196277	0.21405076788190094	0.3802341423153242	0.31667782771464426	-0.5240018886882455	-0.628571099260583	0.03043709357207196	0.06620316036118015	0.3697674694249495	0.7850720610826326	0.1486703856487625	1.3297233203657715	1.1061846018588222	0.7813801991484262	0.9302934578570977	1.1772793405323672	0.8906368294325514	0.9404839881207522	0.253047589457378	0.031596385495113476	0.08236460450455772	0.2942249542806449	1.479391751244926	1.6527886427972796	0.928962347484765	0.8206007290201622	0.9375499039189865	0.07623891100116141	1.868854441618707	0.7917703823515788	0.4064811611117677
LPI	128.0	1.1430600055463442	1.0355625355817302	0.8571843169739529	0.9193357987998104	0.37216072240061393	0.36294714899843694	-0.2434382047213575	0.4964926466921709	1.4933678985878809	-1.8979617591363567	-0.15908881113235257	1.5718316776445875	-0.4538903201472374	0.2471991290645341	0.23785240966005997	0.9978670980479799	0.23350218739701356	0.9389428938014195	0.4595849249641499	0.47338348749921083	0.48504535320698317	-0.3857039738507791	-0.2599251256619615	0.3283105447395331	0.1456214525001076	0.48764152508323527	1.042085512490739	0.17728707178001415	1.3581655179798946	1.0950378512529213	0.7801809435625598	0.9334431648519315	1.1640332103877282	0.8784166116431595	0.9430799614802688	0.24349148290797426	-0.01517914640841612	0.15098641117809602	0.3235774265680686	1.502799797218915	1.651931437746369	0.9176905749319845	0.8093523982271861	0.9249119657065747	0.05955284933342837	1.8520778953439725	0.795276992951712	0.39450422045390543
RAS	4.0	0.9084711523334713	-0.339602062260314	0.3244829326107486	0.8665718051212732	0.39601489591003375	-0.6965391152033907	-0.640846206788219	0.21303482953306482	-0.3214512296204939	-1.3983208820563744	1.414742809662256	1.2815623418274307	-1.205725901227499	0.02179163747646712	0.6774982148074902	0.7302257571693975	-0.8698256214778523	-0.35872896199726434	0.4456390835087022	0.4864431664644763	0.09112888105219918	-0.9008903416619872	-0.3576850318323058	-0.20416700444910577	-0.4742173815141519	0.22328623498395347	-0.10898812246459778	0.10919295514237781	-0.4246159145743593	0.34806562450810746	-0.7719858140490413	0.4084026019940712	0.06431664853935838	-0.6187258142252731	-1.305028007389706	-0.8313020934636273	-0.40963692723107586	-0.955641673232438	-0.2217535361516645	0.6747140371680912	0.3515985007938089	0.5404898568128981	0.12844772029962095	-0.24739235515630353	-1.1085427125382576	-0.7689922299200525	0.00580242129096744	0.16870675969617807
RAS	6.0	0.9138358034248514	-0.4075115920619629	0.33024357982061503	0.870808965775298	0.33211390311086886	-0.6807452194200799	-0.6570260172679715	0.1941064516139286	-0.31680093336665704	-1.3905089067306977	1.5686279648594976	1.2814493063966683	-1.3003055661586969	0.01955982805061094	0.6529860367774906	0.7400004975112455	-0.9131870559309779	-0.3437940984784596	0.43301044864568705	0.49686471058470216	0.08657717565740251	-0.935861190771429	-0.32843916437768045	-0.1868491539376332	-0.49183560816135813	0.2478151861664115	-0.11623537655815173	0.10768426766421578	-0.4764088618040082	0.32619309703548355	-0.7940326430970214	0.449187213255422	0.026749803229850266	-0.6168222317824537	-1.3279416776353719	-0.8700709551268411	-0.44883726885681696	-1.003390473856048	-0.2543570736411553	0.6765617928188326	0.3685179013789274	0.591947351241891	0.12401320991598226	-0.3088734645216944	-1.135796229272956	-0.7384582235155216	-0.014659049904799116	0.04310693004720041
RAS	8.0	0.935673011487862	-0.43674317714051003	0.3226290642536855	0.8956539972007597	0.2952752779797895	-0.6973140636707387	-0.7027528463646538	0.17624714676400582	-0.3134786946389544	-1.4157108134459278	1.6504336970728641	1.3196089845386558	-1.4109899327298596	0.023668795632233616	0.6487111388882403	0.7640505689289151	-0.9770344047844934	-0.33026498531990045	0.4127975015704793	0.5162268130332978	0.08668036715682906	-0.991897766639143	-0.2933027237689952	-0.16975511573200525	-0.5121164067337293	0.2789476137394739	-0.1222438738586469	0.11379848823361742	-0.5184110789820363	0.317614060305061	-0.8260001981537373	0.4885733431579544	-0.002945067286534808	-0.6363695783820944	-1.3348779448547172	-0.9087808708157749	-0.49010897021032507	-1.060303977622773	-0.2838207405261532	0.6945784792151893	0.3995007684940926	0.6269027574020802	0.1439000145297312	-0.35033067448676536	-1.1622115592124824	-0.7170010959814007	-0.03536909980921299	-0.027039787955744243
RAS	10.0	0.8593690540637313	-0.44918365533609117	0.12428768963070937	0.8126237380645055	0.021749779881848775	-0.500962213378516	-0.7750152562777892	-0.02670421881020843	-0.25221077513403767	-0.9756016364335045	1.837450719578788	1.2447996393652243	-1.5988062118585045	0.04314811022129039	0.5090730820900261	0.730484436549086	-0.9476173067026465	-0.15969311129805094	0.283088830403384	0.5276159399062464	0.036528143299945415	-1.1983077118869847	0.06792629646381375	-0.00227895146000169	-0.5618221426428239	0.4948983465015638	-0.12319466633741216	0.06322520698957901	-0.5913336755348548	0.15551510416948083	-0.775300134847195	0.5914065715594414	-0.23962989226433487	-0.4900953179115488	-1.0121037911826742	-0.8727599498252576	-0.5535333614738548	-1.05606997130829	-0.370482446792732	0.610914665579743	0.43055143055283707	0.6008332201747818	0.2726070585669029	-0.5501997952539689	-1.0363820520181752	-0.39657253162680167	-0.1829681874315376	-0.3744536841890975
RAS	12.0	0.8225111616789986	-0.5924224521560628	0.09266986077260563	0.681410349484937	-0.198424167074968	-0.2083181258917924	-0.6676084395217347	-0.15232216631735285	-0.14533538114478148	-0.6855817359561435	1.9081531612609015	1.2073525419599591	-1.8060402288668496	0.03975256240622708	0.22081528281039622	0.6208121769736188	-1.055034940808779	-0.01104963001333699	0.1915419091845694	0.5089424128013486	0.02395092615055977	-1.2513930019909731	0.2531220681156032	0.1435537382655739	-0.6344617698081312	0.6358906816342252	-0.08429698718571053	0.05727478827268049	-0.7917033092697844	0.0075908864949842825	-0.6482089607522815	0.5651586163938692	-0.28447014572496304	-0.3228896972328783	-0.8913900564196541	-0.8140790549675128	-0.5110902527788085	-0.9466738181583892	-0.5579156198962874	0.5223431720068924	0.4636427164570631	0.561345626777813	0.28970155876749554	-0.6099045852685935	-0.9384892101311305	-0.07729248712123397	-0.2673345712053084	-0.5654234695848236
RAS	14.0	0.8274530066421555	-0.6939967228951923	0.06789648055159633	0.5800050693772375	-0.39541046323728873	0.11083719752261842	-0.49749339865825665	-0.1841340984395874	-0.09007478355952267	-0.5123522490108845	1.9488277875649918	1.1773942199437673	-1.984731735801573	0.026590454180136548	-0.20745475259933396	0.44375235755044456	-1.2722155968156514	0.09519016540003557	0.11482903244185129	0.4527335889058423	0.07184033831469253	-1.2128009098677757	0.34140563398116947	0.26890491522322396	-0.7377658039937717	0.7145764561037814	-0.07466133512319649	0.1577738274007317	-0.954514101737032	-0.1040604407060358	-0.44565916697387103	0.4051816860647134	-0.243418479167886	-0.316090314556958	-0.8383174265660189	-0.8268580407903221	-0.5105807734760932	-0.8926021506008238	-0.758189436660708	0.5454088421998255	0.5202742660240971	0.5480764614442618	0.23378580556444492	-0.5981744885353721	-0.9452109245445434	0.16188796454501514	-0.3667768171818437	-0.6653151058481764
RAS	16.0	0.816911170811543	-0.7255685553414664	0.039891882588493424	0.5532113853566498	-0.4763072017458301	0.3806386306813927	-0.31143376721484006	-0.11613533611210149	-0.27648075069144196	-0.38126613855050323	1.9826624537497313	1.1192550264300685	-2.3594190551108456	0.057332028098218864	-0.47660605693623614	0.28099985189341475	-1.3207382001318309	0.07364083901616222	-0.0017986462188466917	0.37651444585646127	0.09773297495732589	-1.1979225261105586	0.35050525968122026	0.40978627015781016	-0.7574003591224211	0.798883047166567	-0.06721475305687248	0.31839666992446736	-1.0292643071624858	-0.14781641928049785	-0.31272177696515013	0.21890952342467646	-0.07226097546627831	-0.29997799119508206	-0.8358308485032017	-0.8415944047943789	-0.5383090047223623	-0.7928498806603825	-0.9754033850173353	0.606595000854259	0.6019356639709492	0.5511246002467463	0.2613736236969513	-0.4432477636323547	-0.8974312699623941	0.41504472609043536	-0.3614399788064912	-0.5207876581353322
RAS	18.0	0.7410195196022819	-0.6854080912890153	0.08437538805400935	0.5678330847023549	-0.4090519683973501	0.5205081874051354	-0.11867218405129365	-0.040925890664798584	-0.1930359575444777	-1.2559484359468847	1.8629803725375726	1.0358299593966345	-2.580337055313208	0.09546277317379316	-0.6100246967847661	0.1409138181842505	-1.3357824320317957	0.019926472861938455	-0.05092747960099442	0.2572732731867939	0.1373539054923016	-1.1673901099235302	0.15294809412083166	0.5971651430170527	-0.7000688295967902	0.8949811920487936	-0.015237997978602551	0.4546724766740758	-0.9849604039252382	-0.08029180596682375	-0.21052321952964084	0.07948074340999473	0.13444448184603908	-0.2720707258832261	-0.8414731935646046	-0.7654451832831263	-0.5286975675966266	-0.6352534640670929	-1.0503093400927255	0.9284996717864962	0.7078161799627007	0.5873012143046976	0.3366127641362571	-0.1525448430998421	-0.8677573100301502	0.7322861078788155	-0.19082667341844461	-0.3307434249640187
RAS	20.0	0.6812076629481059	-0.5165729416818529	0.04325590290370413	0.51548859867952	-0.3872625556284382	0.7721115664365902	-0.020877718099059306	0.11211610800806311	-0.11856605023891122	-1.8113247507507537	1.202862496203538	1.00018503515844	-2.506453804830343	0.1616469588118808	-0.6197245914260076	0.04297208890325365	-1.3087469996271304	-0.14664284065480754	-0.007616890949579958	0.2471297345664599	0.23271604401415166	-1.215628232163948	0.003838485454234359	0.7725209818155359	-0.6002230995683628	0.9078947693788078	0.044276720067443716	0.6474639007855252	-0.9590165190359099	-0.02253204371961052	-0.057859594551291214	0.039325718479035134	0.13444733873964232	-0.17676184866054762	-0.8262270013424621	-0.730621711304188	-0.45975606452533935	-0.5339151011916679	-1.0985062601104496	1.1027477650248592	0.8007816971899144	0.582666203303681	0.465585864389364	0.03211836254285192	-0.817327580812813	0.9122145319070376	-0.09441185094192933	-0.5200708733331487
RAS	22.0	0.6333806824736915	-0.4878870075062402	-0.015416579107574652	0.4862928442137496	-0.42453010731586743	0.9091651758443843	0.017560620718188282	0.14745966630475632	-0.08028364158033288	-1.7811347360112442	0.657529233523832	1.002084757127054	-2.533279901877281	0.2201623524584215	-0.582669529143449	-0.01239015793335449	-1.2600238816888274	-0.2384655813814569	0.08978574590196486	0.24787808384238927	0.23543046193616113	-1.236929729175985	0.007269572017611533	0.8631460993263397	-0.48934652509113696	0.9671172012688135	0.06464495052320104	0.8157887091367249	-0.8921440134220238	0.044329221162648674	0.06816126294688939	0.026035949445375642	0.15016440537140932	-0.0668993391326357	-0.8880640752433251	-0.7192031508664014	-0.39525600810510997	-0.45328139576262594	-1.1604008142057334	1.1602453915792912	0.861067579381219	0.6000264109841407	0.547763178660988	0.13356821490100917	-0.7927500143840673	1.0321526653758233	-0.01819405475972541	-0.5962084371446578
RAS	24.0	0.6264373647932525	-0.46736367935658407	-0.021827299643618497	0.4527537639119456	-0.42248377552834004	1.0379968777447597	-0.06549511267067155	0.2057970317453599	-0.01912141374607664	-1.8288723482092821	0.5301013556856478	1.006452291027458	-2.53068206783486	0.27657893287580615	-0.492435353131443	-0.04183464714379332	-1.1870971089288427	-0.2715479602762703	0.1782744480299967	0.27830193584584517	0.25716696657531096	-1.2386408906143203	0.0003844015714420707	0.9304450204117168	-0.35797412913809984	1.010252411537159	0.10800877002521472	0.9345626279595531	-0.8020513098937588	0.13211413994668622	0.12422333151663849	-0.01816193964750041	0.1643300669984554	0.048433920681286845	-0.8834591554989091	-0.6884326816991994	-0.3957811957215167	-0.44324256364225834	-1.1490477356253996	1.2095087125792845	0.9138045053479242	0.6293339324465992	0.5998643814544526	0.19583916082221428	-0.7673598908527957	1.0985173272905229	0.08210944741082699	-0.5531624897569081
RAS	26.0	0.6507065131635102	-0.41392289310761976	0.013499911670661427	0.4493160272770599	-0.3794116792269916	1.1030045160110797	-0.16099894140543308	0.27605733206992156	0.04584900805251598	-1.9259878233818124	0.3903602955566992	1.0274425597426107	-2.4486993658067755	0.3277906884106665	-0.39130370390415514	-0.030837350901645324	-1.1072696665002275	-0.2834701570050536	0.310619732716284	0.3461877361271536	0.28770637701697754	-1.2099879076685334	-0.030819231265900842	0.9681432587050235	-0.28174302651970673	1.0058544610171667	0.1824923362478821	0.9853484080234239	-0.6941260186538377	0.29106933795290624	0.19106410891204267	-0.14128526947369233	0.23071923064383082	0.20277044536820799	-0.8283287405997812	-0.6509939578169517	-0.37256470665122055	-0.4027222147404152	-1.098379833847667	1.2936136506617064	0.988196876158593	0.6631612656643266	0.6757222376743226	0.2758868741850428	-0.7477194467500938	1.1515646080008963	0.18740794872283445	-0.49955370161786555
RAS	32.0	0.7444559606710742	0.14926176091593493	0.26586390278717575	0.4069254138745794	-0.06824512899285247	1.0624796244119261	-0.3861616094568022	0.5106655261133421	0.213318337102411	-2.3664271107035755	0.09867477937885952	1.1148972199818294	-2.1047455247407254	0.4769147694506803	-0.024334473876027857	0.16661445533654812	-0.74173015011743	-0.2080743116393329	0.7388758464535604	0.6451749834481122	0.4287017831879278	-1.09101517595962	-0.10775667328782049	1.054188206117938	-0.05550422680308191	0.9855712948232945	0.35616165415954926	1.017812001733672	-0.48404191067705504	0.7723358088172237	0.3497848267997705	-0.15992485759114794	0.40709783940211	0.5124714732320665	-0.7584917541858562	-0.5435694230449026	-0.280239786780394	-0.20505230260216945	-0.7593236477312704	1.4519445303537668	1.2628135225597814	0.7574523004550369	0.8293853354388643	0.4337985019763003	-0.6211771687480224	1.222074412290072	0.43658131569270603	-0.4112663197393625
RAS	38.0	0.7913509805669914	0.484565949374468	0.3337728585472668	0.5802135311127495	0.24182662578531788	0.9128434918296551	-0.4473045040980832	0.6003086965653529	0.3535486906787221	-2.498858986081949	-0.008927140119018418	1.1481647558031034	-1.7811441177869618	0.6197707871714854	0.14685013934341024	0.43522795925369123	-0.4755718462833469	0.004537105707891542	0.968100914752126	0.8053333513841368	0.5346708066035448	-0.9412365001892032	-0.03850496224740175	1.087436325182168	0.043234529226017684	1.017353472838453	0.46903760592342963	0.9987057373421518	-0.348369195415157	0.9557580831575799	0.4119219773909762	-0.08734208919829078	0.5432477154996763	0.6909620926116092	-0.6878060129242948	-0.45088438929810093	-0.2047871556644834	-0.0762527049494634	-0.5031141084404704	1.4929895700934368	1.4459689720067819	0.8212257796425337	0.951889919110706	0.5200542735768499	-0.5433285516039759	1.385050212792386	0.554829322717529	-0.1710667861364502
RAS	44.0	0.8083699135793406	0.6346179443767294	0.3697947755042192	0.6950226081968721	0.46920886206566037	0.8765046968823385	-0.364723717166158	0.6160283341903288	0.41235586459017215	-2.426734769308541	-0.07392482458021446	1.1700708684390637	-1.7845353871087524	0.7461953151280785	0.30417935743534574	0.5389069887473391	-0.4410807107289808	0.17726005453899332	1.0821249182970683	0.8477980869959817	0.622012030846235	-0.8865576751126992	0.10569561334730336	1.143951265591983	0.11903739391716209	1.0406660632401301	0.5557429048080758	1.023403272130385	-0.19677265448561648	1.0668958860120652	0.43807445058082084	0.20310883768384244	0.582088458718595	0.7284919706181057	-0.6524719922980591	-0.424997097697362	-0.17606975765503924	0.009501569772654372	-0.4056491333703436	1.5250562888032042	1.5447246462246649	0.8498633910429084	0.9669611237791654	0.5752064551986825	-0.49021708897334726	1.5587710716291407	0.5979003438733134	-0.04935415422161831
RAS	50.0	0.7866926765045822	0.67915801154167	0.390767339602207	0.737135847070119	0.5664290039422581	0.8068142390458364	-0.30633343208157393	0.6078333667620756	0.4552996722825687	-2.404721710553124	-0.1165758539014862	1.2035390529667283	-1.7344895522869692	0.8130190911992832	0.4191092772287877	0.5849763679536466	-0.3882353637823569	0.2520383351063486	1.0326640614994447	0.8566441761954232	0.6438240311206593	-0.8372898665692338	0.17136291098141396	1.1995490675142757	0.2185352559800659	1.0243274903748645	0.6402330613217903	1.0413405884979245	-0.08313873280196045	1.1877759432405652	0.4451155933995521	0.2412618960700441	0.5247545928301405	0.7141698504180434	-0.6038000185802971	-0.40624008684033774	-0.15744732352524235	0.12547002668475654	-0.4109565331620939	1.5644080160720137	1.5590774684132724	0.866370722570313	0.9446359203285289	0.6398181976825466	-0.4510293377651483	1.5814545529000386	0.6585615961451965	0.06149117518959431
RAS	56.0	0.7491906332366141	0.6505218046552549	0.37369481524732906	0.7345101119399977	0.5768060696354408	0.7389620989542591	-0.26745740795666434	0.58121992072362	0.44272185688976445	-2.367156858746134	-0.08368312684239758	1.2152430749331529	-1.5784644003377264	0.7916309081472329	0.44525136654632674	0.580550624765946	-0.2937146179132486	0.25393320843189104	0.9362199796193847	0.8029833553761268	0.6011520603553462	-0.8008672824100496	0.16900134940901784	1.1708826007013666	0.2398160178876085	1.0084812470391176	0.6415212290873601	0.9416816895658783	-0.0242759676075999	1.1765424544421974	0.43304665473289733	0.2585586684347712	0.4871996370993112	0.6291260532720412	-0.5512538390880273	-0.3949007325345929	-0.18128965958664917	0.20367402190842845	-0.39332078336087495	1.538954260377103	1.4584810091005285	0.8297653636266757	0.9253517190689736	0.6610735549046356	-0.4399333845012692	1.5108836949603448	0.6668098662480015	0.1170395364859514
RAS	62.0	0.7696647746503295	0.7568851328329375	0.3497604329360392	0.7363019785501669	0.6058909220319008	0.701310096256538	-0.134807612083952	0.5746012115355101	0.5537305477887279	-2.3646788609867704	-0.19355585113437393	1.2590300232002973	-1.5447386543158381	0.7942050645841682	0.3989234110280305	0.6772813495039868	-0.2207925282799202	0.2232567882432863	0.9558644301787051	0.8705872573605252	0.5941171677755962	-0.8001946629084321	0.212759875386585	1.1177621135411733	0.3313992004552114	0.991479181547218	0.7709674958694409	0.8422658325190159	0.026148794807876765	1.1684641444093928	0.4271054856486511	0.34895441096298635	0.4566129401170175	0.6235050272178254	-0.39575089345000614	-0.3619497872197308	-0.21794167441963352	0.14441527376443272	-0.38455334957647086	1.5422890588721763	1.5089938659883542	0.8539142951417783	0.9786481721905397	0.641683345178766	-0.3974805027464106	1.5400574095208976	0.7194480025955761	0.25752432793644686
RAS	68.0	0.8184330863770632	0.9358090143285821	0.3719875660888404	0.7148560306778778	0.6157380043492985	0.7292783235017668	-0.1930556439213709	0.5704238489507616	0.7061082127072653	-2.3304067599715155	-0.21844415539339176	1.304589125292227	-1.5921148554677174	0.8423273176896353	0.4525561451980691	0.8116955117329104	-0.1875998084278477	0.23840200507945639	1.1585742370537644	0.8893709187919284	0.6434142851124022	-0.782055553802004	0.26794553923283915	1.14575107909038	0.40982597019662587	0.9717180075023151	0.9122976129037823	0.8791604149968556	0.07221519753929974	1.2169630813884198	0.4342872450560306	0.45692712796275253	0.42547910762283003	0.6361079535861291	-0.3461938670212463	-0.2973310031829954	-0.18774035658501187	0.08223911462758793	-0.32669437772483934	1.5645000315911348	1.6247957039084797	0.9149957298417664	1.0180364046686068	0.6306601283579586	-0.35621762637993415	1.5616593182381189	0.7809648635105721	0.35229108126745334
RAS	74.0	0.8443581242776232	0.9980886162478767	0.39051684666385605	0.6722122364122226	0.5983689135117218	0.733990700593249	-0.21560007775401546	0.5874359693444315	0.7808128779949789	-2.2473635002334396	-0.20886647115386012	1.309929435638174	-1.6886464204357345	0.820280280658535	0.4639851828392196	0.8652424124479087	-0.22409255379359333	0.26144056848332176	1.2645107753777811	0.8338672145880824	0.6980585136042751	-0.71745497722034	0.28550905422470246	1.1667535887874576	0.5269540530603176	0.9343290626712184	0.9752182713477675	0.915511907863272	0.15308411053133827	1.2605135383759873	0.4599311880089819	0.48570428874915744	0.40159724833796306	0.676325655246062	-0.32182532072288755	-0.25782602473139876	-0.17683819953636326	0.12053823419620838	-0.3244217294468554	1.5727311994023732	1.6926393212865365	0.9722051860070269	1.0559105289660289	0.6187417025992419	-0.31447736851276914	1.6260804705502983	0.7908215212616477	0.3777967323518889
RAS	80.0	0.8562363899639085	1.0330511210264846	0.40001559973897555	0.6196669166853204	0.5897275335904973	0.7267629398519372	-0.2883884428112582	0.6054645045258493	0.8209637668478654	-2.253122541858795	-0.17934715594595105	1.3042050645048306	-1.6907261877865565	0.8134545509698193	0.4994279872377846	0.8674029999693034	-0.2291715247816508	0.24803581516695877	1.265830885936927	0.7946150715309387	0.7767805110120444	-0.6669086216869393	0.3052158825405434	1.213404449833872	0.6386363491800797	0.9059085272235115	1.0074691874004973	0.9535057238217218	0.30340598065038155	1.2758745696426224	0.45794015334754673	0.4928895768312704	0.3847472499528751	0.6601835218268612	-0.3411332085508323	-0.23419497168152775	-0.1860482576539263	0.14293531013871374	-0.27881319970515783	1.6082799958735974	1.7142754133728377	1.0210123283393773	1.079334194692157	0.6210981858618017	-0.3126184794871131	1.6437501503005905	0.8015577788439422	0.32106545597765446
RAS	86.0	0.9308876972947306	1.0580220339222095	0.41975694195275315	0.5577855524770582	0.6423599475816986	0.6708377345536818	-0.3952750015535709	0.5914641359507379	0.8574306384239935	-2.269139882906513	-0.1937137591911323	1.2828860256891048	-1.6732125079082267	0.8183717910483688	0.5339200881570373	0.8510942496499136	-0.2350010076090354	0.23235746715624708	1.195441968966285	0.7702740781902037	0.7911476669033066	-0.6845167428236468	0.3470219898406574	1.2410992351732368	0.7157912624252238	0.8693481763038934	1.0516385330074898	0.9400726997562229	0.45947098990067287	1.287513072438986	0.4557420322446377	0.48969507838564763	0.3565173553840509	0.6180830463607153	-0.3431559652533375	-0.20969689605296146	-0.2542140667703964	0.13204821313447893	-0.26563511637351733	1.629274384615552	1.7206450584396351	1.0223496087460324	1.079110831130898	0.6363061652523236	-0.33069641565794927	1.655156455568513	0.7970641371752905	0.2956508923198529
RAS	92.0	1.0255324497679756	1.0619199476706025	0.4590649643801034	0.5696486654799043	0.6720592684986634	0.6460827565364334	-0.5608741492402315	0.5436397081440422	0.8620259895221091	-2.2685883305077614	-0.25093567072560824	1.27569797153372	-1.580808339559581	0.7976420311048847	0.5039946075360255	0.8044942386936348	-0.20880996771888344	0.26039052944729796	1.1363210220693094	0.7974221382290066	0.7856242583782775	-0.6993376131168721	0.37852619578969254	1.2331010328577003	0.659951306424767	0.830857507301669	1.0811702322113175	0.8834773643133413	0.632809831447299	1.3134652362881034	0.4994995265887444	0.5239847736886833	0.355259614322748	0.5587850978981617	-0.29145276034623174	-0.19602882836899582	-0.28550904749278205	0.15846028034080664	-0.25709365087522396	1.636973313194994	1.7180781023442482	0.9952252004512697	1.077739569412239	0.6432578654665141	-0.3344859212464193	1.7301083197655514	0.807922816721576	0.26077500834856904
RAS	98.0	1.0668952646509546	1.02676376923026	0.4316978436598626	0.7104225767952314	0.6538341069773173	0.6355340079558661	-0.7776013518756362	0.5108752770178967	0.8881776934664634	-2.264177147466784	-0.30056599837198494	1.283947662973935	-1.471858431398095	0.8185683223371891	0.44676880798901725	0.7861389441071781	-0.17739409471761775	0.30007989255010575	1.1529923314951929	0.7809990367417586	0.8026446206940754	-0.680915931871458	0.3988651227795351	1.2291041102690978	0.5051625390055144	0.7958930681743015	1.084008367585968	0.8577115763115215	0.7866894327894318	1.3397956389938872	0.5457281061180781	0.553226412474408	0.36213104881154307	0.5370484616843287	-0.2895492842112146	-0.19294477158241935	-0.287816532867495	0.1685173930807394	-0.295048690799985	1.6655737864013098	1.685294798414571	0.9601299831440294	1.0785204226512624	0.6546028964816843	-0.32949222343636186	1.8357450418208692	0.8228903072012704	0.2751004027126323
RAS	104.0	1.070954232064461	1.030622501463433	0.43221958509312913	0.8402846817856603	0.6387487742456165	0.665072803443621	-0.8676503243569191	0.49768668871970917	0.8978441793935746	-2.2075730701523812	-0.3331355127402264	1.313514819401084	-1.4497096361951172	0.8322082405634844	0.41229989635043524	0.7723296325392145	-0.14894641918717766	0.3145498671733548	1.1197009288472743	0.7694510644526132	0.8373961516362297	-0.6503748752862591	0.350868842257276	1.2264746018282238	0.47154417465081877	0.7881805680869877	1.0212367616010058	0.8843766746167089	0.8556220713142411	1.388956681916036	0.595228256270987	0.5852937031068189	0.35992920325574707	0.511356080024634	-0.3019878780054528	-0.16186404459768203	-0.2754586460782591	0.10999486481472825	-0.30265969636625073	1.6610700127035525	1.6490185170861615	0.9570808271152552	1.076935773688797	0.6557954118722555	-0.35263980246210574	1.9868006569827241	0.8288158473469263	0.28575991333772544
RAS	110.0	1.054961377121419	1.020467416081005	0.47862888390582853	0.8584979009414024	0.6279717146290337	0.6738934752841942	-0.8384799885174855	0.48747973059637173	0.9095999625812431	-2.144131558917725	-0.4143131523523228	1.338330400494344	-1.4818192066691125	0.841073743421162	0.2682788094995602	0.7532355688336295	-0.18090765807743764	0.24695454086760008	0.826004015646201	0.6335044652081211	0.6980131676938744	-0.6473807410929966	0.20164242205929292	1.1174117507445582	0.49589151737848314	0.7922897347981172	0.8880772479072062	0.9156197755849201	0.8322820733948253	1.4136540999316654	0.6013631132407062	0.6550760499902332	0.357990070223558	0.46595968209230093	-0.3011846440564424	-0.14042522128077478	-0.2789958146707708	0.040612575786679705	-0.29735915339942076	1.677587928895735	1.6634700284379424	0.9629639663810193	1.0892403517304488	0.6549279552111905	-0.3381281010929513	2.0341344648841884	0.8446573828768238	0.3594481940203281
RAS	116.0	0.7221854724535931	0.8663088822590795	0.452312216651304	0.6331245113499243	0.428983982408148	0.6080167870225497	-1.1177720974744065	0.3678150443200701	0.8968135546593092	-2.1699581399038848	-0.411403776520082	1.3648955306524972	-0.879270378906295	0.6830593054825912	-0.2136293400890019	0.44494676917586684	-0.16187164027473072	-0.4074171294031626	0.19228722710081567	0.3685124689163068	0.28364908259917315	-0.965842636689935	-0.8632281764137646	0.24514714145315342	0.188380928523387	0.593861344747044	-0.034084221671659067	0.7607879085263003	0.8330738007975678	1.4168294174123734	0.5400772268531994	0.7557161290817086	0.3311208362782374	0.43684534670962155	-0.2222787722523018	-0.13485537936033126	-0.30091613730618383	-0.0009472648391139274	-0.2923457445733575	1.658004429147483	1.671777486717751	0.9564270037365774	1.066713195577864	0.657967407074869	-0.27686975923227003	2.0744283924654727	0.8299054494590358	0.36211356556787583
RAS	122.0	0.6761432109914607	0.8150517626728503	0.38868679528775785	0.6304715342397821	0.4282763385156307	0.6274845941864012	-1.0538709988482904	0.36007609884883196	0.9068761881833396	-2.2611965430426255	-0.335342730689346	1.3667551629259227	-0.8751559761620827	0.6460524572895979	-0.2178638730266165	0.4365937559752216	-0.16325536375497673	-0.4228764278401787	0.1799383607421279	0.36544242197049465	0.2825523163526443	-0.9761854856900396	-0.8734815769141001	0.21038729305855064	0.20832563907797977	0.5642810363526574	-0.038591377677933476	0.7443358312286195	0.8688023032468929	1.3881277007383406	0.49001599431417886	0.815001354619407	0.33322859133737553	0.40299663621141923	-0.19344124531067167	-0.11596895248331762	-0.3378105612402614	0.024152947817888855	-0.2760286369409572	1.6464402506812639	1.6928756407701069	0.9347790994141421	1.0734236695450603	0.6481683993256299	-0.2626668491611929	2.0893543859959247	0.822248718579799	0.37238064915022545
RAS	128.0	0.8857379859217425	0.8726992430043563	0.3499027993626939	0.7680805818774	0.5236529899280941	0.6755599908322178	-0.7370201316293287	0.4561858733398397	0.9281810582198086	-2.2799450718045384	-0.3391051221036605	1.382984547335605	-1.3074258072515423	0.7330664632055824	-0.10423631683563703	0.6059135350744767	-0.1131283735377659	-0.048127662155806314	0.35882788878039273	0.4667454312789946	0.40760557170351835	-0.8691120104110038	-0.4480671578949516	0.6471082725336352	0.5155304466799789	0.7130052657827086	0.43941760834805815	0.8708171725414449	0.8991900784449585	1.3706071321790962	0.47291605227280276	0.8048694423643346	0.3256212692574896	0.38015020371860625	-0.19855480545469378	-0.10713007333922242	-0.32134778835047934	0.05536042980880486	-0.2238149427550869	1.6657783109257394	1.7031121220966485	0.9406391289858078	1.0753355053720512	0.6407864762287291	-0.2792670469840693	2.0217274388036337	0.8235028065050871	0.3726435886058774
RAI	4.0	0.9068313932288825	-0.1036135402959361	0.3070085755095472	0.8335534234837157	0.46007655635459344	-0.8197221337419167	-0.6906851976142471	0.2180723424028395	-0.5690940774219407	-1.6123278612682734	0.687273872019636	0.9183320778926046	-1.3683172837417767	0.07368498405191339	0.7976797127874391	0.6369179413768585	-1.202364058515613	-0.576854367497363	0.4563934837983946	0.48219765767921785	0.05945960306677234	-0.8079999580306364	-0.4854011297964191	-0.3209160728276577	-0.3873112943829793	0.31140083178217276	-0.13509784269480699	-0.057976435314252325	-0.600402964102669	0.3268576041492402	-0.8308174823181672	0.36082338383631996	0.0767739634554096	-0.8181491349718893	-1.7040835632307845	-0.8281053000451325	-0.3489666230002215	-1.1280948954211958	-0.013860344194344001	0.8179769742533999	0.4151497941506073	0.592834299514825	0.04972253715047368	-0.10790256299467103	-1.2503099936833086	-0.8960360635417158	-0.04430187661689502	0.3855045534033053
RAI	6.0	0.9086112579465474	-0.14915671002158823	0.31279220792097145	0.8341149473312861	0.4085660645908264	-0.820495332627929	-0.6945115740814023	0.20611305101312594	-0.5803672074835972	-1.6251316544342753	0.7773925061987507	0.9092903020030416	-1.4500697749447358	0.07388178515343338	0.7822702790204972	0.6405682040054899	-1.2304088819786778	-0.5762461179432531	0.4429948383769931	0.4929932194487012	0.05626762690529201	-0.837011519929001	-0.4905459421161283	-0.3135829211670022	-0.3997430071681892	0.3284546889807264	-0.1442163706975339	-0.06925421600287633	-0.6370127811758918	0.32434986763328416	-0.8336559644550742	0.3634017358671813	0.026090409981761018	-0.8204995700707561	-1.7209772238398047	-0.8434707033384221	-0.37394350794324976	-1.171864212384474	-0.02946340524544816	0.8426887789384453	0.4286632464027175	0.6479582534572491	0.050242935479415406	-0.14213388194468352	-1.267773265086454	-0.8773843481107061	-0.05328527689468016	0.25101416888035266
RAI	8.0	0.9282944038628675	-0.1527954420512274	0.30438550374797035	0.8573063799043297	0.3841203565643144	-0.8411236424202443	-0.7355889900625563	0.1964283521235362	-0.587235781008288	-1.6774402063035432	0.8442373008757903	0.9460336627041585	-1.5516357506016867	0.08435570390363016	0.7957350018156574	0.6699878541233696	-1.287829069678288	-0.5740343655746054	0.4284513346171065	0.5143253747173222	0.055956511285269885	-0.8858417846431303	-0.47504391861278855	-0.3062566285093671	-0.41715384007734374	0.3574901328115911	-0.15513283443583706	-0.06946369103399581	-0.6706476159423462	0.33351854484731663	-0.8541701541543766	0.3925808016111089	0.0009640094557504545	-0.8444621878850224	-1.7393459761225303	-0.869017384173692	-0.40526525341841263	-1.2328974814738982	-0.03904954232051776	0.8739789280390676	0.461986129472199	0.6898811321876925	0.06927343588357777	-0.16371179821332885	-1.2934185629586974	-0.8559335566453911	-0.06524579248535967	0.18487405027405404
RAI	10.0	0.8756142049692792	-0.10372966912370714	0.1658664087876299	0.817235100837651	0.12467416154067444	-0.791439311293541	-0.8408493600983051	0.03637967803724916	-0.5684979208727469	-1.513115276641985	1.135551410922713	0.937732780197737	-1.7987718914007538	0.12793969530363286	0.7634668568787554	0.7000091788866419	-1.2831387288988512	-0.45818525529027593	0.3093839118579214	0.5530145758869963	0.043165657309787706	-1.1157897319471037	-0.2404695772232127	-0.18443820119908258	-0.47337233018299857	0.5161165714487342	-0.2003770272512805	-0.11316418063509785	-0.7411600193864536	0.26810610933176915	-0.7515779117957634	0.4805105127539137	-0.32426371421342154	-0.7625349173799086	-1.4840071327061441	-0.7991117114434636	-0.4733676053771598	-1.3043574557430224	-0.06096104412300371	0.8564175142970626	0.5094728500943403	0.6920178429846561	0.21669081957241887	-0.35108422098775544	-1.2020190994501232	-0.5692719403208557	-0.12594186895305537	-0.2234414268621586
RAI	12.0	0.8562673261197354	-0.20390895099397102	0.18915480662164233	0.6908842754590697	-0.13214336328641246	-0.6585182692783924	-0.8013136996274948	-0.04706661867290533	-0.5449954871441249	-1.2710546629380215	1.1382023208436827	0.921892294769477	-1.88009066910595	0.17927656070233217	0.564473062931975	0.6531154759577849	-1.3661253683715482	-0.3483514496514618	0.22358217535521524	0.5568232302208996	0.030279938112959433	-1.192858985626695	-0.06880500847464276	-0.026396828983540697	-0.55091531082908	0.6331917989401845	-0.17127986719680974	-0.14307564486511476	-0.8076227239631447	0.2618245495027026	-0.5159864733763666	0.3564575523379579	-0.4127524275036307	-0.5234728771407443	-1.24496377957766	-0.7083338508762522	-0.38863273456772385	-1.1722472444689687	-0.17118314292572442	0.8288189920433232	0.5771470992288815	0.6493701911913798	0.2825563109788553	-0.4084496954368877	-1.1128915289459664	-0.1995609852885366	-0.10761882360733403	-0.5519700658514765
RAI	14.0	0.8639448372053159	-0.29529104462265476	0.20158906163375226	0.5523926549156045	-0.34060970185380085	-0.35923194965281297	-0.6806963986248052	-0.06865543546201516	-0.48680550378031123	-1.0913204121088749	1.1099561983334971	0.8998691516838982	-2.009324811230899	0.21182379168455082	0.22706676597742792	0.5689443458450227	-1.382721985453035	-0.2601951514342354	0.17528897384205702	0.5289622220722422	0.0702036684045515	-1.1776150127100533	0.0002486534991540073	0.14204759510827772	-0.6381722610276016	0.7225107213413319	-0.14255410496514181	-0.029134384435963556	-0.8253095317631852	0.2385377056851243	-0.1795125524221698	0.17969867968100414	-0.4151378588489945	-0.44101248980623353	-1.05097581017934	-0.6927615670189193	-0.34364204430227	-1.0825753745130404	-0.3226568679592508	0.8398810126219499	0.6901226754236621	0.6157749584504558	0.33824382942193654	-0.37679462392340807	-1.0691325222240957	0.12893195216000022	-0.12234072608504402	-0.7129170553850578
RAI	16.0	0.8614603562168222	-0.3380285918021731	0.20410488283619463	0.5038264731868249	-0.41624057836775025	-0.05341955111530376	-0.5212347145668941	-0.041635333507396455	-0.5301868904592252	-0.9433017047593883	1.0183974906712714	0.8466318627143717	-2.158137090752344	0.2827219951379395	0.010536401586624463	0.46795167035857743	-1.3273970451381445	-0.2256403941412238	0.11062850654020447	0.47552022516062403	0.09655320665633108	-1.1716094515442494	0.006771736124629299	0.28113523803506396	-0.6387540028478397	0.7899428811323522	-0.1081719333867071	0.15800334737554902	-0.7505542097194825	0.2823643733485807	0.055182422592311015	0.04943357336230867	-0.2643908079186972	-0.3627708527643721	-0.9794528825607013	-0.6775772979679244	-0.36356155453502437	-0.9367214558167026	-0.47103298380606556	0.91324930871001	0.7653394888768775	0.6173115084145323	0.3915963732364567	-0.20946354640124268	-1.0078173854555015	0.4047741277084547	-0.061919309659999366	-0.6806941939635237
RAI	18.0	0.816800796106043	-0.3877665531763436	0.25447744410707795	0.5168276210253462	-0.2541432516323768	0.1621865446511265	-0.331985459030441	0.009217508579436557	-0.41551009675284056	-1.7117501560262471	0.8311222563074239	0.775005650177716	-2.244210484234912	0.3257557971933744	-0.11241197826777523	0.39706047695059243	-1.2488087725150525	-0.22243576346568844	0.10648429954671967	0.4024464735539194	0.15858164312489212	-1.100511343109828	-0.2092007455262682	0.42441024061782634	-0.5816802379492042	0.8771820949454668	-0.05722086322213075	0.3205703159344394	-0.5525830248614503	0.4317172542310846	0.21308090483126696	-0.05636826702674875	0.06238649215120181	-0.2906581551674659	-0.9398301723604107	-0.605618182596456	-0.35324682852031764	-0.7453199706762298	-0.49735945654643676	1.1950131614509087	0.8584216162188297	0.6666338604474246	0.4844256579348702	0.06535546015466033	-0.9526847905631101	0.6654656520189206	0.10595678653036922	-0.4596934795794982
RAI	20.0	0.7619003482356943	-0.13868392171885516	0.22080581320445397	0.4860172788622795	-0.09181650574612653	0.40631180688478	-0.22489152860180955	0.10151736530793339	-0.2826952982226229	-2.0279535549666	0.04960962260805817	0.7190448006622864	-2.079078261872215	0.38252034141960384	-0.11091409911463379	0.3563738424562051	-1.1629785970375848	-0.2952514124269716	0.14754561350194864	0.4250365288165798	0.25866784658195263	-1.0877969335337248	-0.3106202521486798	0.570076143247868	-0.48884497459443127	0.8842504985716586	0.00043711650877059985	0.49796029126720054	-0.4477238851368452	0.5225525169754394	0.3497264929250626	-0.10747436430957692	0.09103921485107173	-0.2008390074665661	-0.9131596175324651	-0.5712291100512051	-0.3055874195085599	-0.6274189742877613	-0.4914675676475972	1.3079205919187957	0.9267124183476855	0.7099003926844886	0.5799370314496587	0.2453385925734138	-0.8790422680837394	0.8375755116023892	0.20128777322963454	-0.4868185740646735
RAI	22.0	0.7265076249495597	-0.07072212347814674	0.17210976698641758	0.4710885617414474	-0.10915687316693012	0.5448138757970264	-0.20742144221042993	0.11187022147963169	-0.1812609282640755	-2.0667959379226484	-0.4025359873031031	0.6831477482531122	-2.083848544136779	0.44183709346835986	-0.06861716189343114	0.33961111020185225	-1.100972392460821	-0.3166084297073924	0.2387466760354633	0.43841775127860183	0.2938446788132674	-1.1140307014557214	-0.30640049751067716	0.6530053394838139	-0.3796875919672855	0.9273259016100953	0.03239156408517324	0.6207175114459733	-0.3336083686686609	0.5848227336282251	0.4381841290403731	-0.1390733388745312	0.09957397629971514	-0.06167448299124021	-0.963250064091634	-0.5584392528192769	-0.2963317840010619	-0.5274864352309551	-0.518808917096634	1.3527301410773942	0.9917796467745146	0.7612385961703779	0.65843745942486	0.32776647002376774	-0.7972839102958599	0.9613544598768015	0.2627352742540343	-0.49658680020356477
RAI	24.0	0.7302595886102979	-0.024648195681913065	0.15660408494831216	0.45707443622088	-0.10355931376388816	0.654459683396338	-0.24439241085104021	0.14022049024409097	-0.09053769038637165	-2.0696472890974555	-0.528526947198645	0.6593478302308853	-2.044269931075891	0.4979375020047238	-0.0035157349094198454	0.32271487931382986	-1.0293377290499437	-0.30884411369008696	0.30035664280264546	0.4758980765379214	0.3291229775938806	-1.112425643457303	-0.27735338732515913	0.7278479039625124	-0.25181817781569177	0.9606390778527183	0.07418037321508111	0.7220009598094446	-0.24669642694905472	0.6481564229577169	0.47689626401785046	-0.17102543547069549	0.12579497493773958	0.033156638604425796	-0.9551278013283341	-0.5527915510247593	-0.3092926727374757	-0.4737722241869917	-0.49317393790927316	1.4101111423597825	1.0478361240591654	0.7974115848462672	0.7039959497148952	0.37736127655593515	-0.7252452818139773	1.0392811901508767	0.329544119730017	-0.4640087404724096
RAI	26.0	0.746384391652869	0.033311653443947646	0.1707100722234409	0.4541365534532826	-0.07557284474539276	0.7097452270158282	-0.2954117869060843	0.17752000292759207	0.009082181966593827	-2.1298800166171494	-0.6577924154202952	0.6503062302010915	-2.0085659926116786	0.5433436967726013	0.08467810761029984	0.323899728425657	-0.9389244929199357	-0.28310025281266155	0.41866487416773	0.536823162942901	0.34600393365925314	-1.079723966330333	-0.25636802684163357	0.7657931978382087	-0.181493621301997	0.9663870706232652	0.13310449451772025	0.7812323594400085	-0.13460731729472072	0.7248388242984601	0.5082725692610325	-0.24265433545093265	0.17257035503197718	0.16964742434064947	-0.9097756040015016	-0.5269222401198032	-0.30625966941497834	-0.42730228672794285	-0.4577987186867581	1.4552818989558434	1.1123433596024048	0.8309112759651573	0.7540720903475567	0.4081014032338586	-0.6856485685521144	1.1102306710172256	0.38643564943875847	-0.359268113912937
RAI	32.0	0.7957485478666031	0.515755509466915	0.31115503863693345	0.4316110492738256	0.08508581774558557	0.7358292565980568	-0.4251956597246869	0.32495016536572363	0.18703083731894268	-2.2763235148733822	-0.8769492856133124	0.6600800095408961	-1.8455381398428135	0.6557232748856067	0.3624756476709341	0.4435689592607656	-0.6669956865586162	-0.14899057525172515	0.7475539677314601	0.770562940904045	0.4454505673719404	-0.9434095822096441	-0.19553614168211733	0.8503892808073527	0.03994817359067708	0.9667351110092481	0.2655958232105127	0.8335119401096707	0.012656081553139872	0.926818372109827	0.5724146528826092	-0.24239754002612604	0.2703719853264898	0.387678768673756	-0.841381993467848	-0.44716773774774565	-0.29285928069276423	-0.28127745914810365	-0.25497076607285657	1.5296400357465896	1.2751742149550214	0.8782354265090562	0.8681281050372244	0.4972493555264996	-0.5333171362528841	1.2182019326173763	0.5053423782721753	-0.08871643560325393
RAI	38.0	0.8396875931318738	0.7684569776232636	0.3677879195992366	0.4834986919674261	0.25312547605697017	0.7111525117944336	-0.42889757072678236	0.4007555742816769	0.28218258335529695	-2.312226477119438	-0.9679594763789509	0.6761470164022344	-1.7183421457978376	0.7567782378799698	0.46147579967900854	0.5203534893122904	-0.507668079820427	0.00940084067513872	0.927327814649261	0.8765980585931761	0.5094414269424731	-0.7458179263074369	-0.06798119005225176	0.8688530452640146	0.14238140362774568	1.000492835567924	0.35266202818480397	0.8238925596009669	0.1334765370835234	0.9818941239989103	0.6462233645537709	-0.18450950261121332	0.3433678029317651	0.5062207979140144	-0.8190049538276938	-0.4151133871848349	-0.2698757941436633	-0.21288575191039774	-0.14853757155489328	1.5623066501986136	1.314771313494269	0.8923849184472029	0.9360454198327224	0.5479466986225351	-0.4749773865037234	1.3710423881297782	0.548749267651028	0.20958488306360804
RAI	44.0	0.8496881145862967	0.8279915221047309	0.36030497933418626	0.5577987880434913	0.3688502424133831	0.7169795724314019	-0.3964391457228746	0.4179852317624571	0.34440296225877676	-2.3368649753087287	-0.9873388496906529	0.6660316398313191	-1.7123758900699975	0.839916303380155	0.5637518557522935	0.5227059514602568	-0.423668020418433	0.10810090476739699	1.016848826472989	0.9149452964591596	0.5327557452687193	-0.6719018953155533	0.11497010357253941	0.9106569065758429	0.23246072730982445	1.0209711283057108	0.4248238312085325	0.8381770288970402	0.1998417462730623	1.0183743311893327	0.6751535253225732	-0.03125203159227042	0.35567651861324845	0.5028648919867736	-0.8175796101445606	-0.41421370167461097	-0.26386020857367554	-0.13369270501391758	-0.1298034675643848	1.6057591384325238	1.360270330108157	0.906915811059234	0.9536794504563927	0.5915568647041565	-0.42483339687107957	1.5401229885812027	0.5796267554082924	0.3192495255455922
RAI	50.0	0.8306431862483553	0.8256041662616603	0.3410591394655461	0.5977818650260234	0.4258883464028719	0.7057597167332889	-0.346886589210905	0.41449494667672226	0.4119990290071041	-2.322872678528659	-1.0022781946131105	0.6961562341543751	-1.72734020376778	0.8969133987558678	0.6850081847320973	0.5114218056869663	-0.3757453101972371	0.13547766745828504	0.9851858386667722	0.9261981026559188	0.5460246148287408	-0.6093411741361622	0.20023945442052296	0.9588398151987204	0.298399513322613	1.0244100799726925	0.48779843691037605	0.85291398442874	0.26253220966233853	1.0780073869457303	0.6943350633734516	0.02607467149564573	0.3370914858994017	0.5053020252469079	-0.7997295276657325	-0.4169491246746188	-0.2722652188494421	-0.06467689414007592	-0.12417484537553795	1.6400913563780801	1.3952680527523824	0.9162084334213136	0.9548187216618481	0.611356990747148	-0.3718283499316624	1.5757545337453205	0.6192456122607861	0.3699491863525702
RAI	56.0	0.7864523939886282	0.7821295372772405	0.3148726498906985	0.6123624013167702	0.42969394917950005	0.6858323461087777	-0.34510881546983424	0.40525826330468534	0.39613291124786454	-2.2767332998311827	-0.9794137362241795	0.7233458765331235	-1.6222689747053776	0.8807552032958211	0.6915318312623336	0.5100092528623076	-0.36524280316620095	0.12389267778478542	0.9130545061944695	0.8707005381754046	0.5217860869653757	-0.593797987950978	0.21747134191970116	0.9325079576590092	0.299800874483729	1.0062577161580477	0.4765314503682902	0.8138281044425156	0.26987688521743497	1.0684114990854916	0.6430007214306653	0.06191717404071082	0.3440209952700524	0.45942935929452555	-0.7545712707812099	-0.41167964648107097	-0.286271670492841	-0.018645758391124145	-0.11923252793595625	1.6198441134686703	1.3561069219609674	0.8801032749837553	0.9419301982128244	0.6111263010158011	-0.3769643542498952	1.5094663712030825	0.6273170461292065	0.3595385453013343
RAI	62.0	0.7992527774351571	0.8295304929080171	0.29233921283103037	0.6146011164200065	0.4524954062642123	0.719178120931508	-0.2545323158930305	0.4036891997729997	0.47772556126204757	-2.3007427651554626	-1.0587018854548575	0.7736207567616623	-1.611511728523764	0.8632121073793855	0.5852152315332824	0.5824385809079137	-0.3293536031501078	0.1377351574207669	0.9308457322635001	0.9110391751829704	0.5407222993900572	-0.6233620357259337	0.2565775855609755	0.8956098101901553	0.38613258110705245	1.0100953484116844	0.5969145425327367	0.7579168997547346	0.2426380898264292	1.084661586744905	0.6699470020667028	0.11088719848867741	0.2942339409692842	0.4947936242038944	-0.6762642326575409	-0.4090839905779811	-0.29774940672224515	-0.08145689623250735	-0.07795180347924047	1.6354269709557263	1.3677964095018638	0.8734452908078371	0.962562238393525	0.6158297954879799	-0.3499205219329869	1.549168592805512	0.67132323361094	0.537253744196257
RAI	68.0	0.8312810867207966	0.9329876946856895	0.3115918332292284	0.5808952879581533	0.4711785701264928	0.7743254841454926	-0.2314506897543871	0.4179109183779864	0.6500679418429146	-2.291548108893355	-1.0491653763733326	0.8076527374524527	-1.629511011292232	0.8989070807139135	0.5800468681695182	0.6435415244325566	-0.28166577066821724	0.18251975285210234	1.079205929340359	0.9084425647478606	0.5579519885112377	-0.5724850277446848	0.32346864211058923	0.9248001523101577	0.4389580379540107	1.0129926305474672	0.7293285657873777	0.7941966257155099	0.23812136725182098	1.1271493076393835	0.7162116856107437	0.170648840166866	0.265494426418555	0.485194064657585	-0.6615495775841047	-0.38388217501238153	-0.26641948620448436	-0.10031696596915256	-0.04572663866670575	1.6833915001128472	1.441330820734861	0.9055588951112553	0.9905013596188278	0.6294440671271877	-0.27837084227506564	1.5970223259314154	0.7002856838042728	0.5906711242101562
RAI	74.0	0.8362936368130572	0.9701465651981496	0.32564297785399415	0.5350891967251223	0.47804101774140945	0.8072190314579064	-0.225334166974827	0.4226616171396514	0.7461741929838556	-2.2614163349697414	-1.0578544855619576	0.8250222520038216	-1.6955561564783932	0.9020944634633912	0.5803362156474362	0.6866205323033878	-0.2845338874140798	0.21931273701296192	1.1675855209208348	0.8599242690373162	0.5788959269975085	-0.48331493298143713	0.3775474269502359	0.9521725616961271	0.5236149294588589	0.990603404614775	0.8011116681591984	0.8335105323427034	0.3044218333659066	1.1509902121247702	0.7321645927017894	0.19495866272450138	0.23710130760702275	0.4739738999925707	-0.6513407679932555	-0.3873840962710058	-0.27086055545338855	-0.06102671132426029	-0.03278672483147602	1.6949171178282463	1.480746524252077	0.9559062923410812	1.0266641404916024	0.623652701469327	-0.23361604831066163	1.6509157657223505	0.7013157152339056	0.595353453392042
RAI	80.0	0.8437519434759059	0.9975464259380181	0.32731052582463543	0.46520218353111203	0.48427959322771397	0.8139159007762471	-0.2542301999028938	0.40786601985434434	0.7781287255116204	-2.2399701702353605	-1.06422540773571	0.8420273738427773	-1.7283058664245452	0.9126821294500289	0.5990538458341739	0.69700734994193	-0.27711860097925817	0.23346164308614464	1.1752857357533586	0.811079632544992	0.6122585183719286	-0.41712121557014126	0.3690255683125936	0.9779372449966377	0.6168592316674723	0.9675991218686455	0.8299902732831119	0.873119813585487	0.3860350026177615	1.1630166989348074	0.729472208664785	0.21329337130722828	0.21913863251548413	0.44192468707696525	-0.658962376336996	-0.3732066220621751	-0.2969293079297412	-0.037889830858971706	-0.01941170635957475	1.7197425492513163	1.4804107184628872	0.9928959636927922	1.0490182711037799	0.636578952137779	-0.22843260520679487	1.655281291601977	0.7045462156271712	0.5706885650789546
RAI	86.0	0.8967519758224368	1.0054683126464623	0.32590243176122424	0.4137987199154116	0.528574948441233	0.7755638910521726	-0.37122835303490137	0.393281004021596	0.791341819858531	-2.213106252889928	-1.0850047905237103	0.8789495172005833	-1.7504217512031277	0.9044466683764015	0.6273858959249642	0.6636271957807367	-0.2441931392104073	0.235736171879412	1.1088629771608298	0.7830577067121303	0.6307121749959063	-0.41943394481779556	0.42033718801269754	0.997286533484414	0.6615260302097238	0.9313577808709085	0.8612368139697321	0.8689443095910327	0.4266073992573715	1.1767683944788847	0.7336372520875867	0.216443664208659	0.18804635796841196	0.39955419285637356	-0.6683221668526351	-0.35215695412989434	-0.3318104614484099	-0.022114686985597612	-0.0028339870645096576	1.7279711110191618	1.4905822461841722	1.0052347844256753	1.0523300346714104	0.6555156868039148	-0.2484743769932578	1.6819590507410762	0.7072071885353531	0.5298712742575363
RAI	92.0	0.9711542173245026	1.0213378488770095	0.3501352377912768	0.4311453721782462	0.5537649657721383	0.736280451340421	-0.45861646082223767	0.37747019406463334	0.8046533464295885	-2.205331067479731	-1.113813023514671	0.9033493445395206	-1.6903177842924948	0.8824813456832616	0.6200763556114933	0.6320953340298683	-0.19231877047500892	0.23239898806871676	1.0654890302240139	0.7915114269875639	0.6291198568256802	-0.43052940098047926	0.4806653832080216	1.00023957558442	0.6124075339337104	0.9048839712490663	0.885060651015521	0.8301410580973604	0.5174208460855693	1.1990727806934482	0.7522079755244316	0.2266616457978391	0.16240206696165374	0.39308828628037024	-0.6414852762617299	-0.3542618886380097	-0.35679749206539696	-0.007829522099909439	-0.005625238985140428	1.7422348246727781	1.4820622751513206	0.9879507829592434	1.0579740097587782	0.6609236264817456	-0.25481368400908927	1.7184192031242427	0.715793908986999	0.5100661868763807
RAI	98.0	0.9796754525734611	1.0349144423525074	0.3163998178261095	0.5659274374724598	0.5443857313406231	0.7529703914324903	-0.5610472234540701	0.3578226062128625	0.82977095838058	-2.2109085969381588	-1.121621112989731	0.9147087241923854	-1.599147409591934	0.8944685021000003	0.5648720122300127	0.5930479311242288	-0.17867759277131162	0.2491720705489655	1.0688649916075608	0.7874957476906703	0.6311534051380777	-0.4166757808981841	0.5036612476177932	1.0089687738951232	0.5091667732764705	0.8675144821083924	0.8913602786685033	0.807443857736691	0.6479037625628624	1.2139446464713186	0.7719158005147927	0.2548200485163825	0.14850579007595197	0.36027340317571926	-0.6135180783537135	-0.3436829910936388	-0.3759254933393687	0.013987482362221767	-0.06068000717642521	1.7551111004142326	1.4750819468647052	0.9726133901120565	1.0558912927719437	0.6798018325217109	-0.2710892829721059	1.8236411590492432	0.7266603955261943	0.5193348463131296
RAI	104.0	0.9630577205354899	1.0419713111151325	0.3045203148505347	0.7059604776849894	0.5324942726328585	0.789778157237846	-0.6781038819000839	0.3497150100180532	0.8426032416661321	-2.179278792890764	-1.1403517772263676	0.9393490103938361	-1.5979088454253543	0.928823981359758	0.5272778963622421	0.5829480225595114	-0.17274772819129006	0.2588121261545428	1.0576861803736328	0.7840271937249733	0.635269004296018	-0.39644585511724034	0.4696848989074453	1.0189556128369692	0.48699022689381	0.8510101850607759	0.8510674238045588	0.8212845753021345	0.6838706121256148	1.2455965567040264	0.7803238571119783	0.3040060499327983	0.13485335958900999	0.3443524297843528	-0.6010677751044685	-0.3162595959063468	-0.3747212261890713	0.0023054058912647876	-0.08983537588316313	1.7646749318369952	1.4603045367692664	0.9722727985731564	1.0588796093079311	0.6844773878147521	-0.2754425346323094	1.9233724475156622	0.740899273615331	0.55155590648483
RAI	110.0	0.9687431329813095	1.0512616894089646	0.31051208683975223	0.7597698143332782	0.5223123871082594	0.8261116279708839	-0.7193947322818625	0.3401022932861295	0.849388217451132	-2.142574110520408	-1.1520213091413827	0.9724379413849663	-1.607458241569811	0.9392108284984234	0.4344108345914579	0.5760473931155458	-0.18196006760297076	0.25115353840830457	0.9217963242182435	0.6805882507582092	0.5652140319459192	-0.3915931686265553	0.37111888305135415	0.9658918148952788	0.5154862615757814	0.8503755352210398	0.7808913448603537	0.8439615985877139	0.6842244224331134	1.269140957052085	0.794007035276842	0.35731164799600834	0.11978576011389501	0.3004533825965812	-0.5972729213023402	-0.30653592913777683	-0.36643123997977217	-0.03840287234541232	-0.06699887084986762	1.7594645563729705	1.4849739600750356	0.9740466804044509	1.0634054222537233	0.672428378491408	-0.27231485685710205	1.9957647732092239	0.7510054911093232	0.6133545724881663
RAI	116.0	0.785796840946651	0.9627210315568028	0.3291197046490008	0.6624302759914737	0.37800343768253114	0.8122263914080106	-0.9749257811714449	0.28504537053733037	0.8696082503288532	-2.1721554883215237	-1.1110126584205369	1.0295686268419728	-1.2138039320226675	0.8549446668498677	-0.12622828105993997	0.4468705388911522	-0.15330974730280394	-0.08702478656009642	0.22629903443521218	0.40662819610394874	0.2987471271773329	-0.8977719810486775	-0.7593691908358939	0.37225162810965634	0.30357811125227013	0.725926194607465	0.09923463466654746	0.7887401240572823	0.6923656063055157	1.268583116240546	0.7631756147559465	0.42236716108181843	0.12044619249041065	0.294853725062593	-0.5761069747479254	-0.3078648876802559	-0.35521034352022673	-0.034714827226069764	-0.0445074675954499	1.7556246607124875	1.500306413256834	0.9699181605556612	1.0645024155464293	0.6756417847346777	-0.22320718529368214	2.0331935509152337	0.7519895271580214	0.601689141096515
RAI	122.0	0.7445926047764594	0.9036209505668006	0.29352850789465806	0.6571704560986541	0.3890338319168712	0.8237983623508621	-0.9240270593655147	0.2765577674942922	0.8749978002808125	-2.199688329444482	-1.089286366230113	1.0528182409067213	-1.181018018411054	0.8296972669302141	-0.11799279443048112	0.4398057384662267	-0.13234332448033412	-0.09838157734252617	0.20742213948259963	0.40536636361138323	0.3055945439367457	-0.8987337621219382	-0.7767725819468666	0.35334467210790116	0.31950332126767694	0.7094395359594997	0.10243001019864831	0.7801108555432527	0.743077138279952	1.2522096551144504	0.7395011128109984	0.4604584133584946	0.12503921621024497	0.28415781221557673	-0.5533536765434347	-0.30619261383270313	-0.3763603481861815	-0.0021195608613759054	-0.052541351170003144	1.7712417402782723	1.5284161597147792	0.9653348611589778	1.0606293647257858	0.6833820460017196	-0.2081345312018638	2.0650739756201664	0.7516038467167622	0.5987155461245625
RAI	128.0	0.8680490929191099	0.8983647168565991	0.23648405964876235	0.7306889253007129	0.48784662851784466	0.8474464804078341	-0.6467681775484032	0.32230531915702143	0.8493996771229229	-2.1817668090678852	-1.0946155589836772	1.0665480423786922	-1.4995218057725774	0.8542047801487115	0.05684719340770087	0.559269783473961	-0.1227950604713587	0.17185353032721853	0.40325423124513454	0.5000545107468097	0.40613982478213806	-0.6316451136417801	-0.18550469646360265	0.6855579296098823	0.5395712207716515	0.8119832108859261	0.5303692192675177	0.8312038195765921	0.770330280158367	1.2611679683663026	0.7143638294365285	0.47763970451187093	0.10351603171012191	0.26436600060224735	-0.5563356764093367	-0.31537666348759635	-0.3786385292655827	-0.0030978988045354005	-0.04236535657457052	1.7753634675501788	1.518478405438189	0.9743122158269243	1.0523961933435513	0.6762978356162467	-0.20371347144560872	2.031940057942783	0.757614364359751	0.5744777886747651
RPS	4.0	1.0941406057702923	-0.5164076574953377	-0.24282708731016486	0.946546939092336	0.46994341519855204	-0.9759315935704886	-0.9599742620066004	0.050820061419071874	0.1206807520610093	-1.9956024980706562	1.264165588218375	1.4626702146256803	-1.293211720279232	0.04237328665144003	1.0122991520988733	0.7570941941831705	-0.7752203689031231	-0.31516736999279527	0.3364460794064472	0.4936246673602289	0.26663114277301736	-0.7563023720830149	-0.08866407600852817	-0.08522683772277122	-0.47413357178402743	0.34950188052726644	-0.28051907348696703	0.6538358264134151	-0.7894934972473088	0.0870541901334415	-0.7760809255302705	0.7603982117420677	-0.1338505245912254	-1.0409590148781125	-1.4524040540943717	-0.9927512887135038	-1.2477938562608257	-1.1250415326687873	-0.28432061332335606	0.6249376499434086	0.39763250591142246	0.7741223197147109	0.08631467665011756	-0.2837828348974704	-1.0915723123370948	-0.9011165036047787	-0.22792497489105057	1.101139410785832
RPS	6.0	1.0995399979381368	-0.6208216298750122	-0.24651472340044484	0.9314291027029863	0.3946337678186979	-0.9984153844195459	-0.9629074477422981	-0.009506053963186881	0.12214935976082601	-2.06808058615827	1.5068946443634028	1.469645960121118	-1.4554003139057106	0.047045022547045776	0.9848378066292006	0.7650795511814293	-0.8498644984280841	-0.3022304817228208	0.3067753028905914	0.5051978672688417	0.2900181818321352	-0.7827147008186826	-0.0444464225857834	-0.062413923567130776	-0.4941195314274318	0.38394677424679596	-0.29902482455653745	0.6370982591958675	-0.8382847740216943	0.06334231458635504	-0.8059888516918974	0.7647545585346948	-0.2021335989113117	-1.050029127556975	-1.4522679119671433	-1.0171068467424649	-1.311619001495404	-1.1548816734388931	-0.3281539495059039	0.6084125130705467	0.39859747575714327	0.8169272062961044	0.0550066343967539	-0.3554162986159857	-1.1294341112436481	-0.8632616677499458	-0.2551036764942959	0.9337090971348634
RPS	8.0	1.1142811628311224	-0.6582239262768047	-0.2828192555354831	0.9540528389549922	0.35994678556899673	-1.0231230768152415	-1.0145569182888712	-0.04456923840256764	0.12071569633939379	-2.1283329601176253	1.6133039593324292	1.5227100243738403	-1.5872133111569746	0.044120044568393406	1.001884926379445	0.7884405347910501	-0.9370939718953374	-0.2971351746514359	0.2722665861971305	0.5258523782905249	0.301986109210262	-0.8368613700919836	0.008587749625093543	-0.05190687661633166	-0.520630979637973	0.414969200229336	-0.31722165270957037	0.6315635728064704	-0.8804345975693681	0.04385914749430209	-0.8416325228957245	0.813918163958359	-0.24552745999481176	-1.0797564870362195	-1.4378804085050432	-1.038922748415313	-1.3680843670652039	-1.176037420955041	-0.3563212466739963	0.5980104281338958	0.41721033809836483	0.8282468548972755	0.05490437379019238	-0.3965458058710977	-1.1664319877190088	-0.8255247575721981	-0.273518945685599	0.8539257795643357
RPS	10.0	0.9745444037955178	-0.6372846322961843	-0.45626235758482586	0.8258922356205215	0.10212963023289132	-0.8677246239474821	-1.0199210890590282	-0.33023208155311945	0.06877393857195331	-1.7854575871630978	1.7063678682731005	1.5637267109367816	-1.9009633699540565	0.018040681595012813	0.8585415176871148	0.7170688757422219	-1.1045871479797027	-0.1737407029203299	0.10501524776874728	0.5567129252399446	0.28499998974592755	-1.0599758078967345	0.4075418887627548	0.05005779517230972	-0.5698259775032243	0.47781227356358563	-0.3441994428906093	0.2724012172529502	-0.9593560981537568	-0.0538660831396354	-0.8715584351441209	0.8292412600298116	-0.5273305636041928	-0.9844538846996481	-1.0596277779970256	-0.9314928915527989	-1.4274365018319541	-1.1508518933177512	-0.4179680970183167	0.4179895857519257	0.39011808342865323	0.7364729045391318	-0.0070447970440659135	-0.5299316940552852	-1.0361611624014462	-0.45578833409756053	-0.3376393303502502	0.2518843679279632
RPS	12.0	0.9389814975854928	-0.7085752332055664	-0.4167556868531646	0.5423309765091269	-0.15038607137428714	-0.6185050965059234	-0.8470597918728986	-0.4693016796725272	0.11241492164933521	-1.5543348977158498	1.5902759426981807	1.491227754320295	-2.0667957630595764	0.014352886294787062	0.29559547170384903	0.5586527919896057	-1.2544460122564978	-0.09351156269333948	-0.03408898448663693	0.5078182272297702	0.34305350946742896	-1.0450246834543246	0.6027547091696205	0.11712583566248976	-0.5830140699618642	0.5201616907217684	-0.31306089695196443	0.0857855163240274	-1.0533709778410059	-0.15057527335819024	-0.7783441472703839	0.569155100573156	-0.5910072717265532	-0.7905376331390955	-0.8246752057423287	-0.7812227268774258	-1.3317234271456848	-1.0298929769387644	-0.5737449982886692	0.29222171498664595	0.37681512932798517	0.6622808339233025	-0.11946227963967138	-0.5755106791729737	-0.9541242544317646	-0.008554732063973421	-0.4110957314888027	-0.09305672646892522
RPS	14.0	0.9558901080933895	-0.7144699454434992	-0.3656956332529244	0.3275518448479904	-0.28407310357470716	-0.27555382440353016	-0.644104850519814	-0.482771887494283	0.09252190894884639	-1.4042351882270396	1.535491331304471	1.432783756967188	-2.1195163324660795	0.033546637495717735	-0.2911114578975364	0.32330300078257723	-1.3028671145977353	-0.03081585842870952	-0.15277102846581952	0.4423862967385831	0.38719645112806866	-0.9775620872777828	0.6704893496441001	0.16321039553044928	-0.5667298881995184	0.53748966720789	-0.2894489810202794	0.08692414547325392	-1.150515056957764	-0.232422993872395	-0.5928756607863042	0.4068309422551733	-0.5609681002253557	-0.6450114824541726	-0.6749597854927671	-0.7211208936786646	-1.1756376336094834	-0.8705371017550301	-0.6722388749297379	0.2505093048350705	0.360459655151294	0.6094336295846831	-0.17149878197773502	-0.5522583115560157	-0.8868496579487822	0.29213534254556167	-0.5249381067592571	-0.20990855353845178
RPS	16.0	0.96674121365266	-0.7004926018020982	-0.3506227658559528	0.2993796448386008	-0.2784662162554174	-0.13014004110823962	-0.5337899221475956	-0.3634370231793941	-0.02956557899454993	-1.294089596130739	1.5169653347860421	1.4110690427798922	-2.1788701557095886	0.09877634391041402	-0.4853824849642355	0.17047654461025455	-1.242679305566625	-0.02107999856006621	-0.34563079276380765	0.37652874570752337	0.39916982831086145	-0.9770657364787712	0.6151731280457925	0.17593102050087622	-0.5240240065705561	0.5620270265285715	-0.25850647316392744	0.10424360440231475	-1.1391487104581872	-0.2616201726528798	-0.4675565089710216	0.249991377677471	-0.3696348804893102	-0.572912423202439	-0.582361394473735	-0.6952009736272154	-1.1008434279811359	-0.7743117062560583	-0.7465043399013076	0.2727998322402915	0.4079895611032252	0.5912587293376586	-0.17386935679538976	-0.4400608692325463	-0.7991606857753718	0.4626500515910274	-0.5474822146999959	-0.0870349669259564
RPS	18.0	0.9491428162325743	-0.6760841284341543	-0.17575622344611785	0.35788086950603054	-0.30578805851101787	-0.13651747319382096	-0.4322672448409686	-0.15989263699994588	-0.015495357141023293	-1.6034339794931378	1.469641179896852	1.4479597562863769	-2.217942969275751	0.1401989131996109	-0.46128127802122687	0.07001262255296382	-1.2241034384613692	-0.023624097185578608	-0.3488298344439774	0.29024039874767926	0.44525739562913574	-0.9583903890033559	0.3552557296634724	0.1366815809289916	-0.452706292327632	0.6637072890272131	-0.21469841782291393	0.10572716373902853	-1.119781171832928	-0.17636782927379024	-0.40868377244908743	0.16786563842068464	-0.1943455625528248	-0.47973782873257215	-0.5150189288842466	-0.7245561614110966	-1.0217258545508157	-0.5599378147952568	-0.6616373021856328	0.7128891272639556	0.48885225058104526	0.6225211360606393	-0.11186394214196949	-0.3836170723835057	-0.7558897983105645	0.5046695265790333	-0.4017613952173412	-0.05030250487409986
RPS	20.0	0.9301560237049828	-0.5413284496623537	-0.2962853120531701	0.416997647036715	-0.3783765776251005	-0.025828205551746763	-0.46568877246111157	0.1595177702943513	0.019225565218747537	-2.121859143797913	1.0737866467877384	1.4794329439078286	-2.153242797840263	0.19021511975193633	-0.44519503632822527	0.01302472786139734	-1.214653945733501	-0.10530828693488685	-0.3026350454498426	0.29008299804663684	0.47948494514118084	-1.0540172977830664	0.21691551586031815	0.2573022751502879	-0.36421755739141776	0.7164560923284681	-0.12896546303093634	0.18786441711775553	-1.1518069209283426	-0.19908437301685003	-0.28856013437759237	0.08515950173368714	-0.16377395799692843	-0.4215915731938703	-0.3628735909445139	-0.7480651035332052	-0.8895708459139481	-0.4684702826223391	-0.4983632129191191	0.9022810920217693	0.587335903469856	0.5803540960277368	0.09761665311156212	-0.24883912962111568	-0.735501245430294	0.6716140565571079	-0.2893751887234564	-0.40190674634859475
RPS	22.0	0.9073775605529119	-0.5494457827111299	-0.32939231506633954	0.44317889977189623	-0.438685326777896	0.05165733290040412	-0.4877967553902866	0.21989092048039754	0.0820292432077306	-2.2023893889950577	0.6582413916975856	1.4746494007074484	-2.1823892713404884	0.25374567462666786	-0.393269866624335	-0.005199226179728076	-1.1804080681620321	-0.13775944474257554	-0.19841034873081018	0.2886397420291055	0.49257877835873626	-1.1092822863953868	0.1908188835134236	0.3107953432250508	-0.28541713520934414	0.7708304211008363	-0.08875072637750772	0.26676427711128087	-1.0352194185333012	-0.18234496769300693	-0.2448698179542795	0.05420582774083915	-0.13277040129928905	-0.26764923949387603	-0.4915811226683506	-0.7543846393355128	-0.838948282057916	-0.43777317854797143	-0.4373561605400082	0.9652566183327862	0.6605455711033679	0.581581292209984	0.2198979887886486	-0.11055764110891486	-0.6674639528196561	0.7230668776014744	-0.1886798744939911	-0.5435734120469934
RPS	24.0	0.9093653418297968	-0.5461408921200216	-0.32464738920929953	0.45808637954165915	-0.44921448577475837	0.16240762319983296	-0.6205879811902848	0.30746811707368354	0.12547962415979522	-2.220832790297551	0.4418989241022508	1.4954145664063703	-2.1635442488289867	0.3243853194674507	-0.3260612544660032	-0.031725414858952784	-1.113138144138783	-0.1216733718942561	-0.09962575392444033	0.3082360016184795	0.5231160685459778	-1.1300179105286972	0.13154059556920009	0.3846994239407309	-0.19275445729810117	0.809485938119835	-0.04386308634980155	0.31627901968546446	-0.8882437367270783	-0.09854480671452197	-0.18900296066904557	0.06403472427086758	-0.03540976957824251	-0.0837509517844074	-0.4884799721568349	-0.7365264052411284	-0.7970284856392572	-0.45486879852642154	-0.3905466669233925	1.0433955325094473	0.7359868959636008	0.5958192386443845	0.2963170716309624	-0.025328217308452243	-0.629243335144802	0.7534479633612615	-0.09039057422997573	-0.5296841625024742
RPS	26.0	0.9102130646356138	-0.5211819248075216	-0.2673065125457266	0.47859454293870424	-0.4292258274498337	0.09851416531599809	-0.7069028452867723	0.38520412983482794	0.20633386261121595	-2.265897259856343	0.31005198455284105	1.4959820772911192	-2.133076905685726	0.4064587735535436	-0.24159597168469055	-0.008109413731368583	-1.0237727297589323	-0.11076695960536653	0.021806418787792593	0.36257990216878805	0.546850011425101	-1.1190981627294683	0.09088854575786183	0.4421290899283492	-0.14862832973701945	0.8613096014296698	0.008638991178292468	0.3773743235532338	-0.6512137481275994	0.027035213363077133	-0.09749132983258608	-0.013692046026900731	0.26067819615603705	0.07218245783201731	-0.3362446906712132	-0.6869547487512667	-0.7373557609123408	-0.4651449137335768	-0.32671996391471214	1.1797858835044204	0.8294838793134118	0.62076790056652	0.38104514162994485	0.0898678733869616	-0.5763839872002988	0.7696614941393328	0.035437526137767524	-0.5179100325423651
RPS	32.0	0.9365660647227776	-0.16467498996156432	0.021789916648308316	0.5270190775452079	-0.31903937906454544	-0.1910088679435696	-0.8083758162416884	0.5719905067848509	0.3783119202489259	-2.57218242563307	-0.25565392586697167	1.458175411770492	-1.8667086117631584	0.6881864224799036	-0.064151375100632	0.2322713609254821	-0.6883298419494002	-0.09864948855564679	0.34603333459057545	0.6566050744340787	0.6454060981149231	-0.8260302536469248	0.02094011028619793	0.6203180194590058	0.018982550532551296	0.9038070039120367	0.1649400921219438	0.3613076484617677	-0.17860843136354632	0.5027461687713846	0.11134877960485919	0.0155618604335437	0.765452092788628	0.4851907923582391	-0.12099995809163937	-0.4851155205433991	-0.44328660509422224	-0.4679378228543714	0.039100940633627616	1.3379753177468656	1.0250060302420991	0.7843787815547386	0.6209477831085445	0.3756304269241026	-0.5090464104148128	0.877952048059994	0.31413183992601523	-0.1609799187553697
RPS	38.0	0.9353486507688622	0.16269411018845853	0.15661517162464822	0.6592990755041147	-0.12204875548832637	-0.4457838182645632	-0.765697065539194	0.6333947364528855	0.3939585782436303	-2.696264185832164	-0.45669122600627876	1.4375229126142426	-1.7359184607311633	0.7906465380820228	0.016544457789295277	0.4633813447427787	-0.5222711874742089	-0.00023584749544931362	0.6166998497284777	0.7861575103479206	0.7572996758596721	-0.43831142553803204	0.08706350560593247	0.6693788743112786	0.15903504379680564	0.9371093000757403	0.2442549514016609	0.2637134219088659	0.11947839676837686	0.7241694583226737	0.22247709388296558	0.07464641763031256	1.0039704868826933	0.6829667451512939	-0.0710190232453538	-0.3462310512664109	-0.2594667899131702	-0.3629325734092413	0.29398713633617807	1.4039738413316818	1.207413763776751	0.7930598617576184	0.7810848331925477	0.5323691932524032	-0.4794215813399801	0.9961294672170669	0.4254016619712125	0.30039301858677186
RPS	44.0	0.9466403381972374	0.3213037412474776	0.2521201886536334	0.713907474415054	-0.021606630103309227	-0.5700933132809672	-0.5630000646285492	0.6559644974747415	0.3976968944836961	-2.703422767157729	-0.5665920621750632	1.4189247717375473	-1.6790139586420965	0.8491367063992488	0.0833311372083277	0.5745215844116862	-0.5932245898163221	0.07700595437942193	0.7121445143292099	0.8275843344714852	0.834258613747382	-0.22614460269489786	0.23180005458700473	0.712802827816719	0.24690301036921306	0.9497323260195526	0.30396719299954145	0.2502307928594917	0.327161704543558	0.8784858241883293	0.28250229077734296	0.3137942877492869	1.0671258094133218	0.7421127037481768	-0.023394202136330113	-0.31834542694555906	-0.16511613281464882	-0.2633093703739758	0.35203827849283426	1.46629811471127	1.2825843101429724	0.7894790872213919	0.8386563129723157	0.6150612591716035	-0.42531807629561386	1.0587893439795764	0.5210815417550547	0.37711963965609957
RPS	50.0	0.9720181591128326	0.4057967889272075	0.3075941080096091	0.7079417682477046	0.04952367941480678	-0.6273213454173707	-0.5716106411175154	0.6388909812219656	0.49076411961371985	-2.748182745835281	-0.6259685646849992	1.4226133743751508	-1.5765923112971962	0.9229848774918571	0.20421602206125808	0.6780402524526449	-0.5901306730729167	0.09858347273807144	0.7960961864070794	0.8786809190296078	0.8619203427947435	-0.16618818031883567	0.46718550670786335	0.7277674262258992	0.31470617005969764	0.9437306077516084	0.37441753091941116	0.23247564778902755	0.4189155711376836	0.9502760473064951	0.37182229466184236	0.35887434274481894	1.05256430558881	0.7545527828672958	0.0062981958064162605	-0.2779630969030254	-0.16773604572779371	-0.1951992865508671	0.34578141656440564	1.5153295152364297	1.2641043550274313	0.8161084074117352	0.8590537788352621	0.6678655347185988	-0.42069189112522987	1.0578521495786686	0.6039832932986571	0.3871342839415583
RPS	56.0	0.9508579068835852	0.3544764631789796	0.3213377285238616	0.670556247051126	0.07347953940734618	-0.5050597912190408	-0.6654343666693748	0.5997884503088755	0.5411648503688895	-2.7182349253211315	-0.5731699413024426	1.4080852012307437	-1.3643038384075015	0.929319764801221	0.2686253548899952	0.7076895299832835	-0.5230400471732161	0.10032402876865221	0.7006927758384415	0.8466062055881436	0.8034844129035109	-0.1825595100360376	0.5569004715548161	0.6786710135701544	0.32484555243978747	0.9127769513168211	0.38940023738060053	0.23386096909726525	0.428474858972629	0.9321345680266783	0.3973406381755643	0.37230858170929654	0.9821584901070537	0.6794293595110512	0.055907990856792655	-0.2430637743719096	-0.21870143916666634	-0.13035759535943317	0.3198630795698422	1.4897645310703056	1.1887113950617432	0.7714319388135238	0.8376496618663355	0.6730439869056426	-0.42415143146527917	0.976413127977285	0.6049581472128399	0.3647901467933475
RPS	62.0	0.9084157414506563	0.4972067218119286	0.3540354960136946	0.7335131616615674	0.10145519966021461	-0.3819406684619505	-0.62449240103363	0.5773471515081158	0.6546224961492995	-2.7399223965967954	-0.5935350920027238	1.407329957177168	-1.3074893794500295	0.9322601651349719	0.1583314166130078	0.795326594786879	-0.4032339573872192	0.10334037349846202	0.7923662701073574	0.7969929644716492	0.7414648384746257	-0.1989119488132762	0.5661767065869948	0.5935115380717043	0.404393675515463	0.8805716723866714	0.5255122937938517	0.1911628480803965	0.45354857458641845	0.9972473669440355	0.41371521728637933	0.44822963344106503	0.9896481647969552	0.6667877333113196	0.13119679939840825	-0.24047691536592322	-0.19125366637155533	-0.22432405153023144	0.41856000074060307	1.5501447093770682	1.2395555437233858	0.7936583049202096	0.8900823959084779	0.732812449153794	-0.38552623220683724	1.002717392208481	0.6674602016878904	0.49080087597575045
RPS	68.0	0.9675682460396483	0.6526720763246008	0.37074585396350057	0.7894023980579808	0.11565780493571724	-0.30988964359181326	-0.5309850576325128	0.5867630123853795	0.7770276619781088	-2.7606255625028306	-0.6110079148954826	1.4206555830936674	-1.4393120109254107	1.0238427517943667	0.21332113151343468	0.8879577767229433	-0.31321938406290867	0.11993381371425493	0.9640188508135928	0.7865807219712008	0.8156512291901478	-0.13426819811161494	0.6276112294410365	0.6151164679915565	0.5314617491709617	0.856513457034589	0.6175374127990924	0.22589769746127203	0.5589766385612583	1.0333686990752395	0.4361907209259733	0.522745249069328	1.0003825709154406	0.7208783964157978	0.1739982915455522	-0.2151506809591396	-0.16596334645876368	-0.28858086772264624	0.5118491667347331	1.620446965569851	1.3629887444268345	0.8615058545438288	0.96187494052796	0.7662083252910571	-0.32946926808841326	1.0658640162143869	0.7196688686547505	0.5788693132531597
RPS	74.0	1.0488199534167635	0.7127598167128617	0.37772391233085206	0.8119171238864789	0.1470275456550814	-0.29651334477858154	-0.28746716325461735	0.6091520895425587	0.862111305858753	-2.7316237936943994	-0.6395682346902127	1.4167579886979262	-1.5820336609769303	1.0676535660764783	0.2996572745739271	0.9639473321531918	-0.26165527895724205	0.1305403708637792	1.065979453040248	0.7430637374001988	0.8866711170145172	-0.08074070216071859	0.6526797890753375	0.6427030023626888	0.6360552573901481	0.8473672733067249	0.6739144292679395	0.2918975316725933	0.6612015902983656	1.0677477308026269	0.45955742098775065	0.5519487539701479	0.992838292557641	0.7419294568747791	0.16829595244097068	-0.18403458918190146	-0.18118582903141747	-0.36810459610585317	0.5497172757477802	1.5975216025397931	1.383864258597083	0.898799632811269	1.0135993994955688	0.7487572445851168	-0.2930882907723386	1.1135047963327607	0.752144398904311	0.5681888955167583
RPS	80.0	1.1214887032442877	0.765908661139546	0.31345944002709053	0.8400536707910794	0.1590089862625188	-0.33868683118843074	-0.11920335212315285	0.6159521779370722	0.9071667580678001	-2.6955469354812926	-0.6848650828198296	1.4214408995359122	-1.6330816510284283	1.0965628194318306	0.3758373246700529	0.9654116540854736	-0.2818181225830723	0.15520592025824745	1.0316060567831504	0.7131933097582233	0.9392625494699482	-0.1451369374529213	0.6919407552873631	0.6675603484171347	0.734847337213471	0.8387815040248064	0.7082818177570364	0.38546195620502083	0.7456155722622911	1.0625268587113634	0.4675861260128476	0.5648167489667489	0.9671791866968326	0.7428905849504072	0.15606612261357475	-0.16207009946600676	-0.30022286029434214	-0.42303693036416873	0.5690405968345981	1.6090131019630676	1.3590840735740488	0.9407121467442527	1.0583656768966743	0.766627624071286	-0.2702768827797633	1.1579362473254966	0.7612449709946152	0.5655787599689986
RPS	86.0	1.1755989328207577	0.8331397957605132	0.32135176736203697	0.7872757792617636	0.2143707097258542	-0.44691568538363446	-0.1289881653836818	0.6087523567441296	0.9256736569519577	-2.6893937590519092	-0.6616734660223037	1.4372809307426944	-1.6199608068034503	1.1267169217971085	0.40839361986507133	0.9243972968090927	-0.2643901366786378	0.16334428806313156	0.9952349916892999	0.693403006007576	0.9569175824768851	-0.15274261689397653	0.7738441171021877	0.6804582387523611	0.8009782448165812	0.7905837887433493	0.7678832929678548	0.407912515317225	0.8486758237670224	1.0687397337801254	0.5087058352479816	0.5530736969990915	0.8971002054956513	0.7209021007205695	0.17610554071904794	-0.14185563267234783	-0.38693200534066247	-0.3823651252399241	0.6144486815093381	1.6167027925000996	1.3666516640254824	0.9364269297722557	1.0943184379810116	0.8130215669401712	-0.25748725629610864	1.2243590874677444	0.7736131015559146	0.5507382962506394
RPS	92.0	1.216741895340489	0.8893764110807885	0.3528864079563144	0.7249532267843682	0.24817551708171376	-0.47001408098632097	-0.24727519747311352	0.5736322454821178	0.966769073439294	-2.7106308538578863	-0.7031415335788392	1.4330618884220676	-1.5439832171241474	1.1137830634411956	0.38379762692752656	0.860745256372215	-0.31988352312529184	0.15688904178673577	0.9871343214874845	0.7113178470935096	0.9609748131574182	-0.12759565909516835	0.801503771790686	0.664996477109448	0.7739274306839695	0.7418653426575033	0.7714545095442905	0.3605438530348994	0.9939884115109526	1.1298832438740916	0.5201825904417758	0.539498475797497	0.8694225268937619	0.6925157200193024	0.22256924566433858	-0.11148348527898706	-0.43531851747020633	-0.3389748911630309	0.6375872068771958	1.6535679242662567	1.3791891816455302	0.9262881214635373	1.0875991516530072	0.8505712908556042	-0.2977154933433212	1.270781046901508	0.7596848247737346	0.5407575237987591
RPS	98.0	1.2530129109773693	0.9488258592142185	0.35391183525439807	0.7501424146141844	0.25139460790738305	-0.4745478111259279	-0.46000860444251906	0.5390273221062797	1.0257782092956276	-2.699509118072584	-0.7928357281483441	1.4425972599239232	-1.4365842406607976	1.0917750917651499	0.3676498843176253	0.7919770975935216	-0.3434407001432528	0.15325504433721263	0.9522103045098287	0.7288676782966279	0.9657735476625929	-0.05858316894122538	0.8073568285954655	0.6936224891465385	0.723240695157232	0.6907834298151213	0.765998796372906	0.338190142715257	1.0459476338943674	1.1903457012435068	0.5922489380820232	0.5759456488880258	0.8544557538082158	0.6479975053662744	0.24442373820821897	-0.10620020972660409	-0.4361980761740414	-0.330703174995924	0.6506833257856562	1.6805242788188284	1.398091469327282	0.9371177840796044	1.0923261577136103	0.8765526561578252	-0.3624890861611957	1.2796423852596177	0.7525522053325232	0.504747077926542
RPS	104.0	1.281689099581311	0.9620181807750959	0.3918797695472635	0.8162219644042061	0.26857307256647384	-0.4091982288509324	-0.5674970801762649	0.525126690429748	1.0520653571922096	-2.7025891052502122	-0.8030565410093989	1.432978254402901	-1.3464826472754987	1.0984882136558478	0.34520197273211145	0.7433918153990554	-0.30716984326555447	0.14242497857939232	0.8877963734569965	0.7032911590733294	0.9727594311361079	-0.08716632527458064	0.76098415976215	0.7047410423202389	0.6840617640426245	0.681319275376156	0.7533939246473327	0.38927681803694913	1.011212814915082	1.224615067472639	0.6602480322517292	0.6253554693884542	0.8475788601903245	0.6804783293245559	0.2816870066303324	-0.0870945224061308	-0.42109767120351665	-0.33080299819703163	0.6214926558755192	1.7162563629265049	1.4124589285191271	0.9487956696317023	1.0968571723240381	0.8910804037999338	-0.3769320280682703	1.3466176863853132	0.7839757298390676	0.5749119948456805
RPS	110.0	1.2510168108099566	0.8348209553051398	0.41766766633965097	0.8331981537093649	0.2528160600105819	-0.2518477225104492	-0.6295337831141311	0.48535908995223176	1.088193653542193	-2.6798933238189	-0.789364056743823	1.4370842610447379	-1.274070872026874	1.1163160909312526	0.1855841835612022	0.6382888282096196	-0.2306967850748358	0.07769265149990796	0.5423227841670318	0.5947520600098313	0.8513674024573573	-0.2007348541434009	0.5594310702000543	0.4660245752192136	0.6792824401563606	0.6540319289596448	0.6275248467277945	0.45761774641153974	1.0187649912366308	1.2386798619899426	0.6999226273788915	0.7316788855693768	0.8150098461102228	0.6673383499473962	0.3235288883988633	-0.0686994783322316	-0.3885359226483258	-0.34741360750225697	0.6213307052177749	1.743790587286675	1.4246614756794642	0.9302368621212146	1.0939942014353574	0.8953149606088865	-0.3313715492704151	1.4367754454597765	0.8274823289445352	0.6234324098594513
RPS	116.0	0.6813935282355271	0.5048074381441319	0.3593729028688689	0.6493959220056028	0.03211281634446761	-0.14062492332807847	-0.9915987429881298	0.29017107772217726	0.9308675250657652	-2.6274625060411734	-0.7338776750026225	1.3747562571183232	-0.7567510770536706	1.0081423098327602	-0.17185334652497383	0.379993343203994	-0.17794373702832825	-0.341251881557051	-0.05603567875054681	0.3677310027806496	0.3803809856680415	-0.6099896731955876	-0.6073603768221328	-0.1232995491586653	0.3722784542501287	0.2243474164211993	-0.07060940634691236	0.3882290266067286	1.0363478445601877	1.2121500791704456	0.6759939250393966	0.8060298022413255	0.7732976982505732	0.6475091452214857	0.35012061162657476	-0.05889842650626596	-0.33308407991282246	-0.398626506455451	0.6019197185782936	1.69486177189424	1.40131647282487	0.9075205774251591	1.0816594901608672	0.885823178538767	-0.24281128324224394	1.5015508887562805	0.8132774231999035	0.6083877401878269
RPS	122.0	0.6467309106025473	0.46985539664877546	0.3110057896202126	0.6336678285748861	0.05243948654480927	-0.14412994390204875	-1.0001540730961338	0.29206313739733175	0.9562224502054855	-2.6311186261640813	-0.6841540926483555	1.3821485370207973	-0.7739981539774672	0.9514100345943282	-0.18008144583695596	0.3694074077527219	-0.15654119168734257	-0.3381166558193453	-0.06468504152549048	0.3632455076744689	0.36771674991998077	-0.6161734295108968	-0.631103327086043	-0.1366875746500692	0.396309238560531	0.1912960160206087	-0.06639920689023798	0.3791661594246105	1.0982356729620997	1.2160206800376747	0.6515754109484814	0.8094163663049656	0.7700066172253164	0.6284921820582942	0.36497702610340593	-0.04231183225734298	-0.3620711744184263	-0.416465383478653	0.6114271124133056	1.6827699058136745	1.4097358513298128	0.9166489967300671	1.0744214144086088	0.8739433894297886	-0.20131175507027285	1.549582699526807	0.7801179483845397	0.6209648095599186
RPS	128.0	0.9186546403506576	0.6124344683408213	0.3108956958378938	0.7309399115621861	0.1756644057847296	-0.0592838548895888	-0.8282351103874536	0.3961299937780618	1.0460757013476252	-2.6421928706750086	-0.7035963560032702	1.4547437939442318	-1.056175949442628	0.9879134426777778	-0.09296794070160205	0.47458473715814353	-0.09391536929175337	-0.0827167377264497	0.13644674673832607	0.46507643491116946	0.5159872471559582	-0.4708440203657389	-0.19409528865249143	0.07905713911728138	0.6655490188716552	0.43881073845436797	0.2833353989109489	0.48230651715687173	1.0961796320453485	1.2229295203669484	0.6450568092180404	0.8405945274651466	0.7827181392074684	0.6229047803731044	0.380651526063546	-0.02326671490134485	-0.40297933564559374	-0.4207511169307555	0.6200903164625282	1.7161152844529155	1.4166972389633703	0.9115911137500049	1.0656324594671591	0.8830482874996829	-0.1872473392411897	1.5231997929817773	0.7796207110108737	0.6017724478809673
RPI	4.0	1.02481786551857	-0.2566772461925489	-0.16447446826583315	0.9250008608543003	0.7179987083543781	-0.9227965188832377	-1.200547105010901	0.26107515174102003	0.43103565276527217	-1.4944206887071603	1.6879001644675842	1.5308181316223386	-1.2288883275415248	0.08661388715826043	1.2934759981857693	0.895319032003929	-0.780023329564609	-0.20734732032272213	0.2866021679362368	0.48688431462756626	0.2830980657986753	-0.676034569716725	-0.026369541123247686	-0.14610021482131771	-0.42918592711916054	0.4139954089787658	-0.2904467420318098	0.8441886080325273	-0.5539547588174049	0.21119670160943887	-0.7327132109460432	0.7497574096613724	-0.12053916915321249	-0.9582060373453888	-1.3396670289712793	-0.9568405256219562	-1.291686274701069	-1.167516191317423	-0.22292447111106745	0.6781871632221798	0.49417743378158724	0.7073870525738336	0.25291338092223226	-0.060484587503085684	-1.1192554653270472	-0.9467652173634399	-0.15444808432277504	1.5625681912147231
RPI	6.0	1.0250537215459485	-0.3297222591134524	-0.15369159719899897	0.9175841496151953	0.6755841904808934	-0.9534118278120295	-1.2124094995715242	0.26224922812003687	0.43831172632097254	-1.5071146724879765	1.870739239555027	1.5301406819821906	-1.289074131945568	0.09476593125965249	1.2924916371379587	0.9160647978888932	-0.8282896052716343	-0.1938113099273618	0.2556953488029849	0.49213714313363827	0.30600567540524953	-0.7026063603179338	0.027177103818060145	-0.12589728396102956	-0.44168293187596985	0.4625303907006425	-0.30542743330943367	0.8301700466298938	-0.5832504895249662	0.20199378478346172	-0.7556300320777322	0.7641793362764556	-0.17466165430993716	-0.9578583155018822	-1.350365619204789	-0.9816372087565437	-1.3488001315394758	-1.1900047523788522	-0.2626161139435957	0.6835328608944138	0.5206392402128281	0.7670221493464796	0.24223911210166782	-0.08652305508287453	-1.151774587860254	-0.9113172897872016	-0.18331931375836066	1.413231621819414
RPI	8.0	1.0421711162103906	-0.3686503641427345	-0.17372031073010077	0.9560575885033676	0.6591904908164835	-0.9811551063332244	-1.2470350086841155	0.26674843197284714	0.4459281527849755	-1.5455243941296395	1.947390487933999	1.5842162454491635	-1.3825085576098737	0.09289364119407191	1.3236430086059594	0.9440492213287432	-0.884341784933347	-0.1839758759591408	0.21845774689392178	0.5117391603950245	0.32478149960057484	-0.7571073083482611	0.08288329905849663	-0.11333926889016868	-0.4529671018763164	0.5043473368919899	-0.32244636513934594	0.8216085372907237	-0.6137424225062293	0.19083724253484155	-0.7811395261255971	0.8212878318915389	-0.20844608552893892	-0.9838492138477256	-1.3464502141086492	-0.9996047404012608	-1.3963005313702603	-1.2023764555981593	-0.2751234790504056	0.6934247259181581	0.5596086969592281	0.7910847198428629	0.24691515672094697	-0.10571252107080038	-1.1863177652130166	-0.8712711047520975	-0.19478982612265364	1.3604848235269604
RPI	10.0	0.9030960667981931	-0.4754116390923806	-0.2920356468532499	1.0026833992480693	0.406144601702899	-0.9705440372970635	-1.0989139613300622	0.20832256579607739	0.4155596784872038	-1.226361268277476	1.902669273428744	1.634493576470787	-1.5764300117290417	0.06740771446042847	1.2664762619390395	0.9575620354504685	-0.9077638378968717	-0.08667152707427762	0.052773168078408116	0.5523854563646979	0.3363904988002708	-1.0149755443122177	0.49387931025670584	0.009014671936280126	-0.4577326927615738	0.6733149314240707	-0.3375105547810528	0.4317504895880641	-0.6222971837114503	0.11913312036881007	-0.7870774018163699	0.927918125030982	-0.4393472639047885	-0.830918729487464	-1.0336189470850898	-0.90365125242276	-1.4093702400769013	-1.098732207507558	-0.2965539916139443	0.5695146530792665	0.6338983379231538	0.7420540547328748	0.2192029479346451	-0.24053766042729027	-1.0252405938607585	-0.4913650256887074	-0.2796637146844743	0.7143315517601871
RPI	12.0	0.8938651376012263	-0.6464486686461294	-0.2243205456833738	0.7941453089677006	0.1103145419350522	-0.9313875048467927	-0.9844010619961236	0.2484855466077289	0.47925556291525223	-1.0173330832772076	1.6740053341864833	1.6071747804173868	-1.6267623116359604	0.10074818771877947	0.8995066116195908	0.8960157263565142	-1.019331907728186	0.009906061753504034	-0.10132130114226802	0.5194187680154256	0.4064108821247405	-1.003906838751002	0.7107377153104915	0.07920741536255295	-0.41083029412125976	0.7086712035466712	-0.2825665774193373	0.27292961257674564	-0.6387619316922732	0.02523430785715225	-0.6651134957887919	0.7349739159226206	-0.47945171552635857	-0.5363440028583483	-0.8191346741803562	-0.7519028705196635	-1.3096423534804846	-0.928356583933603	-0.3121957125931051	0.4994135830694993	0.7384905810471231	0.6854504679239397	0.1855881359901815	-0.29989791231339347	-0.9066267875893239	-0.060410301100108796	-0.3752941230531703	0.1727933693504042
RPI	14.0	0.9641435172469812	-0.6965782521370946	-0.12396134797283927	0.5951414429130921	-0.08833505695865876	-0.7012758156175805	-0.8267704190868528	0.3602343096083958	0.46277136145620484	-0.8641534532682077	1.5571978320654172	1.5848680561783197	-1.660310602483108	0.1485821370701655	0.3867279044211169	0.7476535160771146	-1.0049360172640764	0.0775690061848922	-0.24477777055391564	0.4450947412640641	0.46932248482102173	-0.8855757214832488	0.7767731542089097	0.1267524276669156	-0.3463089981203507	0.7241762263866879	-0.23826037124756852	0.24592267163300482	-0.7197709712373127	-0.045772377289582285	-0.47879895975085435	0.5247571256671312	-0.4374190276430316	-0.30090325366432363	-0.6584647393296337	-0.6835070478616735	-1.1397025779544705	-0.7474210143633877	-0.2618091823825296	0.4787790382015024	0.8568986498658896	0.6192124082328869	0.1371915662451523	-0.24863579201086733	-0.8205909438938427	0.264192489285289	-0.4941788439779565	-0.048539291697011586
RPI	16.0	1.00528395452262	-0.6988080213776077	-0.051584063480476505	0.5503706247346979	-0.08719406174549026	-0.5732692903232721	-0.6959155412354054	0.4901281845990521	0.3279572205268221	-0.76976570321336	1.478055440128514	1.5637906278482387	-1.6857155912606303	0.2218121208103019	0.17777161521824714	0.6123716033079477	-0.9064638188731935	0.08345708517838016	-0.4481120082085889	0.36768276788528986	0.5020343857625632	-0.8467742145447242	0.7312066719135358	0.13526221550831236	-0.24159802290217416	0.7411545207404082	-0.20003269860112738	0.25709057949707315	-0.7008779519076125	-0.0615425498987648	-0.3461638223718692	0.33061437761411633	-0.3055141462456997	-0.1480230987598885	-0.5537266242695533	-0.6477282913580461	-1.0632065445801664	-0.669412778620891	-0.2370758851544746	0.5590471777703332	0.9743490264552526	0.5957732836837014	0.14358822931751872	-0.0802931729115921	-0.697939763024903	0.4831238395315139	-0.5281307156222715	0.09506823229432453
RPI	18.0	1.0105870549770863	-0.6159347843099168	0.11777382547099328	0.6076432999183935	0.01310772691961883	-0.5028610784566141	-0.5775385905197493	0.6133746114394374	0.3603189009112088	-1.0704763891401834	1.3262317401936385	1.5476229067185552	-1.6015075585627774	0.2698387802554399	0.23455370875419354	0.5467498288998122	-0.8266157818208297	0.06772671151390339	-0.46663701610439856	0.26209498783314805	0.579067688168575	-0.7994440188336259	0.48453185646207475	0.13420231522687281	-0.11157943468581312	0.8493024547855826	-0.13590059307085736	0.27242203095166256	-0.6686865193326669	0.014477544392916942	-0.2556552878920478	0.24630587884730043	0.08940100282347775	-0.021832520119902173	-0.48439689830867555	-0.5777078123975137	-0.9805044984534171	-0.4944811458895847	-0.1327680485381922	0.8820733473494389	1.0832587687329986	0.6259009198067674	0.2010985901132765	0.09538396934715213	-0.6409883961368187	0.6120112878853964	-0.36214711081330664	0.2545082475337258
RPI	20.0	1.0085037781083515	-0.46416946664285996	0.0625971238466689	0.6507885066940939	-0.1401676162494896	-0.41078346390907666	-0.6078677923643593	0.7748387154396873	0.4313010095880481	-1.2438272655483824	0.6337630027674853	1.5442394227116376	-1.4065588667347966	0.3326608254191524	0.2557645912453429	0.4666881443852628	-0.7480851322790745	0.0022299925185490233	-0.43110798645556053	0.24808411944516814	0.7098794414549714	-0.8473714607620477	0.3004236164704865	0.25867562982160325	0.05612443081801816	0.9419204601567636	-0.05027619455526882	0.3353849486039046	-0.6159452112773781	0.05516903646571262	-0.08013452440092698	0.20715939375399128	0.1946101968905865	0.055894857080299516	-0.29351935827590936	-0.5162768372547871	-0.8386953381891187	-0.3980514845766245	-0.004163343557137802	0.9737607824775252	1.17091780594594	0.6180362264282345	0.4265159808806645	0.27789459452793225	-0.5373559174895914	0.7142271413727785	-0.21623201623786154	-0.052816364846273715
RPI	22.0	1.0038718308469643	-0.447307437613692	0.06479658339101713	0.7054532492647267	-0.21611047316197768	-0.39779685210032134	-0.6679931369971506	0.8333147543445657	0.5097364281070368	-1.2876782012101249	0.25508127152455956	1.541316150435757	-1.3978591136885208	0.4119931241268477	0.30072240437867437	0.4468412746655129	-0.6621681636317953	-0.013372932145928084	-0.3221803821105894	0.25041742452536037	0.7724809750297273	-0.8830431124297103	0.2701423862866014	0.3037377217614424	0.1877303412670422	0.9804112638708572	0.010618524266310303	0.411250529609091	-0.46560619151223115	0.11117289102858334	0.02528007105930213	0.18001104929210548	0.24584396169859765	0.1942686078549683	-0.330887822768755	-0.4749529854640372	-0.7919813783327128	-0.36462467650143354	0.04103272343229208	1.0047927326836412	1.2393642295695269	0.6239049243921398	0.5422603660912992	0.4275175696841197	-0.44812085620429265	0.7392629211956736	-0.09689891037994669	-0.1582291438279745
RPI	24.0	1.0328592485179993	-0.42240825730373704	0.09971655045412271	0.7340009689202697	-0.23257362329937092	-0.298879301788745	-0.790248856898941	0.8836575539110828	0.5868521306273479	-1.3052728300884557	0.10338631066101807	1.5348470969905896	-1.2377179894084225	0.5015834319372005	0.36157623599145505	0.41252081059772555	-0.5588062843013974	0.027842180602364798	-0.19881567464082534	0.28654114734459013	0.8516481936518728	-0.8953802556253139	0.21680276071758234	0.3805897663810458	0.3018777585176057	1.011204213521139	0.0696732570387262	0.4634454947493859	-0.3006579135788733	0.22473124300047723	0.07374853192027121	0.19188117322575965	0.3492719407961104	0.3701872608659636	-0.29786618792746317	-0.4199956079200931	-0.7441272371317632	-0.41807420077071694	0.08013670202956653	1.0402003853912054	1.2900559017137334	0.6518982694089593	0.6048569330786627	0.5178705376830216	-0.38883014796917725	0.7731441631506194	0.027091209407483552	-0.13538875511851553
RPI	26.0	1.0483256523597464	-0.3769686844328897	0.17439193255560395	0.7610825256205402	-0.22905117623957164	-0.29706729920594244	-0.8497843913507309	0.9310398628350122	0.6966667610043206	-1.3574353781177295	0.04092883621368249	1.5101665394823602	-1.1485790689496895	0.5857843117711103	0.3759240995515499	0.44203876192394337	-0.4744638552797142	0.08596631335080929	-0.05929145181452583	0.35642024199827266	0.9075691975801965	-0.876105797204388	0.20847051947607556	0.4391184567714503	0.38144807129560043	1.0293627216357812	0.1455549071509318	0.4846150384391289	-0.11074323067654265	0.4128259375765787	0.1800262313364485	0.15683694396861672	0.6605572687530398	0.5037379730165893	-0.1695301695926808	-0.34449528509022553	-0.670343418017943	-0.4324617256470269	0.11144135685043081	1.066286624417033	1.3355136155158522	0.683040348390891	0.6705954329968199	0.592151187615397	-0.29966050518399145	0.783225266803143	0.153855777046863	-0.12993611561278556
RPI	32.0	1.0698331109838264	0.21223348236916367	0.5044571760857925	0.7707478886889862	-0.0771647381578178	-0.32008622352006494	-0.8113189255340663	1.0630662421371917	0.9151542168628659	-1.8924967218909134	-0.22461085566179637	1.4419744906041487	-0.7672366761945776	0.8172844188677109	0.397030081356327	0.6212555890516833	-0.22441507911711273	0.19762298640524012	0.36354573270780316	0.7009963448648557	1.1064224078332139	-0.5835599880943398	0.15959901706033383	0.5976018843612162	0.5961230838476194	0.9569684569027387	0.34309638995372904	0.4062515383496765	0.28733702290370616	0.7903762284162373	0.3959051950133686	0.17660543502634637	1.1740358980621155	0.8145043757783412	0.052957422221054706	-0.09588092568172095	-0.33185736629546053	-0.4394808774607489	0.27655359776213967	1.1223440924052819	1.3993890002623142	0.8601536634478377	0.8398180544908598	0.7744181312148487	-0.14588831144343353	0.8487587034145566	0.38092247619238584	0.19248768248893877
RPI	38.0	1.0664796228848532	0.5264710365531501	0.6617987552924622	0.857522520281084	0.13665242471373953	-0.48876548373632733	-0.7472615097765042	1.095230420425057	0.939784997380733	-2.0699325759970963	-0.3072546053636667	1.4123935257598355	-0.6463456677682042	0.8847216815538407	0.389090412684136	0.8225074182303987	-0.09295266528753846	0.32252537743192494	0.6648929110314248	0.8738331351208657	1.247288544289113	-0.23078557732780242	0.253452432789888	0.6328562020353868	0.7190034221114977	0.9509457890100126	0.4379802721198622	0.3301375279095261	0.4890499936889646	0.8963314867282378	0.506626528158026	0.206699413594337	1.3744497174498012	0.9686955482799471	0.10921399444834763	0.028817737171311603	-0.14592438083742326	-0.365777123437513	0.3916950960907505	1.134097857700947	1.4702522096163244	0.864259302007781	0.9206444426766508	0.8436007435986793	-0.05722737752114597	0.9266086759523213	0.4715831940842824	0.49365281315441883
RPI	44.0	1.0609524907693242	0.645197729280805	0.7253082347240045	0.8863102779852542	0.23137569983617773	-0.6569984301017527	-0.5567046990323394	1.0989768142088143	0.9591968634295812	-2.091513429034004	-0.35132539602240015	1.3875415793475974	-0.6335855097017161	0.9384034488723574	0.42040827592224417	0.9211229453791908	-0.054142266831838835	0.39512997745075307	0.7971682045719619	0.9183237647205413	1.3379340938926276	-0.03265602896597871	0.4033000710191064	0.6679211182050473	0.8212873174308815	0.9351537349509428	0.4867928447341427	0.3168371869044314	0.6469755286446368	0.9722737119995936	0.5439464827323478	0.3185473495825408	1.438419751773376	1.0033625505332056	0.14195257526164712	0.056023714542581114	-0.0101507808918159	-0.28012212688080895	0.40391469862543233	1.1828825574792803	1.4971707280221482	0.8498613535487547	0.9661113304440392	0.8814646127597962	0.010034227861227877	0.9753662310819322	0.5590957388315345	0.5554262770301424
RPI	50.0	1.0654010555875186	0.6809091329728444	0.766503440561423	0.8649189735244683	0.2989984730879546	-0.7546012594570757	-0.5819779838420269	1.093651606206938	1.067681867640369	-2.0636386473393054	-0.3895203087053392	1.3771862372805914	-0.5972565039232188	0.9912065013363754	0.5227562168429588	1.001074688277283	-0.007637672024915966	0.3854379805862283	0.8604209251484305	0.9632782930774842	1.3539903908401543	0.01856017140970281	0.625453862216254	0.7015339055441897	0.8581922221189652	0.9305814313739373	0.5371938476754414	0.317904982619248	0.7390735587858608	1.0208787110008284	0.5993172669702361	0.3406017212635268	1.418824297927345	0.9984864238961811	0.14767116949839781	0.07895238878689051	0.021895438429741232	-0.21806003268273091	0.3633293051248564	1.1986665908797696	1.4571046541682435	0.8623063891213671	0.9768685193761479	0.9201163166897512	0.06404005687275946	0.9589017010767874	0.6345057070575058	0.5633303874856703
RPI	56.0	1.0141561118135871	0.5987996064942853	0.7775874232982007	0.8174109062532162	0.2987746165692579	-0.6531537619262163	-0.7192928418385691	1.0399037593403857	1.0836334501044593	-2.0109944653941176	-0.3366918207622251	1.3456216604057134	-0.47685205619890747	0.9612622362357899	0.5600794174518716	0.9803416902304841	0.01784849632189483	0.3471786090771638	0.7844553100652831	0.9153339925983638	1.2768574250357465	0.008184305161418378	0.7145961332567714	0.6623523634115562	0.8194125928328768	0.8805159207737429	0.5539975339543902	0.2940301328734128	0.7322166532933087	0.9989438126803575	0.6001936434002924	0.35666709899600196	1.3488043380575885	0.9290676463982291	0.15570563573872134	0.0811652034909834	-0.05380263570770547	-0.16404754198439062	0.3331569218518409	1.187295375787078	1.3664998167787197	0.830824889384105	0.9304101095753463	0.897877882913939	0.06561471817355159	0.9010671750134301	0.6270536623716556	0.5616884622771506
RPI	62.0	0.9505786016747216	0.7300625174420006	0.8190066992362987	0.8913079807906774	0.33483146528477725	-0.5366465494763171	-0.8583014398782838	1.021135712427551	1.1469877304257712	-2.0176375799896484	-0.26684166723562025	1.342907233461768	-0.3457027839695657	0.9611858331720471	0.40419196083704756	0.9618180141231095	0.08658798708465286	0.3503909856686289	0.8587148469508846	0.8591462811759841	1.208290205840538	0.001527079765629398	0.7352146857103469	0.6104345120558351	0.9245227983914971	0.7800697343790463	0.674238673577391	0.31292437446190163	0.7044491625455909	1.0276419036364706	0.6365658868761385	0.43972784214803273	1.3538389627670668	0.8928571798334017	0.2503686039341728	0.08914466969685657	0.011016518980888013	-0.2728910095438954	0.4082694893784531	1.220199938969034	1.385635925794703	0.8376090416783413	0.9693701203050521	0.8988994295356406	0.09060153458600241	0.9393683194282659	0.6925402219021792	0.6437988426310551
RPI	68.0	1.024106200710838	0.8710927417334817	0.8519443694215985	0.937620013844393	0.36504872255550286	-0.4634159791824534	-0.7214005489900808	1.0547716640954958	1.2506907337932642	-1.9799830153286695	-0.25398518414021726	1.3710325907592984	-0.3713579150642478	1.0476303960049962	0.4177740895595408	1.0067133616458415	0.14583709643874582	0.36169422222581515	1.0311037952923394	0.8360233204699161	1.2570250219040735	0.09479265515453938	0.7899526941796182	0.634636749919412	1.049034793443718	0.7271235560814978	0.7670330409737947	0.33368281862697424	0.7428551156652184	1.0358415438341706	0.6311670629143186	0.4780222521225803	1.376524143833222	0.952989705548167	0.29203251301559346	0.11895668969731395	0.030249145793597523	-0.3391410067167282	0.4603032434117686	1.2698728163825173	1.4892553689084422	0.8720071822111832	1.0292747728843206	0.9096049941760586	0.1366072340119322	0.9976356789276567	0.7378904284132809	0.7116926502802857
RPI	74.0	1.124662678782595	0.9553631992685163	0.8764455246441694	0.9341403020053335	0.38015203819959886	-0.4414420815181667	-0.46195159517753664	1.0861601705548087	1.318327419626715	-1.9835718167782486	-0.25755683810465	1.3814283876071862	-0.49393378281801464	1.084639099233396	0.48601222691055346	1.0714898620314488	0.15779407177816665	0.3509087068060954	1.1493022377171402	0.7958854851151562	1.3251417046584948	0.13597221969906045	0.8150661506268756	0.6470750587578536	1.1365559181919358	0.7169637638608383	0.8099711262084613	0.36666302644994564	0.8131532817599053	1.0488454067860862	0.6359828493543197	0.4947262633589142	1.3777217768748866	0.9961216704086701	0.27838646025780983	0.1379485045617824	0.01516137340953329	-0.41411669242065313	0.4615652955902573	1.2643390696583532	1.498116620963493	0.8980373623008344	1.0543368388584735	0.8838934441484156	0.1492026891445322	1.0076724432297488	0.7526063915742572	0.7409691399265012
RPI	80.0	1.2005045030018668	1.0146251120790821	0.845498704335844	0.9555354316478067	0.392808554386643	-0.48987490233723024	-0.25992409667287497	1.0962912961183293	1.3303933863703534	-1.9277161269727803	-0.28108521453014296	1.3658953912327003	-0.5316339608052794	1.0997355641713396	0.5675636646446227	1.1065840919444019	0.16301166697134967	0.3478319580460929	1.1442715249289617	0.7695725183516074	1.4059062944208622	0.07265550655294419	0.8318662489043334	0.6495323981380867	1.2268237649732912	0.6978232247755024	0.8347917297974982	0.42641486612991425	0.8920642423434076	1.0531445653885694	0.629806163849447	0.49995681571069095	1.3720869850940152	1.0046545886469678	0.2863211828391637	0.1466572062978095	-0.11041353853339077	-0.4647270115898609	0.47536380594813277	1.2705810575669108	1.4437079150114063	0.9158167661057887	1.077937802131349	0.8751708397697301	0.16121148132463578	1.00445343560183	0.7511608373467561	0.7439017451693891
RPI	86.0	1.264654491600306	1.0273824686553674	0.8435259740823023	0.9106128626195665	0.4243387440995999	-0.5300981907567717	-0.2486190166599799	1.087054280870292	1.3521329491602905	-1.9897705789745712	-0.2571825565855887	1.3577249293338636	-0.4565704070955103	1.105687600310119	0.5979893533620695	1.094249112609831	0.1558611990005383	0.349780505954241	1.1385167219537482	0.7616185913514604	1.4156314232436282	0.04144128080539773	0.9146689784084892	0.6340560500600748	1.2625765166515335	0.6554637892522007	0.8644150929954393	0.42429714784089473	0.9524281573541459	1.073893266007992	0.633857277685574	0.47660111540987726	1.3159908172894992	0.9804158366856759	0.31703144711104125	0.1640547564877477	-0.1952348924296179	-0.4297981842696233	0.5074871843277473	1.2722104538609398	1.4319519613678204	0.9036757002195314	1.0802541003866026	0.9067067617589555	0.17573313684774491	1.056107761960785	0.7504961307606451	0.7436848398645527
RPI	92.0	1.328171714034707	1.0901075241357652	0.8731508165669688	0.8603864347845663	0.43028333537563157	-0.5318128475495243	-0.378659939634585	1.058898556178765	1.4199481163530383	-2.0009391606400513	-0.29608164384526897	1.318439190609004	-0.33251760853045537	1.0972213360642478	0.554802534636509	1.0656520590688443	0.16553375991968383	0.37651671072293	1.1162636825840015	0.7688274343479007	1.413683580326813	0.08173084401801763	0.9523715056712507	0.6121793326400419	1.205580040421149	0.6160429366832231	0.8623675351315038	0.39702703898952724	1.0357633307154768	1.1181262066077042	0.6347870302231987	0.4588639402895578	1.285821062009233	0.9418015260665348	0.35230768963059733	0.17824501913036328	-0.23402274225125735	-0.38745575212438405	0.5216106840619777	1.2990838571087806	1.444505219169018	0.8712220703037346	1.0719784375281667	0.9283987087121043	0.15868652681771786	1.1153951852911537	0.7314061982401048	0.7250601811984854
RPI	98.0	1.3442833822592697	1.1737126126519295	0.8664380280065024	0.8559022190920987	0.41797369741051316	-0.5094510272969893	-0.5911799068457576	1.0250815668212458	1.4637286326336285	-1.9496047081355345	-0.32564450921879773	1.3311828435070778	-0.2908671653343643	1.0679433934864313	0.5351842813969991	1.02930671156504	0.13669829687453253	0.3899804235690096	1.1115189881478629	0.7843187904914398	1.4252682229600997	0.15370930280451314	0.9536254817566128	0.6465172183037555	1.1615959415351107	0.5400472267171534	0.8594243989154767	0.3781367986509766	1.0372500684629629	1.1523335021951695	0.6908148815146192	0.49714018183153436	1.2725927439104068	0.9169191943480267	0.37548032512036966	0.17762911755152672	-0.2375217694746703	-0.36711706277311285	0.5450516426662787	1.3206296435164202	1.4517975971027839	0.8790452617077662	1.0742165817208842	0.9399166632204763	0.1345303241452967	1.1419553641369808	0.7346139244731705	0.6819783967055467
RPI	104.0	1.3611926052096561	1.1524372509852001	0.8777460964567269	0.943942063720901	0.4151742036040301	-0.5562162996273938	-0.6756533282110515	1.0129785190919567	1.4796087649983094	-1.8569265579951322	-0.3488821139570912	1.314960970091572	-0.3316174485598601	1.0542882785851124	0.5031913826514487	1.015413525196039	0.13293867919005312	0.38204028620165625	1.1183946828811584	0.7646087497575147	1.4484837311146919	0.1261090376516419	0.9343331308010591	0.6714343205938451	1.122917669933239	0.5247543032849975	0.8499615121596015	0.4302241028137422	0.9872617574882737	1.1778571273531726	0.7310893808895208	0.5569119926065511	1.2837451444135237	0.9226847391922243	0.3718846121610748	0.1976096878191036	-0.22129666357041985	-0.36630166953657867	0.5337953657552574	1.375143626862243	1.4521068374902273	0.8822159943398266	1.0812366449574993	0.9543680110656626	0.10784065680952766	1.175970984133335	0.7576974238373474	0.7282207985486948
RPI	110.0	1.3566121876385069	1.023957636681507	0.8831499736098242	0.9866393444506005	0.3933974620254416	-0.5023987015606283	-0.714673435954078	1.009711688632367	1.4818086820720622	-1.839039981328225	-0.37175602363406285	1.296806587247874	-0.41845398267049955	1.0594084259005216	0.40163519189552205	0.977298082418213	0.14822686804480883	0.33999586051665215	0.8573820722917976	0.6620913417303693	1.3733468117624839	0.028616813049354824	0.790311833958724	0.4925286236748713	1.0896148476957863	0.5293516703510676	0.7872013267287868	0.4751592122611939	1.0131399907660308	1.1926805234107856	0.7521470056085117	0.6511556112610694	1.2641957197582614	0.8715050382051733	0.37640352052681114	0.20853066642009663	-0.19484995974326288	-0.396629050737336	0.5199628224344929	1.4169195011268354	1.4561260451001654	0.8698224833054907	1.0772052304652466	0.9595838687479228	0.12510386057211234	1.2138889259662313	0.7867928905167668	0.7699538257825657
RPI	116.0	1.0537647919707054	0.9219088633197162	0.8385406411961416	0.8964228458203386	0.21070854856578033	-0.464518962963172	-0.9657690729944655	0.9113564968907709	1.4248590558964662	-1.8664107988055085	-0.43681454920682455	1.3422943313998281	-0.24498294565267234	1.0235171833860712	-0.0005095891898176738	0.7360321775010468	0.14439584284719173	-0.10207180751045677	0.1920583975978087	0.42710568994308395	0.7394437556244925	-0.48090830714712524	-0.44937593892501804	-0.07354149310224259	0.8941865756850895	0.382847300728835	0.24819308929999934	0.4408815030886454	1.0278005518102318	1.205716328166362	0.7514412535791812	0.7272581465097013	1.2538959939985617	0.8429093463097155	0.3857507520556257	0.20765876959333582	-0.1589646808233946	-0.4639928173863722	0.4993792818001885	1.401651424057278	1.4524857699580151	0.8580853451618073	1.0546877594582917	0.9400103165099818	0.14062679156477348	1.2169247888818222	0.785519529736994	0.7595454548216881
RPI	122.0	0.994694611338077	0.853769687099342	0.7936817811392972	0.8451785221049073	0.23487758131327263	-0.45206017459455333	-0.9651048370965061	0.9100917875365001	1.4407381165316693	-1.8853115856001779	-0.3633594537420611	1.3742867348965109	-0.27657013020089066	0.9834492126847926	-0.0016895931129507827	0.7194401743217647	0.14821633579790144	-0.13378151431515972	0.1819415006022687	0.42056474462593	0.7059810146027885	-0.4810516228756966	-0.4746186875317527	-0.07893032100812167	0.9366618693329622	0.3506826779212772	0.24453016700597335	0.4227508883392988	1.0747254392474392	1.2096842602777882	0.7287700981684633	0.7243727131855779	1.2456542914277864	0.8135502108704292	0.4003761101266127	0.22768592328159065	-0.1751757403314003	-0.48494817712034666	0.505663227681723	1.4094386514590826	1.47327889802304	0.855721002064733	1.0404823721300607	0.9051414944906797	0.14918744814677556	1.2627117800080179	0.7465251824763276	0.7754033472666108
RPI	128.0	1.1554545736780202	0.8884591491770131	0.7892134471230661	0.8704907927696862	0.3512923792789814	-0.37033036653329626	-0.8114981699324604	0.9984929404552683	1.4528753625290842	-1.9076375674957133	-0.23494614004864228	1.3710551732901664	-0.483158160493828	0.9503629789898846	0.12140838111099736	0.9002234064672895	0.19634249723990962	0.1875020270382443	0.37744459422158677	0.52718273864298	0.9398102773914062	-0.2603792920500297	0.05863208976342156	0.13326289687448498	1.1146550397654482	0.47609515993082285	0.584999619617422	0.4656116688678211	1.0817805798486795	1.1992049649143763	0.7198035736534972	0.7306919173051547	1.2321886176176786	0.7965774992461451	0.417779245736106	0.2493171028470873	-0.2231380295523979	-0.47798955991507835	0.5259320943557769	1.4195229171096793	1.4715546277429965	0.8386084125709944	1.0445716118327684	0.8921445565057539	0.16374712185957732	1.2470598048434502	0.730127663594108	0.7604725511741506
[truncated: 2 more columns]
