# Supplementary material for: EEG decoders track memory dynamics
Source: Nat Commun. 2024 Apr 6;15:2981. doi: 10.1038/s41467-024-46926-0 (PMC10998865; doi:10.1038/s41467-024-46926-0)
Supplement: Supplementary file 3 — Source Data [file 41467_2024_46926_MOESM3_ESM.zip › fig5b_roc.csv]

	subject	roc_0	roc_1	roc_2	roc_3	roc_4	roc_5	roc_6	roc_7	roc_8	roc_9	roc_10	roc_11	roc_12	roc_13	roc_14	roc_15	roc_16	roc_17	roc_18	roc_19	roc_20	roc_21	roc_22	roc_23	roc_24	roc_25	roc_26	roc_27	roc_28	roc_29	roc_30	roc_31	roc_32	roc_33	roc_34	roc_35	roc_36	roc_37	roc_38	roc_39	roc_40	roc_41	roc_42	roc_43	roc_44	roc_45	roc_46	roc_47
0	0	0.02710843373493976	0.02710843373493976	0.02710843373493976	0.02710843373493976	0.02710843373493976	0.02710843373493976	0.02710843373493976	0.02710843373493976	0.02710843373493976	0.02710843373493976	0.02710843373493976	0.02710843373493976	0.02710843373493976	0.03433734939759036	0.03433734939759036	0.03433734939759036	0.03433734939759036	0.03433734939759036	0.03433734939759036	0.03433734939759036	0.03433734939759036	0.03433734939759036	0.03433734939759036	0.03433734939759036	0.03433734939759036	0.13400133196100986	0.13613246957679967	0.13826360719258945	0.1403947448083792	0.14252588242416903	0.1446570200399588	0.14678815765574862	0.14891929527153844	0.15105043288732817	0.15318157050311798	0.1553127081189078	0.15744384573469758	0.1595749833504874	0.1352000968698916	0.1373312344856814	0.1394623721014712	0.141593509717261	0.1437246473330508	0.14585578494884055	0.14798692256463036	0.15011806018042018	0.15224919779620996	0.15438033541199978
1	1	0.0003184713375796178	0.0003184713375796178	0.0003184713375796178	0.0003184713375796178	0.0003184713375796178	0.0028662420382165603	0.0028662420382165603	0.0028662420382165603	0.0028662420382165603	0.0028662420382165603	0.005414012738853503	0.005414012738853503	0.005414012738853503	0.005414012738853503	0.006050955414012739	0.006050955414012739	0.006050955414012739	0.006050955414012739	0.006050955414012739	0.028315142591940574	0.03216880581250199	0.036022469033063415	0.03987613225362484	0.04372979547418618	0.029749063790289	0.033602727010850424	0.03745639023141184	0.041310053451973264	0.048089171974522296	0.048089171974522296	0.048089171974522296	0.048089171974522296	0.048089171974522296	0.07388535031847134	0.07388535031847134	0.07388535031847134	0.07388535031847134	0.07388535031847134	0.1662420382165605	0.1662420382165605	0.1662420382165605	0.1662420382165605	0.1912380373203598	0.19350894600390486	0.19577985468745	0.19805076337099511	0.20032167205454024	0.19208302659795798
2	2	0.028425241614553724	0.028425241614553724	0.028425241614553724	0.038658328595793066	0.038658328595793066	0.038658328595793066	0.046238393026340724	0.046238393026340724	0.04923994617773341	0.0547316838122772	0.06022342144682098	0.05188154149561529	0.05737327913015908	0.07068410081485693	0.07068410081485693	0.07068410081485693	0.08072768618533258	0.08072768618533258	0.10782641652454046	0.10782641652454046	0.10782641652454046	0.14026928274116462	0.14478303970106363	0.13792670001514104	0.14244045697504004	0.14695421393493902	0.16751942391510327	0.16751942391510327	0.1872275914345272	0.1872275914345272	0.1872275914345272	0.20504074284631418	0.20504074284631418	0.2105981870695147	0.2145853390507588	0.2185724910320029	0.21251605764277137	0.2165032096240155	0.22209588781504644	0.22209588781504644	0.22209588781504644	0.25658518097403826	0.25658518097403826	0.26004001436022245	0.2688418404320255	0.27764366650382855	0.2654622363285063	0.27606956518426895
3	3	0.016389432485322895	0.016389432485322895	0.04036203522504892	0.04036203522504892	0.04525440313111546	0.04525440313111546	0.08341487279843444	0.08341487279843444	0.09673612681804321	0.10075573562528885	0.09743679257343468	0.1149706457925636	0.1149706457925636	0.13160469667318983	0.13160469667318983	0.1394324853228963	0.1394324853228963	0.17196673189823874	0.17196673189823874	0.17367906066536204	0.17367906066536204	0.19908249663188743	0.18370472715829647	0.20232891463186753	0.21966731898238748	0.21966731898238748	0.22504892367906065	0.22504892367906065	0.2490215264187867	0.2490215264187867	0.25391389432485323	0.25391389432485323	0.29295204004366265	0.2746425375409333	0.2972863338217504	0.31225845470011504	0.3126604155808396	0.32142857142857145	0.32142857142857145	0.3461350293542074	0.3461350293542074	0.349559686888454	0.35689823874755383	0.35689823874755383	0.36380409877174513	0.3721112903067194	0.36654652912311064	0.37847136858460606
4	4	0.0274294670846395	0.0274294670846395	0.0274294670846395	0.07105538140020899	0.07105538140020899	0.07105538140020899	0.14311368756005735	0.14606732723177016	0.1411839763078716	0.1441376159795844	0.14709125565129724	0.15047021943573669	0.15047021943573669	0.15047021943573669	0.16954022988505746	0.16954022988505746	0.17786424284431565	0.18721743513807287	0.1965706274318299	0.18530741481703175	0.20450607268316498	0.22370473054929824	0.20954695105622162	0.21939241662859743	0.24582027168234064	0.24582027168234064	0.24582027168234064	0.27481713688610243	0.27481713688610243	0.27481713688610243	0.4373040752351097	0.4373040752351097	0.45193049888943154	0.4551795025283155	0.4584285061671996	0.4530568201509113	0.4563058237897954	0.4595548274286794	0.5039184952978056	0.5039184952978056	0.508098223615465	0.508098223615465	0.508098223615465	0.5353846032671192	0.5427687024464013	0.5501528016256833	0.5346461933491912	0.5383382429388321
5	5	0.027484939759036143	0.027484939759036143	0.027484939759036143	0.027484939759036143	0.027484939759036143	0.07586596385542169	0.07586596385542169	0.07586596385542169	0.07586596385542169	0.07586596385542169	0.15700301204819278	0.15700301204819278	0.15700301204819278	0.15700301204819278	0.15700301204819278	0.24222865078404066	0.25557853272386033	0.26892841466367995	0.2822782966034993	0.23237516649512616	0.2457250484349458	0.2590749303747654	0.27242481231458504	0.2857746942544044	0.30064006024096385	0.30064006024096385	0.30064006024096385	0.30064006024096385	0.30064006024096385	0.307605421686747	0.307605421686747	0.307605421686747	0.307605421686747	0.307605421686747	0.35598644578313254	0.35598644578313254	0.35598644578313254	0.35598644578313254	0.3607731806623477	0.37940739087001263	0.3980416010776775	0.4166758112853424	0.43531002149300735	0.3656535690500694	0.38428777925773433	0.40292198946539926	0.4215561996730642	0.4401904098807291
6	6	0.023125100369359244	0.023125100369359244	0.037578288100208766	0.049943793158824475	0.049943793158824475	0.07258712060382207	0.08222257909105508	0.08222257909105508	0.10711418018307371	0.11957733101027856	0.11373553168120996	0.1282887861501179	0.19913280873614903	0.20378994700497832	0.20378994700497832	0.23900940385240801	0.23362758872247866	0.25228842139071783	0.25228842139071783	0.25325196723944116	0.2603470217637085	0.268024722940219	0.2807590223479693	0.2775173442287718	0.29612975750762804	0.29612975750762804	0.2999839409025213	0.2999839409025213	0.2999839409025213	0.3208607676248595	0.3253573149189016	0.3512124618596435	0.3512124618596435	0.3810823831700658	0.3839528459706595	0.38521336407426565	0.3847073814552125	0.4175365344467641	0.4223542636903806	0.4223542636903806	0.4280112623499705	0.42722928921143377	0.4291773626442797	0.4294202665810182	0.44740645575718646	0.4572025052192067	0.4572025052192067	0.47596663258479655
7	7	0.0070028011204481795	0.0070028011204481795	0.0070028011204481795	0.007703081232492998	0.007703081232492998	0.007703081232492998	0.02049463001280917	0.02694494883380493	0.016938685021747328	0.023389003842743093	0.029839322663738857	0.0661764705882353	0.0661764705882353	0.10749299719887956	0.10749299719887956	0.10749299719887956	0.11519607843137254	0.11519607843137254	0.11663182861084127	0.12184697999802935	0.1270621313852174	0.11897196064355392	0.12418711203074198	0.18242296918767506	0.18242296918767506	0.18242296918767506	0.20133053221288516	0.20133053221288516	0.20133053221288516	0.20519438931351433	0.2067040383992793	0.20525949073096575	0.2091022338583675	0.21294497698576914	0.2095772982559858	0.21191039229762257	0.22233893557422968	0.22233893557422968	0.22233893557422968	0.2496498599439776	0.2496498599439776	0.2900021817772335	0.3041379868530327	0.31827379192883165	0.2964313866250016	0.3107044325267795	0.32353996875131963	0.3236772095772983
8	8	0.00881057268722467	0.00881057268722467	0.00881057268722467	0.00881057268722467	0.06848217861433721	0.06848217861433721	0.06848217861433721	0.07088506207448939	0.07088506207448939	0.07088506207448939	0.07088506207448939	0.07729275130156188	0.07729275130156188	0.07729275130156188	0.13536243492190628	0.13536243492190628	0.13536243492190628	0.18680104567692285	0.18810713559789333	0.18941322551886383	0.19071931543983434	0.18762011901719247	0.18892620893816298	0.19023229885913345	0.19663596315578694	0.19663596315578694	0.19663596315578694	0.2382859431317581	0.2382859431317581	0.2382859431317581	0.2382859431317581	0.24629555466559871	0.24629555466559871	0.24629555466559871	0.2735282338806568	0.2735282338806568	0.2735282338806568	0.2735282338806568	0.2735282338806568	0.2735282338806568	0.2735282338806568	0.28273928714457347	0.28273928714457347	0.28273928714457347	0.2984123661962194	0.29876857253830225	0.2991247788803851	0.29948098522246797
9	9	0.1281190019193858	0.1281190019193858	0.1281190019193858	0.1281190019193858	0.1281190019193858	0.1281190019193858	0.1281190019193858	0.1281190019193858	0.1281190019193858	0.1281190019193858	0.1281190019193858	0.1281190019193858	0.1281190019193858	0.1281190019193858	0.1281190019193858	0.15786948176583493	0.15786948176583493	0.15786948176583493	0.15786948176583493	0.15786948176583493	0.15786948176583493	0.15786948176583493	0.15786948176583493	0.15786948176583493	0.15786948176583493	0.15786948176583493	0.15786948176583493	0.15786948176583493	0.15786948176583493	0.2687140115163148	0.2687140115163148	0.2687140115163148	0.2687140115163148	0.2687140115163148	0.2687140115163148	0.2687140115163148	0.2687140115163148	0.2687140115163148	0.2687140115163148	0.2687140115163148	0.2687140115163148	0.2687140115163148	0.2687140115163148	0.27303262955854124	0.27303262955854124	0.27303262955854124	0.27303262955854124	0.27303262955854124
10	10	0.0	0.0	0.0	0.0	0.0	0.16022099447513813	0.16022099447513813	0.16022099447513813	0.16022099447513813	0.16022099447513813	0.1868407835258664	0.1868407835258664	0.1868407835258664	0.1868407835258664	0.1868407835258664	0.20165745856353592	0.20165745856353592	0.20165745856353592	0.20165745856353592	0.20165745856353592	0.2542168401020673	0.2599713787420276	0.2657259173819878	0.2714804560219479	0.27723499466190815	0.25436070356806634	0.26011524220802656	0.2658697808479868	0.27162431948794696	0.2773788581279072	0.2958312405826218	0.2958312405826218	0.2958312405826218	0.2958312405826218	0.2958312405826218	0.31717729784028126	0.31717729784028126	0.31717729784028126	0.31717729784028126	0.31717729784028126	0.3214465092918132	0.3214465092918132	0.3214465092918132	0.3214465092918132	0.3214465092918132	0.34412141066962126	0.3500273845369489	0.35593335840427653
11	11	0.0021570319240724763	0.0021570319240724763	0.0021570319240724763	0.0021570319240724763	0.012295081967213115	0.012295081967213115	0.012295081967213115	0.018334771354616048	0.018334771354616048	0.018334771354616048	0.018334771354616048	0.030629853321829163	0.030629853321829163	0.030629853321829163	0.10612597066436583	0.10612597066436583	0.10612597066436583	0.10612597066436583	0.11628461548467095	0.11886221443715556	0.12143981338964017	0.11517358145342763	0.11775118040591223	0.12032877935839678	0.12290637831088139	0.16026747195858498	0.16026747195858498	0.16026747195858498	0.1807592752372735	0.1807592752372735	0.1807592752372735	0.1956427955133736	0.1956427955133736	0.1956427955133736	0.1956427955133736	0.21095772217428818	0.21095772217428818	0.21095772217428818	0.23080241587575495	0.23080241587575495	0.23080241587575495	0.23080241587575495	0.2594898565302787	0.26131303627715796	0.2631362160240373	0.2595516408617722	0.26351234169119975	0.2674730425206273
12	12	0.054514920552900144	0.054514920552900144	0.054514920552900144	0.054514920552900144	0.054514920552900144	0.054514920552900144	0.054514920552900144	0.054514920552900144	0.08887740601989406	0.08887740601989406	0.08887740601989406	0.08887740601989406	0.08887740601989406	0.08887740601989406	0.08887740601989406	0.09494897300090428	0.09494897300090428	0.09494897300090428	0.09494897300090428	0.09494897300090428	0.09494897300090428	0.09494897300090428	0.09494897300090428	0.14985144038237955	0.14985144038237955	0.14985144038237955	0.14985144038237955	0.14985144038237955	0.14985144038237955	0.14985144038237955	0.18938121689704174	0.18938121689704174	0.18938121689704174	0.18938121689704174	0.18938121689704174	0.18938121689704174	0.18938121689704174	0.25205474472218997	0.25829444340939933	0.2645341420966088	0.2707738407838183	0.2770135394710278	0.2832532381582373	0.28949293684544664	0.2957326355326561	0.2559834438956181	0.2622231425828276	0.26846284127003706
13	13	0.00028571428571428574	0.00028571428571428574	0.00028571428571428574	0.00028571428571428574	0.00028571428571428574	0.07857142857142857	0.07857142857142857	0.07857142857142857	0.07857142857142857	0.07857142857142857	0.102	0.102	0.102	0.102	0.102	0.12173438621679826	0.13609763101220393	0.15046087580760958	0.1648241206030149	0.17918736539842056	0.12383632447954052	0.1381995692749462	0.15256281407035185	0.1669260588657572	0.18128930366116286	0.18714285714285714	0.18714285714285714	0.18714285714285714	0.18714285714285714	0.18714285714285714	0.18828571428571428	0.18828571428571428	0.18828571428571428	0.18828571428571428	0.19142857142857142	0.19142857142857142	0.19142857142857142	0.19142857142857142	0.19142857142857142	0.20190524048815506	0.20302368987796124	0.20414213926776742	0.2052605886575736	0.20637903804737975	0.20206891600861449	0.20318736539842067	0.20430581478822685	0.20542426417803303
14	14	0.0005827505827505828	0.0005827505827505828	0.03671328671328671	0.03671328671328671	0.04836829836829837	0.04836829836829837	0.05128205128205128	0.09324009324009325	0.09324009324009325	0.11189982546766462	0.11921788429326116	0.11429818088109547	0.1381118881118881	0.1381118881118881	0.1445221445221445	0.1445221445221445	0.16317016317016317	0.17482517482517482	0.17482517482517482	0.182848976818826	0.192257909594593	0.1869077321338628	0.1931627836150449	0.19420822059013013	0.19522144522144522	0.19522144522144522	0.21328671328671328	0.21736596736596736	0.21736596736596736	0.21794871794871795	0.21794871794871795	0.22319347319347319	0.23092736409319325	0.23162432207658337	0.23115577889447236	0.2318527368778625	0.23251748251748253	0.23892773892773891	0.23892773892773891	0.2395104895104895	0.2395104895104895	0.24883449883449885	0.25	0.25	0.26616473978283023	0.2703464876831711	0.267535228590505	0.28205128205128205
15	15	0.01771855322887685	0.01771855322887685	0.01771855322887685	0.03865866159027676	0.03865866159027676	0.09122858398008493	0.10470054180699956	0.10470054180699956	0.11392590423195197	0.13413384097232392	0.13413384097232392	0.15591134762993472	0.15401726747664227	0.15783412596736793	0.15990628203250842	0.19871137794699079	0.19871137794699079	0.2054473568604481	0.22243373846829698	0.22243373846829698	0.24586323034119198	0.2670962073510031	0.2670962073510031	0.2707761975789034	0.2689306835833877	0.2726496739076846	0.27573583247913314	0.2996046273246449	0.2996046273246449	0.31044076731585885	0.3505637721481915	0.3505637721481915	0.3508566407966027	0.3631571240298726	0.3631571240298726	0.3672639077655079	0.36391284287891357	0.3706657463625052	0.37897203104407673	0.39200468589837456	0.39200468589837456	0.4123590569629521	0.42099868209108215	0.42099868209108215	0.4306633474886513	0.44398887099136036	0.44398887099136036	0.44926050666276174
16	16	0.002527379949452401	0.002527379949452401	0.002527379949452401	0.002527379949452401	0.002527379949452401	0.002527379949452401	0.002527379949452401	0.12805391743892164	0.12805391743892164	0.12805391743892164	0.12805391743892164	0.12805391743892164	0.12805391743892164	0.12805391743892164	0.16828138163437237	0.16828138163437237	0.16828138163437237	0.16828138163437237	0.16828138163437237	0.16828138163437237	0.16828138163437237	0.17733782645324347	0.17733782645324347	0.17733782645324347	0.17733782645324347	0.17733782645324347	0.17733782645324347	0.17733782645324347	0.21588037068239257	0.21588037068239257	0.21588037068239257	0.21588037068239257	0.21588037068239257	0.21588037068239257	0.21588037068239257	0.22339265832109148	0.23367469190942072	0.24395672549774994	0.25423875908607896	0.26452079267440815	0.2748028262627374	0.28508485985106663	0.22481086985051632	0.2350929034388453	0.24537493702717453	0.25565697061550374	0.265939004203833	0.27622103779216217
17	17	0.006277609858172518	0.01488026040455708	0.03348058591025343	0.053475935828877004	0.056265984654731455	0.05825220031802818	0.0644036270634736	0.07106562807060181	0.07181805329834476	0.08300395256916997	0.09839478723540976	0.10926172363795277	0.13694489653568936	0.14252499418739828	0.15170948908691326	0.1536442968153953	0.16042780748663102	0.1738721508028402	0.18367821436875145	0.1860032550569635	0.22529644268774704	0.2280864915136015	0.23622413392234365	0.24102843910321187	0.24482678446872821	0.2494768658451523	0.25203441060218557	0.253661939083934	0.2592420367356429	0.26168625036365273	0.26830969541966987	0.2813264181871926	0.28229382205143366	0.2843524761683329	0.2862125087189026	0.2949612045346472	0.3052778423622413	0.3078353871192746	0.31085794001395023	0.32620320855614976	0.3321232995949288	0.3326607461861738	0.3334108346896071	0.3375959079283887	0.33992094861660077	0.35038363171355497	0.3637596258437035	0.36698956302087044
18	18	0.010178952552946971	0.010178952552946971	0.010178952552946971	0.010178952552946971	0.010178952552946971	0.030044327696601543	0.030044327696601543	0.030044327696601543	0.030044327696601543	0.030044327696601543	0.0323428008537186	0.0323428008537186	0.0323428008537186	0.0323428008537186	0.0323428008537186	0.04451414848004594	0.05269163086818103	0.060869113256316124	0.06904659564445104	0.03847838766975573	0.04665587005789083	0.054833352446025926	0.06301083483416102	0.07118831722229593	0.12526678706287966	0.12526678706287966	0.12526678706287966	0.12526678706287966	0.12526678706287966	0.2618617632572648	0.2618617632572648	0.2618617632572648	0.2618617632572648	0.2618617632572648	0.29748809719257924	0.29748809719257924	0.29748809719257924	0.29748809719257924	0.3075424734904204	0.3079582776796476	0.3083740818688748	0.30878988605810204	0.30920569024732925	0.3079607527045835	0.3092428156213674	0.3105248785381513	0.31180694145493515	0.31308900437171905
19	19	0.01755348326933626	0.01755348326933626	0.01755348326933626	0.01755348326933626	0.018102029621503018	0.018102029621503018	0.018102029621503018	0.02002194185408667	0.02002194185408667	0.02002194185408667	0.04525507405375754	0.04525507405375754	0.04525507405375754	0.04525507405375754	0.08365331870543061	0.08365331870543061	0.08365331870543061	0.09690112658740775	0.10368215184534844	0.1104631771032893	0.09475380192239308	0.10153482718033394	0.1083158524382748	0.1150968776962155	0.15990126165660998	0.15990126165660998	0.15990126165660998	0.1662095447065277	0.1662095447065277	0.1662095447065277	0.178003291278113	0.178003291278113	0.178003291278113	0.178003291278113	0.2057048820625343	0.2057048820625343	0.2057048820625343	0.22654964344487108	0.22654964344487108	0.22654964344487108	0.27399890290729567	0.27399890290729567	0.27399890290729567	0.27399890290729567	0.3294268931051306	0.34001190814191634	0.35059692317870206	0.3260749716768153
20	20	0.005316007088009451	0.005316007088009451	0.006497341996455995	0.018987435701840503	0.015808516890417814	0.019465312385910653	0.03130537507383343	0.03366804489072652	0.04016538688718252	0.04016538688718252	0.04538938045217226	0.04532111235444796	0.050797401063201415	0.07974010632014177	0.0909954379101651	0.09280899476710189	0.09525180539436702	0.10986414648552864	0.10986414648552864	0.12404016538688718	0.1494388659184879	0.15459459138575335	0.1539119104085104	0.16952155936207916	0.17129356172474897	0.17365623154164206	0.17365623154164206	0.19552280006055098	0.1932699528356488	0.20200826934435911	0.21913762551683402	0.22090962787950383	0.22705969303101453	0.22651354824922007	0.23744831659775548	0.23744831659775548	0.23744831659775548	0.24571766095688127	0.25694034258712345	0.26580035440047256	0.2782043709391612	0.27879503839338454	0.284111045481394	0.3083284111045481	0.3083284111045481	0.3204890370339589	0.31966981986126736	0.3455404607206143
21	21	0.002442002442002442	0.002442002442002442	0.018925518925518924	0.04945054945054945	0.07733416778642904	0.07713169019701682	0.07997557997557997	0.08058608058608059	0.08608058608058608	0.09676894852774245	0.10081543247372392	0.10175419220645353	0.1227106227106227	0.1330891330891331	0.14041514041514042	0.16565734656186917	0.16542725839208258	0.17765567765567766	0.17765567765567766	0.1807081807081807	0.18253968253968253	0.19658119658119658	0.2016738147391414	0.201627797105184	0.20573870573870573	0.2442002442002442	0.24847374847374848	0.2618403372172217	0.26170228431534953	0.28266178266178266	0.2875457875457875	0.28876678876678874	0.2998846491308803	0.3086709493744667	0.312048643706935	0.3266178266178266	0.33882783882783885	0.34737484737484736	0.3482461145777728	0.34823691105098137	0.3553113553113553	0.35775335775335776	0.39377289377289376	0.39438339438339437	0.3962148962148962	0.4272645277670403	0.42715408544554273	0.4438339438339438
22	22	0.002881844380403458	0.002881844380403458	0.002881844380403458	0.0036023054755043226	0.0036023054755043226	0.0036023054755043226	0.005729898290684951	0.010207135581847796	0.014684372873010543	0.006433464150724782	0.010910701441887629	0.015387938733050475	0.03626320845341018	0.03626320845341018	0.03626320845341018	0.06412103746397695	0.06412103746397695	0.06412103746397695	0.09630042624264436	0.11336461365424613	0.08250063960532725	0.10539368311297126	0.12828672662061524	0.13022123103509858	0.13605008713114078	0.141878943227183	0.16522574447646493	0.16522574447646493	0.16522574447646493	0.16762728146013448	0.16762728146013448	0.16762728146013448	0.1844380403458213	0.1844380403458213	0.1844380403458213	0.21064375672792393	0.21664156517457606	0.20558846103717437	0.21158626948382636	0.21758407793047846	0.29250720461095103	0.29250720461095103	0.29250720461095103	0.3150816522574448	0.3150816522574448	0.3150816522574448	0.32339652151246145	0.3330268054972268
23	23	0.0252387448840382	0.0252387448840382	0.0252387448840382	0.03819918144611187	0.03819918144611187	0.04911323328785812	0.04911323328785812	0.08543741901869537	0.11567043950996429	0.0845119183914112	0.11474493888268077	0.13369713506139155	0.13369713506139155	0.16166439290586632	0.16166439290586632	0.17121418826739426	0.17121418826739426	0.17735334242837653	0.17735334242837653	0.18368445227501762	0.18771552167385358	0.18356105219137983	0.18759212159021577	0.20122783083219645	0.20122783083219645	0.20122783083219645	0.20122783083219645	0.21487039563437926	0.21487039563437926	0.2291950886766712	0.2291950886766712	0.23292108564651362	0.23728807749525255	0.2374149053589913	0.2508518033551111	0.24377686522654196	0.2528467713739228	0.25852660300136426	0.25852660300136426	0.26398362892223737	0.26398362892223737	0.28240109140518416	0.28240109140518416	0.2837653478854025	0.2837653478854025	0.2916595254581228	0.2970342846565707	0.2914949920132724
24	24	0.0005880047040376323	0.0005880047040376323	0.0005880047040376323	0.0005880047040376323	0.0005880047040376323	0.0005880047040376323	0.0005880047040376323	0.01764014112112897	0.01764014112112897	0.01764014112112897	0.0199921599372795	0.0199921599372795	0.0199921599372795	0.02195217561740494	0.02195217561740494	0.02195217561740494	0.031164249313994512	0.031164249313994512	0.031164249313994512	0.05488043904351235	0.05488043904351235	0.05488043904351235	0.05488043904351235	0.05488043904351235	0.05488043904351235	0.0943289556366702	0.10258662973826405	0.11084430383985791	0.0934257725318083	0.10168344663340215	0.10994112073499601	0.11819879483658986	0.11975695805566444	0.11975695805566444	0.11975695805566444	0.12073696589572716	0.12073696589572716	0.12073696589572716	0.13700509604076833	0.13700509604076833	0.13700509604076833	0.14210113680909447	0.14210113680909447	0.14210113680909447	0.14366914935319483	0.14366914935319483	0.14366914935319483	0.1560172481379851
25	25	0.04493207941483804	0.04493207941483804	0.04493207941483804	0.124695228143504	0.124695228143504	0.1388018112156043	0.1388018112156043	0.1388018112156043	0.1520061120650272	0.16428012581192267	0.14781850737491006	0.16009252112180553	0.19993033786137235	0.19993033786137235	0.19993033786137235	0.2055033089515848	0.2055033089515848	0.21403692093347265	0.21403692093347265	0.2267607630629637	0.2351666027805345	0.2435724424981053	0.23229872805336335	0.240704567770934	0.24904214559386972	0.24904214559386972	0.25844653430860326	0.25844653430860326	0.25844653430860326	0.2981539533263671	0.2981539533263671	0.3051980557612164	0.3056443835338308	0.3050457792270303	0.3054921069996447	0.30593843477225907	0.31382793451758967	0.31382793451758967	0.3173110414489725	0.3173110414489725	0.32027168234064785	0.32027168234064785	0.32027168234064785	0.34193870781983754	0.3472946410912101	0.3501616406658859	0.37493283204598404	0.35330431327658857
26	26	0.01610824742268041	0.01610824742268041	0.01610824742268041	0.01610824742268041	0.01610824742268041	0.01610824742268041	0.01610824742268041	0.01610824742268041	0.01610824742268041	0.2654639175257732	0.2654639175257732	0.2654639175257732	0.2654639175257732	0.2654639175257732	0.2654639175257732	0.2654639175257732	0.2654639175257732	0.2654639175257732	0.2963917525773196	0.2963917525773196	0.2963917525773196	0.2963917525773196	0.2963917525773196	0.2963917525773196	0.2963917525773196	0.2963917525773196	0.30927835051546393	0.30927835051546393	0.30927835051546393	0.30927835051546393	0.30927835051546393	0.30927835051546393	0.30927835051546393	0.30927835051546393	0.30927835051546393	0.3476661658809511	0.35191097238771174	0.35615577889447236	0.36040058540123293	0.36464539190799355	0.3688901984147542	0.3731350049215148	0.37737981142827537	0.38162461793503594	0.34914262031808524	0.35338742682484586	0.3576322333316065	0.3618770398383671
27	27	0.06301824212271974	0.06301824212271974	0.06301824212271974	0.06301824212271974	0.06301824212271974	0.06301824212271974	0.06301824212271974	0.06301824212271974	0.06923714759535655	0.06923714759535655	0.06923714759535655	0.06923714759535655	0.06923714759535655	0.06923714759535655	0.06923714759535655	0.07110281923714759	0.07110281923714759	0.07110281923714759	0.07110281923714759	0.07110281923714759	0.07110281923714759	0.07110281923714759	0.07110281923714759	0.07359038142620232	0.07359038142620232	0.07359038142620232	0.07359038142620232	0.07359038142620232	0.07359038142620232	0.07359038142620232	0.10634328358208955	0.10634328358208955	0.10634328358208955	0.10634328358208955	0.10634328358208955	0.10634328358208955	0.10634328358208955	0.1991403951765461	0.20285298799136642	0.2065655808061868	0.2102781736210072	0.21399076643582757	0.21770335925064796	0.22141595206546827	0.22512854488028866	0.20147795361550705	0.20519054643032744	0.20890313924514783
28	28	0.0015220700152207	0.0015220700152207	0.0015220700152207	0.0015220700152207	0.0015220700152207	0.024657534246575342	0.024657534246575342	0.025570776255707764	0.025570776255707764	0.06080325524119837	0.06377090934122669	0.06065028338037219	0.06361793748040051	0.06940639269406393	0.06940639269406393	0.08858447488584476	0.08858447488584476	0.0958904109589041	0.0958904109589041	0.10684931506849316	0.10684931506849316	0.11397015518995282	0.12049899421001511	0.11363361709613509	0.12016245611619737	0.13150684931506848	0.13150684931506848	0.15616438356164383	0.15616438356164383	0.16407914764079148	0.16407914764079148	0.16749347957443228	0.16912568932944785	0.16800746502680827	0.17305247699685639	0.1708940440405987	0.17430684625563128	0.184779299847793	0.184779299847793	0.18904109589041096	0.18904109589041096	0.18904109589041096	0.19665144596651446	0.19665144596651446	0.19908675799086759	0.19908675799086759	0.23344729736964887	0.23797296987219202
29	29	0.01394700139470014	0.01394700139470014	0.016736401673640166	0.016736401673640166	0.02487215248721525	0.02487215248721525	0.04602510460251046	0.04811715481171548	0.04811715481171548	0.07021626028795767	0.07311078871811405	0.07112386666012536	0.07717340771734077	0.07717340771734077	0.12482566248256625	0.12482566248256625	0.1397024639702464	0.1406322640632264	0.1406322640632264	0.14900046490004648	0.14900046490004648	0.16130746713577185	0.15525208562571113	0.16407350560333037	0.17573221757322174	0.17573221757322174	0.18596001859600186	0.19223616922361692	0.19223616922361692	0.20688052068805207	0.20688052068805207	0.2835890283589028	0.2835890283589028	0.29775679887115725	0.29643218416583145	0.2983618697859357	0.3075313807531381	0.3075313807531381	0.3356578335657834	0.3607624360762436	0.3607624360762436	0.3737796373779637	0.3737796373779637	0.37587168758716877	0.3854021385402139	0.3854021385402139	0.3983410777738063	0.40964352212013116
30	30	0.13880059334604788	0.13880059334604788	0.13880059334604788	0.13880059334604788	0.13880059334604788	0.13880059334604788	0.13880059334604788	0.14621741894469167	0.14621741894469167	0.14621741894469167	0.14621741894469167	0.14621741894469167	0.14621741894469167	0.1521508794236067	0.1521508794236067	0.1521508794236067	0.1521508794236067	0.1521508794236067	0.1521508794236067	0.1521508794236067	0.2021614748887476	0.2021614748887476	0.2021614748887476	0.2021614748887476	0.2021614748887476	0.2021614748887476	0.2540792540792541	0.2540792540792541	0.2540792540792541	0.2540792540792541	0.2540792540792541	0.2540792540792541	0.2540792540792541	0.3382072472981564	0.3382072472981564	0.3382072472981564	0.3382072472981564	0.3382072472981564	0.3382072472981564	0.3841777226884581	0.38721473440523235	0.3902517461220065	0.3932887578387807	0.3963257695555548	0.399362781272329	0.3829041371298109	0.3859411488465851	0.3889781605633593
31	31	0.010738831615120275	0.027920962199312716	0.04768041237113402	0.08419243986254296	0.09587887893073614	0.09772660553627242	0.0969149873076724	0.11426116838487972	0.11426116838487972	0.11683848797250859	0.12242268041237113	0.13144329896907217	0.1374160320502858	0.13744841043706504	0.15163230240549827	0.15463917525773196	0.1872852233676976	0.21187768740610272	0.2121367145003367	0.27147766323024053	0.27878006872852235	0.28823024054982815	0.2912263206064688	0.29447495207998753	0.2951419468476402	0.3015463917525773	0.30412371134020616	0.3178694158075601	0.32039277141722344	0.3212346094734842	0.3316151202749141	0.33676975945017185	0.33719931271477666	0.34965635738831613	0.37084045657842474	0.37126137560655514	0.3788659793814433	0.38273195876288657	0.38316151202749144	0.3905308328584503	0.3910747897563418	0.40893470790378006	0.41323024054982815	0.41967353951890035	0.4246274326961266	0.42480227598473463	0.4282667633701152	0.4286078157108567
32	32	0.1620957064497825	0.1620957064497825	0.1620957064497825	0.1620957064497825	0.1620957064497825	0.1620957064497825	0.1620957064497825	0.1620957064497825	0.1620957064497825	0.1620957064497825	0.1620957064497825	0.1620957064497825	0.1620957064497825	0.1620957064497825	0.1620957064497825	0.1620957064497825	0.2543975789672782	0.2543975789672782	0.2543975789672782	0.2543975789672782	0.2543975789672782	0.2543975789672782	0.2543975789672782	0.2543975789672782	0.2543975789672782	0.2543975789672782	0.2543975789672782	0.2543975789672782	0.2543975789672782	0.2543975789672782	0.2543975789672782	0.25477586533005486	0.25477586533005486	0.25477586533005486	0.25477586533005486	0.25477586533005486	0.25477586533005486	0.25477586533005486	0.25477586533005486	0.25477586533005486	0.25477586533005486	0.25477586533005486	0.25477586533005486	0.25477586533005486	0.25477586533005486	0.25477586533005486	0.3149233970115377	0.3149233970115377
33	33	0.0005655468838366701	0.0005655468838366701	0.0010179843909060061	0.0010179843909060061	0.005429250084832033	0.02081212532518946	0.02081212532518946	0.03585567243524488	0.06334125098970704	0.06334125098970704	0.07837001999023507	0.07502050462696927	0.0810590675353922	0.08573690758963919	0.11254382988349734	0.11254382988349734	0.15880556498133697	0.15880556498133697	0.18538626852166046	0.19681031557516118	0.19681031557516118	0.20201334690645856	0.2193935404883256	0.22019383195811656	0.21974992028346688	0.27689175432643365	0.27689175432643365	0.2826603325415677	0.29973984843343515	0.29973984843343515	0.3043773328808958	0.3043773328808958	0.3076575048071485	0.31500961429702523	0.31500961429702523	0.3295376327401059	0.3265109622311308	0.33196749497970574	0.3368397240131207	0.3374052708969574	0.3374052708969574	0.3385363646646307	0.33876258341816534	0.33876258341816534	0.3450967085171361	0.3450967085171361	0.3595599306338274	0.35896084880914014
34	34	0.0	0.0	0.0025472298874973467	0.014009764381235407	0.02101464657185311	0.04072794454121595	0.03983086734884358	0.045089595717923134	0.06835066864784546	0.07705370409679474	0.10358734875822544	0.10671165208338447	0.1058764422835895	0.11547442156654639	0.11547442156654639	0.12056888134154108	0.12651241774570154	0.151449243671126	0.14532437180596214	0.1757588622373169	0.1774570154956485	0.1774570154956485	0.17873063043939716	0.18498297046685344	0.187068328268385	0.18514243900461763	0.19486308639354702	0.1952876247081299	0.1952876247081299	0.20887285077478243	0.215177991421766	0.21440464901454845	0.21736361706644025	0.24771810655911697	0.24962852897473997	0.24962852897473997	0.25944837752762967	0.25935557643876356	0.29993631925281256	0.30630439397155595	0.3065166631288474	0.3113732534461738	0.31771999458126976	0.31663731521116506	0.32646996391424327	0.3381447675652728	0.341116535767353	0.351552924887652
35	35	0.008192990441511151	0.008192990441511151	0.008192990441511151	0.008192990441511151	0.008192990441511151	0.06053709604005462	0.06053709604005462	0.06053709604005462	0.06053709604005462	0.06053709604005462	0.12061902594446973	0.12061902594446973	0.12061902594446973	0.12061902594446973	0.15942479809150437	0.16434242217002168	0.16926004624853902	0.17417767032705633	0.17909529440557356	0.16125461170211544	0.16617223578063278	0.1710898598591501	0.17600748393766744	0.18092510801618464	0.21028675466545288	0.21028675466545288	0.21028675466545288	0.21028675466545288	0.22576240327719618	0.22576240327719618	0.22576240327719618	0.22576240327719618	0.22576240327719618	0.2316795630405098	0.2316795630405098	0.2316795630405098	0.2316795630405098	0.2316795630405098	0.24425724434644777	0.2445523017911588	0.24484735923586984	0.24514241668058087	0.24582173498352028	0.2511327689883189	0.2564438029931176	0.2617548369979163	0.267065871002715	0.24895071625766524
36	36	0.028029445073612685	0.028029445073612685	0.028029445073612685	0.028029445073612685	0.028029445073612685	0.028029445073612685	0.028029445073612685	0.028029445073612685	0.12061155152887883	0.12061155152887883	0.12061155152887883	0.12061155152887883	0.12061155152887883	0.12061155152887883	0.12061155152887883	0.12061155152887883	0.3274348810872027	0.3274348810872027	0.3274348810872027	0.3274348810872027	0.3274348810872027	0.3274348810872027	0.3274348810872027	0.3274348810872027	0.3407417893544734	0.3407417893544734	0.3407417893544734	0.3407417893544734	0.3407417893544734	0.3407417893544734	0.3407417893544734	0.3407417893544734	0.37749122168031557	0.3877527501607697	0.39801427864122413	0.40827580712167855	0.41853733560213296	0.4287988640825874	0.4390603925630416	0.449321921043496	0.3779016828195336	0.38816321129998804	0.39842473978044246	0.40868626826089666	0.4189477967413511	0.4292093252218055	0.4394708537022599	0.44973238218271433
37	37	0.059049817272552416	0.059049817272552416	0.059049817272552416	0.059049817272552416	0.059049817272552416	0.059049817272552416	0.1702250432775534	0.1702250432775534	0.1702250432775534	0.1702250432775534	0.1702250432775534	0.20118673768921552	0.21360118538451067	0.22601563307980554	0.2384300807751007	0.25084452847039584	0.19824647376138246	0.2106609214566776	0.22307536915197249	0.23548981684726764	0.24790426454256279	0.33140988651663783	0.33140988651663783	0.33140988651663783	0.33140988651663783	0.33140988651663783	0.33140988651663783	0.3391036737834199	0.3391036737834199	0.3391036737834199	0.3391036737834199	0.3391036737834199	0.35526062704366224	0.35526062704366224	0.35526062704366224	0.35526062704366224	0.35526062704366224	0.3600025517083397	0.36036984306027153	0.36073713441220334	0.36110442576413515	0.36147171711606696	0.35991556165130323	0.36028285300323504	0.36065014435516685	0.36101743570709866	0.36138472705903046	0.3617520184109623
38	38	0.0018604651162790699	0.0018604651162790699	0.0018604651162790699	0.0065116279069767444	0.0065116279069767444	0.01984496124031008	0.01984496124031008	0.02617817771025673	0.028256787815044194	0.025839273888823955	0.02791788399361147	0.038604651162790694	0.038604651162790694	0.04	0.04	0.04	0.05271317829457364	0.05271317829457364	0.05441860465116279	0.05441860465116279	0.0759370495890304	0.08460987106073002	0.07452300260994903	0.08319582408164845	0.1	0.1	0.11705426356589148	0.11705426356589148	0.11705426356589148	0.15596899224806202	0.15596899224806202	0.16371781387557946	0.16457792840169844	0.1654847882824977	0.16978536091309257	0.16630750652487242	0.1697479646293483	0.2234108527131783	0.2234108527131783	0.22651162790697674	0.22651162790697674	0.22651162790697674	0.22868217054263565	0.22868217054263565	0.25146351914611814	0.26235830314362507	0.25806941685170043	0.2835144715827199
39	39	0.008876298394711992	0.008876298394711992	0.008876298394711992	0.008876298394711992	0.09254013220018886	0.09254013220018886	0.09254013220018886	0.09442870632672333	0.09442870632672333	0.09442870632672333	0.13106704438149197	0.13106704438149197	0.13106704438149197	0.13106704438149197	0.14032105760151087	0.14032105760151087	0.14032105760151087	0.1490103966480182	0.14992146758343178	0.1508325385188454	0.14872189085180387	0.1496329617872175	0.1505440327226311	0.15145510365804468	0.1607176581680831	0.1607176581680831	0.1607176581680831	0.16203966005665724	0.16203966005665724	0.16203966005665724	0.17223796033994335	0.17223796033994335	0.17223796033994335	0.17223796033994335	0.17828139754485364	0.17828139754485364	0.17828139754485364	0.17903682719546743	0.17903682719546743	0.17903682719546743	0.19407044666201642	0.19463986599664992	0.19520928533128343	0.19577870466591693	0.19672299172918414	0.19985479806966844	0.20298660441015276	0.19729715622493962
40	40	0.03086588363835018	0.03086588363835018	0.05599562960939634	0.05599562960939634	0.059819721387599015	0.059819721387599015	0.06309751434034416	0.06309751434034416	0.09246862556431418	0.10890974951238017	0.09448498982209598	0.11092611377016198	0.13138486752253484	0.13138486752253484	0.17426932532095055	0.17426932532095055	0.21032504780114722	0.22179732313575526	0.22179732313575526	0.2775760803471056	0.2790310470681734	0.2791765437402802	0.2847054172803378	0.2818998022068825	0.2859737090258723	0.3062004916689429	0.3062004916689429	0.3152144222889921	0.3152144222889921	0.3436219612127834	0.3436219612127834	0.3572794318492215	0.3642426829586337	0.3690440731381573	0.3648315326976318	0.36963292287715555	0.3761267413275061	0.3761267413275061	0.37885823545479375	0.37885823545479375	0.38268232723299644	0.38268232723299644	0.383228626058454	0.383228626058454	0.3851406719475553	0.3851406719475553	0.399382874492649	0.3922343210178179
41	41	0.03403713141609028	0.03403713141609028	0.03403713141609028	0.0657080451401529	0.0657080451401529	0.0657080451401529	0.10002323228812429	0.10777495047132282	0.09495877640843452	0.10271049459163303	0.11046221277483155	0.14852566436112122	0.14852566436112122	0.14852566436112122	0.1738259919912632	0.1738259919912632	0.18729523116126684	0.18729523116126684	0.18729523116126684	0.1980259872350467	0.204405719899095	0.21078545256314335	0.20023762789191685	0.20661736055596505	0.2180560611576265	0.2180560611576265	0.2180560611576265	0.24717874044412086	0.24717874044412086	0.24717874044412086	0.2661633614011082	0.2756300614832444	0.2600004024490857	0.2696043010831367	0.27920819971718797	0.28365160348520907	0.2837888020371241	0.28392600058903916	0.2937750273025118	0.2937750273025118	0.3097925009100837	0.3097925009100837	0.3097925009100837	0.32788258730858494	0.34366042077881204	0.35943825424903914	0.3375806956149514	0.35809187912624657
42	42	0.02967741935483871	0.02967741935483871	0.02967741935483871	0.05129032258064516	0.05129032258064516	0.05129032258064516	0.05419354838709677	0.05419354838709677	0.05419354838709677	0.05709677419354839	0.05709677419354839	0.05709677419354839	0.06548387096774194	0.06548387096774194	0.06548387096774194	0.06709677419354838	0.06709677419354838	0.06709677419354838	0.07397309126276543	0.07510779704976495	0.07295996109580159	0.07352731398930135	0.07409466688280111	0.07466201977630085	0.0752293726698006	0.07579672556330037	0.1032258064516129	0.1032258064516129	0.1032258064516129	0.15645161290322582	0.15645161290322582	0.15645161290322582	0.17946993029664454	0.18139893013454367	0.18332792997244285	0.1797730588426001	0.1817020586804993	0.21193548387096775	0.21193548387096775	0.21193548387096775	0.22483870967741937	0.22483870967741937	0.22483870967741937	0.22612903225806452	0.22612903225806452	0.22612903225806452	0.23896093370076188	0.2438401685848598
43	43	0.02289012738853503	0.02289012738853503	0.02289012738853503	0.04936305732484077	0.04936305732484077	0.04936305732484077	0.04936305732484077	0.04936305732484077	0.1373377636590596	0.14144268316102804	0.14554760266299652	0.13890411452165285	0.14300903402362133	0.1471139535255897	0.16660031847133758	0.16660031847133758	0.21675955414012738	0.21675955414012738	0.21675955414012738	0.23168789808917198	0.23168789808917198	0.27335323112377174	0.27837035495951096	0.28338747879525006	0.2752676599558301	0.2802847837915693	0.2853019076273085	0.326234076433121	0.326234076433121	0.326234076433121	0.326234076433121	0.326234076433121	0.32921974522292996	0.32921974522292996	0.32921974522292996	0.3358952405338796	0.3378716832570496	0.33599926383509915	0.3418525749767948	0.3477058861184905	0.3419776029830682	0.345854471401594	0.352109872611465	0.352109872611465	0.352109872611465	0.3572850318471338	0.3572850318471338	0.3572850318471338
44	44	0.028538812785388126	0.028538812785388126	0.028538812785388126	0.05108447488584475	0.05108447488584475	0.0547945205479452	0.0547945205479452	0.0547945205479452	0.08377360547027356	0.10305666460154644	0.07610684702049056	0.09538990615176345	0.12071917808219178	0.12071917808219178	0.12071917808219178	0.1218607305936073	0.1218607305936073	0.1660958904109589	0.1660958904109589	0.1660958904109589	0.17069078268052593	0.17211915743099057	0.17012287464720866	0.17155124939767327	0.175513698630137	0.175513698630137	0.175513698630137	0.18378995433789955	0.18378995433789955	0.1934931506849315	0.1934931506849315	0.1934931506849315	0.2120462472178244	0.22990093159863223	0.2049473968013583	0.2228020811821665	0.2662671232876712	0.2662671232876712	0.2662671232876712	0.2688356164383562	0.2688356164383562	0.28970480255157066	0.29577539524104546	0.3018459879305201	0.2938637250177829	0.30052947385328466	0.30306211422408846	0.3036572703701154
45	45	0.0012839030653185683	0.0012839030653185683	0.0012839030653185683	0.012839030653185684	0.012839030653185684	0.012839030653185684	0.111218103033221	0.111218103033221	0.14638269182536015	0.14714722706777347	0.1479117623101868	0.14675044295462225	0.14751497819703557	0.16578398330926014	0.16578398330926014	0.16578398330926014	0.20606644198363025	0.20606644198363025	0.2270903546782218	0.2270903546782218	0.2270903546782218	0.23138884923735997	0.23361874369439883	0.2302315622406689	0.23246145669770776	0.2346913511547466	0.2697801316000642	0.2697801316000642	0.28952014122933717	0.28952014122933717	0.28952014122933717	0.2911250200609854	0.2911250200609854	0.2984800426462274	0.3021752963178918	0.3058705499895562	0.30025750643766097	0.30395276010932537	0.3095811266249398	0.3095811266249398	0.3095811266249398	0.3232225966939496	0.3232225966939496	0.33684793732746543	0.3385681416228954	0.34028834591832535	0.3378431234974423	0.33981817287367666
46	46	0.029117995598442525	0.029117995598442525	0.029117995598442525	0.1361097003555104	0.1361097003555104	0.14186558320636533	0.14186558320636533	0.14186558320636533	0.14186558320636533	0.14186558320636533	0.15073760541321812	0.15617872671296215	0.1616198480127062	0.1538562968899006	0.15929741818964466	0.2133062468257999	0.2133062468257999	0.21838496698831894	0.21838496698831894	0.21838496698831894	0.23802268495005924	0.23802268495005924	0.242306844872747	0.24370200418037366	0.24509716348800034	0.24310650935394765	0.24450166866157433	0.28254613170814286	0.28254613170814286	0.28254613170814286	0.31843575418994413	0.31843575418994413	0.3186050448620281	0.3186050448620281	0.3281567818779014	0.33108661642391746	0.33401645096993343	0.32983607728842285	0.33276591183443877	0.3484002031488065	0.3484002031488065	0.3484002031488065	0.35601828339258507	0.35601828339258507	0.36468103170329363	0.3914680904097258	0.418255149116158	0.38195973944549233
47	47	0.0	0.0	0.007925275969431078	0.011321822813472968	0.011321822813472968	0.018964053212567222	0.03396546844041891	0.03396546844041891	0.04500424568355505	0.05151429380130201	0.0580940365569711	0.05948792931541376	0.05890050308149865	0.06113784319275403	0.06113784319275403	0.06736484574016417	0.07132748372487971	0.07132748372487971	0.07896971412397397	0.07981885083498443	0.08406453439003679	0.08406453439003679	0.08795036603908307	0.08694334963808568	0.08933288008113024	0.09283894707047835	0.11746391168978206	0.11746391168978206	0.12595527879988677	0.12991791678460232	0.12991791678460232	0.12991791678460232	0.13359750919898103	0.13897537503538068	0.13897537503538068	0.15735626903268107	0.1531916588319463	0.15637769942267238	0.1595637400133984	0.16841211435041042	0.17378998018681008	0.17378998018681008	0.1766204358901783	0.1856778941409567	0.1856778941409567	0.1870931219926408	0.18850834984432494	0.1927540333993773
48	48	0.009721322099805573	0.009721322099805573	0.009721322099805573	0.009721322099805573	0.05227910995895442	0.05227910995895442	0.05227910995895442	0.05227910995895442	0.07798660617844026	0.07798660617844026	0.07798660617844026	0.07798660617844026	0.07820263555843594	0.07820263555843594	0.07820263555843594	0.07820263555843594	0.20815896288528407	0.21563314520322507	0.2231073275211659	0.2305815098391069	0.2088917258576312	0.2163659081755722	0.2238400904935132	0.23131427281145403	0.2525383452149492	0.2525383452149492	0.2525383452149492	0.2525383452149492	0.28191834089436163	0.28191834089436163	0.28191834089436163	0.28191834089436163	0.28299848779434	0.28299848779434	0.28299848779434	0.28299848779434	0.29747245625405055	0.29747245625405055	0.29747245625405055	0.29747245625405055	0.31061008216715463	0.3134336621539323	0.31625724214071005	0.30822833111333287	0.3131557550118273	0.31808317891032173	0.32301060280881616	0.3192306314462787
49	49	0.018135158254918734	0.018135158254918734	0.02001710863986313	0.02001710863986313	0.020701454234388367	0.028058169375534646	0.028058169375534646	0.030453378956372967	0.030453378956372967	0.03356990254953123	0.03344094295257296	0.033654156152877306	0.04875962360992301	0.06261762189905902	0.06261762189905902	0.06364414029084688	0.06364414029084688	0.07698887938408897	0.09563729683490163	0.09563729683490163	0.11599657827202738	0.12479334224587438	0.1290576062519613	0.12647841431279577	0.13074267831888267	0.13840889649272883	0.1421727972626176	0.1421727972626176	0.14884516680923868	0.16184773310521813	0.16184773310521813	0.1727972626176219	0.1727972626176219	0.1832128993986184	0.18739978764653023	0.20594933607300825	0.19608994502022514	0.2133447390932421	0.2133447390932421	0.22549187339606502	0.22549187339606502	0.2511548331907613	0.25936698032506417	0.25936698032506417	0.2739093242087254	0.30244120517042006	0.3071318955771157	0.3055199006151373
50	50	0.0017395958784959186	0.0017395958784959186	0.0072260136491368926	0.0072260136491368926	0.011374280744011776	0.02301619162317677	0.02301619162317677	0.03265087648869262	0.03265087648869262	0.045384825909286795	0.04076316279645248	0.04778341056278316	0.06142111601766359	0.06142111601766359	0.08671216378964271	0.11521477318346046	0.11521477318346046	0.11909541014318212	0.11909541014318212	0.13716044426602436	0.14148220024248095	0.15124599311289488	0.14563786415013655	0.1572575845909595	0.1581512540623632	0.1699451358222936	0.1699451358222936	0.17355814264686203	0.17355814264686203	0.17717114947143048	0.18279138230964806	0.18279138230964806	0.20901913555466345	0.20901913555466345	0.21330121771711494	0.22036450148507827	0.2347277670299847	0.22527195054625473	0.2396352160911608	0.25157232704402516	0.2715107721129399	0.2715107721129399	0.2804763816405727	0.2804763816405727	0.28529372407333065	0.30456309380436236	0.30456309380436236	0.3271132862223603
51	51	0.049990081333068835	0.049990081333068835	0.049990081333068835	0.05395754810553462	0.05395754810553462	0.05395754810553462	0.06601246661795389	0.06891429972716193	0.07181613283636988	0.06658465906202306	0.06948649217123108	0.0723883252804391	0.08252330886728823	0.08252330886728823	0.08252330886728823	0.09462408252330887	0.09462408252330887	0.13438946368422156	0.13488489860530584	0.13538033352639015	0.1355906690763877	0.13898793710668	0.14238520513697234	0.13736307006167514	0.14026490317088317	0.1431667362800912	0.1463995239039873	0.1463995239039873	0.1463995239039873	0.17417179131124777	0.17417179131124777	0.20174568537988494	0.20174568537988494	0.20174568537988494	0.20506220848340087	0.21249373229966534	0.21992525611592978	0.20652757937674887	0.21395910319301317	0.22139062700927764	0.24816504661773459	0.24816504661773459	0.24816504661773459	0.2729617139456457	0.2729617139456457	0.280456039371625	0.29425744074468757	0.30805884211775014
52	52	0.008035062089116142	0.008035062089116142	0.008035062089116142	0.008035062089116142	0.008035062089116142	0.008035062089116142	0.03615777940102265	0.03615777940102265	0.03615777940102265	0.03615777940102265	0.03615777940102265	0.03615777940102265	0.040355172502395106	0.04122236456203588	0.042089556621676676	0.04295674868131747	0.043823940740958266	0.04469113280059906	0.0406277185782822	0.041494910637922995	0.04236210269756378	0.04322929475720458	0.04409648681684537	0.05934989043097151	0.05934989043097151	0.05934989043097151	0.05934989043097151	0.05934989043097151	0.05934989043097151	0.07048940832724616	0.07048940832724616	0.07048940832724616	0.07048940832724616	0.07048940832724616	0.07048940832724616	0.07484739255077431	0.07770591452514582	0.08056443649951732	0.08342295847388875	0.08628148044826026	0.07331764740429685	0.07832809041555476	0.08333853342681269	0.08834897643807049	0.0933594194493284	0.09836986246058634	0.08967500027529907	0.09182692131218548
53	53	0.001446280991735537	0.001446280991735537	0.009917355371900827	0.01384297520661157	0.036075003114747206	0.03321358860417791	0.05289256198347107	0.05702479338842975	0.05702479338842975	0.060537190082644625	0.060537190082644625	0.07533639270733834	0.0750664479421903	0.07892561983471075	0.07995867768595041	0.08223140495867769	0.08223140495867769	0.0978902778354583	0.09762033307031022	0.1012396694214876	0.11012396694214877	0.11095041322314049	0.122212301175298	0.1243677063000955	0.12404377258191784	0.125	0.12706611570247933	0.1353305785123967	0.14236783088998703	0.14109909049379118	0.14896694214876033	0.14896694214876033	0.1669421487603306	0.16714876033057852	0.1716308816811329	0.17130694796295526	0.17293388429752066	0.1778925619834711	0.1797520661157025	0.1797520661157025	0.18860210141617176	0.1882241787449645	0.19690082644628099	0.19958677685950413	0.2	0.20165289256198346	0.20165289256198346	0.2309107521076457
54	54	0.0008705745792222867	0.0008705745792222867	0.0008705745792222867	0.0008705745792222867	0.0008705745792222867	0.0008705745792222867	0.09315147997678468	0.09315147997678468	0.09315147997678468	0.09315147997678468	0.09315147997678468	0.1979106210098665	0.1979106210098665	0.1979106210098665	0.1979106210098665	0.1979106210098665	0.2166578685651123	0.2231981147758526	0.22973836098659278	0.23627860719733312	0.24281885340807344	0.21598707408195944	0.22252732029269978	0.22906756650343996	0.23560781271418027	0.24214805892492058	0.3598374927452118	0.3598374927452118	0.3598374927452118	0.3598374927452118	0.3598374927452118	0.3752176436448056	0.3752176436448056	0.3752176436448056	0.3752176436448056	0.3752176436448056	0.4175856065002902	0.4175856065002902	0.4175856065002902	0.4175856065002902	0.4175856065002902	0.4237904554694541	0.43249182651504775	0.4411931975606412	0.44989456860623483	0.45859593965182843	0.4228980071570855	0.43159937820267913
55	55	0.0	0.0	0.0	0.003332323538321721	0.003332323538321721	0.007573462587094819	0.007573462587094819	0.007876401090578612	0.007876401090578612	0.007876401090578612	0.030130963816355324	0.03535551127342257	0.028765457094621895	0.033990004551689025	0.04453196001211754	0.04453196001211754	0.04574371402605271	0.04574371402605271	0.04574371402605271	0.06634353226295062	0.06634353226295062	0.07215568907853415	0.08019345439709916	0.0721770013350605	0.08570723962131156	0.08581227859990652	0.0913047515675926	0.09679722453527868	0.09815207512874886	0.09815207512874886	0.10754316873674644	0.10754316873674644	0.11723720084822781	0.11723720084822781	0.12541654044229023	0.12541654044229023	0.12541654044229023	0.14088923868052783	0.1553572162539445	0.13710783545111185	0.1515758130245288	0.16267797637079673	0.16267797637079673	0.16510148439866706	0.16510148439866706	0.16510148439866706	0.18146016358679187	0.18146016358679187
56	56	0.0	0.0	0.0	0.0	0.0	0.0	0.0	0.03202416918429003	0.03202416918429003	0.03202416918429003	0.03202416918429003	0.03202416918429003	0.03202416918429003	0.03202416918429003	0.07371601208459215	0.07371601208459215	0.07371601208459215	0.07371601208459215	0.07371601208459215	0.07371601208459215	0.11057401812688822	0.11057401812688822	0.11057401812688822	0.11057401812688822	0.11057401812688822	0.11057401812688822	0.11057401812688822	0.12084592145015106	0.12084592145015106	0.12084592145015106	0.12084592145015106	0.12084592145015106	0.12084592145015106	0.12084592145015106	0.25619335347432026	0.25619335347432026	0.25619335347432026	0.25619335347432026	0.25619335347432026	0.25619335347432026	0.34387951843811204	0.3442438780002733	0.3446082375624345	0.34497259712459577	0.345336956686757	0.3457013162489183	0.34606567581107955	0.3440131169442378
57	57	0.009122807017543859	0.009122807017543859	0.009122807017543859	0.009122807017543859	0.023391812865497075	0.023391812865497075	0.023391812865497075	0.02760233918128655	0.02760233918128655	0.02760233918128655	0.02760233918128655	0.10128654970760234	0.10128654970760234	0.10128654970760234	0.18362573099415205	0.18362573099415205	0.18362573099415205	0.18362573099415205	0.20269534808545644	0.21281260101677976	0.22292985394810308	0.19772546945252584	0.20784272238384915	0.21795997531517225	0.22807722824649557	0.24046783625730994	0.24046783625730994	0.24046783625730994	0.2729824561403509	0.2729824561403509	0.2729824561403509	0.2729824561403509	0.30502923976608187	0.30502923976608187	0.30502923976608187	0.4257309941520468	0.4257309941520468	0.4257309941520468	0.4257309941520468	0.4343859649122807	0.4343859649122807	0.4343859649122807	0.45107878574157334	0.45188280584207585	0.45268682594257836	0.4534908460430809	0.45148784859972374	0.45229186870022625
58	58	0.004907428061565916	0.004907428061565916	0.004907428061565916	0.037251840285523086	0.037251840285523086	0.04728976132054428	0.04728976132054428	0.07092006990114531	0.07878899292357384	0.06925885281863249	0.0771277758410612	0.0849966988634899	0.10194066473343744	0.10194066473343744	0.12714699977693508	0.12714699977693508	0.1354004015168414	0.1354004015168414	0.14054882935758425	0.1434744545838718	0.14133347980141614	0.15828192938818567	0.1752303789749552	0.1585722500524033	0.1725950744128852	0.1804595137184921	0.1804595137184921	0.18581307160383673	0.18581307160383673	0.20990408208788758	0.20990408208788758	0.265933728423514	0.26684168107994805	0.2677496337363821	0.2666500021858119	0.267557954842246	0.2984608521079634	0.2984608521079634	0.3089449029667633	0.3089449029667633	0.31563685032344413	0.31563685032344413	0.31563685032344413	0.31585991523533347	0.31585991523533347	0.33678878443074173	0.3467762636515166	0.33468031659524483
59	59	0.017707082833133252	0.017707082833133252	0.017707082833133252	0.017707082833133252	0.06452581032412966	0.06452581032412966	0.06452581032412966	0.06452581032412966	0.0783313325330132	0.0783313325330132	0.0783313325330132	0.0783313325330132	0.0936374549819928	0.0936374549819928	0.0936374549819928	0.11568195117242877	0.13009676232301973	0.14451157347361065	0.1589263846242013	0.12021994727539251	0.13463475842598346	0.1490495695765744	0.16346438072716535	0.16626650660264106	0.16626650660264106	0.16626650660264106	0.21818727490996398	0.21818727490996398	0.21818727490996398	0.21818727490996398	0.2424969987995198	0.2424969987995198	0.2424969987995198	0.2424969987995198	0.25840336134453784	0.25840336134453784	0.25840336134453784	0.3247298919567827	0.3247298919567827	0.3247298919567827	0.3247298919567827	0.37608963183263255	0.37682258833181514	0.37755554483099774	0.3782885013301803	0.37632037739719004	0.37705333389637263	0.3777862903955552
60	60	0.024155622060709706	0.024155622060709706	0.024155622060709706	0.024155622060709706	0.024155622060709706	0.04595981188542112	0.04595981188542112	0.04595981188542112	0.04595981188542112	0.04595981188542112	0.12633604104318086	0.12633604104318086	0.12633604104318086	0.12633604104318086	0.13248693231011835	0.1348501807885086	0.13721342926689883	0.1395766777452891	0.1419399262236793	0.13361484635662277	0.13597809483501302	0.13834134331340328	0.14070459179179354	0.15647712697734073	0.15647712697734073	0.15647712697734073	0.15647712697734073	0.15647712697734073	0.16460025651988028	0.16460025651988028	0.16460025651988028	0.16460025651988028	0.1973065412569474	0.1973065412569474	0.1973065412569474	0.1973065412569474	0.1973065412569474	0.20436083796494228	0.20436083796494228	0.20436083796494228	0.20436083796494228	0.2123872891606386	0.21423062297378298	0.21607395678692734	0.21791729060007173	0.21976062441321614	0.21326706211691207	0.21511039593005646
61	61	0.010849155017734195	0.010849155017734195	0.010849155017734195	0.010849155017734195	0.010849155017734195	0.02983517629876904	0.02983517629876904	0.02983517629876904	0.02983517629876904	0.02983517629876904	0.04652618401836011	0.04652618401836011	0.04652618401836011	0.04652618401836011	0.09960086264831353	0.10388369974219103	0.10816653683606853	0.11244937392994603	0.11673221102382343	0.10119447645068655	0.10547731354456405	0.10976015063844154	0.11404298773231904	0.11832582482619644	0.1581472981431254	0.1581472981431254	0.1581472981431254	0.1581472981431254	0.20738577091591906	0.20738577091591906	0.20738577091591906	0.20738577091591906	0.20738577091591906	0.2084289588983935	0.2084289588983935	0.2084289588983935	0.2084289588983935	0.2084289588983935	0.22846131345230203	0.2432032895543856	0.2579452656564692	0.2726872417585528	0.22085600126650368	0.24033163941971464	0.25980727757292604	0.2792829157261374	0.2987585538793488	0.2856993081409552
62	62	0.006957621758380772	0.010963525195024247	0.02487876871178579	0.02719797596457938	0.038715610521509	0.038801428606240126	0.0735821210204512	0.07611216529622601	0.07906388361796332	0.07969639468690702	0.08144665982240953	0.08145301671757481	0.08939489774404386	0.11237613324899852	0.11806873286949188	0.12460468058191018	0.12805753413917578	0.12810203240533266	0.13978494623655913	0.1406282943284841	0.14294750158127767	0.15582657118610138	0.1568902916437556	0.18018619345939046	0.2017710309930424	0.20514442336074215	0.20535526038372337	0.21695129664769133	0.21890498242848228	0.21891451777123017	0.22728231077377187	0.23023402909550916	0.2357157916930213	0.2395627727505329	0.2406095414877463	0.25881780820611594	0.27767235926628714	0.2797807294960995	0.2820999367488931	0.28231077377187436	0.28978012559105876	0.2898087316193025	0.2991777356103732	0.3002319207252794	0.3055028462998102	0.31014126080539745	0.31275500420084823	0.3127889076417297
63	63	0.00261437908496732	0.00522875816993464	0.012822281341347174	0.018300653594771243	0.025240581994942016	0.058823529411764705	0.07740007225670843	0.0934640522875817	0.09936939599960568	0.10457516339869281	0.12452458370282786	0.12941176470588237	0.13781324925279997	0.1437908496732026	0.15574605051400775	0.16797385620915034	0.17920320557033537	0.19477124183006536	0.21381745327946922	0.2150326797385621	0.22825237297599105	0.23202614379084968	0.26359247216474546	0.2725490196078431	0.3089532630472624	0.31327224357079514	0.3215686274509804	0.3305153217065721	0.3405228758169935	0.3480408578841921	0.36470588235294116	0.3745360790882517	0.3888888888888889	0.39753998751929576	0.40522875816993464	0.4137254901960784	0.4154924951555162	0.417430288698394	0.4222222222222222	0.4256708378493776	0.4366013071895425	0.44229644956810193	0.4562091503267974	0.45880053864091697	0.45993365520412516	0.4673202614379085	0.4699346405228758	0.47908496732026146
64	64	0.0034427966101694915	0.0034427966101694915	0.0034427966101694915	0.005826271186440678	0.005826271186440678	0.012711864406779662	0.012711864406779662	0.013771186440677966	0.013771186440677966	0.054064017119495725	0.0648675048973682	0.053954890980325396	0.06475837875819786	0.0715042372881356	0.0715042372881356	0.08130296610169492	0.08130296610169492	0.0858050847457627	0.0858050847457627	0.08977754237288135	0.08977754237288135	0.10105745890469299	0.11331019504301176	0.10093369389319466	0.11318643003151341	0.14565677966101695	0.14565677966101695	0.14592161016949154	0.14592161016949154	0.1483050847457627	0.1483050847457627	0.15095338983050846	0.15095338983050846	0.16325270419896082	0.17128944510689034	0.1631715249978707	0.1712082659058002	0.1808792372881356	0.1808792372881356	0.21583686440677965	0.21583686440677965	0.23252118644067796	0.23252118644067796	0.2402012711864407	0.2402012711864407	0.29059492377139934	0.2937569201941913	0.2905629844135934
65	65	0.0075107296137339056	0.0319206008583691	0.032457081545064374	0.07081545064377683	0.07108369098712447	0.09182716155886729	0.11319742489270386	0.13492489270386265	0.14350858369098712	0.1732832618025751	0.1747228632432549	0.1765021459227468	0.17677038626609443	0.19474248927038626	0.19715665236051502	0.22777379386201393	0.2295288135958764	0.24892703862660945	0.2572424892703863	0.26528969957081544	0.2690450643776824	0.2769925270127461	0.2998927038626609	0.30472103004291845	0.32162017167381973	0.32430257510729615	0.3848588435740936	0.3854856363361874	0.4007510729613734	0.4031652360515021	0.42140557939914164	0.42623390557939916	0.43909731058727114	0.440450643776824	0.4409871244635193	0.4519849785407725	0.460568669527897	0.48130135656824896	0.4814267151206677	0.4884656652360515	0.48873390557939916	0.4946351931330472	0.4967811158798283	0.5041772704725344	0.5049294217870468	0.5093884120171673	0.5319206008583691	0.5364806866952789
66	66	0.10477272727272727	0.10477272727272727	0.10477272727272727	0.10477272727272727	0.10477272727272727	0.1175	0.1175	0.1175	0.1175	0.12318181818181818	0.12318181818181818	0.12318181818181818	0.12318181818181818	0.15931818181818183	0.15931818181818183	0.15931818181818183	0.15931818181818183	0.2270169026952947	0.235130196436729	0.2432434901781635	0.251356783919598	0.2258337140246688	0.23394700776610328	0.2420603015075376	0.2501735952489721	0.3038636363636364	0.3038636363636364	0.3038636363636364	0.3038636363636364	0.3038636363636364	0.33636363636363636	0.33636363636363636	0.33636363636363636	0.33636363636363636	0.3415909090909091	0.3415909090909091	0.3415909090909091	0.3415909090909091	0.34204545454545454	0.34204545454545454	0.34204545454545454	0.34204545454545454	0.36049680219278213	0.36351187756966646	0.3665269529465509	0.36954202832343536	0.3600571037003198	0.36307217907720424
67	67	0.001905165114309907	0.001905165114309907	0.001905165114309907	0.001905165114309907	0.001905165114309907	0.0023285351397121083	0.0023285351397121083	0.024555461473327687	0.024555461473327687	0.033319646496666175	0.042031708074666295	0.050743769652666415	0.04019249507486636	0.04890455665286628	0.11685012701100762	0.11685012701100762	0.13039796782387808	0.13039796782387808	0.14373412362404742	0.14373412362404742	0.14499997872512435	0.1534248294818717	0.16184968023861906	0.1653472697952078	0.18918576795918612	0.17323280245426964	0.1886464498615006	0.197502116850127	0.197502116850127	0.19961896697713802	0.19961896697713802	0.2002540220152413	0.2002540220152413	0.2002540220152413	0.20618120237087215	0.20618120237087215	0.2675538998974551	0.2787551219263124	0.26518919746914066	0.2763904194979979	0.3162574089754445	0.3162574089754445	0.3162574089754445	0.3162574089754445	0.3162574089754445	0.3393310753598645	0.3393310753598645	0.3596528365791702
68	68	0.0005662514156285391	0.0005662514156285391	0.0005662514156285391	0.0005662514156285391	0.0005662514156285391	0.0005662514156285391	0.0005662514156285391	0.0005662514156285391	0.0065118912797281995	0.0065118912797281995	0.0065118912797281995	0.0065118912797281995	0.0065118912797281995	0.0065118912797281995	0.0065118912797281995	0.0065118912797281995	0.006795016987542469	0.006795016987542469	0.006795016987542469	0.006795016987542469	0.006795016987542469	0.006795016987542469	0.006795016987542469	0.007361268403171008	0.007361268403171008	0.007361268403171008	0.007361268403171008	0.007361268403171008	0.007361268403171008	0.007361268403171008	0.007361268403171008	0.009909399773499434	0.009909399773499434	0.009909399773499434	0.009909399773499434	0.009909399773499434	0.009909399773499434	0.009909399773499434	0.009909399773499434	0.01607414194414881	0.01792370686956867	0.01977327179498853	0.02162283672040839	0.023472401645828207	0.025321966571248064	0.027171531496667924	0.014864811031374308	0.01671437595679417
69	69	0.0075729589951976355	0.0075729589951976355	0.01828592537864795	0.01920945696342815	0.01920945696342815	0.0411895086811969	0.06280014776505356	0.06280014776505356	0.0703731067602512	0.08556821789033822	0.09612246678534897	0.0913460913730084	0.11784263021795345	0.11784263021795345	0.11950498707055782	0.1474244142767773	0.14017353112069403	0.15619564390107177	0.1708533431843369	0.1847063169560399	0.1847063169560399	0.18805237862752996	0.18777671141076643	0.1900655846651061	0.1898233316564351	0.21185814554857776	0.21185814554857776	0.22072404876246768	0.22903583302548947	0.22903583302548947	0.23557387974226507	0.23298427861509247	0.2421499815293683	0.2421499815293683	0.26006649427410417	0.2656689431642883	0.29008359121057825	0.27903462640130855	0.3115995567048393	0.3115995567048393	0.31455485777613595	0.31935722201699296	0.31935722201699296	0.32342076099002587	0.3302548947173993	0.3302548947173993	0.33450314000738823	0.33874952895248317
70	70	0.06854009595613433	0.06854009595613433	0.06854009595613433	0.07196710075394105	0.07196710075394105	0.0726525017135024	0.0726525017135024	0.0726525017135024	0.08004381055379704	0.0852514801560923	0.07812193248628337	0.08332960208857863	0.10281014393420151	0.10281014393420151	0.10281014393420151	0.10623714873200822	0.10623714873200822	0.1247429746401645	0.1247429746401645	0.12612755346299695	0.12641686844090225	0.12670618341880754	0.1263100974371515	0.1265994124150568	0.227553118574366	0.227553118574366	0.227553118574366	0.24537354352296092	0.24537354352296092	0.249485949280329	0.249485949280329	0.2895354083646471	0.31470581144240756	0.3398762145201674	0.30541673411609094	0.3305871371938513	0.3605209047292666	0.3605209047292666	0.3605209047292666	0.3605209047292666	0.3605209047292666	0.36874571624400276	0.36874571624400276	0.37807956850737573	0.38502312797710275	0.3919666874468297	0.3933237124622427	0.4112612410923708
71	71	0.0012990387113535984	0.002338269680436477	0.005715770329955833	0.027279812938425563	0.03180229544709776	0.03319272381653656	0.04260846973239803	0.04416731618602234	0.04962327877370746	0.05871654975318265	0.08118143327706341	0.08386959479131176	0.1044427123928293	0.1070407898155365	0.12314886983632112	0.1588286979193186	0.16399482473421934	0.17199272538321642	0.17900753442452585	0.18836061314627175	0.19615484541439335	0.21121977776646286	0.2175831091022795	0.2260327357755261	0.24188100805404	0.24266043128085216	0.2520135100025981	0.2598077422707197	0.2735044408845995	0.27721486100285786	0.2961808261886204	0.31358794492075864	0.3180046765393609	0.3261331338427654	0.32853537628386137	0.3473629514159522	0.3473629514159522	0.351260067550013	0.35541699142634453	0.36009353078721745	0.3633626694135786	0.3669777831741195	0.3751623798389192	0.3860743050142894	0.3881527669524552	0.398545076643284	0.40397362233354356	0.4077741265433429
72	72	0.0032767925983037778	0.0032767925983037778	0.014841942945258289	0.014841942945258289	0.022937548188126447	0.0348882035466461	0.0348882035466461	0.05030840400925212	0.06422823446453531	0.08184620093528544	0.07228606409069246	0.16711642251349268	0.16711642251349268	0.20836545875096377	0.20990747879722435	0.20990747879722435	0.21144949884348496	0.21164225134926754	0.21164225134926754	0.2189668465690054	0.2189668465690054	0.2189668465690054	0.27213069975939846	0.2811271081699941	0.27624533616424446	0.29683885890516576	0.29683885890516576	0.31013878180416343	0.31245181187355436	0.31245181187355436	0.3263299922898998	0.34059367771781035	0.34059367771781035	0.36057504174689914	0.34699131741978945	0.39109870865507157	0.39478134698163136	0.41189951298512617	0.4246337702390131	0.4335003855050116	0.4335003855050116	0.4581727062451812	0.45932922127987663	0.45932922127987663	0.4953739398612182	0.4976869699306091	0.4976869699306091	0.5096918672003038
73	73	0.020763187429854096	0.020763187429854096	0.027777777777777776	0.027777777777777776	0.05808080808080808	0.05808080808080808	0.07407407407407407	0.10035446593235547	0.11096306448065232	0.10305314451043089	0.11366174305872798	0.11980920314253647	0.11980920314253647	0.1537598204264871	0.15881032547699214	0.15881032547699214	0.19668911335578002	0.19668911335578002	0.2681420570867807	0.2731248836776475	0.2695379253168198	0.27413865060431225	0.2742993869459531	0.29657687991021325	0.29657687991021325	0.3280022446689113	0.3280022446689113	0.3389450056116723	0.36952861952861954	0.36952861952861954	0.3770578481633758	0.3812369930460383	0.3781209639668601	0.38230010884952254	0.3877665544332211	0.3900112233445567	0.3900112233445567	0.42620650953984285	0.42620650953984285	0.43153759820426485	0.43153759820426485	0.43153759820426485	0.44612794612794615	0.44612794612794615	0.45229514576248236	0.4624215352858569	0.4548711571324637	0.46499754665583815
74	74	0.003097573567372225	0.003097573567372225	0.006453278265358802	0.006453278265358802	0.0091636551368095	0.0091636551368095	0.020779556014455344	0.09821889519876097	0.09821889519876097	0.1012509631274597	0.10140143152520474	0.10129376879233545	0.1014442371900805	0.10673722250903458	0.10815694372741352	0.10815694372741352	0.11615900877645845	0.11615900877645845	0.11615900877645845	0.11861125451729479	0.11861125451729479	0.13887454827052143	0.13887454827052143	0.14254870117235632	0.14540760072951228	0.14336200880499553	0.14945792462570986	0.14945792462570986	0.15268456375838926	0.15268456375838926	0.15474961280330407	0.18107898812596798	0.18107898812596798	0.18107898812596798	0.18107898812596798	0.18391843056272586	0.18391843056272586	0.19435652708560874	0.1924724292603959	0.19510562622093428	0.20237480640165204	0.20237480640165204	0.20508518327310274	0.20624677336086733	0.20624677336086733	0.22031491997934952	0.22031491997934952	0.22857511615900877
75	75	0.019075793124553708	0.019075793124553708	0.019075793124553708	0.029480771192492095	0.029480771192492095	0.029480771192492095	0.0483643351922317	0.05021947439943778	0.047280162928280065	0.049135302135486156	0.05099044134269224	0.06314393552993981	0.06314393552993981	0.07579312455370806	0.07579312455370806	0.07579312455370806	0.08966642864429257	0.08966642864429257	0.08966642864429257	0.09361199550747717	0.09649338193569089	0.09192806837410557	0.09480945480231927	0.09769084123053293	0.13353055187187596	0.13353055187187596	0.13597878200550853	0.13597878200550853	0.13597878200550853	0.14981466549312922	0.15099879690198417	0.1521829283108391	0.15260531977443068	0.15611824295403362	0.15313587215891758	0.15546466392966565	0.15779345570041373	0.17239620524329288	0.17239620524329288	0.1746404161991227	0.1746404161991227	0.1746404161991227	0.21991319445334395	0.22176833366055	0.21961844312862888	0.23363066480007913	0.24764288647152935	0.22934472423322372
76	76	0.027175443537031822	0.027175443537031822	0.027175443537031822	0.027175443537031822	0.027175443537031822	0.027175443537031822	0.027175443537031822	0.027175443537031822	0.027175443537031822	0.027175443537031822	0.06899464939453676	0.06899464939453676	0.06899464939453676	0.06899464939453676	0.06899464939453676	0.06899464939453676	0.06899464939453676	0.06899464939453676	0.06899464939453676	0.07110673049845113	0.07110673049845113	0.07110673049845113	0.07110673049845113	0.07110673049845113	0.07110673049845113	0.07110673049845113	0.07110673049845113	0.07110673049845113	0.17276823430019714	0.17276823430019714	0.17276823430019714	0.17276823430019714	0.17276823430019714	0.17276823430019714	0.17276823430019714	0.17276823430019714	0.17276823430019714	0.3082845939073005	0.3088761181293683	0.30946764235143615	0.31005916657350396	0.3106506907955718	0.3112422150176396	0.3118337392397074	0.31242526346177524	0.31301678768384306	0.30825770644266104	0.30884923066472886
77	77	0.00154030463802841	0.00154030463802841	0.00154030463802841	0.04449768954304296	0.04449768954304296	0.06794454903303097	0.06794454903303097	0.1209797059918798	0.13833586897348268	0.11855357568262317	0.13590973866422645	0.15317473900393633	0.15317473900393633	0.16532603114838268	0.16532603114838268	0.19852815334588397	0.19852815334588397	0.19852815334588397	0.20828341605339723	0.20828341605339723	0.21193250180390227	0.213852077433204	0.21166417402776333	0.21358374965706503	0.2360088995379086	0.2360088995379086	0.2841006332363512	0.2841006332363512	0.2859832277939415	0.2859832277939415	0.3445500650608855	0.34934900413413983	0.3541479432073942	0.3504119949396133	0.35713050964216936	0.3560778391357782	0.3579974147650799	0.35889098066061953	0.35889098066061953	0.38387814478863597	0.38387814478863597	0.3869587540646928	0.3869587540646928	0.4119459181927092	0.4119459181927092	0.4233085674822856	0.440264818874451	0.4572210702666164
78	78	0.0009532888465204957	0.0009532888465204957	0.0009532888465204957	0.0032411820781696856	0.0032411820781696856	0.016205910390848427	0.016205910390848427	0.016205910390848427	0.033081518172368034	0.03323672700969097	0.03301062030840571	0.033165829145728645	0.03332103798305158	0.03736892278360343	0.03736892278360343	0.05071496663489037	0.05071496663489037	0.05071496663489037	0.09761677788369875	0.09761677788369875	0.10202969087573233	0.10707397808872773	0.11211826530172314	0.104769797509952	0.1098140847229474	0.11420400381315539	0.11420400381315539	0.11420400381315539	0.11897044804575786	0.11897044804575786	0.1304099142040038	0.1304099142040038	0.14431068593683388	0.15020862175510533	0.15610655757337685	0.14751450292453688	0.15341243874280844	0.16110581506196378	0.16110581506196378	0.16110581506196378	0.1778836987607245	0.1778836987607245	0.1801715919923737	0.1801715919923737	0.1801715919923737	0.22076253526929213	0.22122816178126092	0.22054984167740513
79	79	0.04988807163415414	0.04988807163415414	0.04988807163415414	0.05084745762711865	0.05084745762711865	0.05084745762711865	0.09482011914384844	0.09655247777101049	0.09380770176433814	0.09554006039150018	0.09727241901866222	0.10265430124720179	0.10265430124720179	0.10297409657818996	0.10297409657818996	0.10297409657818996	0.10585225455708347	0.10585225455708347	0.10585225455708347	0.10692413136999356	0.1070478712719337	0.10685181584288568	0.10697555574482583	0.10709929564676596	0.11224816117684681	0.11224816117684681	0.12056283978253918	0.12056283978253918	0.12056283978253918	0.12908000186413357	0.13279219892233793	0.13650439598054231	0.13306539091363442	0.13925238601064155	0.13754895359432273	0.14002375163312564	0.14249854967192857	0.17364886472657498	0.17364886472657498	0.2181004157339303	0.2181004157339303	0.2181004157339303	0.22225775503677647	0.22225775503677647	0.25239083167677206	0.25350449079423343	0.25461814991169474	0.25285365105026253
80	80	0.0035371399696816574	0.0035371399696816574	0.0035371399696816574	0.025770591207680646	0.025770591207680646	0.07832238504295098	0.07832238504295098	0.09566782878515882	0.10507565619913607	0.09477656092488715	0.1041843883388646	0.11318847902981304	0.11318847902981304	0.1480545730166751	0.1480545730166751	0.17685699848408287	0.17685699848408287	0.17786760990399192	0.17786760990399192	0.23667097488452857	0.26537690981435724	0.23395146525959776	0.2626574001894264	0.2913633351192544	0.29509853461344115	0.29509853461344115	0.30015159171298633	0.30015159171298633	0.3410813542193027	0.3410813542193027	0.3635509533519035	0.3676518011990219	0.3748936699668125	0.3992575307055741	0.37919003811376223	0.39945305100540596	0.4537645275391612	0.4537645275391612	0.46791308741788784	0.46791308741788784	0.49570490146538654	0.49570490146538654	0.544016190096516	0.5517354331028563	0.5434575606684254	0.5675801950632393	0.5917028294580533	0.5743954740859427
81	81	0.01236603462489695	0.013740038472107722	0.020825479416869908	0.033250893102500685	0.043617372379898926	0.045398744201910896	0.05578455619675735	0.059082165430063206	0.06504216603766286	0.08189062929376202	0.09244629302047472	0.09727947238252267	0.10167628469359714	0.10746021948157934	0.11431712008793625	0.13245397087111843	0.1384581605471712	0.14124276231390542	0.15278922780983786	0.16347469692513122	0.16680406705138776	0.17587249244297884	0.17888977727328595	0.17931854932811903	0.18768892552899147	0.19752651689334277	0.20225336630942567	0.21489420170376478	0.21984061555372356	0.22196997628980294	0.2333058532563891	0.23687826325913713	0.23887735830383944	0.2393445656421707	0.24841989557570762	0.2499609893380063	0.2552899148117615	0.2731519648255015	0.27731402271041933	0.284693597142072	0.2923880186864523	0.29445869081599263	0.3033800494641385	0.3118988733168453	0.314736640056562	0.3193184940917835	0.32728771640560594	0.3294861225611432
82	82	0.025593299208934387	0.025593299208934387	0.025593299208934387	0.025593299208934387	0.025593299208934387	0.025593299208934387	0.13727315030246626	0.13727315030246626	0.13727315030246626	0.13727315030246626	0.13727315030246626	0.2553788018734903	0.2569782369268399	0.25857767198018944	0.260177107033539	0.2617765420868886	0.2549999883082233	0.2565994233615729	0.2581988584149224	0.259798293468272	0.2613977285216216	0.2703583061889251	0.2703583061889251	0.2703583061889251	0.2703583061889251	0.2703583061889251	0.2703583061889251	0.29455560725919033	0.29455560725919033	0.29455560725919033	0.29455560725919033	0.29455560725919033	0.2992089343880875	0.2992089343880875	0.2992089343880875	0.2992089343880875	0.2992089343880875	0.3562063458287249	0.36367037607768943	0.3711344063266542	0.3785984365756189	0.3860624668245836	0.3544385491908122	0.3619025794397768	0.36936660968874147	0.3768306399377062	0.38429467018667096	0.39175870043563565
83	83	0.0	0.0	0.002786332306789852	0.002786332306789852	0.02155741311042675	0.0221440093855404	0.0221440093855404	0.02976976096201789	0.08329667106613874	0.08329667106613874	0.08875511153066992	0.08705722482481332	0.09005210831986596	0.09194896612406511	0.09194896612406511	0.0985481742190937	0.11306643202815662	0.11306643202815662	0.11585276433494647	0.11819914943540108	0.11819914943540108	0.121718727086083	0.13278962638386244	0.1385922131555268	0.13530255766292965	0.14110514443459415	0.1737791465024197	0.18727086083003372	0.18727086083003372	0.19079043848071564	0.20120252236398298	0.20120252236398298	0.20486874908344332	0.2072895641132779	0.20962931684378777	0.21245028486028908	0.2226516067653121	0.21828677041167122	0.2346385100454612	0.2346385100454612	0.2422642616219387	0.2660214107640416	0.2660214107640416	0.28743217480569	0.2902185071124798	0.2902185071124798	0.3064965537468837	0.3064965537468837
84	84	0.011400374340649992	0.01905734218138506	0.03352050365832908	0.038625148885485794	0.0735812805733619	0.07474842307504855	0.09137314956610515	0.09851965288412455	0.12489365322443423	0.13084907265611706	0.1498097942494504	0.15059985994289982	0.18087459588225285	0.1834269184958312	0.2222222222222222	0.22409392547217968	0.24064340761147923	0.24585749916846447	0.24694255692277955	0.26408031308490726	0.26952526799387444	0.27548068742555726	0.2835027613822046	0.28560703808304744	0.2876155492452906	0.2938574102433214	0.2943678747660371	0.3055980942657819	0.31342521694742215	0.31927888549434247	0.320589676303929	0.34047983665135273	0.3552833078101072	0.35868640462821166	0.35987748851454826	0.3693155243633515	0.3707648331841272	0.37111540345935906	0.37638250808235496	0.37859452101412283	0.38063637910498554	0.38625148885485794	0.39641289653987144	0.3971490941178582	0.40718053428620044	0.4105836311043049	0.4153479666496512	0.42538710226305937
85	85	0.014028934677772907	0.014028934677772907	0.014028934677772907	0.014905743095133712	0.014905743095133712	0.02761946514686541	0.02761946514686541	0.02761946514686541	0.06452472798010209	0.07439873633842156	0.060598917427999256	0.07047292578631874	0.1052170100832968	0.1052170100832968	0.1052170100832968	0.15387987724682156	0.15387987724682156	0.20473476545374836	0.20473476545374836	0.20473476545374836	0.27436833443852315	0.27802537457123405	0.2729143305303369	0.27657137066304777	0.28189390618149934	0.28189390618149934	0.28189390618149934	0.28408592722490134	0.28408592722490134	0.3011836913634371	0.3011836913634371	0.3011836913634371	0.31091670540338695	0.31365948550292005	0.30982620247224724	0.3125689825717804	0.3410784743533538	0.3410784743533538	0.3410784743533538	0.36869793950021923	0.36869793950021923	0.3771157409141278	0.37748144492739893	0.37784714894067	0.3924488730368192	0.4107340737003738	0.38589263723263406	0.40381213388291753
86	86	0.14747145187601957	0.14747145187601957	0.14747145187601957	0.14747145187601957	0.14747145187601957	0.14812398042414357	0.14812398042414357	0.14812398042414357	0.14812398042414357	0.14812398042414357	0.14942903752039152	0.14942903752039152	0.14942903752039152	0.14942903752039152	0.14942903752039152	0.18872830711469255	0.19069572987285532	0.19266315263101808	0.1946305753891808	0.19659799814734355	0.1887774926836466	0.19074491544180938	0.19271233819997213	0.19467976095813486	0.19664718371629764	0.2965742251223491	0.2965742251223491	0.2965742251223491	0.2965742251223491	0.2965742251223491	0.31517128874388256	0.31517128874388256	0.31517128874388256	0.31517128874388256	0.31517128874388256	0.32039151712887437	0.32039151712887437	0.32039151712887437	0.32039151712887437	0.32039151712887437	0.3384852484281111	0.34412519366817773	0.34976513890824434	0.3554050841483108	0.3610450293883774	0.3386262470591128	0.34426619229917943	0.349906137539246
87	87	0.00036153289949385393	0.00036153289949385393	0.0018076644974692696	0.020607375271149676	0.06977584960231381	0.10676302699324533	0.10649596500216195	0.113882863340564	0.1420824295010846	0.15112075198843095	0.15112075198843095	0.20093962218903633	0.1989938848254288	0.22415039768618944	0.22487346348517714	0.2411424439624006	0.27748649247684554	0.2760748790954048	0.292118582791034	0.292118582791034	0.29862617498192334	0.30282831365794993	0.3038802108881356	0.3049302913700825	0.3109182935647144	0.31814895155459144	0.33007953723788863	0.3313476275084752	0.33096611037835594	0.3341999222431754	0.3510484454085322	0.35683297180043383	0.36550976138828634	0.37216996043122325	0.3712543193189374	0.3882863340563991	0.40853217642805495	0.40997830802603036	0.40997830802603036	0.4214492564049459	0.42102958756181486	0.43673174258857556	0.4396240057845264	0.44685466377440347	0.455531453362256	0.47858053826616814	0.4784660831271324	0.4833694866232827
[truncated: 152 more columns]
