# Supplementary material for: EEG decoders track memory dynamics
Source: Nat Commun. 2024 Apr 6;15:2981. doi: 10.1038/s41467-024-46926-0 (PMC10998865; doi:10.1038/s41467-024-46926-0)
Supplement: Supplementary file 3 — Source Data [file 41467_2024_46926_MOESM3_ESM.zip › fig5c_auc.csv]

	subject	retpe_mean_observed_auc	retpe_mean_null_auc
0	0	0.16666666666666666	0.3004166666666666
1	1	0.4765756656555444	0.4785069093360297
2	2	0.5183057448880233	0.47589094449853947
3	3	0.5288608562691132	0.4835837155963303
4	4	0.6398328108672936	0.5023644723092999
5	5	0.5860058309037901	0.5213556851311952
6	6	0.5724461712805569	0.48464788732394354
7	7	0.5328638497652581	0.5182213795594076
8	8	0.5810455956075437	0.4977417044640726
9	9	0.30952380952380953	0.3803333333333333
10	10	0.5614153627311522	0.5022172830725463
11	11	0.48806366047745364	0.5017188328912467
12	12	0.40411522633744856	0.48558024691358026
13	13	0.35647279549718575	0.47718574108817996
14	14	0.3792240300375469	0.49458608975505103
15	15	0.5721730067743617	0.5027908881113674
16	16	0.37857666911225235	0.4870432868672047
17	17	0.5740435280641466	0.5012059564719358
18	18	0.41156462585034015	0.46442176870748303
19	19	0.5366666666666666	0.45641666666666664
20	20	0.5131165377176016	0.5007936411992264
21	21	0.4932215743440233	0.5091304664723032
22	22	0.518472906403941	0.5026354679802956
23	23	0.4889795918367347	0.5075115646258503
24	24	0.411911231884058	0.4826222826086956
25	25	0.5467408585055644	0.49866136724960247
26	26	0.15601023017902815	0.456393861892583
27	27	0.6755829903978051	0.6103017832647462
28	28	0.5295766189570613	0.5210349314382946
29	29	0.5474351282435879	0.5122450127493626
30	30	0.5703225806451614	0.49509677419354836
31	31	0.560363110914303	0.5102398210082271
32	32	0.5874125874125874	0.47412587412587415
33	33	0.67724609375	0.5526750837053572
34	34	0.42657657657657655	0.48751033386327497
35	35	0.6925064599483204	0.552842377260982
36	36	0.6053932584269663	0.5028269662921349
37	37	0.5236305048335124	0.5062620837808808
38	38	0.5617977528089887	0.5296006350757205
39	39	0.3148148148148148	0.45607407407407413
40	40	0.5662997903563941	0.5077751572327044
41	41	0.5226666666666667	0.5094276923076922
42	42	0.40424107142857146	0.48009375
43	43	0.5928101503759399	0.5414403195488723
44	44	0.46653279785809904	0.5008617804551538
45	45	0.5769338959212378	0.520803094233474
46	46	0.6137406423569186	0.4974003863801015
47	47	0.42964852607709747	0.49005215419501136
48	48	0.5572944774239971	0.4805648497931282
49	49	0.5952860983102918	0.4799519969278033
50	50	0.634437751004016	0.5190341365461848
51	51	0.577112676056338	0.49882042253521136
52	52	0.3617142857142857	0.4728457142857143
53	53	0.5305182717742726	0.529851082590379
54	54	0.45173453996983415	0.44834087481146306
55	55	0.48412204234122036	0.5002786425902864
56	56	0.5011904761904762	0.4630654761904762
57	57	0.48973497573721536	0.5135684957073534
58	58	0.461965811965812	0.4913995726495726
59	59	0.44159544159544156	0.5091239316239317
60	60	0.46853146853146854	0.5010402097902097
61	61	0.412484700122399	0.4751407588739289
62	62	0.46405797101449275	0.5010365942028985
63	63	0.5473647766168258	0.5046921444334354
64	64	0.5496071829405162	0.5457474747474749
65	65	0.5922041476407914	0.5015910388127854
66	66	0.553125	0.5265972222222222
67	67	0.4876138433515483	0.48299817850637516
68	68	0.5044378698224852	0.48486686390532546
69	69	0.504339329846543	0.4911621357549285
70	70	0.6545758928571428	0.5497191220238093
71	71	0.5699151665632113	0.508974343058142
72	72	0.5174538976358997	0.48223602484472045
73	73	0.5043859649122806	0.4928291734490866
74	74	0.47145965852025445	0.4966496484767325
75	75	0.424822600080332	0.5041424554826618
76	76	0.41115702479338845	0.4799793388429752
77	77	0.5387684811827957	0.5190108366935483
78	78	0.5158997381219603	0.483147212869435
79	79	0.5447525447525448	0.4794331344331344
80	80	0.5847152126892573	0.520142754145638
81	81	0.5962273240746894	0.5067937238354707
82	82	0.35338345864661663	0.4823266499582289
83	83	0.5501484445591842	0.5091241771008133
84	84	0.5588537549407115	0.4898792490118577
85	85	0.5432639649507119	0.48315224534501644
86	86	0.5808035714285714	0.4930401785714285
87	87	0.5804675973215299	0.515952786289865
