# Supplementary material for: EEG decoders track memory dynamics
Source: Nat Commun. 2024 Apr 6;15:2981. doi: 10.1038/s41467-024-46926-0 (PMC10998865; doi:10.1038/s41467-024-46926-0)
Supplement: Supplementary file 3 — Source Data [file 41467_2024_46926_MOESM3_ESM.zip › fig5c_roc.csv]

	subject	roc_0	roc_1	roc_2	roc_3	roc_4	roc_5	roc_6	roc_7	roc_8	roc_9	roc_10	roc_11	roc_12	roc_13	roc_14	roc_15	roc_16	roc_17	roc_18	roc_19	roc_20	roc_21	roc_22	roc_23	roc_24	roc_25	roc_26	roc_27	roc_28	roc_29	roc_30	roc_31	roc_32	roc_33	roc_34	roc_35	roc_36	roc_37	roc_38	roc_39	roc_40	roc_41	roc_42	roc_43	roc_44	roc_45	roc_46	roc_47
0	0	0.0	0.0	0.0	0.0	0.0	0.0	0.0	0.0	0.0	0.0	0.0	0.0	0.0	0.0	0.0	0.0	0.0	0.0	0.0	0.0	0.0	0.0	0.0	0.0	0.0	0.0	0.0	0.0	0.0	0.0	0.0	0.0	0.0	0.0	0.0	0.0	0.0	0.0	0.0	0.0	0.0	0.0	0.0	0.0	0.0	0.0	0.0	0.0
1	1	0.0	0.0	0.0	0.0	0.0	0.0	0.0	0.0	0.0	0.0	0.0	0.0	0.0	0.0	0.0	0.0	0.0	0.0	0.0	0.057971014492753624	0.057971014492753624	0.057971014492753624	0.057971014492753624	0.057971014492753624	0.07246376811594203	0.07246376811594203	0.07246376811594203	0.07246376811594203	0.07246376811594203	0.07246376811594203	0.07246376811594203	0.07246376811594203	0.07246376811594203	0.07246376811594203	0.07246376811594203	0.07246376811594203	0.07246376811594203	0.07246376811594203	0.10144927536231885	0.10144927536231885	0.10144927536231885	0.10144927536231885	0.17391304347826086	0.17391304347826086	0.17391304347826086	0.17391304347826086	0.17391304347826086	0.17391304347826086
2	2	0.007692307692307693	0.007692307692307693	0.007692307692307693	0.023076923076923078	0.023076923076923078	0.023076923076923078	0.03076923076923077	0.03076923076923077	0.038461538461538464	0.038461538461538464	0.038461538461538464	0.065771163509857	0.07035175879396989	0.07493235407808269	0.07951294936219558	0.08409354464630847	0.06965597216853502	0.0788171627367608	0.1076923076923077	0.1076923076923077	0.1076923076923077	0.1076923076923077	0.1076923076923077	0.14615384615384616	0.14615384615384616	0.14615384615384616	0.14615384615384616	0.14615384615384616	0.14615384615384616	0.14615384615384616	0.14615384615384616	0.14615384615384616	0.14615384615384616	0.14615384615384616	0.14615384615384616	0.14615384615384616	0.17692307692307693	0.17692307692307693	0.2	0.2	0.2	0.22520293776575184	0.22825666795516045	0.23131039814456897	0.23436412833397757	0.23741785852338615	0.24047158871279475	0.24352531890220336
3	3	0.006944444444444444	0.006944444444444444	0.006944444444444444	0.006944444444444444	0.034722222222222224	0.034722222222222224	0.034722222222222224	0.034722222222222224	0.034722222222222224	0.034722222222222224	0.041666666666666664	0.05555555555555555	0.05555555555555555	0.0625	0.0625	0.06944444444444445	0.06944444444444445	0.06944444444444445	0.06944444444444445	0.06944444444444445	0.06944444444444445	0.10769123394751537	0.0982691233947516	0.10968034617532091	0.125	0.125	0.13194444444444445	0.13194444444444445	0.1388888888888889	0.1388888888888889	0.1527777777777778	0.1527777777777778	0.1527777777777778	0.1597222222222222	0.1597222222222222	0.17497208263539907	0.20159826912339474	0.1734482598176066	0.18739530988274686	0.20134235994788743	0.21528941001302804	0.2292364600781686	0.21541736460078173	0.23063232830820748	0.2777777777777778	0.2777777777777778	0.2916666666666667	0.2916666666666667
4	4	0.006269592476489028	0.006269592476489028	0.006269592476489028	0.025078369905956112	0.025078369905956112	0.025078369905956112	0.025078369905956112	0.025078369905956112	0.0438871473354232	0.0438871473354232	0.0438871473354232	0.13793103448275862	0.13793103448275862	0.13793103448275862	0.15673981191222572	0.15673981191222572	0.1838030276775729	0.20861360091996048	0.2334241741623475	0.19240402640160031	0.21721459964398787	0.24202517288637548	0.26959247648902823	0.26959247648902823	0.27586206896551724	0.27586206896551724	0.27586206896551724	0.2946708463949843	0.2946708463949843	0.2946708463949843	0.36363636363636365	0.36363636363636365	0.3667711598746082	0.3667711598746082	0.3667711598746082	0.3830437453726312	0.3842252012413163	0.3854066571100014	0.3865881129786865	0.3877695688473716	0.38339030576077876	0.3881161292355193	0.3928419527102598	0.39000645862541544	0.3923693703627857	0.39473228210015593	0.41379310344827586	0.41379310344827586
5	5	0.0	0.0	0.0	0.0	0.0	0.02040816326530612	0.02040816326530612	0.02040816326530612	0.02040816326530612	0.02040816326530612	0.061224489795918366	0.061224489795918366	0.061224489795918366	0.061224489795918366	0.061224489795918366	0.10204081632653061	0.10204081632653061	0.10204081632653061	0.10204081632653061	0.11224489795918367	0.11224489795918367	0.11224489795918367	0.11224489795918367	0.11224489795918367	0.14285714285714285	0.14285714285714285	0.14285714285714285	0.14285714285714285	0.14285714285714285	0.21428571428571427	0.21428571428571427	0.21428571428571427	0.21428571428571427	0.21428571428571427	0.33068403240693256	0.3479130345605579	0.3651420367141832	0.38237103886780854	0.31796738796020907	0.3351963901138344	0.3524253922674597	0.36965439442108505	0.3868833965747104	0.40816326530612246	0.40816326530612246	0.40816326530612246	0.40816326530612246	0.40816326530612246
6	6	0.0038314176245210726	0.0038314176245210726	0.007662835249042145	0.04597701149425287	0.04597701149425287	0.05363984674329502	0.0853693756137007	0.0881033520090876	0.08519609541962686	0.08610742088475583	0.0870187463498848	0.08793007181501376	0.09195402298850575	0.09961685823754789	0.09961685823754789	0.1111111111111111	0.1111111111111111	0.1111111111111111	0.1111111111111111	0.11877394636015326	0.13546660505593097	0.14913648703286553	0.13695874006045558	0.1437936810489227	0.17624521072796934	0.17624521072796934	0.17624521072796934	0.19923371647509577	0.19923371647509577	0.210727969348659	0.210727969348659	0.21594562852577065	0.22414755771193134	0.22924969675966014	0.23005833766533812	0.2409942432468858	0.24521072796934865	0.26053639846743293	0.2796934865900383	0.2796934865900383	0.3193746510329425	0.32620959202140976	0.333044533009877	0.3298869828067539	0.3340938408517684	0.33546082904946184	0.3368278172471553	0.36398467432950193
7	7	0.0	0.0	0.0	0.0	0.0	0.0	0.0	0.0	0.0	0.0	0.0	0.0	0.0	0.028169014084507043	0.028169014084507043	0.028169014084507043	0.08450704225352113	0.08450704225352113	0.08450704225352113	0.08450704225352113	0.08450704225352113	0.08450704225352113	0.08450704225352113	0.14084507042253522	0.14084507042253522	0.14084507042253522	0.14084507042253522	0.14084507042253522	0.14084507042253522	0.18309859154929578	0.18309859154929578	0.18309859154929578	0.18309859154929578	0.18309859154929578	0.2535211267605634	0.2535211267605634	0.28246868143534576	0.28522896170995826	0.2879892419845707	0.2907495222591832	0.2935098025337957	0.28202043079246	0.28386061764220166	0.2857008044919433	0.2875409913416849	0.2893811781914266	0.2912213650411683	0.29306155189090993
8	8	0.0	0.0	0.0	0.0	0.0	0.0	0.0	0.014084507042253521	0.014084507042253521	0.014084507042253521	0.014084507042253521	0.014084507042253521	0.014084507042253521	0.014084507042253521	0.11267605633802817	0.11267605633802817	0.11267605633802817	0.11267605633802817	0.11267605633802817	0.11267605633802817	0.11267605633802817	0.11267605633802817	0.11267605633802817	0.11267605633802817	0.16901408450704225	0.16901408450704225	0.16901408450704225	0.23943661971830985	0.23943661971830985	0.23943661971830985	0.23943661971830985	0.2535211267605634	0.2535211267605634	0.2535211267605634	0.2974732819024701	0.3037369948333215	0.310000707764173	0.3162644206950245	0.3225281336258758	0.3287918465567272	0.3350555594875787	0.30235685469601525	0.3148842805577182	0.32741170641942086	0.36619718309859156	0.36619718309859156	0.36619718309859156	0.36619718309859156
9	9	0.0	0.0	0.0	0.0	0.0	0.0	0.0	0.0	0.0	0.0	0.0	0.0	0.0	0.0	0.0	0.0	0.0	0.0	0.0	0.0	0.0	0.0	0.0	0.0	0.0	0.0	0.0	0.0	0.0	0.0	0.0	0.0	0.0	0.0	0.0	0.0	0.0	0.0	0.0	0.0	0.0	0.0	0.0	0.0	0.0	0.0	0.0	0.0
10	10	0.008534850640113799	0.008534850640113799	0.008534850640113799	0.008534850640113799	0.008534850640113799	0.08819345661450925	0.08819345661450925	0.08819345661450925	0.08819345661450925	0.08819345661450925	0.15314838774241046	0.17201941428336567	0.19089044082432088	0.20976146736527568	0.22863249390623092	0.15362016340593435	0.17249118994688956	0.19136221648784477	0.21023324302879953	0.22910426956975477	0.31436699857752487	0.31436699857752487	0.31436699857752487	0.31436699857752487	0.31436699857752487	0.3442389758179232	0.3442389758179232	0.3442389758179232	0.3442389758179232	0.3442389758179232	0.35988620199146515	0.35988620199146515	0.35988620199146515	0.35988620199146515	0.35988620199146515	0.36425370093711806	0.36482555022623786	0.3653973995153577	0.36596924880447756	0.3665410980935974	0.3641917505974634	0.36438236702717003	0.3645729834568766	0.36476359988658325	0.3649542163162898	0.36514483274599646	0.3653354491757031	0.3655260656054097
11	11	0.0	0.0	0.0	0.0	0.03076923076923077	0.03076923076923077	0.03076923076923077	0.06153846153846154	0.06153846153846154	0.06153846153846154	0.06153846153846154	0.07692307692307693	0.07692307692307693	0.07692307692307693	0.07692307692307693	0.07692307692307693	0.07692307692307693	0.07692307692307693	0.1076923076923077	0.1076923076923077	0.1076923076923077	0.1076923076923077	0.1076923076923077	0.1076923076923077	0.1076923076923077	0.16923076923076924	0.16923076923076924	0.16923076923076924	0.18461538461538463	0.18461538461538463	0.18461538461538463	0.18461538461538463	0.18461538461538463	0.18461538461538463	0.18461538461538463	0.20927715500579816	0.22272902976420567	0.23618090452261317	0.20347893312717422	0.21693080788558167	0.23038268264398915	0.24383455740239662	0.26153846153846155	0.26153846153846155	0.26153846153846155	0.2923076923076923	0.2923076923076923	0.2923076923076923
12	12	0.0	0.0	0.0	0.0	0.0	0.0	0.0	0.0	0.0	0.0	0.0	0.0	0.0	0.0	0.0	0.0	0.0	0.0	0.0	0.0	0.0	0.0	0.0	0.0	0.0	0.0	0.0	0.0	0.0	0.0	0.08888888888888889	0.08888888888888889	0.08888888888888889	0.08888888888888889	0.08888888888888889	0.08888888888888889	0.08888888888888889	0.13333333333333333	0.13333333333333333	0.13333333333333333	0.13333333333333333	0.13333333333333333	0.13333333333333333	0.13333333333333333	0.13333333333333333	0.2467895030709101	0.24980457844779452	0.25281965382467897
13	13	0.0	0.0	0.0	0.0	0.0	0.0	0.0	0.0	0.0	0.0	0.05128205128205128	0.05128205128205128	0.05128205128205128	0.05128205128205128	0.05128205128205128	0.05128205128205128	0.05128205128205128	0.05128205128205128	0.05128205128205128	0.05128205128205128	0.05128205128205128	0.05128205128205128	0.05128205128205128	0.05128205128205128	0.05128205128205128	0.05128205128205128	0.05128205128205128	0.05128205128205128	0.05128205128205128	0.05128205128205128	0.05128205128205128	0.05128205128205128	0.05128205128205128	0.05128205128205128	0.05128205128205128	0.05128205128205128	0.05128205128205128	0.05128205128205128	0.05128205128205128	0.10256410256410256	0.10256410256410256	0.10256410256410256	0.10256410256410256	0.10256410256410256	0.10256410256410256	0.10256410256410256	0.10256410256410256	0.10256410256410256
14	14	0.0	0.0	0.0	0.0	0.010638297872340425	0.010638297872340425	0.010638297872340425	0.010638297872340425	0.010638297872340425	0.010638297872340425	0.010638297872340425	0.031914893617021274	0.0425531914893617	0.0425531914893617	0.0425531914893617	0.0425531914893617	0.0425531914893617	0.0425531914893617	0.0425531914893617	0.05396129584090665	0.05523361488292526	0.05650593392494387	0.05777825296696248	0.05905057200898106	0.060322891050999666	0.06159521009301828	0.06286752913503689	0.053501550304715075	0.05477386934673365	0.05604618838875226	0.05731850743077087	0.05859082647278948	0.059863145514808085	0.06113546455682667	0.06240778359884527	0.06368010264086388	0.07446808510638298	0.0851063829787234	0.0851063829787234	0.09574468085106383	0.09574468085106383	0.09574468085106383	0.09574468085106383	0.09574468085106383	0.09574468085106383	0.09574468085106383	0.1276595744680851	0.1276595744680851
15	15	0.019801980198019802	0.019801980198019802	0.019801980198019802	0.0297029702970297	0.0297029702970297	0.0297029702970297	0.0297029702970297	0.0297029702970297	0.0297029702970297	0.0297029702970297	0.0297029702970297	0.039603960396039604	0.039603960396039604	0.039603960396039604	0.0594059405940594	0.07920792079207921	0.07920792079207921	0.0926911786656053	0.09930842330464196	0.10592566794367875	0.11254291258271555	0.08963132494153941	0.09955719190009461	0.10948305885864959	0.13861386138613863	0.13861386138613863	0.1485148514851485	0.15841584158415842	0.15841584158415842	0.1782178217821782	0.19801980198019803	0.19801980198019803	0.19801980198019803	0.19801980198019803	0.19801980198019803	0.2079207920792079	0.2079207920792079	0.2079207920792079	0.22568286979451702	0.2184685805263943	0.2250858251654311	0.2317030698044679	0.24752475247524752	0.24752475247524752	0.24752475247524752	0.27722772277227725	0.27722772277227725	0.2871287128712871
16	16	0.0	0.0	0.0	0.0	0.0	0.0	0.0	0.0425531914893617	0.0425531914893617	0.0425531914893617	0.0425531914893617	0.0425531914893617	0.0425531914893617	0.0425531914893617	0.06382978723404255	0.06382978723404255	0.06382978723404255	0.06382978723404255	0.06382978723404255	0.06382978723404255	0.06382978723404255	0.10638297872340426	0.10638297872340426	0.10638297872340426	0.10638297872340426	0.10638297872340426	0.10638297872340426	0.10638297872340426	0.10638297872340426	0.10638297872340426	0.10638297872340426	0.10638297872340426	0.10638297872340426	0.10638297872340426	0.10638297872340426	0.1297979257992088	0.13289853522933817	0.13599914465946755	0.13909975408959688	0.14220036351972626	0.14530097294985564	0.14840158237998502	0.13022559606543355	0.13332620549556287	0.13642681492569225	0.13952742435582163	0.14262803378595101	0.1457286432160804
17	17	0.006666666666666667	0.006666666666666667	0.006666666666666667	0.006666666666666667	0.02666666666666667	0.03333333333333333	0.06	0.06	0.06	0.06	0.07082077051926297	0.08666666666666667	0.11333333333333333	0.11333333333333333	0.11333333333333333	0.12	0.12	0.12	0.13333333333333333	0.13333333333333333	0.13333333333333333	0.13333333333333333	0.14666666666666667	0.14666666666666667	0.1536515912897822	0.1585259631490787	0.16340033500837522	0.15976549413735353	0.17333333333333334	0.18	0.19333333333333333	0.21333333333333335	0.21333333333333335	0.21333333333333335	0.21333333333333335	0.22787269681742042	0.23762144053601342	0.24666666666666667	0.25333333333333335	0.25333333333333335	0.25333333333333335	0.26	0.26666666666666666	0.3143718592964815	0.3222780569514237	0.3320268006700167	0.34	0.34
18	18	0.0	0.0	0.0	0.0	0.0	0.017857142857142856	0.017857142857142856	0.017857142857142856	0.017857142857142856	0.017857142857142856	0.017857142857142856	0.017857142857142856	0.017857142857142856	0.017857142857142856	0.017857142857142856	0.05357142857142857	0.05357142857142857	0.05357142857142857	0.05357142857142857	0.05357142857142857	0.05357142857142857	0.05357142857142857	0.05357142857142857	0.05357142857142857	0.10714285714285714	0.10714285714285714	0.10714285714285714	0.10714285714285714	0.10714285714285714	0.10714285714285714	0.10714285714285714	0.10714285714285714	0.10714285714285714	0.10714285714285714	0.13128140703517585	0.13881909547738694	0.14635678391959803	0.15389447236180911	0.12511964584828905	0.12637592725532423	0.12763220866235941	0.1288884900693946	0.13014477147642978	0.13140105288346493	0.1326573342905001	0.1339136156975353	0.13516989710457047	0.13642617851160566
19	19	0.0	0.0	0.0	0.0	0.05	0.05	0.05	0.05	0.05	0.05	0.05	0.05	0.05	0.05	0.15	0.15	0.15	0.15	0.15	0.15	0.20050251256281407	0.2055276381909548	0.21055276381909552	0.21557788944723613	0.22060301507537686	0.22562814070351758	0.2306532663316583	0.23567839195979903	0.24070351758793965	0.24572864321608037	0.20056532663316584	0.20433417085427139	0.20810301507537693	0.2118718592964824	0.2156407035175879	0.21940954773869348	0.223178391959799	0.22694723618090454	0.23071608040201	0.23448492462311554	0.2382537688442211	0.24202261306532663	0.24579145728643217	0.24956030150753764	0.3	0.3	0.3	0.3
20	20	0.0	0.0	0.0	0.0	0.0	0.0	0.0	0.0	0.0	0.0	0.02127659574468085	0.02127659574468085	0.02127659574468085	0.02127659574468085	0.0425531914893617	0.0425531914893617	0.0425531914893617	0.0425531914893617	0.0425531914893617	0.0425531914893617	0.05319148936170213	0.05319148936170213	0.09574468085106383	0.10638297872340426	0.11942692184325877	0.11760932321180369	0.12231369614027586	0.12701806906874802	0.14893617021276595	0.14893617021276595	0.14893617021276595	0.1595744680851064	0.1595744680851064	0.1595744680851064	0.18085106382978725	0.18085106382978725	0.18085106382978725	0.20212765957446807	0.2127659574468085	0.2499198118250828	0.26071848604725745	0.2594889340318614	0.27360205281727795	0.2978723404255319	0.2978723404255319	0.30851063829787234	0.30851063829787234	0.30851063829787234
21	21	0.0	0.0	0.0	0.0	0.0	0.0	0.0	0.0	0.0	0.02857142857142857	0.02857142857142857	0.02857142857142857	0.02857142857142857	0.02857142857142857	0.05714285714285714	0.05714285714285714	0.08571428571428572	0.08571428571428572	0.11040918880114844	0.1009267114794753	0.10220583436663838	0.10348495725380148	0.10476408014096457	0.10604320302812764	0.10732232591529073	0.10860144880245383	0.10988057168961692	0.11115969457678002	0.11243881746394307	0.11371794035110616	0.12857142857142856	0.12857142857142856	0.12857142857142856	0.14285714285714285	0.14285714285714285	0.14285714285714285	0.14285714285714285	0.15714285714285714	0.15714285714285714	0.15714285714285714	0.15714285714285714	0.15714285714285714	0.15714285714285714	0.17142857142857143	0.17142857142857143	0.17142857142857143	0.17142857142857143	0.17142857142857143
22	22	0.0	0.0	0.0	0.0	0.0	0.0	0.034482758620689655	0.034482758620689655	0.034482758620689655	0.05172413793103448	0.05172413793103448	0.05172413793103448	0.05172413793103448	0.05172413793103448	0.05172413793103448	0.08938370010974413	0.09342690463813322	0.09747010916652231	0.1015133136949113	0.1055565182233004	0.10959972275168949	0.11364292728007858	0.11768613180846765	0.08932594004505273	0.10145555363022002	0.11358516721538729	0.1724137931034483	0.1724137931034483	0.1724137931034483	0.1724137931034483	0.1724137931034483	0.1724137931034483	0.1724137931034483	0.1724137931034483	0.1724137931034483	0.1896551724137931	0.1896551724137931	0.1896551724137931	0.1896551724137931	0.1896551724137931	0.1896551724137931	0.1896551724137931	0.1896551724137931	0.20797955293709924	0.21101195633339107	0.2140443597296829	0.2170767631259747	0.22010916652226653
23	23	0.0	0.0	0.0	0.0	0.0	0.0	0.0	0.013333333333333334	0.013333333333333334	0.02666666666666667	0.02666666666666667	0.02666666666666667	0.02666666666666667	0.058693467336683354	0.06525963149078724	0.05591289782244556	0.0591959798994975	0.06247906197654944	0.0657621440536013	0.09333333333333334	0.09333333333333334	0.10666666666666667	0.10666666666666667	0.12	0.12	0.12	0.12	0.12	0.12	0.12	0.12	0.12	0.12	0.12	0.12	0.13333333333333333	0.13333333333333333	0.13333333333333333	0.13333333333333333	0.1873534338358459	0.18899497487437186	0.19063651591289785	0.1922780569514238	0.19391959798994973	0.19556113902847572	0.19720268006700167	0.19884422110552766	0.1886097152428811
24	24	0.0	0.0	0.0	0.0	0.0	0.0	0.0	0.0	0.0	0.0	0.0	0.0	0.0	0.0	0.0	0.0	0.0	0.0	0.0	0.014492753623188406	0.014492753623188406	0.014492753623188406	0.014492753623188406	0.014492753623188406	0.014492753623188406	0.043478260869565216	0.043478260869565216	0.043478260869565216	0.043478260869565216	0.043478260869565216	0.043478260869565216	0.043478260869565216	0.043478260869565216	0.043478260869565216	0.043478260869565216	0.06168523778311848	0.06634622387298814	0.0710072099628578	0.07566819605272734	0.080329182142597	0.08499016823246666	0.0633602796591654	0.07268225183890471	0.08200422401864382	0.11594202898550725	0.11594202898550725	0.11594202898550725	0.13043478260869565
25	25	0.013513513513513514	0.013513513513513514	0.013513513513513514	0.013513513513513514	0.013513513513513514	0.030405405405405407	0.030405405405405407	0.030405405405405407	0.05067567567567568	0.05067567567567568	0.07432432432432433	0.07432432432432433	0.07432432432432433	0.07432432432432433	0.07432432432432433	0.10135135135135136	0.10135135135135136	0.11486486486486487	0.11486486486486487	0.14007537688442206	0.14584748064647562	0.15161958440852916	0.14387817465706917	0.14965027841912257	0.1554054054054054	0.1554054054054054	0.1554054054054054	0.1554054054054054	0.1554054054054054	0.1554054054054054	0.1554054054054054	0.16554054054054054	0.16554054054054054	0.16554054054054054	0.16554054054054054	0.16554054054054054	0.17567567567567569	0.17567567567567569	0.20270270270270271	0.20270270270270271	0.20270270270270271	0.20270270270270271	0.20270270270270271	0.20270270270270271	0.20270270270270271	0.20608108108108109	0.20608108108108109	0.28040540540540543
26	26	0.0	0.0	0.0	0.0	0.0	0.0	0.0	0.0	0.0	0.0	0.0	0.0	0.0	0.0	0.0	0.0	0.0	0.0	0.0	0.0	0.0	0.0	0.0	0.0	0.0	0.0	0.0	0.0	0.0	0.0	0.0	0.0	0.0	0.0	0.0	0.0	0.0	0.0	0.0	0.0	0.0	0.0	0.0	0.0	0.0	0.0	0.0	0.0
27	27	0.07407407407407407	0.07407407407407407	0.07407407407407407	0.07407407407407407	0.07407407407407407	0.07407407407407407	0.07407407407407407	0.07407407407407407	0.18518518518518517	0.18518518518518517	0.18518518518518517	0.18518518518518517	0.18518518518518517	0.18518518518518517	0.18518518518518517	0.18518518518518517	0.18518518518518517	0.18518518518518517	0.18518518518518517	0.18518518518518517	0.18518518518518517	0.18518518518518517	0.18518518518518517	0.2659594267634468	0.2734971152056579	0.281034803647869	0.28857249209008007	0.29611018053229116	0.3036478689745021	0.31118555741671317	0.2631676903033687	0.27070537874557976	0.27824306718779085	0.28578075563000177	0.29331844407221286	0.30085613251442395	0.30839382095663503	0.4444444444444444	0.4444444444444444	0.4444444444444444	0.4444444444444444	0.4444444444444444	0.4444444444444444	0.4444444444444444	0.4444444444444444	0.48148148148148145	0.48148148148148145	0.48148148148148145
28	28	0.0	0.0	0.0	0.0048543689320388345	0.0048543689320388345	0.0048543689320388345	0.0048543689320388345	0.009708737864077669	0.009708737864077669	0.014563106796116505	0.014563106796116505	0.06796116504854369	0.06796116504854369	0.09223300970873786	0.09223300970873786	0.10194174757281553	0.10194174757281553	0.10749134019612627	0.10867444016197492	0.10985754012782357	0.11104064009367225	0.10794262575010978	0.11030882568180711	0.13106796116504854	0.13106796116504854	0.13106796116504854	0.13106796116504854	0.13592233009708737	0.13592233009708737	0.1650485436893204	0.1650485436893204	0.16990291262135923	0.16990291262135923	0.17475728155339806	0.17475728155339806	0.21359223300970873	0.21359223300970873	0.22364248426599018	0.22837488412938473	0.22339854612870175	0.2281309459920964	0.23286334585549107	0.24271844660194175	0.24271844660194175	0.2524271844660194	0.2524271844660194	0.2766990291262136	0.2766990291262136
29	29	0.0	0.0	0.004424778761061947	0.004424778761061947	0.01327433628318584	0.01327433628318584	0.01327433628318584	0.027215724640903653	0.029839462800729286	0.03246320096055497	0.03508693912038066	0.028090304027512197	0.02983946280072932	0.03158862157394641	0.03333778034716353	0.03508693912038066	0.0752212389380531	0.07964601769911504	0.07964601769911504	0.11119758082447623	0.1321874861030817	0.10777338017521236	0.11564459465468943	0.12351580913416632	0.1313870236136434	0.13925823809312046	0.13901365233245874	0.14601769911504425	0.14601769911504425	0.1592920353982301	0.1592920353982301	0.17699115044247787	0.17699115044247787	0.17699115044247787	0.17699115044247787	0.17699115044247787	0.19469026548672566	0.19469026548672566	0.21238938053097345	0.2168141592920354	0.2168141592920354	0.23008849557522124	0.23008849557522124	0.24772090541201566	0.2351136212033619	0.23904922844310045	0.242984835682839	0.24692044292257753
30	30	0.0	0.0	0.0	0.0	0.0	0.0	0.0	0.02	0.02	0.02	0.02	0.02	0.02	0.08	0.08	0.08	0.08	0.08	0.08	0.08	0.1623115577889447	0.16542713567839196	0.16854271356783923	0.1716582914572864	0.17477386934673364	0.1778894472361809	0.16100502512562814	0.1641206030150754	0.16723618090452258	0.17035175879396983	0.17346733668341707	0.17658291457286432	0.17969849246231157	0.26	0.26	0.26	0.26	0.26	0.26	0.38	0.38	0.38	0.38	0.38	0.38	0.4	0.4	0.4
31	31	0.007481296758104738	0.012468827930174564	0.014962593516209476	0.02743142144638404	0.029925187032418952	0.032418952618453865	0.0396621511547764	0.04003809571548521	0.07231920199501247	0.0773067331670823	0.10600383463451922	0.10637977919522802	0.11471321695760599	0.11471321695760599	0.12219451371571072	0.12718204488778054	0.12718204488778054	0.12718204488778054	0.14303437386433412	0.14571611173072344	0.14298842508469195	0.1447762503289515	0.14656407557321102	0.16458852867830423	0.18703241895261846	0.19643103297033798	0.19441346382786753	0.20448877805486285	0.20448877805486285	0.20698254364089774	0.20947630922693267	0.22199526309853512	0.22004035138284947	0.22808556498201724	0.23690773067331672	0.23690773067331672	0.2518703241895262	0.28428927680798005	0.29177057356608477	0.29177057356608477	0.30423940149625933	0.30673316708229426	0.31712176844321355	0.31730974072356793	0.31999147858995725	0.32017945087031163	0.32418952618453867	0.3266832917705736
32	32	0.0	0.0	0.0	0.0	0.0	0.0	0.0	0.0	0.0	0.0	0.0	0.0	0.0	0.0	0.0	0.0	0.45454545454545453	0.45454545454545453	0.45454545454545453	0.45454545454545453	0.45454545454545453	0.45454545454545453	0.45454545454545453	0.45454545454545453	0.45454545454545453	0.45454545454545453	0.45454545454545453	0.45454545454545453	0.45454545454545453	0.45454545454545453	0.45454545454545453	0.45454545454545453	0.45454545454545453	0.45454545454545453	0.45454545454545453	0.45454545454545453	0.45454545454545453	0.45454545454545453	0.45454545454545453	0.45454545454545453	0.45454545454545453	0.45454545454545453	0.45454545454545453	0.45454545454545453	0.45454545454545453	0.45454545454545453	0.45454545454545453	0.45454545454545453
33	33	0.008928571428571428	0.008928571428571428	0.017857142857142856	0.017857142857142856	0.0625	0.07142857142857142	0.07142857142857142	0.08928571428571429	0.14480886575735813	0.1534233668341708	0.16203786791098349	0.14487616654702087	0.16210516870064623	0.17857142857142858	0.20535714285714285	0.20535714285714285	0.26785714285714285	0.26785714285714285	0.2767857142857143	0.3310151950227327	0.33292952859535774	0.3348438621679828	0.33675819574060784	0.33867252931323283	0.3323088657573582	0.33518036611629576	0.33805186647523333	0.34092336683417085	0.34379486719310837	0.3466663675520459	0.3419328786791098	0.3476758793969849	0.35714285714285715	0.39285714285714285	0.39285714285714285	0.42857142857142855	0.45535714285714285	0.45535714285714285	0.49107142857142855	0.49107142857142855	0.49107142857142855	0.49107142857142855	0.5090631730078966	0.5148061737257716	0.5093772433596554	0.5103344101459679	0.5112915769322804	0.512248743718593
34	34	0.0	0.0	0.0	0.0	0.0	0.0	0.0	0.0	0.0	0.009009009009009009	0.009009009009009009	0.018018018018018018	0.018018018018018018	0.018018018018018018	0.018018018018018018	0.02618950608900357	0.02402779664086197	0.02595183122821315	0.04054054054054054	0.04054054054054054	0.04054054054054054	0.04054054054054054	0.04054054054054054	0.04954954954954955	0.05405405405405406	0.06306306306306306	0.06851826701072933	0.06786183168092719	0.07170990085562946	0.07657657657657657	0.08108108108108109	0.08108108108108109	0.08108108108108109	0.08558558558558559	0.11721897777174158	0.11914301235909276	0.12106704694644395	0.12259495676581109	0.122662863868894	0.12458689845624517	0.13063063063063063	0.14864864864864866	0.14864864864864866	0.15765765765765766	0.15765765765765766	0.16216216216216217	0.16216216216216217	0.16216216216216217
35	35	0.0	0.0	0.0	0.0	0.0	0.05555555555555555	0.05555555555555555	0.05555555555555555	0.05555555555555555	0.05555555555555555	0.05555555555555555	0.05555555555555555	0.05555555555555555	0.05555555555555555	0.16666666666666666	0.16666666666666666	0.16666666666666666	0.16666666666666666	0.16666666666666666	0.16666666666666666	0.16666666666666666	0.16666666666666666	0.16666666666666666	0.16666666666666666	0.2222222222222222	0.2222222222222222	0.2222222222222222	0.2222222222222222	0.2222222222222222	0.2222222222222222	0.2222222222222222	0.2222222222222222	0.2222222222222222	0.46621998883305366	0.5022333891680623	0.5382467895030708	0.5742601898380794	0.6102735901730879	0.4476422516623521	0.45091619714735287	0.45419014263235363	0.45746408811735445	0.4607380336023552	0.4640119790873559	0.4672859245723567	0.47055987005735744	0.47383381554235826	0.477107761027359
36	36	0.0	0.0	0.0	0.0	0.0	0.0	0.0	0.0	0.0	0.0	0.0	0.0	0.0	0.0	0.0	0.0	0.0449438202247191	0.0449438202247191	0.0449438202247191	0.0449438202247191	0.0449438202247191	0.0449438202247191	0.0449438202247191	0.0449438202247191	0.06741573033707865	0.06741573033707865	0.06741573033707865	0.06741573033707865	0.06741573033707865	0.06741573033707865	0.06741573033707865	0.06741573033707865	0.19101123595505617	0.19101123595505617	0.19101123595505617	0.19101123595505617	0.19101123595505617	0.19101123595505617	0.19101123595505617	0.19101123595505617	0.272768336062334	0.28829540963243183	0.3038224832025296	0.319349556772627	0.33487663034272475	0.3504037039128225	0.36593077748292024	0.381457851053018
37	37	0.04081632653061224	0.04081632653061224	0.04081632653061224	0.04081632653061224	0.04081632653061224	0.04081632653061224	0.04081632653061224	0.04081632653061224	0.04081632653061224	0.04081632653061224	0.04081632653061224	0.061224489795918366	0.061224489795918366	0.061224489795918366	0.061224489795918366	0.061224489795918366	0.061224489795918366	0.061224489795918366	0.061224489795918366	0.061224489795918366	0.061224489795918366	0.12244897959183673	0.12244897959183673	0.12244897959183673	0.12244897959183673	0.12244897959183673	0.12244897959183673	0.12244897959183673	0.12244897959183673	0.12244897959183673	0.12244897959183673	0.12244897959183673	0.14285714285714285	0.14285714285714285	0.14285714285714285	0.14285714285714285	0.14285714285714285	0.16726489590811205	0.17895600451235757	0.19064711311660335	0.20233822172084914	0.2140293303250949	0.16449594913342228	0.1761870577376678	0.18787816634191357	0.19956927494615934	0.2112603835504051	0.2229514921546509
38	38	0.0	0.0	0.0	0.0	0.0	0.0	0.0	0.0	0.0	0.033707865168539325	0.033707865168539325	0.033707865168539325	0.033707865168539325	0.06741573033707865	0.06741573033707865	0.06741573033707865	0.06741573033707865	0.06741573033707865	0.0898876404494382	0.0898876404494382	0.0898876404494382	0.0898876404494382	0.12423540925601792	0.12596691321777426	0.1276984171795306	0.12942992114128696	0.13116142510304332	0.13289292906479966	0.13462443302655597	0.12816893456044262	0.1333634464457117	0.15730337078651685	0.15730337078651685	0.1797752808988764	0.1797752808988764	0.19101123595505617	0.19101123595505617	0.19101123595505617	0.19101123595505617	0.20258596352549257	0.20778047541076164	0.2129749872960307	0.21816949918129977	0.22336401106656872	0.22855852295183782	0.23375303483710685	0.20823217209643727	0.2186211958669754
39	39	0.0	0.0	0.0	0.0	0.0	0.0	0.0	0.0	0.0	0.0	0.0	0.0	0.0	0.0	0.0	0.0	0.0	0.0	0.0	0.0	0.0	0.0	0.0	0.0	0.0	0.0	0.0	0.0	0.0	0.0	0.0	0.0	0.0	0.0	0.0	0.0	0.0	0.0	0.0	0.0	0.0	0.0	0.0	0.0	0.0	0.0	0.0	0.0
40	40	0.0	0.0	0.0	0.0	0.0	0.0	0.013888888888888888	0.013888888888888888	0.027777777777777776	0.027777777777777776	0.027777777777777776	0.027777777777777776	0.04711055276381915	0.05450865438302617	0.061906756002233346	0.06930485762144054	0.07670295924064771	0.04396984924623133	0.06616415410385235	0.09722222222222222	0.09722222222222222	0.09722222222222222	0.09722222222222222	0.16666666666666666	0.16666666666666666	0.18055555555555555	0.18055555555555555	0.18055555555555555	0.18055555555555555	0.19444444444444445	0.19444444444444445	0.19444444444444445	0.19444444444444445	0.19444444444444445	0.19444444444444445	0.19444444444444445	0.2512213847012842	0.2549204355108878	0.2586194863204913	0.2623185371300949	0.25085147962032384	0.25233109994416525	0.2538107202680067	0.25529034059184813	0.25676996091568954	0.258249581239531	0.2597292015633724	0.26120882188721384
41	41	0.0	0.0	0.0	0.0	0.0	0.0	0.0	0.0	0.03076923076923077	0.03076923076923077	0.03076923076923077	0.046153846153846156	0.046153846153846156	0.046153846153846156	0.046153846153846156	0.046153846153846156	0.046153846153846156	0.046153846153846156	0.046153846153846156	0.06153846153846154	0.06153846153846154	0.06153846153846154	0.09454967143409357	0.09744878237340546	0.10034789331271741	0.10324700425202937	0.10614611519134133	0.0936606107460379	0.09655972168534979	0.09945883262466175	0.10235794356397371	0.10525705450328567	0.12307692307692308	0.12307692307692308	0.12307692307692308	0.16923076923076924	0.16923076923076924	0.16923076923076924	0.16923076923076924	0.16923076923076924	0.16923076923076924	0.16923076923076924	0.16923076923076924	0.2	0.2	0.2	0.22056436026285275	0.22636258214147667
42	42	0.0	0.0	0.0	0.0	0.0	0.0	0.0	0.0	0.0	0.0	0.0	0.0	0.0	0.0	0.0	0.0	0.0	0.0	0.03125	0.03125	0.03125	0.03125	0.03125	0.03125	0.03125	0.03125	0.03125	0.03125	0.03125	0.0625	0.0625	0.0625	0.0625	0.0625	0.0625	0.0625	0.0625	0.10961055276381912	0.11510678391959792	0.12060301507537682	0.10974141541038525	0.11157349246231156	0.11340556951423786	0.11523764656616413	0.11706972361809044	0.11890180067001674	0.12073387772194305	0.12256595477386936
43	43	0.017857142857142856	0.017857142857142856	0.017857142857142856	0.09821428571428571	0.09821428571428571	0.09821428571428571	0.09821428571428571	0.09821428571428571	0.10714285714285714	0.10714285714285714	0.10714285714285714	0.125	0.125	0.125	0.125	0.125	0.1349156496769562	0.13832555635319457	0.14173546302943285	0.14514536970567118	0.14855527638190955	0.13410804020100503	0.1375179468772434	0.14092785355348164	0.14433776022972	0.14774766690595836	0.1511575735821967	0.1875	0.1875	0.25	0.25	0.25	0.26785714285714285	0.26785714285714285	0.26785714285714285	0.2857142857142857	0.2857142857142857	0.29522613065326636	0.29693108399138546	0.29863603732950467	0.3003409906676238	0.302045944005743	0.29500179468772436	0.2984117013639626	0.301821608040201	0.33035714285714285	0.33035714285714285	0.33035714285714285
44	44	0.013888888888888888	0.013888888888888888	0.013888888888888888	0.013888888888888888	0.013888888888888888	0.013888888888888888	0.013888888888888888	0.013888888888888888	0.027777777777777776	0.027777777777777776	0.027777777777777776	0.027777777777777776	0.027777777777777776	0.027777777777777776	0.027777777777777776	0.027777777777777776	0.027777777777777776	0.1111111111111111	0.1111111111111111	0.1111111111111111	0.12974595198213287	0.13553880513679512	0.12622138470128422	0.12911781127861527	0.13201423785594638	0.13491066443327748	0.13780709101060862	0.16666666666666666	0.16666666666666666	0.16666666666666666	0.16666666666666666	0.16666666666666666	0.20833333333333334	0.20833333333333334	0.20833333333333334	0.20833333333333334	0.2222222222222222	0.2222222222222222	0.2222222222222222	0.2222222222222222	0.2222222222222222	0.2513958682300391	0.25718872138470134	0.26298157453936344	0.25488553880513676	0.26067839195979897	0.2916666666666667	0.2916666666666667
45	45	0.0	0.0	0.0	0.0	0.0	0.0	0.011111111111111112	0.011111111111111112	0.011111111111111112	0.011111111111111112	0.011111111111111112	0.12222222222222222	0.12222222222222222	0.12222222222222222	0.12222222222222222	0.12222222222222222	0.13333333333333333	0.13333333333333333	0.16990508096035725	0.1787269681742043	0.18754885538805136	0.17414852037967618	0.18297040759352323	0.2222222222222222	0.2222222222222222	0.2222222222222222	0.25555555555555554	0.25555555555555554	0.2777777777777778	0.2777777777777778	0.2777777777777778	0.29229480737018426	0.2967057509771078	0.2900055834729201	0.2944165270798436	0.2988274706867671	0.3333333333333333	0.3333333333333333	0.34444444444444444	0.34444444444444444	0.34444444444444444	0.35555555555555557	0.35555555555555557	0.35555555555555557	0.35555555555555557	0.35555555555555557	0.35555555555555557	0.35555555555555557
46	46	0.0297029702970297	0.0297029702970297	0.0297029702970297	0.04455445544554455	0.04455445544554455	0.07425742574257425	0.07425742574257425	0.07425742574257425	0.07425742574257425	0.07425742574257425	0.07920792079207921	0.07920792079207921	0.07920792079207921	0.12871287128712872	0.12871287128712872	0.14941041842877753	0.15145032091148813	0.14852728991492115	0.1495472411562764	0.15056719239763172	0.151587143638987	0.1526070948803423	0.16336633663366337	0.16336633663366337	0.16336633663366337	0.16336633663366337	0.16336633663366337	0.21782178217821782	0.21782178217821782	0.21782178217821782	0.24257425742574257	0.24257425742574257	0.24257425742574257	0.24257425742574257	0.24257425742574257	0.24257425742574257	0.24257425742574257	0.30198019801980197	0.30198019801980197	0.32673267326732675	0.32673267326732675	0.32673267326732675	0.3724065873924076	0.3805661973232498	0.37474501218966094	0.4012637444648986	0.42778247674013625	0.3943106622220011
47	47	0.0	0.0	0.0	0.0	0.0	0.0	0.0	0.0	0.0	0.0	0.007936507936507936	0.007936507936507936	0.007936507936507936	0.007936507936507936	0.007936507936507936	0.007936507936507936	0.015873015873015872	0.015873015873015872	0.015873015873015872	0.015873015873015872	0.015873015873015872	0.015873015873015872	0.015873015873015872	0.023809523809523808	0.023809523809523808	0.023809523809523808	0.031746031746031744	0.031746031746031744	0.06349206349206349	0.08149211666799604	0.08521443194810027	0.08893674722820452	0.09265906250830876	0.08108000319055589	0.08666347611071225	0.09224694903086861	0.1349206349206349	0.14285714285714285	0.14285714285714285	0.14285714285714285	0.16666666666666666	0.16666666666666666	0.1746031746031746	0.19047619047619047	0.19047619047619047	0.19047619047619047	0.19047619047619047	0.19047619047619047
48	48	0.009174311926605505	0.009174311926605505	0.009174311926605505	0.009174311926605505	0.009174311926605505	0.009174311926605505	0.009174311926605505	0.009174311926605505	0.01834862385321101	0.01834862385321101	0.01834862385321101	0.01834862385321101	0.01834862385321101	0.01834862385321101	0.01834862385321101	0.01834862385321101	0.027522935779816515	0.027522935779816515	0.027522935779816515	0.027522935779816515	0.17090037342676687	0.18265640127241717	0.1944124291180675	0.20616845696371755	0.17205292517634035	0.18380895302199066	0.195564980867641	0.2073210087132913	0.22018348623853212	0.22018348623853212	0.22018348623853212	0.22018348623853212	0.22018348623853212	0.22018348623853212	0.22018348623853212	0.22018348623853212	0.28440366972477066	0.28440366972477066	0.28440366972477066	0.28440366972477066	0.28440366972477066	0.28440366972477066	0.28440366972477066	0.2943156147711031	0.30372043704762336	0.31312525932414365	0.3225300816006639	0.33193490387718416
49	49	0.0	0.0	0.0	0.0	0.02976190476190476	0.02976190476190476	0.02976190476190476	0.02976190476190476	0.02976190476190476	0.03571428571428571	0.043042593921990904	0.046751615218951915	0.044508255563531975	0.05357142857142857	0.05357142857142857	0.06547619047619048	0.06547619047619048	0.06547619047619048	0.06547619047619048	0.06547619047619048	0.07555635319454414	0.08111988513998566	0.08668341708542718	0.07735104091888	0.08847810480976302	0.09523809523809523	0.10119047619047619	0.10119047619047619	0.1130952380952381	0.1130952380952381	0.1130952380952381	0.125	0.125	0.13095238095238096	0.13690476190476192	0.13690476190476192	0.18452380952380953	0.2562814070351759	0.2599904283321368	0.2577470686767169	0.2614560899736779	0.27976190476190477	0.27976190476190477	0.27976190476190477	0.2857142857142857	0.2988155061019382	0.3173606125867433	0.30614381430964355
50	50	0.024096385542168676	0.024096385542168676	0.04819277108433735	0.04819277108433735	0.060240963855421686	0.060240963855421686	0.060240963855421686	0.060240963855421686	0.060240963855421686	0.07228915662650602	0.07228915662650602	0.07228915662650602	0.09780831870194348	0.10144093963794874	0.10507356057395409	0.0969304353090755	0.10419567718108619	0.18072289156626506	0.18072289156626506	0.18072289156626506	0.21686746987951808	0.21686746987951808	0.21686746987951808	0.21686746987951808	0.25301204819277107	0.26506024096385544	0.26506024096385544	0.26506024096385544	0.26506024096385544	0.26506024096385544	0.29133619906762726	0.30586668281164864	0.31058909002845586	0.354180541260519	0.3374704849548948	0.37349397590361444	0.37349397590361444	0.37349397590361444	0.37349397590361444	0.37349397590361444	0.3855421686746988	0.3855421686746988	0.39759036144578314	0.39759036144578314	0.42168674698795183	0.42168674698795183	0.42168674698795183	0.42168674698795183
51	51	0.0125	0.0125	0.0125	0.05	0.05	0.05	0.05	0.05	0.05	0.0875	0.0875	0.0875	0.0875	0.0875	0.0875	0.0875	0.0875	0.15	0.15	0.15	0.1625	0.1625	0.1625	0.175	0.175	0.175	0.175	0.175	0.175	0.2125	0.2125	0.2125	0.2125	0.2125	0.2282663316582914	0.23718592964824117	0.24610552763819096	0.23002512562814076	0.23894472361809035	0.24786432160804014	0.275	0.275	0.275	0.275	0.275	0.2875	0.2875	0.2875
52	52	0.04	0.04	0.04	0.04	0.04	0.04	0.06	0.06	0.06	0.06	0.06	0.06	0.06	0.06	0.06	0.06	0.06	0.06	0.08	0.08	0.08	0.08	0.08	0.08	0.08	0.08	0.08	0.08	0.08	0.08	0.08	0.08	0.08	0.08	0.08	0.12311557788944723	0.12663316582914574	0.13015075376884425	0.13366834170854267	0.13718592964824117	0.12070351758793968	0.12422110552763818	0.1277386934673367	0.13125628140703513	0.13477386934673366	0.13829145728643216	0.18	0.18
53	53	0.0	0.0	0.0	0.0	0.00847457627118644	0.00847457627118644	0.025423728813559324	0.025423728813559324	0.025423728813559324	0.025423728813559324	0.025423728813559324	0.0471424921216251	0.046035261051017864	0.06779661016949153	0.06779661016949153	0.06779661016949153	0.06779661016949153	0.07627118644067797	0.09023933225449272	0.09760667745507193	0.08638531641257131	0.09006898901286092	0.09375266161315052	0.09743633421344004	0.10112000681372965	0.11016949152542373	0.11016949152542373	0.11016949152542373	0.11016949152542373	0.13559322033898305	0.16101694915254236	0.16101694915254236	0.1694915254237288	0.1694915254237288	0.1694915254237288	0.1694915254237288	0.17796610169491525	0.19491525423728814	0.19491525423728814	0.19491525423728814	0.19491525423728814	0.19491525423728814	0.2033898305084746	0.2033898305084746	0.2033898305084746	0.21390852567924362	0.22864321608040203	0.2147772762115663
54	54	0.0	0.0	0.0	0.0	0.0	0.0	0.014705882352941176	0.014705882352941176	0.014705882352941176	0.014705882352941176	0.014705882352941176	0.029411764705882353	0.029411764705882353	0.029411764705882353	0.029411764705882353	0.029411764705882353	0.029411764705882353	0.029411764705882353	0.029411764705882353	0.029411764705882353	0.029411764705882353	0.029411764705882353	0.029411764705882353	0.029411764705882353	0.029411764705882353	0.029411764705882353	0.04411764705882353	0.04411764705882353	0.04411764705882353	0.04411764705882353	0.04411764705882353	0.07352941176470588	0.07352941176470588	0.07352941176470588	0.07352941176470588	0.07352941176470588	0.07352941176470588	0.07352941176470588	0.07352941176470588	0.07352941176470588	0.07352941176470588	0.14705882352941177	0.14705882352941177	0.14705882352941177	0.14705882352941177	0.14705882352941177	0.1766183860478865	0.17853975761158736
55	55	0.0	0.0	0.0	0.0	0.0	0.0	0.0	0.0136986301369863	0.0136986301369863	0.0136986301369863	0.0410958904109589	0.0410958904109589	0.0684931506849315	0.0684931506849315	0.08480759964204582	0.09086528533076339	0.08322434088249468	0.08928202657121226	0.09533971225992971	0.136986301369863	0.136986301369863	0.136986301369863	0.136986301369863	0.136986301369863	0.136986301369863	0.136986301369863	0.136986301369863	0.136986301369863	0.136986301369863	0.136986301369863	0.136986301369863	0.136986301369863	0.136986301369863	0.136986301369863	0.136986301369863	0.136986301369863	0.136986301369863	0.136986301369863	0.136986301369863	0.1506849315068493	0.1506849315068493	0.1643835616438356	0.1643835616438356	0.1643835616438356	0.1643835616438356	0.1643835616438356	0.17964250476124916	0.18166173332415503
56	56	0.017857142857142856	0.017857142857142856	0.017857142857142856	0.017857142857142856	0.017857142857142856	0.017857142857142856	0.017857142857142856	0.017857142857142856	0.017857142857142856	0.017857142857142856	0.017857142857142856	0.017857142857142856	0.017857142857142856	0.017857142857142856	0.03571428571428571	0.03571428571428571	0.03571428571428571	0.03571428571428571	0.03571428571428571	0.03571428571428571	0.07142857142857142	0.07142857142857142	0.07142857142857142	0.07142857142857142	0.07142857142857142	0.07142857142857142	0.07142857142857142	0.07142857142857142	0.07142857142857142	0.07142857142857142	0.07142857142857142	0.07142857142857142	0.07142857142857142	0.07142857142857142	0.17857142857142858	0.17857142857142858	0.17857142857142858	0.17857142857142858	0.17857142857142858	0.17857142857142858	0.17857142857142858	0.17857142857142858	0.17857142857142858	0.17857142857142858	0.17857142857142858	0.17857142857142858	0.17857142857142858	0.19744556113902847
57	57	0.0	0.0	0.0	0.0	0.0	0.0	0.0	0.0	0.0	0.0	0.0	0.02127659574468085	0.02127659574468085	0.02127659574468085	0.0425531914893617	0.0425531914893617	0.0425531914893617	0.0425531914893617	0.0851063829787234	0.0851063829787234	0.0851063829787234	0.0851063829787234	0.0851063829787234	0.0851063829787234	0.0851063829787234	0.0851063829787234	0.0851063829787234	0.0851063829787234	0.1276595744680851	0.1276595744680851	0.1276595744680851	0.1276595744680851	0.1276595744680851	0.1276595744680851	0.1276595744680851	0.19166755764638796	0.19369899141095548	0.19573042517552303	0.1977618589400905	0.19979329270465804	0.20182472646922556	0.20385616023379308	0.20588759399836062	0.2079190277629281	0.20995046152749564	0.21198189529206315	0.21401332905663067	0.21604476282119822
58	58	0.0	0.0	0.0	0.0	0.0	0.019230769230769232	0.019230769230769232	0.019230769230769232	0.019230769230769232	0.019230769230769232	0.019230769230769232	0.019230769230769232	0.019230769230769232	0.019230769230769232	0.019230769230769232	0.019230769230769232	0.019230769230769232	0.019230769230769232	0.019230769230769232	0.019230769230769232	0.019230769230769232	0.019230769230769232	0.019230769230769232	0.019230769230769232	0.019230769230769232	0.038461538461538464	0.038461538461538464	0.038461538461538464	0.038461538461538464	0.06436026285272504	0.09045226130653262	0.0582721298801701	0.0713181291070739	0.08436412833397741	0.09741012756088122	0.11045612678778502	0.1346153846153846	0.1346153846153846	0.1346153846153846	0.1346153846153846	0.15384615384615385	0.15384615384615385	0.15384615384615385	0.21440536013400333	0.21730447107331527	0.22020358201262724	0.22310269295193919	0.22600180389125116
59	59	0.0	0.0	0.0	0.0	0.019230769230769232	0.019230769230769232	0.019230769230769232	0.019230769230769232	0.019230769230769232	0.019230769230769232	0.019230769230769232	0.019230769230769232	0.057692307692307696	0.057692307692307696	0.057692307692307696	0.07692307692307693	0.07692307692307693	0.07692307692307693	0.07692307692307693	0.09615384615384616	0.09615384615384616	0.09615384615384616	0.09615384615384616	0.1553923463471202	0.15713181291070738	0.15887127947429455	0.16061074603788172	0.1623502126014689	0.16408967916505604	0.1658291457286432	0.16756861229223038	0.16930807885581756	0.17104754541940473	0.17278701198299184	0.15529570931580983	0.157035175879397	0.15877464244298417	0.16051410900657134	0.16225357557015846	0.16399304213374563	0.1657325086973328	0.16747197526092	0.16921144182450715	0.1709509083880943	0.17269037495168146	0.19230769230769232	0.19230769230769232	0.19230769230769232
60	60	0.0	0.0	0.0	0.0	0.0	0.0	0.0	0.0	0.0	0.0	0.0	0.0	0.0	0.0	0.038461538461538464	0.038461538461538464	0.038461538461538464	0.038461538461538464	0.038461538461538464	0.038461538461538464	0.038461538461538464	0.038461538461538464	0.038461538461538464	0.038461538461538464	0.038461538461538464	0.038461538461538464	0.038461538461538464	0.038461538461538464	0.038461538461538464	0.038461538461538464	0.038461538461538464	0.038461538461538464	0.11538461538461539	0.11538461538461539	0.11538461538461539	0.11538461538461539	0.11538461538461539	0.11538461538461539	0.11538461538461539	0.11538461538461539	0.11538461538461539	0.23202551217626596	0.2362775415539235	0.24052957093158092	0.24478160030923846	0.249033629686896	0.2532856590645535	0.2575376884422111
61	61	0.0	0.0	0.0	0.0	0.0	0.0	0.0	0.0	0.0	0.0	0.021052631578947368	0.021052631578947368	0.021052631578947368	0.021052631578947368	0.031578947368421054	0.031578947368421054	0.031578947368421054	0.031578947368421054	0.031578947368421054	0.031578947368421054	0.031578947368421054	0.031578947368421054	0.031578947368421054	0.031578947368421054	0.08421052631578947	0.08421052631578947	0.08421052631578947	0.08421052631578947	0.09473684210526316	0.09473684210526316	0.09473684210526316	0.09473684210526316	0.09473684210526316	0.15789473684210525	0.15789473684210525	0.15789473684210525	0.15789473684210525	0.15789473684210525	0.15789473684210525	0.15789473684210525	0.15789473684210525	0.15789473684210525	0.21131975667812747	0.21359428722560164	0.21586881777307587	0.2181433483205501	0.22041787886802433	0.22269240941549856
62	62	0.0	0.0	0.007246376811594203	0.007246376811594203	0.014492753623188406	0.021799820357827782	0.0242274172796349	0.026655014201442014	0.021836234311654868	0.024263831233461982	0.026691428155269096	0.036231884057971016	0.036231884057971016	0.036231884057971016	0.057971014492753624	0.057971014492753624	0.057971014492753624	0.06521739130434782	0.07311921928482988	0.07280970067729953	0.07645109606001019	0.08695652173913043	0.08695652173913043	0.08695652173913043	0.09420289855072464	0.09420289855072464	0.09420289855072464	0.09420289855072464	0.09420289855072464	0.09420289855072464	0.09420289855072464	0.09420289855072464	0.11594202898550725	0.11594202898550725	0.11594202898550725	0.152428810720268	0.15388536887335227	0.15534192702643654	0.15679848517952077	0.15825504333260504	0.15363047119656248	0.16666666666666666	0.17391304347826086	0.17391304347826086	0.18115942028985507	0.2028985507246377	0.21181996941227876	0.2105727914937004
63	63	0.0	0.0	0.0013736263736263737	0.004120879120879121	0.013736263736263736	0.019230769230769232	0.020604395604395604	0.02414890385995924	0.034340659340659344	0.045619581423601466	0.050824175824175824	0.06164062068584688	0.06246663721538094	0.0673076923076923	0.0673076923076923	0.07005494505494506	0.07619829918824896	0.07967032967032966	0.09497349384284054	0.0989010989010989	0.11401098901098901	0.11813186813186813	0.12637362637362637	0.13104671710199345	0.13598901098901098	0.14148351648351648	0.14285714285714285	0.14509853032825035	0.14606095627272941	0.14454829090507476	0.14853801976917552	0.15384615384615385	0.1565934065934066	0.16996728146225623	0.1717032967032967	0.1771978021978022	0.1929737975592247	0.20192307692307693	0.20741758241758243	0.2087912087912088	0.21978021978021978	0.23072781489866914	0.24587912087912087	0.2530544204539179	0.25686813186813184	0.25686813186813184	0.2664835164835165	0.2694654591639516
64	64	0.011111111111111112	0.011111111111111112	0.011111111111111112	0.011111111111111112	0.011111111111111112	0.06666666666666667	0.06666666666666667	0.06666666666666667	0.06666666666666667	0.07777777777777778	0.07777777777777778	0.07777777777777778	0.07777777777777778	0.07777777777777778	0.07777777777777778	0.07777777777777778	0.07777777777777778	0.1111111111111111	0.1111111111111111	0.1111111111111111	0.1111111111111111	0.1111111111111111	0.1111111111111111	0.1111111111111111	0.1111111111111111	0.1111111111111111	0.1111111111111111	0.14444444444444443	0.14444444444444443	0.1563465475525777	0.1572678205844035	0.1581890936162293	0.15911036664805508	0.16003163967988088	0.16095291271170667	0.16187418574353246	0.16279545877535828	0.16371673180718407	0.16463800483900984	0.16555927787083563	0.16648055090266145	0.15996649916247907	0.16549413735343385	0.2	0.2	0.24444444444444444	0.24444444444444444	0.25555555555555554
65	65	0.001736111111111111	0.017361111111111112	0.017361111111111112	0.024305555555555556	0.024305555555555556	0.026626186487995532	0.034722222222222224	0.04861111111111111	0.062421482412060206	0.06477264796203236	0.06859383724176438	0.07291666666666667	0.07291666666666667	0.07465277777777778	0.08159722222222222	0.0920138888888889	0.11261166945840319	0.11747975991066456	0.12152777777777778	0.13020833333333334	0.13541666666666666	0.14345163316582915	0.14854655220547183	0.14842441373534324	0.16145833333333334	0.16145833333333334	0.17708333333333334	0.179892518146287	0.1791160664433277	0.2013888888888889	0.2152777777777778	0.2152777777777778	0.2152777777777778	0.2309027777777778	0.2309027777777778	0.23846663874930205	0.24305555555555555	0.2465277777777778	0.2621527777777778	0.2716185092127303	0.272037269681742	0.28125	0.2934027777777778	0.2986111111111111	0.2986111111111111	0.3055555555555556	0.3289712451144612	0.33302798715801235
66	66	0.03333333333333333	0.03333333333333333	0.03333333333333333	0.03333333333333333	0.03333333333333333	0.03333333333333333	0.03333333333333333	0.03333333333333333	0.03333333333333333	0.15	0.15	0.15	0.15	0.15	0.15	0.15	0.15	0.16666666666666666	0.16666666666666666	0.16666666666666666	0.16666666666666666	0.18333333333333332	0.18333333333333332	0.18333333333333332	0.18333333333333332	0.23358458961474038	0.23559463986599666	0.23760469011725294	0.2396147403685092	0.2416247906197655	0.24363484087102177	0.24564489112227805	0.24765494137353436	0.24966499162479058	0.2516750418760469	0.25368509212730317	0.25569514237855945	0.2577051926298157	0.259715242881072	0.2617252931323283	0.26373534338358456	0.26574539363484084	0.2376884422110553	0.2457286432160803	0.25376884422110546	0.26180904522613063	0.31666666666666665	0.31666666666666665
67	67	0.0	0.0	0.0	0.0	0.0	0.0	0.0	0.04918032786885246	0.04918032786885246	0.04918032786885246	0.04918032786885246	0.04918032786885246	0.06557377049180328	0.06557377049180328	0.06557377049180328	0.06557377049180328	0.08196721311475409	0.08196721311475409	0.09836065573770492	0.09836065573770492	0.09836065573770492	0.09836065573770492	0.09836065573770492	0.09836065573770492	0.09836065573770492	0.13114754098360656	0.13114754098360656	0.18378779141609694	0.1912019111953208	0.182222588351594	0.189636708130818	0.21311475409836064	0.21311475409836064	0.21311475409836064	0.21311475409836064	0.21311475409836064	0.21311475409836064	0.21311475409836064	0.21311475409836064	0.21311475409836064	0.21311475409836064	0.21311475409836064	0.21311475409836064	0.26229508196721313	0.26229508196721313	0.26229508196721313	0.26229508196721313	0.30138396902545517
68	68	0.0	0.0	0.0	0.0	0.0	0.0	0.0	0.0	0.0	0.0	0.0	0.0	0.0	0.0	0.0	0.0	0.038461538461538464	0.038461538461538464	0.038461538461538464	0.038461538461538464	0.038461538461538464	0.038461538461538464	0.038461538461538464	0.038461538461538464	0.038461538461538464	0.038461538461538464	0.038461538461538464	0.038461538461538464	0.038461538461538464	0.038461538461538464	0.038461538461538464	0.11538461538461539	0.11538461538461539	0.11538461538461539	0.11538461538461539	0.11538461538461539	0.11538461538461539	0.11538461538461539	0.11538461538461539	0.1959798994974874	0.20100502512562812	0.20603015075376885	0.21105527638190957	0.2160804020100502	0.2211055276381909	0.22613065326633164	0.1926942404329339	0.19771936606107463
69	69	0.007874015748031496	0.007874015748031496	0.007874015748031496	0.007874015748031496	0.007874015748031496	0.023622047244094488	0.031496062992125984	0.031496062992125984	0.07086614173228346	0.07086614173228346	0.07086614173228346	0.07874015748031496	0.08661417322834646	0.08661417322834646	0.08661417322834646	0.11023622047244094	0.11023622047244094	0.11023622047244094	0.12907054959838557	0.12630079531515845	0.1290111977208879	0.13172160012661735	0.14960629921259844	0.14960629921259844	0.15748031496062992	0.15748031496062992	0.15748031496062992	0.15748031496062992	0.15748031496062992	0.15748031496062992	0.1679262454002295	0.17063664780595894	0.16559173821865236	0.17101254303011112	0.18110236220472442	0.1889763779527559	0.1889763779527559	0.21817750168163658	0.22630870889882473	0.23443991611601306	0.22953349424286779	0.23800102876587664	0.24342183357733554	0.25196850393700787	0.2677165354330709	0.2677165354330709	0.2677165354330709	0.29133858267716534
70	70	0.03125	0.03125	0.03125	0.03125	0.03125	0.046875	0.046875	0.046875	0.109375	0.109375	0.109375	0.109375	0.109375	0.109375	0.109375	0.125	0.125	0.140625	0.140625	0.171875	0.171875	0.171875	0.21058417085427145	0.22157663316582904	0.23256909547738688	0.24356155778894473	0.25455402010050254	0.26554648241206036	0.27653894472361795	0.21254711055276373	0.2290358040201005	0.24552449748743724	0.262013190954774	0.2785018844221104	0.296875	0.296875	0.296875	0.296875	0.3125	0.3125	0.3125	0.3785332914572865	0.4049152010050253	0.36251570351758783	0.3713096733668341	0.38010364321608037	0.38889761306532666	0.3976915829145729
71	71	0.0	0.0	0.0	0.00558659217877095	0.00558659217877095	0.00558659217877095	0.00558659217877095	0.00558659217877095	0.0111731843575419	0.0111731843575419	0.0223463687150838	0.03868504533842399	0.0446927374301676	0.05027932960893855	0.061452513966480445	0.1005586592178771	0.1005586592178771	0.11173184357541899	0.12675107380477774	0.15707026753881118	0.134237294479848	0.15445009030253692	0.19553072625698323	0.19553072625698323	0.19553072625698323	0.19553072625698323	0.2011173184357542	0.2011173184357542	0.20670391061452514	0.22475506021728753	0.22980825917295974	0.22368827377109007	0.22874147272676232	0.23379467168243448	0.2681564245810056	0.2737430167597765	0.2849162011173184	0.29162572639734996	0.29361893265208716	0.30119873108559553	0.2978650234412285	0.2997599730496056	0.30165492265798266	0.30726256983240224	0.30726256983240224	0.31843575418994413	0.31843575418994413	0.329608938547486
72	72	0.0	0.0	0.0	0.0	0.0	0.0	0.0	0.0	0.0	0.0	0.006211180124223602	0.006211180124223602	0.006211180124223602	0.006211180124223602	0.024844720496894408	0.024844720496894408	0.024844720496894408	0.03764162427042052	0.049720652954211936	0.039233434252005345	0.04325977714660258	0.0472861200411998	0.051312462935797026	0.05533880583039417	0.08074534161490683	0.08074534161490683	0.08074534161490683	0.10559006211180125	0.11273760104872182	0.11676394394331906	0.12079028683791627	0.1165454602203565	0.14875620337713424	0.12909266831049648	0.13714535409969092	0.14519803988888538	0.15325072567807985	0.1613034114672743	0.17391304347826086	0.19254658385093168	0.19254658385093168	0.19875776397515527	0.22722307188114496	0.255407472143325	0.2401136115359403	0.2670807453416149	0.2670807453416149	0.2670807453416149
73	73	0.01804123711340206	0.01804123711340206	0.023195876288659795	0.023195876288659795	0.02577319587628866	0.02577319587628866	0.03978656167435114	0.03868569652385641	0.0401621509609905	0.05412371134020619	0.05412371134020619	0.05670103092783505	0.05670103092783505	0.059278350515463915	0.07226855929130185	0.07522146816557011	0.07817437703983837	0.08112728591410664	0.08180075635911499	0.09951820960472456	0.09190281303424337	0.11597938144329897	0.11597938144329897	0.11597938144329897	0.11597938144329897	0.1211340206185567	0.1211340206185567	0.13402061855670103	0.13979692275812042	0.1486556493809252	0.1420504584779568	0.15090918510076157	0.16752577319587628	0.16752577319587628	0.18298969072164947	0.19845360824742267	0.19845360824742267	0.20876288659793815	0.20876288659793815	0.20876288659793815	0.20876288659793815	0.23395327151220024	0.21413769880329503	0.24071387867170876	0.27835051546391754	0.27835051546391754	0.28350515463917525	0.28350515463917525
74	74	0.0	0.0	0.0	0.0	0.009708737864077669	0.009708737864077669	0.019417475728155338	0.019417475728155338	0.019417475728155338	0.02912621359223301	0.02912621359223301	0.05825242718446602	0.05825242718446602	0.05825242718446602	0.06796116504854369	0.06796116504854369	0.09054983656144804	0.09620920134653856	0.09215982826755129	0.10679611650485436	0.10679611650485436	0.10679611650485436	0.10679611650485436	0.10679611650485436	0.10679611650485436	0.10679611650485436	0.10679611650485436	0.10679611650485436	0.10679611650485436	0.10679611650485436	0.11650485436893204	0.11650485436893204	0.11650485436893204	0.11650485436893204	0.11650485436893204	0.1262135922330097	0.1262135922330097	0.1262135922330097	0.1553398058252427	0.1553398058252427	0.1553398058252427	0.1553398058252427	0.17475728155339806	0.1857344977313752	0.19705322730155622	0.18895448114358193	0.200273210713763	0.22330097087378642
75	75	0.0	0.0	0.0	0.0	0.0	0.0	0.0	0.0	0.020618556701030927	0.020618556701030927	0.020618556701030927	0.041237113402061855	0.041237113402061855	0.041237113402061855	0.041237113402061855	0.041237113402061855	0.05154639175257732	0.05154639175257732	0.05154639175257732	0.05154639175257732	0.05154639175257732	0.05154639175257732	0.05154639175257732	0.05154639175257732	0.05154639175257732	0.05154639175257732	0.05154639175257732	0.05154639175257732	0.05154639175257732	0.05154639175257732	0.05154639175257732	0.05154639175257732	0.10506138942133347	0.10705589804693569	0.10905040667253793	0.11104491529814017	0.11303942392374242	0.10635652489250377	0.11034554214370818	0.13402061855670103	0.13402061855670103	0.13402061855670103	0.1958762886597938	0.1958762886597938	0.1958762886597938	0.1958762886597938	0.1958762886597938	0.20618556701030927
76	76	0.045454545454545456	0.045454545454545456	0.045454545454545456	0.045454545454545456	0.045454545454545456	0.045454545454545456	0.045454545454545456	0.045454545454545456	0.045454545454545456	0.045454545454545456	0.045454545454545456	0.045454545454545456	0.045454545454545456	0.045454545454545456	0.045454545454545456	0.045454545454545456	0.045454545454545456	0.045454545454545456	0.045454545454545456	0.045454545454545456	0.045454545454545456	0.045454545454545456	0.045454545454545456	0.045454545454545456	0.045454545454545456	0.045454545454545456	0.045454545454545456	0.045454545454545456	0.13636363636363635	0.13636363636363635	0.13636363636363635	0.13636363636363635	0.13636363636363635	0.13636363636363635	0.13636363636363635	0.13636363636363635	0.13636363636363635	0.13636363636363635	0.13636363636363635	0.13636363636363635	0.13636363636363635	0.13636363636363635	0.13636363636363635	0.13636363636363635	0.13636363636363635	0.13636363636363635	0.13636363636363635	0.13636363636363635
77	77	0.01171875	0.01171875	0.01171875	0.01171875	0.01171875	0.06640625	0.06640625	0.09765625	0.09765625	0.1015625	0.1015625	0.1015625	0.1015625	0.10546875	0.10546875	0.12890625	0.12890625	0.12890625	0.1392509422110552	0.1465530778894472	0.13823021356783918	0.14553234924623118	0.15234375	0.15234375	0.16015625	0.16015625	0.1799034233668342	0.1926821608040202	0.17811714824120592	0.19089588567839189	0.2265625	0.2265625	0.2265625	0.234375	0.234375	0.25	0.25	0.2674112751256282	0.276538944723618	0.263927057160804	0.26849089195979897	0.273054726758794	0.27761856155778897	0.28515625	0.28515625	0.30078125	0.30078125	0.30078125
78	78	0.007575757575757576	0.007575757575757576	0.007575757575757576	0.007575757575757576	0.007575757575757576	0.015151515151515152	0.015151515151515152	0.015151515151515152	0.022727272727272728	0.022727272727272728	0.04678696512867367	0.0544959646718441	0.06220496421501453	0.06991396375818479	0.07762296330135522	0.047453174965737775	0.05516217450890821	0.06287117405207863	0.0705801735952489	0.07828917313841932	0.12121212121212122	0.12121212121212122	0.12121212121212122	0.12121212121212122	0.12121212121212122	0.12121212121212122	0.12121212121212122	0.12121212121212122	0.13636363636363635	0.13636363636363635	0.13636363636363635	0.13636363636363635	0.1590909090909091	0.1590909090909091	0.1590909090909091	0.1893939393939394	0.1893939393939394	0.1893939393939394	0.1893939393939394	0.1893939393939394	0.1893939393939394	0.1893939393939394	0.24314755596162635	0.24623115577889446	0.24931475559616262	0.24362342013095784	0.2451652200395919	0.246707019948226
79	79	0.0	0.0	0.0	0.013513513513513514	0.013513513513513514	0.013513513513513514	0.013513513513513514	0.013513513513513514	0.013513513513513514	0.013513513513513514	0.013513513513513514	0.02702702702702703	0.02702702702702703	0.04217031101453194	0.06308569876409063	0.08400108651364932	0.05086242020915395	0.07177780795871264	0.09269319570827086	0.10810810810810811	0.10810810810810811	0.10810810810810811	0.10810810810810811	0.10810810810810811	0.10810810810810811	0.10810810810810811	0.13513513513513514	0.13513513513513514	0.13513513513513514	0.13513513513513514	0.13513513513513514	0.13513513513513514	0.13513513513513514	0.13513513513513514	0.14864864864864866	0.14864864864864866	0.14864864864864866	0.14864864864864866	0.14864864864864866	0.14864864864864866	0.14864864864864866	0.14864864864864866	0.17574358277875873	0.19665897052831702	0.16284123319299193	0.17329892706777128	0.18375662094255063	0.19421431481732998
80	80	0.0136986301369863	0.0136986301369863	0.0136986301369863	0.0410958904109589	0.0410958904109589	0.0547945205479452	0.0547945205479452	0.12484798421330397	0.1270278332300773	0.12920768224685067	0.13138753126362404	0.1335673802803974	0.13574722929717079	0.12611000206512005	0.13264954911544016	0.2054794520547945	0.2054794520547945	0.2054794520547945	0.2054794520547945	0.2054794520547945	0.2054794520547945	0.2054794520547945	0.2054794520547945	0.2054794520547945	0.2328767123287671	0.2328767123287671	0.2328767123287671	0.2328767123287671	0.2328767123287671	0.2328767123287671	0.3021041279456644	0.30319405245405107	0.30428397696243775	0.30537390147082444	0.3064638259792111	0.3075537504875978	0.3086436749959845	0.3097335995043712	0.3108235240127578	0.3119134485211445	0.3130033730295312	0.31409329753791787	0.30274660976113454	0.31582570386177444	0.3151029118193708	0.31837268534453084	0.3216424588696909	0.32491223239485095
81	81	0.0	0.010067114093959731	0.020336582240059263	0.030201342281879196	0.03691275167785235	0.03691275167785235	0.03691275167785235	0.05751913932076493	0.062060863602126926	0.08053691275167785	0.08053691275167785	0.08053691275167785	0.09731543624161074	0.11599946038919401	0.13087248322147652	0.13758389261744966	0.15088867154564775	0.15103481613885988	0.15771812080536912	0.15771812080536912	0.1644295302013423	0.17723685541802975	0.1763571773858105	0.1912751677852349	0.19463087248322147	0.19463087248322147	0.21272469731206367	0.21414117567704297	0.2348993288590604	0.2348993288590604	0.23825503355704697	0.2510202016795387	0.25150079255337093	0.2550335570469799	0.28540352770564215	0.28616235540116686	0.2990877204816027	0.3093066001146674	0.3221476510067114	0.3288590604026846	0.33221476510067116	0.33557046979865773	0.33981990489359554	0.3411014805571481	0.348993288590604	0.3523489932885906	0.3523489932885906	0.3523489932885906
82	82	0.0	0.0	0.0	0.0	0.0	0.0	0.0	0.0	0.0	0.0	0.0	0.0	0.0	0.0	0.0	0.0	0.015873015873015872	0.015873015873015872	0.015873015873015872	0.015873015873015872	0.015873015873015872	0.06349206349206349	0.06349206349206349	0.06349206349206349	0.06349206349206349	0.06349206349206349	0.06349206349206349	0.09523809523809523	0.09523809523809523	0.09523809523809523	0.09523809523809523	0.09523809523809523	0.1111111111111111	0.1111111111111111	0.1111111111111111	0.1111111111111111	0.1111111111111111	0.12750259232671293	0.12901810640504105	0.13053362048336922	0.13204913456169737	0.1335646486400255	0.13508016271835369	0.1365956767966818	0.13811119087500995	0.13962670495333812	0.14114221903166627	0.1426577331099944
83	83	0.0	0.0	0.0	0.0	0.01639344262295082	0.02459016393442623	0.02459016393442623	0.02459016393442623	0.040983606557377046	0.040983606557377046	0.04918032786885246	0.05737704918032787	0.05737704918032787	0.06557377049180328	0.06557377049180328	0.08431501771150836	0.08693055441140128	0.0895460911112942	0.0859625998846692	0.09836065573770492	0.09836065573770492	0.09836065573770492	0.09836065573770492	0.09836065573770492	0.14754098360655737	0.14754098360655737	0.14754098360655737	0.1759205865392537	0.18638273333882516	0.17490457753247107	0.17839195979899497	0.18187934206551884	0.18536672433204274	0.20491803278688525	0.20491803278688525	0.20491803278688525	0.20491803278688525	0.21311475409836064	0.24796111706071333	0.2531921904604992	0.2502265425488096	0.25545761594859545	0.2606886893483813	0.25591070104621466	0.25852623774610756	0.2611417744460005	0.27049180327868855	0.27049180327868855
84	84	0.017391304347826087	0.017391304347826087	0.030434782608695653	0.030434782608695653	0.04782608695652174	0.08260869565217391	0.08695652173913043	0.10368145073192057	0.11569805549486552	0.10597552982302812	0.13478260869565217	0.13478260869565217	0.1391304347826087	0.14347826086956522	0.1565217391304348	0.16521739130434782	0.16521739130434782	0.18516495521083687	0.18608258684727977	0.19130434782608696	0.1956521739130435	0.1956521739130435	0.20434782608695654	0.20434782608695654	0.21304347826086956	0.21304347826086956	0.21739130434782608	0.24032117107275514	0.24753113393052212	0.24169761852741967	0.2565217391304348	0.26956521739130435	0.26956521739130435	0.29130434782608694	0.29130434782608694	0.29130434782608694	0.2956521739130435	0.308280533100284	0.3087393489185055	0.31354599082368356	0.3217391304347826	0.3217391304347826	0.34347826086956523	0.34782608695652173	0.34782608695652173	0.3521739130434783	0.3521739130434783	0.3521739130434783
85	85	0.01818181818181818	0.01818181818181818	0.01818181818181818	0.07272727272727272	0.07272727272727272	0.10909090909090909	0.10909090909090909	0.10909090909090909	0.10909090909090909	0.10909090909090909	0.10909090909090909	0.10909090909090909	0.12727272727272726	0.12727272727272726	0.12727272727272726	0.12727272727272726	0.12727272727272726	0.12727272727272726	0.12727272727272726	0.12727272727272726	0.12727272727272726	0.12727272727272726	0.16363636363636364	0.16363636363636364	0.2727272727272727	0.2727272727272727	0.2727272727272727	0.2727272727272727	0.2727272727272727	0.2727272727272727	0.2727272727272727	0.2727272727272727	0.2727272727272727	0.2727272727272727	0.2727272727272727	0.2727272727272727	0.2727272727272727	0.2727272727272727	0.2727272727272727	0.2727272727272727	0.2727272727272727	0.2727272727272727	0.2727272727272727	0.2727272727272727	0.2727272727272727	0.2727272727272727	0.34658139180752245	0.3491091822750114
86	86	0.07142857142857142	0.07142857142857142	0.07142857142857142	0.07142857142857142	0.07142857142857142	0.125	0.125	0.125	0.125	0.125	0.14285714285714285	0.14285714285714285	0.14285714285714285	0.14285714285714285	0.14285714285714285	0.23214285714285715	0.23214285714285715	0.23214285714285715	0.23214285714285715	0.23214285714285715	0.23214285714285715	0.23214285714285715	0.23214285714285715	0.23214285714285715	0.23214285714285715	0.35781586503948315	0.36319992821249103	0.36858399138549897	0.3739680545585068	0.37935211773151467	0.3847361809045226	0.39012024407753054	0.3955043072505384	0.40088837042354625	0.4062724335965542	0.3580850681981335	0.36346913137114145	0.36885319454414933	0.37423725771715716	0.3796213208901651	0.385005384063173	0.3903894472361809	0.39577351040918884	0.4011575735821966	0.40654163675520455	0.44642857142857145	0.44642857142857145	0.44642857142857145
87	87	0.0	0.0	0.0	0.020202020202020204	0.020202020202020204	0.08080808080808081	0.09090909090909091	0.09090909090909091	0.09090909090909091	0.09090909090909091	0.09090909090909091	0.09090909090909091	0.10101010101010101	0.10101010101010101	0.10101010101010101	0.1111111111111111	0.13380031470483744	0.1295365717476273	0.1717171717171717	0.1717171717171717	0.1717171717171717	0.1717171717171717	0.1717171717171717	0.18181818181818182	0.18181818181818182	0.18181818181818182	0.18181818181818182	0.18181818181818182	0.18181818181818182	0.18181818181818182	0.1919191919191919	0.20202020202020202	0.20202020202020202	0.20202020202020202	0.20202020202020202	0.20202020202020202	0.21212121212121213	0.21212121212121213	0.21212121212121213	0.22817792667038894	0.23420130957819396	0.240224692485999	0.26237246840261946	0.26577331099944107	0.32323232323232326	0.32323232323232326	0.32323232323232326	0.3333333333333333
[truncated: 152 more columns]
