# Supplementary material for: EEG decoders track memory dynamics
Source: Nat Commun. 2024 Apr 6;15:2981. doi: 10.1038/s41467-024-46926-0 (PMC10998865; doi:10.1038/s41467-024-46926-0)
Supplement: Supplementary file 3 — Source Data [file 41467_2024_46926_MOESM3_ESM.zip › fig6a.csv]

	subject	BC_serialpos_0	BC_serialpos_1	BC_serialpos_2	BC_serialpos_3	BC_serialpos_4	BC_serialpos_5	BC_serialpos_6	BC_serialpos_7	BC_serialpos_8	BC_serialpos_9	BC_serialpos_10	BC_serialpos_11	BC_serialpos_12	BC_serialpos_13	BC_serialpos_14	BC_serialpos_15	BC_serialpos_16	BC_serialpos_17	BC_serialpos_18	BC_serialpos_19	BC_serialpos_20	BC_serialpos_21	BC_serialpos_22	BC_serialpos_23	TC_serialpos_0	TC_serialpos_1	TC_serialpos_2	TC_serialpos_3	TC_serialpos_4	TC_serialpos_5	TC_serialpos_6	TC_serialpos_7	TC_serialpos_8	TC_serialpos_9	TC_serialpos_10	TC_serialpos_11	TC_serialpos_12	TC_serialpos_13	TC_serialpos_14	TC_serialpos_15	TC_serialpos_16	TC_serialpos_17	TC_serialpos_18	TC_serialpos_19	TC_serialpos_20	TC_serialpos_21	TC_serialpos_22	TC_serialpos_23
0	0		0.17085622710622714	0.046779684095860564	0.04490613553113553	0.1649200336700337	0.13547771672771672	0.04923941798941799	0.11126593314093314	0.10327276889776889	0.0757305194805195	0.11349206349206349	0.13649440836940838	0.08993055555555556	0.11280212842712843	0.09586940836940837	0.0629769536019536	0.09732142857142857	0.1384123977873978	0.05946198660014449	0.09215217652717651	0.0896833252531782	0.06151438578708399	0.15566254556529155	0.09801849615270836		0.6351058663558663	0.6863803475935827	0.21181954619454627	0.5856902356902357	0.5958842083842085	0.14785203222703222	0.5860840548340548	0.5781393375143374	0.1891970298220298	0.5793650793650794	0.5888673826173826	0.24699074074074076	0.5435110028860028	0.5685786435786436	0.17746038683538687	0.48553240740740744	0.5938717532467532	0.1658076382824835	0.5235254329004327	0.5041935631090043	0.2585939326710292	0.6124532149560754	0.7932205652179741
1	1		0.1623119458037936	0.09353847536055776	0.10739048878687457	0.0811835373870557	0.1006279463221851	0.08710577831611115	0.09034135553708343	0.05949522260306014	0.07256691644269044	0.09771019045883596	0.09909524707318823	0.12090123301907357	0.10298485627432995	0.09662158196407422	0.08667450200441686	0.09179809322514432	0.10653141344603856	0.08584333604356487	0.10463103735646305	0.09796509891324133	0.09749148005074947	0.1334908486081255	0.13677386496658941		0.4233495034660652	0.29338697947107556	0.2761957318725979	0.2745453472284136	0.22855407068751732	0.246138281867771	0.265026841339476	0.23033968816501796	0.2314835389283919	0.22266351693112527	0.21826024261686028	0.225855987407845	0.2023525474425242	0.24683992531805996	0.23028873896714452	0.22821371632323648	0.23013410014920152	0.21068327061163417	0.20060803561190554	0.23311344246425506	0.22460537456204768	0.29499000885228005	0.39920621335578765
2	2		0.14254584817076402	0.10619811188696637	0.10707911405473329	0.09284917474739457	0.056782755428266274	0.08546024516419252	0.08575621234773712	0.05201319202383444	0.073292266263435	0.10069912046014985	0.094645856594386	0.12338958412874819	0.11930549956865745	0.07158801166154106	0.1095281911071385	0.11408522373595904	0.056196077887254364	0.07772064357784171	0.07477158598482128	0.10113010520324761	0.06847793070219542	0.10392456700506236	0.11264944206120676		0.39438778493159976	0.2261391697827456	0.2102405381139901	0.2022154192771453	0.20803435220037383	0.17283141444325653	0.1650898354168478	0.17477308714247566	0.17299422731408023	0.17833149285355165	0.16162888377961906	0.1864503870599072	0.14543114658246237	0.14995107410935585	0.15488795135176714	0.1672417009733186	0.18481807938077288	0.2220666167695967	0.16411848296039475	0.20227852231044952	0.1915542650933518	0.18791142530500113	0.23981979009552537
3	3		0.13643530478379548	0.08275480879486298	0.09610834212227404	0.09406581711632021	0.09437198096737572	0.1165898225012002	0.08777729855999979	0.11165406993832756	0.10535497318585556	0.07879661260079217	0.0871676386479018	0.09696527332459996	0.05328839869281046	0.06909082543273719	0.11781045751633988	0.1006076115934862	0.12647174001179415	0.06947068526015894	0.10997028731645607	0.10056209252706931	0.14264804741904621	0.13283116879474902	0.13072744249214838		0.4158555181774996	0.31093964998280016	0.2415830142223331	0.193031368249054	0.22996673089552344	0.1862714688275834	0.23408198018298634	0.21330734387967865	0.22555999964088203	0.2275823614881277	0.23907698643089506	0.2710934438440243	0.22463208088208086	0.2472853175591179	0.21772101468792648	0.2541874006125167	0.2371283089259095	0.24707846064753955	0.24461968576229412	0.26423471716621866	0.32897121641632177	0.4276730506911639	0.481346189893984
4	4		0.10256234438219732	0.11953027049776276	0.0865497715004294	0.10279004424225012	0.08604812943048236	0.12392514892514893	0.08867964143699437	0.08330284231019525	0.07578407091274737	0.10062826427958006	0.10789942628177925	0.08262670064140652	0.09680920930920929	0.0532221250971251	0.08993090243090242	0.07364716234201528	0.10764303009368799	0.06373699400015188	0.10079297404665051	0.10367434512655099	0.09514234905101776	0.07721069600907061	0.14016934146578108		0.18449365857454095	0.14198215462727848	0.1404715593860331	0.10906057450175095	0.1063056088791383	0.12709466459466462	0.0914741100402865	0.08783320097658333	0.09548838280455928	0.09619657876236824	0.12739241627109274	0.09388949490052433	0.09867007992007991	0.09173079779697425	0.13458217640202932	0.10602364003099295	0.11913972358051306	0.12413137902688988	0.10049431437299085	0.12516560577222344	0.12361751362815605	0.1257660908492952	0.16371871538763952
5	5		0.11943080068080068	0.11619532088282088	0.11353611666111664	0.1382785039035039	0.0895657583157583	0.071507659007659	0.07964685777185777	0.07940867003367004	0.14734848484848484	0.11042418229918233	0.12460467772967772	0.09066257816257815	0.12554054741554743	0.06038105413105413	0.07238652551152551	0.07581469456469457	0.08821875972611269	0.10434044083424886	0.09955749588102529	0.07925170213773154	0.10882857932974033	0.07885959857709084	0.15341692961178255		0.4423883986383986	0.39041219197469196	0.2888028638028638	0.3801468207718208	0.37113661801161796	0.2710851648351648	0.3556420431420431	0.32648451085951086	0.20266654641654638	0.2974657287157287	0.3334941678691678	0.23238035113035116	0.31881451881451883	0.3282140313390314	0.23055578680578684	0.2904073935323935	0.276868032566562	0.21053308218555897	0.2982763832028537	0.31351448116153996	0.28391461103825655	0.379245676565723	0.43676056718336126
6	6		0.175454864006486	0.10320790428182065	0.11093730745749018	0.07849264007835989	0.09439485881049349	0.10458923619237087	0.11318879581747227	0.10042681472151284	0.10674238346935716	0.06039259534325323	0.0874280895904348	0.10903141996891996	0.08441664204531851	0.0741820101195101	0.07545024402125795	0.10012645127776708	0.07449790706369652	0.0865467031391954	0.09499421788508476	0.08573172183853299	0.07115404500756668	0.11115757200316023	0.10714206387581		0.3439203088459802	0.17608052189611786	0.1533983065052186	0.1827939734915354	0.1374544612450959	0.172181875500374	0.14777683509301157	0.14263634130603944	0.15256324808375896	0.11144920557169008	0.14009248835100227	0.1608274248899249	0.1738427830339595	0.15113858771947009	0.17043517967956823	0.15492724259171628	0.14846091408591408	0.14818038017051174	0.15693363743383096	0.1638731576086452	0.1865973222397371	0.20190110134963077	0.20044742409293492
7	7		0.17457506409712295	0.13040368196618196	0.13886634199134198	0.12795344751866491	0.1296132448705978	0.1270066738816739	0.1050760582010582	0.10895601982558503	0.0792207792207792	0.0746708152958153	0.08912037037037036	0.04333964646464646	0.07962962962962962	0.06200828157349897	0.07916666666666666	0.0909090909090909	0.07222222222222223	0.10565907522429263	0.06363636363636363	0.11011904761904762	0.02536231884057971	0.05462962962962963	0.04791666666666666		0.6144533468981997	0.4412904803529804	0.3728549228549229	0.3227162933684673	0.27527435799494626	0.28544372294372294	0.21484025234025236	0.29189409624192236	0.24253246753246757	0.21429022366522366	0.19894179894179895	0.3136153198653199	0.22627314814814817	0.2738095238095238	0.2590277777777778	0.24753787878787878	0.19583333333333333	0.3721532091097309	0.2878787878787879	0.22862103174603174	0.23226363008971707	0.26369047619047625	0.25234788359788357
8	8		0.22508267195767198	0.13199404761904762	0.10972222222222222	0.1277116402116402	0.18338293650793655	0.11894409937888199	0.0748792270531401	0.12298136645962732	0.05833333333333333	0.10548654244306417	0.07366071428571429	0.11014492753623188	0.16944444444444443	0.09206349206349206	0.09212962962962963	0.01984126984126984	0.08460648148148148	0.12847222222222224	0.0848343685300207	0.12495039682539681	0.10686177248677252	0.05004960317460317	0.1181727994227994		0.29072420634920637	0.2087797619047619	0.16874999999999998	0.0935515873015873	0.16081349206349208	0.1517943409247757	0.2221014492753623	0.11459627329192547	0.1761904761904762	0.13426501035196686	0.10421626984126985	0.09244306418219461	0.11006944444444444	0.16382275132275134	0.2490740740740741	0.10188492063492062	0.13287037037037036	0.16160714285714287	0.10643547273982056	0.12048611111111111	0.1748060966810967	0.20857383357383355	0.20781024531024528
9	9		0.12802879990379992	0.11893083768083768	0.21719322344322348	0.07613871635610765	0.07468944099378881	0.08437499999999999	0.043452380952380944	0.06041666666666665	0.04791666666666666	0.07593795093795094	0.04710144927536231	0.07206851119894597	0.13712121212121212	0.08674242424242423	0.07192460317460318	0.07270531400966183	0.04431216931216931	0.11128364389233955	0.03128306878306878	0.1414351851851852	0.10322420634920633	0.07777777777777777	0.09489087301587301		0.5793831168831168	0.2870809745809746	0.2237713675213675	0.29435817805383024	0.22056590752242924	0.27127976190476194	0.28998015873015875	0.30138888888888893	0.23551587301587307	0.1382034632034632	0.24099378881987582	0.20189942907334213	0.21601731601731602	0.2200757575757576	0.223015873015873	0.17077294685990338	0.214484126984127	0.15129399585921324	0.2343915343915344	0.32309854497354495	0.2888888888888889	0.19692460317460322	0.26919642857142856
10	10		0.15445723258223257	0.09597497409997412	0.13470383102736042	0.12067625661375662	0.12169913419913418	0.09868326118326119	0.10309193121693123	0.0992574555074555	0.12688642376142376	0.09212962962962962	0.12142857142857143	0.12357804232804236	0.08667328042328043	0.12286856661856661	0.08412698412698412	0.06373360938578329	0.09926346801346803	0.06323352573352574	0.08687319624819624	0.04283702408702409	0.08773298460798461	0.09196879509379512	0.08528739778739779		0.4199240574240573	0.25712562900062896	0.30607254265342493	0.14289021164021162	0.19719215969215964	0.20528950216450215	0.19577170514670517	0.21300770308123249	0.22215781903281898	0.1509755291005291	0.2037202380952381	0.13763227513227513	0.13809824434824433	0.17448893698893697	0.19290674603174604	0.15291580400276053	0.20045093795093796	0.2535156972656973	0.16421055796055795	0.1819593600843601	0.15620340307840305	0.28486501924001917	0.20045244107744106
11	11		0.10806777287040444	0.08540161750301069	0.07689101815940051	0.060695843508343506	0.08201503357753358	0.10148132436735378	0.09962554126157065	0.10367442495441721	0.07457691409897292	0.06619240644975938	0.09764176115279055	0.08997862571295234	0.10021476685079624	0.11244161772896293	0.084137060515737	0.07231776848166167	0.10926708937061101	0.08659492901462716	0.09423027003812608	0.08068269478641837	0.0625764122016141	0.10167139755955544	0.105781155237677		0.19706350706253958	0.14669990688276294	0.13108754331180805	0.15397414476361845	0.13427721515956811	0.12788469020086668	0.11822047097782391	0.12667361985279943	0.11684650793106675	0.1278922976533271	0.14295271041594573	0.14426343994842447	0.12665633318206848	0.13994613075979176	0.17672950687656572	0.13197674537651316	0.15201289186389808	0.1662516233336667	0.17506808171475352	0.19664230867265428	0.2214174946467735	0.30313788492421206	0.49677337557772344
12	12		0.1606744718811871	0.14151883134165408	0.16948543909650718	0.15362952231663532	0.15911926498710557	0.19661426946538504	0.1646255120650228	0.15627738435884722	0.14602692664805667	0.15117075362587037	0.1309193563789152	0.14048858812201792	0.12918972748820304	0.11883302645160736	0.12740741836136574	0.12655625839159124	0.1082414163780263	0.12447042157761973	0.15123197343592082	0.1423067551357025	0.13698673152040028	0.12352657447471686	0.11030960801181389		0.7469728310967038	0.673175594584095	0.648144608158153	0.6262896662519339	0.6740239529132718	0.6269646204325755	0.6618110251884984	0.6325578038232837	0.638870898265248	0.6049321843008325	0.5883771766947078	0.5851325566293933	0.6091396236065774	0.6111632994696832	0.6009304657330973	0.6092290155951147	0.6223802253746139	0.5628959002169142	0.5392051053235263	0.5033025454078087	0.5009832915550795	0.5697506315637121	0.651444212105977
13	13		0.1587754021577551	0.08609412943294521	0.11686889499389497	0.11757987382987384	0.11400358900358902	0.12969923594923596	0.07592742905242905	0.10171703296703295	0.11205449642949643	0.10424679487179485	0.1061335229098387	0.09023024976972349	0.09001924001924001	0.0711407227032227	0.06595210345210345	0.133590055097408	0.11641576016576018	0.09505444174561824	0.08321008107676063	0.1185795685795686	0.14064264607511515	0.11288335847159375	0.13266131156998032		0.6622178475119651	0.3378249309170362	0.36891586762910294	0.3361003001628002	0.4096811208943562	0.33513361638361633	0.4093825156325155	0.3029906436156436	0.32007217319717324	0.3280986374736375	0.2909461152882206	0.3811387868953658	0.3372092636895268	0.3228264790764791	0.30434126059126054	0.30559049474490646	0.28503996003995996	0.3448873838579721	0.2769089563400709	0.2755648456935222	0.31155273962936497	0.3763448187161423	0.4859194832443672
14	14		0.12660612334525378	0.09896480331262937	0.12102643733078515	0.12749433106575964	0.10068542568542568	0.0880050505050505	0.09235836627140974	0.057917611489040066	0.03178524374176548	0.10156840513983371	0.08954451345755693	0.02391304347826087	0.04770531400966184	0.0392512077294686	0.06396267873540601	0.08797446514837819	0.05348038205181062	0.08158929731819758	0.060575173618651876	0.12609564348694785	0.05767113321461147	0.13787227265488133	0.14553496020887327		0.30024781981303716	0.23783643892339548	0.1394011785316133	0.09996220710506425	0.14321789321789322	0.14040404040404042	0.11728935315891838	0.19314402528688243	0.11571930484973966	0.18516628873771732	0.10326086956521739	0.12660455486542443	0.1602343308865048	0.20676328502415459	0.22056605011150462	0.10966340422862161	0.13393114821686253	0.19212823266531703	0.21671263519089606	0.2030738585086411	0.2126295202382159	0.23187567263654216	0.3171916851264677
15	15		0.1626912460890789	0.12280087831558419	0.06543595293595293	0.10625337926034521	0.0873440897337956	0.07549562705812705	0.094943897878344	0.06370234476852123	0.08724249606602548	0.0767307617491441	0.06521939729660318	0.05583942792243876	0.08144535883506471	0.08639681647615084	0.0727830210366975	0.09147900280833716	0.08964999461322991	0.07815485848574083	0.06868848135295504	0.08102992459610107	0.06667149911635205	0.13110277683129848	0.07234180221796321		0.4310428082051534	0.22986847263646804	0.18556518032620975	0.14783020628608864	0.17321946844005667	0.11869938662701819	0.1362929587724311	0.09425909058262	0.1074201771812066	0.15275890027728264	0.133898641527318	0.188279161677962	0.16299976128246255	0.18413497067231588	0.11700137757123052	0.1270539516669548	0.1622073086227498	0.1898041500982677	0.15468917047864417	0.18857912240265176	0.19040120078723022	0.1549151801715656	0.2598802042542368
16	16		0.15498360428700989	0.15071213061247887	0.14300567155153068	0.10283569307369615	0.09843845292277954	0.1314387001887002	0.13264659496277142	0.10554238449459037	0.11085449136919727	0.11678180547665841	0.07024395131012777	0.1272879897879898	0.11649547688150629	0.10300249518999517	0.10217203480071128	0.09489330114330113	0.09885976292226291	0.07392214267214266	0.1111980611980612	0.05869249465418196	0.10218242405742406	0.1020821770821771	0.12276276963776965		0.4774705954949763	0.3395566633085983	0.3174644021054625	0.2548200896111113	0.2509740367132008	0.23182217088467091	0.20427810547295844	0.23752940958823313	0.2211498332821862	0.22656739026224318	0.2359041999667	0.21285353399323984	0.1808252681414446	0.20924532643282642	0.1773577287364052	0.19486485736485737	0.18243394337144336	0.23463527213527213	0.2018912324059383	0.23792189277870399	0.22032053594553594	0.23757382663632662	0.35731456043956045
17	17		0.12102821857078823	0.1115547754189395	0.07425057635003456	0.09740443326453385	0.09636289940566257	0.08468757710727524	0.09869325815659441	0.06976092309393393	0.10964245181060199	0.053607503607503604	0.10505736684626003	0.08063128141495014	0.09935029567382508	0.07593637536092779	0.09650732734614315	0.06783216103069045	0.05862926901529842	0.06957567895067895	0.08995054509760392	0.07067391350479586	0.062209659249132916	0.08118635308196487	0.1292145200717182		0.4878115055166139	0.2998036705225174	0.2657235727378916	0.19953119206215184	0.20548158286645132	0.19903502750832472	0.2418963430562822	0.21534463862733985	0.2715771878262203	0.19198368334881497	0.21337927333960616	0.20017809793835337	0.20073636194959724	0.16658090492388516	0.2025960607375081	0.23628188260541202	0.2188893656724539	0.21800363987863988	0.22822189026716888	0.21917241255476552	0.25819866050129214	0.271745176185545	0.3943874443052074
18	18		0.17655390948503247	0.13345411396881984	0.1726499030581848	0.13796886145473608	0.11272497568937197	0.14645893304465285	0.1476708909855195	0.12244890186066658	0.13427145412923272	0.11581342365494844	0.1325815642475859	0.13757826961193836	0.13229533680300945	0.12974034067784065	0.13998778998779002	0.12224516020471904	0.08433069231250345	0.11304614914812285	0.06625047746371275	0.11879359299541188	0.09783393671745065	0.09547393020206489	0.10370260460363435		0.6887921566821403	0.5941090424739806	0.5115964500397548	0.5025993059371543	0.5215686646801198	0.4536262126819402	0.47191933149266746	0.45759783517136454	0.4119508088016215	0.4406829564627552	0.4302651269224411	0.3779403318344882	0.41888538074599446	0.3507403476153475	0.35279812779812786	0.39151501752604695	0.33236851602273426	0.43029472355130244	0.39715131467259956	0.35699213031836874	0.3377459199440624	0.408086345020362	0.502148135257403
19	19		0.20814410173446554	0.138823880367998	0.10716203730909613	0.11011298750269338	0.09963114890069226	0.10420479234817469	0.129534694608224	0.11222693840244151	0.12164937459055107	0.08429955461205461	0.07693562224812227	0.07152333891884975	0.13042555032686612	0.08901862026862029	0.07108030858030859	0.08827399452399454	0.09199700082053024	0.13080868936132095	0.08797891922891922	0.11267824631795222	0.09603174603174602	0.05391940235690237	0.09928520553520553		0.5310629099715788	0.41219164822105997	0.328862613421437	0.3739827608393786	0.3406985705070071	0.36754620311605607	0.3307712644109703	0.25914760423758104	0.3217600210247269	0.3252862877862877	0.3596443181002004	0.28274697510378627	0.29344964246280036	0.29541361416361417	0.30276320901320897	0.29480635105635106	0.288323359646889	0.2753324161218898	0.2905551624301624	0.2466937746349511	0.31262025012025013	0.27070788008288005	0.4325433825433825
20	20		0.13451178451178453	0.03705090731944951	0.05980392156862744	0.1366820377689943	0.05267582658887005	0.10987103174603174	0.07896825396825397	0.06324404761904762	0.06695526695526696	0.038624338624338624	0.0527087646652864	0.03156565656565657	0.06597222222222222	0.05714285714285714	0.08488612836438923	0.05612648221343873	0.050505050505050504	0.02432712215320911	0.012422360248447204	0.061507936507936505	0.044543650793650795	0.06440145502645503	0.054910714285714285		0.4631899350649351	0.30731308333610124	0.3073601377309817	0.16713877909530087	0.2365590930808322	0.23015873015873015	0.23474025974025967	0.271031746031746	0.25721500721500723	0.21666666666666665	0.20659075224292617	0.16836219336219338	0.1486787518037518	0.3051638837353123	0.20719932241671374	0.2239506869941652	0.2058080808080808	0.18488612836438922	0.17204968944099377	0.2080431645649037	0.13621031746031748	0.12435515873015873	0.2532828282828283
21	21		0.11495385401635401	0.07390364265364265	0.061615410052910054	0.06865229677729678	0.08576388888888888	0.049305555555555554	0.04894179894179893	0.05108251633986927	0.07575757575757575	0.11642512077294685	0.10798611111111112	0.04866071428571428	0.15579710144927536	0.02028985507246377	0.07572463768115942	0.13181818181818183	0.1390692640692641	0.10300207039337474	0.08106060606060606	0.02826086956521739	0.06527777777777778	0.06659765355417528	0.07331349206349207		0.5482071747696747	0.3535421754171754	0.3600160834535835	0.32558471620971624	0.20019841269841274	0.2829861111111111	0.34322089947089945	0.3035539215686274	0.31883116883116885	0.1966183574879227	0.26493055555555556	0.15342261904761903	0.25966183574879226	0.23043478260869565	0.197463768115942	0.19772727272727272	0.21323953823953826	0.2833333333333333	0.3007575757575758	0.2369565217391304	0.28912037037037036	0.2914768806073154	0.23794642857142856
22	22		0.18113715633065483	0.12438691303822884	0.1379109656683186	0.13112430869783812	0.09972023823126763	0.10109757803256257	0.11148326074796662	0.1393857572166396	0.15228021229859465	0.10318061568061566	0.13119462577183166	0.15288723216354796	0.1128489292140608	0.16397729091227542	0.10226888354307084	0.09959041503159148	0.10411729474229474	0.11744271863757157	0.12090416893048472	0.1176394322195406	0.09767967210527613	0.11937848250272533	0.11509900547371943		0.6430376537090933	0.4932545157728982	0.5264087151954798	0.41152514424573244	0.44409597415112123	0.5194776274207389	0.44795208195943487	0.40024557414263295	0.41520640307405027	0.41413667351167355	0.40946696277578637	0.38212177220497656	0.4201575653878286	0.4370154777856016	0.45716528966819214	0.4252624146006499	0.40198100510600515	0.3877922662849133	0.3438259109311741	0.35136169586633986	0.39599898228015235	0.4474090095148617	0.670534293710781
23	23		0.1948524378671437	0.12796509046509047	0.12298372923372923	0.14507275132275135	0.12468584656084657	0.1450676638176638	0.06293290043290044	0.17473544973544972	0.11040013227513228	0.0808201058201058	0.10421626984126985	0.10831679894179892	0.09542944977727587	0.08412698412698412	0.11972853535353538	0.03179309116809117	0.09918623043623043	0.09066859066859066	0.07213897213897215	0.08554281366781367	0.1085599925673455	0.13237630425130426	0.14818272005772007		0.4562368799501153	0.3152941965441965	0.2517053548303548	0.24135852573352576	0.1842757936507937	0.2132033475783476	0.1733164983164983	0.19267526455026454	0.1881613756613757	0.1937334656084656	0.18244047619047624	0.1911044973544974	0.17433182759269716	0.19345238095238093	0.23708964646464648	0.2648466117216117	0.24994669682169687	0.24874939874939872	0.31632221944721944	0.2972915972915973	0.29253529354632296	0.31993486837236845	0.40761032948532944
24	24		0.18588066213125107	0.13148867976359896	0.10274583410225825	0.0971308468792989	0.09876523742139066	0.08669310565595395	0.09609324391638631	0.10769949005243123	0.10015317589330747	0.09416733167216913	0.07740522005227887	0.09558915743126271	0.13493966849713754	0.09732681534152123	0.0845246706266443	0.09083327054495784	0.10215003184236927	0.12709849704818746	0.10080676547394818	0.0517407683332606	0.10857784626650725	0.12885449018508646	0.14384497117662756		0.5073143420452109	0.3222467652055248	0.349402651835895	0.29605056894143583	0.3215357750622843	0.25295163964862105	0.27511637596293165	0.2289100095166272	0.24652448246198247	0.21993026860480416	0.2450425323587088	0.22109799922299922	0.22856567989114426	0.20776955547176137	0.27239813366458115	0.22460377563899234	0.20188909638406546	0.2320523717195544	0.22486700391112155	0.2258840393853938	0.272672613907134	0.2507887535898541	0.3522431870245338
25	25		0.1593133718133718	0.0750460187960188	0.09250760813260812	0.09742502867502867	0.07983844858844859	0.06731720757456051	0.088878367003367	0.10254085511438453	0.11330902893402894	0.06862073112073112	0.08633074101824102	0.08116270303770302	0.10633496065481361	0.10609099166084462	0.0869716041397543	0.0998597841428724	0.06811770405520404	0.08057666805731821	0.09699056050158994	0.11139658433098835	0.09671369616222558	0.09407382836175404	0.1439675636898934		0.19148929773929776	0.058838383838383836	0.1270057488807489	0.14997028434528434	0.11651369463869467	0.10667661586779235	0.07526755651755651	0.0782135280297045	0.10364149739149738	0.10968753468753467	0.12671477827727826	0.0954487063862064	0.09160449436184731	0.11998600868086162	0.09453197677365634	0.13365161186852365	0.15647940022940024	0.08658314634998071	0.1448326410932835	0.13303181005870632	0.13540664128899424	0.1304793847363507	0.16280390558157587
26	26		0.1542938542938543	0.13334986772486773	0.23299755799755803	0.11377314814814815	0.09877136752136752	0.12742003367003368	0.055797101449275355	0.06884057971014493	0.10745341614906831	0.1451388888888889	0.08863636363636364	0.07916666666666666	0.07430555555555556	0.024305555555555552	0.057291666666666664	0.07915313852813853	0.11855158730158728	0.07581018518518519	0.13309178743961353	0.07064891127391126	0.04808201058201059	0.11104523495827845	0.06720151828847482		0.4419986263736264	0.25933268120768116	0.28397435897435896	0.2638227513227513	0.2468839031339031	0.2611952861952862	0.24166666666666667	0.2122498274672188	0.22684610075914424	0.17638888888888893	0.15378787878787878	0.13303571428571428	0.2222222222222222	0.2076388888888889	0.1532738095238095	0.15278228715728712	0.13988095238095236	0.13718584656084656	0.1852657004830918	0.21703932641432644	0.20249368686868682	0.2760602923646402	0.2634434406173537
27	27		0.13183776886685253	0.081035508609038	0.07807947771183066	0.09048871199606494	0.07510539229289227	0.09974678099678098	0.09135257104007106	0.055536783477959935	0.08346040533540533	0.07316432886285829	0.06783956783956784	0.09386273448773448	0.06281461593961594	0.10568771506271506	0.04545454545454545	0.08352018352018352	0.12186991249491248	0.09120416620416621	0.10758908166996402	0.0820359039109039	0.10380762687747984	0.08776575323111702	0.09052246593848762		0.30369863545909276	0.18223865595189126	0.18168117625838218	0.14946324440809733	0.14654292466792465	0.16624891312391307	0.11835924492174492	0.1359409857571622	0.1546293983793984	0.1287015816427581	0.1722154003404003	0.11499969937469938	0.14102483164983168	0.07203976578976579	0.1451862373737374	0.14447092259592256	0.10776098901098902	0.12456455581455585	0.14027773016743608	0.12490449365449367	0.12875580982198628	0.158275244241769	0.24944180346657127
28	28		0.1342668174905017	0.05274906194023841	0.13235939559952717	0.12855448949198947	0.14397015022015022	0.10636142180259829	0.12303061521811522	0.10537911162911162	0.08541712916712917	0.09489411051911052	0.09241522366522364	0.0843538406038406	0.08216286028786028	0.09441738816738816	0.0959851491101491	0.10085874773374774	0.1275808682058682	0.06403920153920152	0.06271494708994708	0.08731962481962481	0.09495701058201057	0.11501519314019315	0.09254599567099565		0.40665177293466775	0.13962888622815092	0.22712340656419608	0.15666700197950198	0.17849546287046292	0.10605944980944981	0.11190973378473375	0.14428499740999737	0.12465601528101529	0.09425568644318644	0.13007906445406445	0.13053647741147742	0.10979622229622228	0.11052038239538238	0.14107593795093795	0.11250635938135939	0.09856601731601732	0.13047739297739297	0.06924603174603175	0.17410864598364595	0.08006253006253006	0.13438644688644688	0.15405393217893218
29	29		0.14108911473946303	0.09257424471240261	0.09620657120657121	0.11750898883251822	0.1381071406806701	0.10405782262399908	0.11386622636622638	0.1393197080697081	0.0608772167160325	0.08067094261947204	0.12716924279424283	0.11759305509305508	0.07237421143671144	0.11302985209235211	0.07243867243867244	0.06938721001221	0.0963598901098901	0.07485841704591704	0.07950036075036075	0.08098544973544973	0.08386335886335887	0.07493012162129808	0.09407820189070189		0.3753625359275514	0.2656619148395464	0.2155577061827062	0.19009587226498992	0.18457332087846798	0.2382598406495465	0.12651636557886556	0.19617488992488993	0.17549721842485003	0.15671623447358743	0.17505792818292817	0.1489577552077552	0.12020728114478113	0.1757830132830133	0.20123129185629188	0.21631447256447256	0.1361645299145299	0.13631721287971285	0.15793986106486105	0.17426127113627113	0.1987298581048581	0.17391587511072806	0.2286162911162911
30	30		0.18660692628378386	0.08294790363288815	0.09926032233017529	0.12301908671393963	0.09782123513741163	0.09230688293188294	0.10983877233877233	0.10999509749509749	0.09247141747141747	0.08001974876974877	0.08062319624819625	0.06626984126984127	0.10769531394531397	0.0786575692825693	0.10545426795426797	0.07374384874384875	0.07105128667628667	0.10354286916786916	0.07442279942279942	0.11030878843378844	0.07935501998001997	0.11494353599616758	0.10735298198533492		0.5053422583608342	0.3120922582319641	0.34412236388339323	0.27496166007195416	0.2106938948850714	0.29961149961149963	0.22966050153550152	0.22009263884263883	0.2165525446775447	0.27057109557109554	0.21827801827801827	0.21174832112332118	0.1657005032005032	0.19741797554297555	0.18461792836792834	0.24312597125097132	0.1915853822103822	0.22087842712842712	0.20296040764790765	0.1907480251230251	0.22387612387612385	0.2641656467314362	0.3281372834681658
31	31		0.2007771164021164	0.12795031055900621	0.10613425925925928	0.10341614906832299	0.09927536231884057	0.08472222222222221	0.07232574189095929	0.08322510822510822	0.15312499999999998	0.09461697722567287	0.08263888888888889	0.06845238095238095	0.10902777777777778	0.11076388888888888	0.05416666666666667	0.0686335403726708	0.04814814814814814	0.03859126984126984	0.10749158249158249	0.08050745550745551	0.05896464646464647	0.05926076238576238	0.061901640026640024		0.30076058201058203	0.14120082815734988	0.16284722222222223	0.11200828157349897	0.12101449275362318	0.09861111111111111	0.13488612836438924	0.03517316017316017	0.13799603174603173	0.03260869565217391	0.1329861111111111	0.12748015873015875	0.10289351851851852	0.06076388888888889	0.10843253968253967	0.10838509316770184	0.08125	0.10426587301587302	0.11399110149110152	0.0928255772005772	0.12662938912938912	0.15646697052947053	0.21396520146520148
32	32		0.1374862678171502	0.13277948902948905	0.0897561928811929	0.08638359189829777	0.1234370953120953	0.08691100566100567	0.09224987974987975	0.10587167462167463	0.11254289691789691	0.11437902375402374	0.13754139379139382	0.14155971343471344	0.09659526203643849	0.13597507816257817	0.16959024771524775	0.13924131424131425	0.15193677849927847	0.13435684685684687	0.173502886002886	0.08478824416324415	0.10854619917119918	0.11685091528841529	0.12451988371106015		0.4441681208225326	0.3791855135605135	0.3283775252525253	0.3254936376259906	0.3358396233396233	0.2921284733784734	0.39057614838864835	0.3413743663743663	0.27632575757575756	0.26286445036445033	0.3205453111703112	0.31763838013838	0.26854433012521245	0.256356721981722	0.26305257242757235	0.23542834480334476	0.3176136363636364	0.23841228216228216	0.23855970418470415	0.27349837662337656	0.3013824138824139	0.2936895858770859	0.4255821520527403
33	33		0.19821301132442437	0.1520601616337079	0.12113839406880193	0.1342498677030158	0.15364733190736016	0.15528098943851398	0.1646433370952569	0.14765336499461212	0.12028310860610801	0.13102044458952353	0.15158544888509382	0.1475605887418968	0.13431306568463322	0.1650893163567312	0.17538974319896208	0.1336084262613742	0.16320708391625574	0.13587733315825926	0.11751983491660771	0.13807116480297593	0.13965140824660946	0.13155521969860204	0.1224165545711598		0.740278398634377	0.6791189599525177	0.7296539907862511	0.666669408673716	0.6416551743955331	0.6365313513642695	0.5963804836215741	0.6180559844999877	0.6450119580602737	0.6387636486320697	0.5944356459396756	0.6038354044691118	0.589273104533402	0.582006496470506	0.5385137655978701	0.5736442743989184	0.5399561958724111	0.5758554123172511	0.5912291975708991	0.5295326523751447	0.5412367173590084	0.5456259324825502	0.6547550494096547
34	34		0.20073192971316042	0.10118672732353072	0.10316670397456001	0.08423433285628734	0.09903790632312305	0.10492981605597702	0.09415790410856202	0.12433174804498333	0.1081281259590083	0.05719760975178931	0.09597228411566645	0.11930922248259711	0.08014358666932196	0.06854523454271906	0.08677332335420572	0.06733579941300528	0.08104721055088701	0.10421451165936461	0.11676066988566987	0.09296045389795388	0.11479159117026766	0.07282277907277906	0.1599753834128834		0.5207988680995647	0.3927666567178951	0.400419426348219	0.3237924974314882	0.3247934362678944	0.29796830151416065	0.2804687667352141	0.2877670260023201	0.28311207447236864	0.2812654626218867	0.2533265445997644	0.24388179544913288	0.26569984345719644	0.28809153415384064	0.28250171669289315	0.2662907660150307	0.2787811283215695	0.2510620847017906	0.2537235334110334	0.2402834434084434	0.25799198758757586	0.24945586140439083	0.3140315702815702
35	35		0.14809918091168092	0.07691891441891441	0.04154761904761905	0.06825396825396826	0.04528769841269842	0.06752645502645503	0.13696145124716552	0.18869949494949492	0.0821256038647343	0.07323232323232323	0.10984848484848485	0.04503105590062111	0.028993691493691492	0.07016908212560387	0.05512422360248447	0.05922619047619048	0.05096352922439879	0.06701388888888889	0.04365079365079364	0.04660081204198851	0.06423611111111112	0.09570105820105819	0.1048599140510905		0.49605591168091173	0.2812257187257187	0.2329700854700855	0.2671176046176046	0.22711940836940844	0.26339285714285715	0.16878306878306878	0.12554112554112554	0.32348171152518984	0.22914862914862913	0.20811688311688314	0.26203416149068326	0.22119454619454618	0.12468944099378883	0.22484472049689447	0.27016143578643576	0.21624462494027713	0.19256253006253002	0.25591168091168087	0.265460805534335	0.1966683201058201	0.2513723544973545	0.36603196639961344
36	36		0.17527391420243754	0.13525528067420478	0.08851101312401621	0.16566391608477518	0.13355292475842012	0.06871874040991689	0.1559715260373155	0.12110668023496972	0.06375502471671202	0.14372598201448825	0.11922217216334863	0.04152790793657667	0.11116187966516915	0.13000053119538418	0.04314643260076697	0.1197881569175653	0.07343589825207472	0.05623660449028096	0.13417080228709485	0.10893383237133238	0.0794414921736903	0.12421502323785603	0.11088007244160496		0.6580624342865221	0.6168910815921264	0.27685733688539416	0.5622090798706509	0.4918678459555008	0.16395779340342034	0.5051603519531149	0.44327454343901723	0.14523685056773292	0.494199775435263	0.4237811310421604	0.15171204139857392	0.46951692922087646	0.44084593239005004	0.10858353808363903	0.5165479593611744	0.4377937966173262	0.1092054305773346	0.45103372665775915	0.42251011963183016	0.1252177718508988	0.4639667480853627	0.5004077406941184
37	37		0.15442333750526308	0.11420679751398054	0.1351747028556239	0.08525362236662547	0.07774254916766526	0.1022944313240366	0.07723044660447911	0.1020484519565402	0.10268814522394244	0.075800391057744	0.09480114452540926	0.11494345616830133	0.12183170000507464	0.07827770587542258	0.08742959271693791	0.08004760583127456	0.10407084065172302	0.12495548236163562	0.10236317152919322	0.09807303853840231	0.10092782174825521	0.11361538107861635	0.08659127393647516		0.37989799153082404	0.26208415688640985	0.21891510657958027	0.20399205538040677	0.20412237723576734	0.21313732008875194	0.18767961216200382	0.1552930326682262	0.18288384821376305	0.23727538693676467	0.2267978787280258	0.1787526537574912	0.18162014642277802	0.2561471512806652	0.24463927348021774	0.22467779951816327	0.18969020834829656	0.21966445147559702	0.18893244966677628	0.17031920196103634	0.2230645123495356	0.22316003032914797	0.21559286624108606
38	38		0.12431093355532209	0.08897995386965975	0.1056968804114702	0.10730308974794271	0.10268973086310547	0.11734662861791344	0.09195932743726863	0.08384716937832261	0.08420701281575893	0.15215867920492535	0.11676011968194629	0.11146293256393874	0.13150109515241096	0.10459429935532877	0.09794899910031489	0.09409232336863915	0.0859978665125724	0.13312024949021853	0.09668879398465312	0.07736431757813338	0.10893441962520911	0.13317464806435395	0.09350880600880601		0.693351122704838	0.4884323851816111	0.46522835520029787	0.4537343681645152	0.37666403549723987	0.4231518275684298	0.4552976061248121	0.45484892787524367	0.4635470274837534	0.3973610733092157	0.427715234971427	0.4158758241672329	0.38150132944540843	0.35069865599083866	0.35688883789212733	0.3789605074434796	0.38885618398486055	0.4006250811881617	0.39874657309351585	0.41683008057330806	0.4083417644805029	0.43218673687423687	0.5486293798793798
39	39		0.16850546970516012	0.10292894437147533	0.11082860136652707	0.1194749300979951	0.13321966256854026	0.1144597699986632	0.09264017572841103	0.10198185690155503	0.10019897543117356	0.10232619028574914	0.08076672102407396	0.10849063700747136	0.08770664928753164	0.10389101639101639	0.12566389560874855	0.12977413721899014	0.08194845785306311	0.07358230578044818	0.10513670357420359	0.09510986018338959	0.12538019238386883	0.1121799360769949	0.10973667536167538		0.583662429618312	0.37892295075925103	0.43928801139520957	0.40887603860707583	0.3729695191575997	0.39180814992540997	0.3824929223826283	0.345486504343896	0.354580021801384	0.3977113721260393	0.39857594783097877	0.28824301522637436	0.3795201326451327	0.3684686266390987	0.3400915193194605	0.3286123530608825	0.3764777194053511	0.3359822782423401	0.38204694610944606	0.3432680337092102	0.36552410348366227	0.31872235539514954	0.4391884735634735
40	40		0.15439738620369425	0.11983038389772134	0.10376926314426314	0.06922995985495986	0.11079996392496393	0.10401936026936028	0.10264550264550265	0.08060515873015872	0.06676587301587301	0.09887566137566138	0.08482142857142856	0.06669973544973544	0.07933201058201057	0.07936507936507936	0.05768849206349206	0.11626984126984126	0.1341765873015873	0.04063644688644689	0.10123903873903874	0.05514520202020202	0.055560064935064934	0.06511979306096953	0.08643481633032717		0.578105317777338	0.4109825277491687	0.4344961751211751	0.32753010878010874	0.4258763227513227	0.19471651034151036	0.3476521164021164	0.2632088975838976	0.3467261904761905	0.24945436507936505	0.2720283189033189	0.22574404761904762	0.29930555555555555	0.2054067460317461	0.31747685185185187	0.1599371693121693	0.2860675204425205	0.21353149165649168	0.22007853257853258	0.2609863516113516	0.2133748196248196	0.27455417676005905	0.42937875158753647
41	41		0.1898202506738312	0.0927678564549274	0.13726709960115363	0.11404342239288061	0.10093796358371843	0.12025987027690653	0.09689632066276804	0.11269122049404556	0.09769530399367861	0.09634189680145565	0.10310556817909759	0.11791811684903787	0.14762135886845637	0.11607029254571825	0.11744206909648085	0.10649805328114152	0.11684320724568402	0.10417514130749424	0.11802612896362896	0.13056510142907202	0.09765476217682101	0.12112616217202131	0.12410139811455602		0.5296234710397115	0.4680033127540362	0.43838966202045	0.36033738721432207	0.41262523103513643	0.37728642504352555	0.375225947047735	0.3677515397184515	0.37000745642386496	0.3566342562666092	0.31545958466914353	0.32334759842983524	0.2788150329704122	0.30449666540030323	0.2904124300264006	0.33290149393090573	0.31192857924669065	0.29873044643265234	0.28635531135531134	0.33688114717526485	0.3460539698591169	0.3564526181592745	0.41000499257078205
42	42		0.18866536142393422	0.15145794428882664	0.13086169542245393	0.18214285714285713	0.12273629148629146	0.02470238095238095	0.05833333333333333	0.06936177248677249	0.11532738095238095	0.11195436507936508	0.09593253968253966	0.04365079365079364	0.13938492063492064	0.07748015873015873	0.059771825396825386	0.09821428571428571	0.04345238095238096	0.12705176767676768	0.10388708513708511	0.10249669312169311	0.08700547138047138	0.10502136752136754	0.08037968975468976		0.6316259009706984	0.5315096872082167	0.5602248342186422	0.2547784391534392	0.16771284271284273	0.2633763227513228	0.238640873015873	0.19302248677248676	0.17380952380952377	0.21653439153439155	0.2242063492063492	0.24720719095719093	0.22804232804232805	0.2625	0.14449404761904763	0.13839285714285712	0.17151124338624338	0.25013227513227515	0.21448262385762387	0.259375	0.2613771645021645	0.266334706959707	0.29847455784955784
43	43		0.1554349454861805	0.10167842550902184	0.1250196704095698	0.12401370666657045	0.11718222008469686	0.10099664589796169	0.07764960733710734	0.1131285721359251	0.12128727753727753	0.14135124135124139	0.07802498427498426	0.12490958115958116	0.12799127955377956	0.10560249935249934	0.0996149955708779	0.08127272033522033	0.0932781339031339	0.06930182086432085	0.1011090182965183	0.0956371277143336	0.10287780871662451	0.10977095212292583	0.1114330454403984		0.5123274713665833	0.3880841302398712	0.38786877341927645	0.2748630647817954	0.20840166079620412	0.21881636273083638	0.24667051698301692	0.20284882260985201	0.18818606162356163	0.17800955852426445	0.1486481111481111	0.21809382746882744	0.14579592860842863	0.17060728623228624	0.17966625218463453	0.20654709873459867	0.2615866772116772	0.2095887908387908	0.22123883061383062	0.2230869926641986	0.22100442503403037	0.37901181617803137	0.4707972140876553
44	44		0.1987917488643108	0.14240308302808305	0.1398111148111148	0.13432331557331556	0.14019105894105896	0.09560185185185187	0.10841346153846154	0.05201719576719577	0.1268037518037518	0.12276785714285714	0.09272486772486772	0.05386904761904762	0.10703162578162577	0.0859126984126984	0.1242228835978836	0.1097135955831608	0.10104166666666668	0.11945334757834758	0.08015618640618642	0.09494348244348244	0.16640304140304138	0.1260146103896104	0.12054022366522367		0.625294831694793	0.5068592287342287	0.384872187997188	0.3672632922632923	0.3021032208532209	0.2900132275132276	0.2992928367928368	0.31984126984126987	0.3318226911976912	0.22266865079365075	0.2005787037037037	0.25097552910052917	0.2931923400673401	0.2448743386243386	0.2506283068783069	0.20919599723947552	0.27529761904761907	0.25155804843304846	0.276452713952714	0.2691120222370222	0.307416773041773	0.2931607744107744	0.3217517436267437
45	45		0.1361957605633151	0.11966630523615818	0.09687656505574462	0.10647755613409637	0.12041326531941858	0.10445957229045465	0.07933976587711107	0.1116751082308358	0.07950219786520096	0.085138357013357	0.08375447401182695	0.0926386113886114	0.0918447395469454	0.08992830086580088	0.08846986346986346	0.11992613867613867	0.11382687301804949	0.12251516865487455	0.09117053629921275	0.0852814667201277	0.07595744397214986	0.08079894642394643	0.10839435958921252		0.41046258526929713	0.300193664014291	0.22709887095045764	0.2644891717115014	0.18697518637050373	0.2530629399195576	0.18652477410217352	0.24380925858770286	0.20406939766459894	0.2337709743959744	0.1663320883909119	0.2014331154956155	0.19979724455827397	0.19070692039442036	0.18898185148185143	0.1721447533947534	0.19017903392903387	0.181323632794221	0.244556709630239	0.21078187020524483	0.2643184599986071	0.246513239440871	0.382406319171025
46	46		0.18144308346850754	0.1163845054005237	0.11158457805318923	0.10273547090749945	0.11995999714652966	0.0875893742144247	0.10126239716022996	0.10284322320409779	0.09799220327534199	0.12281844474181935	0.09787312020767902	0.11364549712556678	0.09832178718111378	0.07196448023653908	0.06730095186461287	0.08929025337694067	0.0865245980341804	0.08165260468375794	0.09752150494700802	0.11386421133905651	0.1147096007922246	0.09980460286187841	0.11928459844965261		0.4736387711476889	0.32212014892578394	0.3165791682748036	0.3297100845313508	0.2578400773060216	0.27700347723399277	0.2677413613075378	0.25219935347160577	0.20514826392236707	0.22290489295133262	0.21884024200200672	0.2662243485144027	0.22779140722252178	0.23586193558620025	0.21668348009776028	0.2516602440782596	0.23269139005316478	0.22405672135741794	0.22223706769952903	0.23482143913161715	0.26557222178835954	0.31040191927382327	0.3356120827773305
47	47		0.17095934645276753	0.11573193962899843	0.10235520449336237	0.13029594978608136	0.07164110560492139	0.129978541124052	0.16088792283287676	0.10615901323621911	0.09116763707998228	0.10963511140562222	0.09891656886142179	0.07663871216502795	0.08080814202137733	0.10279059856265739	0.11054111329846623	0.1268323112073112	0.10291287713404584	0.053165774856951335	0.07335060092413033	0.09049610520198757	0.06949196636696636	0.09087655264125853	0.09554902137622727		0.5035694994576575	0.3735558967176614	0.3526082226740121	0.3045283663704716	0.32181103103123226	0.3692691716250153	0.3531009896797687	0.3352199339331692	0.35404461218605965	0.38223593249715543	0.361707410236822	0.40669861327756074	0.30417250913574445	0.36364692973148854	0.29581389471095354	0.3224877218298271	0.32039106028560366	0.32808954729910617	0.364486745552922	0.3085067165949519	0.3866416569541569	0.32819741532976826	0.44132417487196896
48	48		0.1470162360787361	0.1555801837051837	0.09767917267917268	0.10063778813778813	0.08654447404447403	0.1250051880486663	0.14746376811594206	0.07851339481774264	0.07951539201539201	0.10934921559921558	0.09423851611351612	0.0985783892033892	0.15080660080660083	0.1328718734968735	0.09062500000000001	0.1039200382950383	0.10108683586944457	0.09437953794571442	0.11272940022940021	0.08538056782542075	0.05664370351870352	0.12357159774922932	0.12595737595737597		0.5488691863691865	0.3969921282421282	0.25640031265031266	0.39204476079476075	0.3497177590927591	0.21226285791503188	0.3435127674258108	0.299615843094104	0.23667027417027411	0.3848440910940911	0.3495914964664965	0.3083702177452177	0.24396922521922523	0.28022035834535836	0.17974664224664227	0.29738178488178485	0.32909916170785736	0.22646862260832853	0.2700008325008325	0.24635966226039754	0.25538373663373665	0.31605274294419033	0.3659724534724535
49	49		0.18754903021628017	0.14947861791817907	0.12486583464844336	0.10578401067531502	0.11882851448068839	0.1215533862272993	0.12909216387477257	0.11542117302986869	0.07486511073467596	0.07245363332319854	0.08753155057502884	0.07223090918743093	0.05815862881080272	0.10198567062377807	0.073765606374302	0.10262678143112927	0.06841588363327493	0.08732752754491883	0.10414223457701718	0.0940366396888136	0.15782782151068595	0.12014169405473757	0.14270988673162585		0.40641781977762587	0.23828656760747222	0.1693756123103949	0.16893263741089828	0.16800132234914844	0.15731146872451224	0.13342478777261385	0.17673003325177242	0.116999666999667	0.18683490422620858	0.17235542235542234	0.12687626383278558	0.18731280796498187	0.10507414580304608	0.1803500846979108	0.16472868918521094	0.16398842703190528	0.15681154594198074	0.1607191721322156	0.1512924273793839	0.15533523027129162	0.14396955701303527	0.2019435274870057
50	50		0.12554112554112554	0.10264857425183511	0.0921570921899028	0.10152317277603319	0.10129033516244951	0.09385170009454906	0.09585254225410202	0.0903682628975821	0.09844764153974679	0.08553578534481078	0.09229944974198911	0.09568726194113192	0.11401121089167932	0.08818151197214665	0.08376150280175047	0.0957870575130637	0.0844657071172248	0.11757911582311736	0.08111439225275204	0.0874969599575031	0.09216809178193619	0.11168865383219602	0.09433579316218298		0.48850304285086893	0.29697214771943037	0.30173486312561226	0.31095698732998506	0.2586900703321571	0.3062120356862667	0.2915095458386531	0.3180788109195785	0.28853668565839613	0.27342654421290513	0.32143435833409256	0.2958846329395865	0.29424446351522676	0.30062547281007035	0.29478399871685473	0.3159329850361197	0.2700630609295133	0.27659261747884045	0.31815176951151686	0.3096309570103149	0.2769081984578266	0.3633717477227707	0.4889094668443335
51	51		0.17898363708911894	0.1364317647782364	0.1635469492667635	0.1587858346046275	0.14434204802335607	0.1357621484266221	0.10962446691452112	0.13262375524372427	0.10839086703057292	0.11693547358214541	0.11670341504900329	0.10713545104992472	0.1102166887335231	0.13509672749707577	0.12225181777716608	0.12921230619082785	0.13801652119666824	0.13355649141736606	0.100488600058066	0.08365789303289302	0.10897755047813103	0.129033963041316	0.12291993137581374		0.6743171494986594	0.5166277021233104	0.5251519195888391	0.46446911514299466	0.47077479749209616	0.47027267019043334	0.4659922257251979	0.46478764219669794	0.4054586311020134	0.46136799861645056	0.44311554118539415	0.3580390738575723	0.42208773875763045	0.3778404517810477	0.4279733220425945	0.4266398315450173	0.4303377178377179	0.3548120789026361	0.4470894185435594	0.40781346240905064	0.40847201509933706	0.45016222543796075	0.5756181182651772
52	52		0.09507466754951273	0.09053927417898006	0.08121573415691062	0.11984577922077921	0.09386348605098604	0.10023980648980647	0.11112012987012987	0.060178397310750247	0.07882169913419915	0.10286118399929142	0.08907608595108596	0.10243587431087431	0.06435901452348822	0.09082125603864735	0.09734490046990046	0.09135702260702261	0.09610088985088987	0.1098477332852333	0.07173301235801235	0.09409832066082065	0.08263380138380139	0.10181212782315724	0.13546457197772985		0.19595293552336898	0.1483078944476003	0.1506957911369676	0.13696263227513228	0.16820829633329634	0.11866397491397492	0.12660834535834536	0.13928447641682937	0.19097239565989566	0.135982126711027	0.11637297887297887	0.13364540552040552	0.13947232713680083	0.17290294246815985	0.11864050301550301	0.12141504329004328	0.16042568542568544	0.12195541726791727	0.13936665186665184	0.09608649452399452	0.12761544011544013	0.1258372584659349	0.17480369898133055
53	53		0.15372066673617185	0.11640670192860092	0.09727819377418918	0.13503974904630275	0.1250934981198139	0.10895839338555381	0.1353686010150541	0.12832431595639968	0.1309016323124884	0.07500039788642729	0.08388750321316109	0.11990124052186578	0.10991184661808233	0.12712610617485096	0.11572584018236193	0.08610800312387841	0.11324866079501629	0.09621872335330572	0.09180914723677881	0.11708084853107738	0.06514615617876487	0.0998702977249888	0.08545805616239051		0.6407437988919766	0.5275751552605773	0.5038670211367581	0.46519275390969095	0.4534763390848917	0.4694324783188946	0.4327005136358683	0.4454639223883907	0.47400561550766823	0.4247256522072697	0.41632730999507306	0.39231907334276417	0.4489365259602675	0.35995328548288236	0.42018800191354533	0.40947771201275196	0.4063348513876008	0.39441778981252656	0.3952033651046809	0.40554794467122846	0.41104464677834235	0.4427232007092184	0.5744283558718543
54	54		0.14591861150974927	0.09937051646610469	0.0928762328143133	0.09355492575306816	0.08218166458298039	0.07392272079772079	0.11432313422445	0.11028646168932543	0.10708364670245475	0.11041942878243187	0.10798958219140108	0.1432977765698354	0.10257812040900276	0.08649511303826318	0.09465228399051928	0.10522955286887174	0.10683521432844188	0.08468389249639248	0.08665463739476897	0.09809891046346154	0.10463948371746361	0.09851274546030737	0.10961187218927154		0.3604671101816999	0.21230867784176607	0.21324851260996766	0.17338033483544316	0.17768611748874907	0.13926472832722833	0.1837945558340295	0.1464527922055012	0.14522855598706993	0.203212851103718	0.1623813020484847	0.19187782533370767	0.20299615621306796	0.20684649708450017	0.16686827265871382	0.21230067232389213	0.1686996441882278	0.1948625618662383	0.18523979979572083	0.19605335915804176	0.17365171646808644	0.2033956950413994	0.33201070211035383
55	55		0.11994039707855497	0.046812042124542125	0.03750751563251563	0.06183232276982278	0.08380681818181816	0.10028258778258779	0.0826794733044733	0.08647486772486772	0.07188540626040625	0.028240740740740736	0.053405044030044035	0.06937981000481001	0.13292887667887668	0.07643849206349206	0.09166666666666666	0.057426948051948055	0.0469505032005032	0.07455102767602767	0.06400462962962962	0.053394522144522144	0.09371883903133904	0.12558806933806935	0.12159436925303797		0.3924298593706488	0.26194106819106816	0.2021209114959115	0.2468762718762719	0.17132312132312136	0.19719516594516592	0.18848454785954785	0.21100936100936105	0.19205932955932958	0.24738756613756616	0.25892544955044955	0.2294166481666482	0.23317989880489876	0.15893007455507455	0.20354286916786915	0.17136468855218853	0.25680315055315056	0.21639702889702891	0.226916011619959	0.26381639194139195	0.2553857600732601	0.37067700817700816	0.4835637593329157
56	56		0.21701656149596651	0.13698282811828544	0.1221857647470112	0.09182923128356564	0.11838624338624336	0.055257936507936506	0.03697089947089947	0.10560515873015873	0.08134920634920635	0.05587121212121212	0.06967592592592592	0.0517361111111111	0.05456349206349206	0.10034506556245686	0.056036556036556044	0.058531746031746025	0.07099867724867724	0.0490079365079365	0.023695286195286196	0.07080176767676769	0.03859126984126984	0.08140181577681578	0.07343374218374218		0.561271438298755	0.5297254035751394	0.5551903164687522	0.5560206552563364	0.36015512265512273	0.3074765512265512	0.2265542328042328	0.1773809523809524	0.31185515873015873	0.20468073593073596	0.17318121693121694	0.19224537037037037	0.2226190476190476	0.16376811594202897	0.1571623977873978	0.12331349206349207	0.11903108465608465	0.14098875661375662	0.14059343434343435	0.1441017316017316	0.19424603174603172	0.1480324074074074	0.19634139009139007
57	57		0.12306195570998202	0.09202729674865899	0.11597095034595035	0.10945026514879458	0.09484530991883933	0.06898852781205722	0.09868699519434813	0.10167411474977263	0.05972673160173159	0.09336060181648416	0.07444950202303144	0.09125931938431937	0.07987197987197986	0.09638592097473675	0.04530704432020222	0.08743311087061086	0.09769508813626461	0.0781126383148442	0.0956392114722223	0.08626476579262958	0.11873954344445829	0.14682061055416318	0.11972961231378415		0.5034353956228956	0.3667731971331043	0.32377460502460503	0.3048754112173229	0.269705213087566	0.22015060103295395	0.23550114101584688	0.2575578965381597	0.24995829334064631	0.22707776292335113	0.24608515123220998	0.24844565157065154	0.22351826414326414	0.2256377333679965	0.2634958730353467	0.21578433140933143	0.22489654952890248	0.2612625119978061	0.26599034708554836	0.3362533838781904	0.39194558362031273	0.4335195627958786	0.5995781167075672
58	58		0.15506006464370645	0.09852228953617936	0.11417062152188007	0.1091626142032489	0.09938752761474527	0.10170729360160137	0.11748501403716605	0.0981486682821822	0.12651622667775583	0.14659461822290773	0.10952754174503404	0.10941550243988324	0.1388791430877344	0.10499637101804286	0.09349921753656272	0.09902382529607762	0.08357205170348762	0.12665161349371876	0.11146691250212921	0.10961743716741024	0.09697236816044867	0.09880021413559743	0.12138247441556264		0.6087198952229574	0.4264787398993297	0.39725616732195684	0.3833098721740363	0.3567277971407901	0.3580682202893301	0.3234018438929093	0.35080699887201433	0.3432162062569502	0.27819243682730527	0.32072989682316305	0.29953590477003783	0.3267226796251565	0.29794999676965617	0.3355715096378796	0.3403264976552515	0.3728471175993134	0.29868250639825716	0.315859227846457	0.31455364349932935	0.30004546841330887	0.38772240345466896	0.4835637537843422
59	59		0.11141100847466945	0.09693229224479223	0.10512103637103638	0.1413454600954601	0.12354393291893294	0.08991702741702741	0.1570034642644937	0.07267015392015391	0.0706053206053206	0.09318933381433382	0.11313975376475376	0.09389626577126577	0.0624737530987531	0.08375270562770563	0.08292182354682355	0.1209242724867725	0.09983615921115922	0.09483514171014172	0.06092715155215153	0.06185625716875717	0.09501778858396505	0.07853928478928479	0.07723711473711474		0.45674092777420955	0.29841934685684685	0.2947207884707885	0.20944252506752511	0.1948987355237355	0.16860569985569984	0.23075000639338875	0.22255441317941319	0.22666673604173607	0.18962993025493025	0.2028451872201872	0.22121743996743995	0.26522990897990895	0.24860058922558922	0.19899625837125837	0.22226280663780665	0.20131373256373256	0.22988666426166426	0.2504727910977911	0.35155770155770144	0.3516394587166645	0.38213707588707585	0.4459769397269397
60	60		0.16960965233024058	0.11199312383522914	0.10827923599305178	0.10293289907260494	0.0937311470206207	0.06379268879268878	0.07031531151596941	0.0977409743034743	0.11144900170635465	0.10629601879601878	0.10882051975801978	0.09298479298479297	0.10840444277944276	0.09372294372294372	0.10316893754393754	0.10120510276760275	0.09618203487688781	0.04627927559912854	0.07674212361712361	0.08944747382247382	0.12650539819657466	0.12180562493062493	0.12427113327848621		0.5123059946589358	0.3330616447392764	0.31804454360568907	0.3018690391852156	0.3057599685889159	0.3187569953194953	0.26261165126296704	0.288461365023865	0.2958326599870717	0.23501012876012875	0.19817237160987156	0.24099176286676285	0.2536889036889037	0.2335670695045695	0.2253265253265253	0.28238324175824175	0.22532789922495802	0.2780731863452452	0.2284376503126503	0.22403175528175526	0.27164627991833873	0.16935581779331776	0.2910864122261181
61	61		0.1753100519791133	0.13956626491924415	0.14950660812990868	0.11850607346468163	0.12048949633247656	0.1291464209875167	0.11038548598617248	0.12476940993228515	0.08988399595648215	0.13196752395837064	0.09993186413801568	0.1034022968401754	0.12656410048723954	0.1215104020730619	0.11465733474583924	0.12037465626609518	0.11930992087136925	0.06576201800323486	0.1254242835057884	0.11727495149915805	0.08240081528099402	0.12210229991545284	0.092104931303182		0.5250059091933913	0.38489554350655375	0.37041291593048226	0.31065049034661363	0.3330417029165179	0.33540033966571864	0.3638948802278322	0.34223894590027315	0.323240521985306	0.3590304813416941	0.3146980466774517	0.29350775512607524	0.3533433150508127	0.3032085455039419	0.3311125479940259	0.36117204164047617	0.31634919723491534	0.3415807865128096	0.31410462284907026	0.3247929175921415	0.3150725475020102	0.37272959852802656	0.5618857217091515
62	62		0.1440680660396049	0.09446154465819796	0.14177995493784964	0.12340055150325709	0.11272192330460602	0.1371213942202635	0.1023111307486728	0.10776257600117675	0.11133407814678005	0.09113271973405877	0.09655135960493345	0.11257830289559828	0.11702993930161114	0.13432609952540295	0.15651980315293007	0.086989090559137	0.10678202854955278	0.10527545895802894	0.10976998022760409	0.11865786722618903	0.10899264045065131	0.12709176286962667	0.11007891460677838		0.7087412429982511	0.5074679779020453	0.4709711463000937	0.4278574526340882	0.47829726550028745	0.42007208403089413	0.48208590627153014	0.42022667430228566	0.49109436617260677	0.4780187961648542	0.5050482033184953	0.44047279210322693	0.4551394338304167	0.43683775178066964	0.4063126330154195	0.40054002495469204	0.37758175723055754	0.37455059743199964	0.3828161973189063	0.427084578307194	0.4002887259369458	0.4455270402542075	0.5766863241176322
63	63		0.1126256593647898	0.06666666666666667	0.07246376811594202	0.06498015873015874	0.07569444444444444	0.041304347826086954	0.07601010101010101	0.03819444444444444	0.05965909090909091	0.07608695652173914	0.06041666666666667	0.07577639751552795	0.02898550724637681	0.05109126984126985	0.006493506493506493	0.06666666666666667	0.04662698412698412	0.008333333333333333	0.025446428571428575	0.06879960317460318	0.05487914862914863	0.06091269841269841	0.036707852332852335		0.2143588295762209	0.10024801587301589	0.12142857142857144	0.056944444444444436	0.03194444444444444	0.07474120082815734	0.10626803751803753	0.10813492063492064	0.19614898989898988	0.15688405797101448	0.03819444444444444	0.05010351966873706	0.05797101449275362	0.13389550264550265	0.03463203463203463	0.05347222222222222	0.1295138888888889	0.1799603174603175	0.057898351648351644	0.0984126984126984	0.07035984848484848	0.11878607503607504	0.16824194324194322
64	64		0.18214476495726495	0.0696072446072446	0.10198250823250825	0.07569340381840381	0.09108888796388796	0.0897126022126022	0.08280723905723908	0.11589405964405963	0.10715939153439152	0.08945556758056757	0.09132395382395382	0.12387566137566138	0.08966901154401152	0.053240740740740734	0.029265873015873013	0.059523809523809514	0.048263888888888884	0.0807569745069745	0.036079545454545454	0.06648779461279461	0.11463293650793649	0.0810213683375448	0.06388888888888888		0.4858338420838421	0.3458334489584489	0.2632437007437008	0.27371228308728307	0.17083668646168648	0.19496891996891993	0.2638949013949014	0.2625631313131313	0.19790013227513228	0.2703823953823954	0.20891955266955267	0.13092532467532467	0.2655423280423281	0.18736922799422798	0.16044973544973543	0.13077200577200576	0.18549933862433862	0.14062950937950938	0.1694519600769601	0.22304281366781367	0.19275793650793652	0.18304442017677314	0.2898974867724868
65	65		0.12373066748066751	0.09578268953268952	0.1280397842897843	0.10028108465608467	0.06860014985014984	0.0861441798941799	0.0449074074074074	0.06095975783475782	0.07835648148148147	0.04669312169312168	0.08221500721500721	0.0628517316017316	0.060731538992408574	0.08916939541939543	0.0408528971028971	0.06820887445887445	0.061326058201058194	0.043119149369149366	0.02891865079365079	0.06278935185185185	0.09213413900913901	0.07822241415991414	0.09689573090308384		0.3914984321234321	0.1830630018130018	0.18970531783031783	0.14422348484848482	0.2087575618825618	0.1476385882635883	0.12349282661782662	0.17161091223591227	0.11160714285714286	0.1355489417989418	0.1963744588744588	0.16769330206830205	0.1918391994478951	0.13317145817145817	0.13555981055981056	0.12633026695526695	0.14904100529100528	0.15004856254856255	0.17647156084656082	0.14836234367484366	0.13378219003219005	0.18127092814592813	0.24300704401807338
66	66		0.1709417541824747	0.14606052254562318	0.10218567176287763	0.13634357701695163	0.12980537980537982	0.08635169637007871	0.09497252296207404	0.07627495053965642	0.11540883204486146	0.15715027236408813	0.09829168992771932	0.116422292984793	0.1014566171058044	0.06919553757789053	0.0943739879401644	0.10785259130847365	0.09940822385675324	0.09881656835023706	0.09755608974358974	0.12681945032951225	0.11331885098332466	0.09957824700955505	0.10181527833907865		0.5469927460870891	0.36525082674463477	0.31298716942099297	0.3143646586758042	0.2617369558546029	0.2834734996112705	0.2654316567290638	0.2853406390364595	0.2574945581379405	0.2598367580275475	0.24403114586938113	0.22854067229067232	0.24649554020684047	0.2853668186388775	0.2981193030825383	0.27143876004170125	0.28397347138155965	0.32372989569197	0.28191489005633746	0.2764532808021585	0.25703248992722677	0.2990590157821195	0.335244064143058
67	67		0.15224048234203794	0.12425594824565955	0.10084438489674726	0.1348757806558318	0.11347158360551818	0.11302968131612633	0.12021092363163975	0.12361382578773884	0.1488991081382386	0.12072613376961201	0.09173616238833629	0.15505991592948118	0.11779633410068192	0.1239745761484892	0.12341269841269842	0.14561923583662714	0.09696499153020893	0.11942610529567048	0.11801712779973651	0.11525346634042286	0.10101794340924775	0.17483374113808897	0.16506211180124225		0.5221674711967601	0.3796647817517119	0.3053459756094701	0.3379840818459744	0.3328024895715702	0.2804508151694852	0.2935686258895977	0.27875506136375705	0.22397596364987668	0.29037846211759255	0.28530949726601895	0.2434327749545141	0.22673087781783433	0.2701955049781137	0.2514068057546318	0.23383681535855455	0.2289211995733735	0.252328589285111	0.27136896919505615	0.2559727711901625	0.2920509442248573	0.28147625321538366	0.3138198757763975
68	68		0.18422135104604143	0.14216129730835614	0.15929834054834055	0.10712019462019463	0.09448352573352574	0.08563057313057314	0.08702200577200576	0.0914532227032227	0.1527612433862434	0.0736950247819813	0.07118055555555555	0.0767361111111111	0.08592132505175984	0.09077380952380952	0.15012234142668926	0.07810846560846561	0.07410714285714286	0.06312830687830688	0.10211640211640212	0.0827991452991453	0.10259589947089948	0.05777266714766715	0.06217249185999185		0.5906457813772056	0.4138986626118979	0.39437160062160054	0.3324327293077294	0.35750210437710433	0.21048072298072296	0.24452700077700076	0.3030318061568062	0.1542824074074074	0.2719885187276491	0.17346230158730158	0.19236111111111112	0.25672877846790887	0.17581018518518518	0.24570863918690006	0.13796296296296298	0.23323412698412696	0.19165013227513228	0.21803902116402116	0.17390109890109887	0.1898193241943242	0.299132696007696	0.33222813066563067
69	69		0.12944436621033403	0.10315181570397618	0.09446392459163357	0.10540277880157911	0.09016166188186313	0.105242935491581	0.10168423176840356	0.10399267807356043	0.12900843351694743	0.1050145769621389	0.08305122487591529	0.06832510562193225	0.0713916972189031	0.08683870577736676	0.08787487362855011	0.07765031809149454	0.08936815481416875	0.10295104863603315	0.09141805846590306	0.11676956972778248	0.10344096924684824	0.1561560171620829	0.13645709492748967		0.4612389857653352	0.34428122127488625	0.31502428224080703	0.29164931126521676	0.3010479277845764	0.2858954214072248	0.2347895477200818	0.2837558411087822	0.2984875918070578	0.2940905632178852	0.2957414491325095	0.2753186955731461	0.3074640297066768	0.28201309121878004	0.3205516569487158	0.30736255846549965	0.3007868240792002	0.32145775191440823	0.31859923752612035	0.3237978258676283	0.3657715000253532	0.42256240328112377	0.5331931926504294
70	70		0.10417117604617605	0.06226851851851852	0.09347041847041848	0.10524440836940836	0.08280632411067193	0.07053872053872054	0.07077294685990339	0.17886904761904762	0.027083333333333334	0.06811594202898551	0.046875	0.06967592592592592	0.08208844295800817	0.08813131313131313	0.08333333333333333	0.04662698412698412	0.0605072463768116	0.060333994708994705	0.07624007936507937	0.08364898989898989	0.10137536075036076	0.06906415343915344	0.06780753968253968		0.43695887445887455	0.22782738095238098	0.2340984247234247	0.3034917628667629	0.12691825083129432	0.17187650312650316	0.20914423740510696	0.18065476190476193	0.1517857142857143	0.23312629399585919	0.23819444444444446	0.0994212962962963	0.20037160906726123	0.17207491582491583	0.15421626984126985	0.16825396825396824	0.14220151828847483	0.18786375661375662	0.19006283068783067	0.23050745550745555	0.1673791486291486	0.23015873015873012	0.3192460317460318
71	71		0.13452637368078543	0.14322765655969988	0.17055137611929408	0.13559133361764938	0.1218306643906489	0.0966473654699274	0.135032397046127	0.12744458389838823	0.10728537028846624	0.08948724206077147	0.13389786541960458	0.10257023873334034	0.06244314645049939	0.1409433498106267	0.06061333890281259	0.07352420306965761	0.07517192774545715	0.1251658064158064	0.13041819291819293	0.0912560757955495	0.06580092522429984	0.10058660272476062	0.08341346153846153		0.6316952349121466	0.45436187998591254	0.44701184035549363	0.42891454305927984	0.48674891714752394	0.49544198366276543	0.43999683573482207	0.3582805203049768	0.5155179697883965	0.4051450115788351	0.4024830242221547	0.4515670158718288	0.3711024133818252	0.37822551526784937	0.36246411665819567	0.2866423980060344	0.3071028032425091	0.28883153883153884	0.2921178358678359	0.357953433949951	0.38687728429407997	0.2552504391320181	0.3913523976023976
72	72		0.12277828022797066	0.09074343412578706	0.08240601543136372	0.11666346907736226	0.08308615225217392	0.0897681471936503	0.07251502152817942	0.07805859037476685	0.08438866076733724	0.07628207168648345	0.08464659659512601	0.07460078048313341	0.10157273282273283	0.09568748245218833	0.10976702015304958	0.07291217769158946	0.08267297449282743	0.06844145437895438	0.06273209361444655	0.07655232498982499	0.06852096185977764	0.0893335694806283	0.11338127333193125		0.3185202196038109	0.15451329035887862	0.13224436901391237	0.1567211109538896	0.14101092674525337	0.1263724055084349	0.14777174561907533	0.12643203406071052	0.14066193542296482	0.14727448817522348	0.12598712561947856	0.14866546511767095	0.17602831196581195	0.1300911914882503	0.12488621808474748	0.12349436715245542	0.1714289965209083	0.13464695027195026	0.15499856556841854	0.13458468614718613	0.12819055568184826	0.14929007539301659	0.21811220577667947
73	73		0.16688253875753878	0.10731421356421356	0.10053696303696304	0.12485119047619048	0.08102541521659168	0.11217231842231841	0.11298250360750363	0.1261453823953824	0.1354362073112073	0.07392676767676767	0.10170431420431421	0.10353234728234728	0.15464662652162653	0.10409798534798535	0.07101162726162726	0.09920935545935546	0.11152597402597403	0.07918470418470418	0.07846459096459096	0.09701727670477671	0.0956122581122581	0.13231351981351983	0.10519607707107707		0.2846359658859659	0.19597613035113037	0.22241762866762863	0.2006403318903319	0.20193381645587527	0.22979647667147665	0.2102002164502165	0.1650868807118807	0.18564063251563254	0.19112554112554112	0.22175209050209052	0.20781475468975472	0.16765456765456765	0.2339159682909683	0.19310041810041811	0.1856165824915825	0.19170274170274174	0.20900372775372775	0.18892473267473267	0.1903157606282606	0.16200211825211827	0.21844995282495275	0.23776027213527215
74	74		0.14699954658394554	0.12439855718308405	0.1323407573336063	0.09253445056000918	0.08387148094797171	0.10743008501160674	0.11214732654150815	0.12370823529774094	0.1472259217745656	0.12232643467668373	0.10605980938503824	0.11651068567754864	0.13890010049402296	0.1267338556275913	0.11921680221796321	0.12437776505113964	0.12021610080883703	0.0991819046343545	0.11466525275500238	0.13566792845527362	0.10566023678278018	0.1338033669690016	0.12436439692631644		0.6887476797203459	0.5213996045278013	0.5557704958673713	0.5717948033598693	0.5421453356883766	0.5477973161157305	0.5113807474021669	0.47977961468841807	0.48107831318559535	0.499859731777722	0.5091508050175099	0.47050238869629096	0.4625315716798419	0.4529029765020056	0.46382725604861824	0.4665415044789793	0.4751459872920114	0.4846976224613692	0.48197308243074827	0.47248955303812107	0.49705066075266474	0.4742446715937429	0.6165593051670838
75	75		0.15517152221242608	0.12874007798921985	0.12023850020615229	0.12701018293039423	0.14088183169275845	0.12102016362936407	0.1263143180121828	0.09226016470430252	0.12972476636853572	0.10941159652417896	0.11085262239480503	0.13268298913132504	0.101286431970449	0.12743403300931236	0.09963291149499758	0.10073428576360495	0.11929425278883483	0.09801324614367252	0.07767824459968423	0.08987574620798305	0.09625093097128362	0.08773763252284923	0.09332247237626494		0.6449934742983943	0.5130284297975946	0.45722615774692094	0.43795792165189135	0.39240661938387905	0.36321567585533127	0.31901337461284124	0.37630203077752383	0.34977642738381903	0.33325345781787596	0.32697633052218966	0.32216112687765164	0.291364672837196	0.2955603636568857	0.2947448532650949	0.29270568586215034	0.26864839935176626	0.27661224371771714	0.339343170513037	0.30785588376048906	0.3236989127990609	0.3243890426165968	0.4209195413433029
76	76		0.14401877880685596	0.11265837222203319	0.13536646460408072	0.1159091872581659	0.10602845422408118	0.13642962358132635	0.1370924918090166	0.126103888192704	0.11380467371179444	0.11447251274553909	0.1006207040794889	0.1119601474090638	0.10576081984750714	0.11428226486276022	0.1297339037954363	0.11736712594394481	0.12242939432858163	0.10508936940825488	0.11381653369849964	0.10591556025960053	0.10506535451998332	0.1345218666280973	0.1124532890641637		0.6590420284448754	0.45927755183269886	0.4515500558021843	0.404712785005809	0.4404534123284121	0.43586131414595036	0.35112019616663587	0.41246202627781575	0.4534449364847972	0.40314218858626744	0.4139282733806727	0.386701223577191	0.405219299820693	0.44017185765444283	0.3444140783537068	0.4043722758651164	0.391844319108251	0.3856706365171923	0.35648450169541507	0.3977259978082346	0.4140663945384046	0.46317067596576117	0.6294549671533031
77	77		0.14000365962440267	0.12726550481968438	0.09014427408390258	0.10790032067605597	0.12376466126466125	0.10120643245643246	0.07900964775964775	0.06603882228882228	0.07981975132710425	0.10979250868956754	0.060293189245395125	0.10643580956080954	0.07251718189218188	0.11350397287897286	0.09989027176527177	0.053875407000406994	0.1252508656920422	0.11299730362230365	0.09056024993524993	0.07073308635808635	0.09536320161320161	0.06543832325082326	0.06487299125166772		0.3118218200358293	0.17108509073485853	0.1850320617348481	0.1304330269403799	0.13064528064528066	0.08442599067599067	0.10900049025049026	0.16534252784252787	0.12382316077169019	0.11263785914521209	0.11812120681605974	0.0898668461168461	0.11352836977836978	0.1024002617752618	0.1924637862137862	0.13455167517667518	0.10887777119394769	0.08142829392829391	0.10056159118659118	0.12223864098864097	0.1444197006697007	0.1303012381137381	0.1378256207300325
78	78		0.12226429347656131	0.10009404796556498	0.0807676452467979	0.06003684227852183	0.07551386164002262	0.07599174883424109	0.07196107609710552	0.06805298620797846	0.10184950086749622	0.06385426936897524	0.08370723435061671	0.10331175496616674	0.0931513636718745	0.08717239986106085	0.10687068403302924	0.08600339342889651	0.06809802648618439	0.09007379126864422	0.08822572945057465	0.07842773698036855	0.06681950719422115	0.09529542811276559	0.11336307329438133		0.1757247233688797	0.16604252784109597	0.13784939480398156	0.13629381794532727	0.1035848305246525	0.12116674676659196	0.11448648857536325	0.09525256233847566	0.11431333329553144	0.08856546503605328	0.10697474502621561	0.10059893720400688	0.08269079167879477	0.1209511472717742	0.10272193317375201	0.09795833896066093	0.13427080047145837	0.10002517566855801	0.14175138228930798	0.15814783699845616	0.19419374114740248	0.2217927493759537	0.22941618369733696
79	79		0.15774607337107335	0.11812319624819624	0.10988906926406923	0.08360239297739297	0.10745701058201058	0.05785383597883598	0.07366071428571429	0.11764219576719577	0.09225936100936101	0.15638227513227512	0.07200877825877826	0.11124488936988935	0.07406054593554594	0.07736742424242425	0.10742290117290117	0.0920138888888889	0.09591901154401154	0.0746377465127465	0.09419642857142857	0.12037037037037036	0.07609427609427609	0.06777447089947089	0.09912818662818662		0.21647507585007583	0.12791305916305917	0.10693241943241942	0.08239087301587301	0.10787037037037038	0.11883267195767198	0.09825036075036074	0.09062500000000001	0.13215684778184777	0.1532738095238095	0.04655032467532468	0.11010251322751323	0.16271945646945649	0.09426406926406926	0.13244093869093868	0.12417328042328041	0.11309523809523808	0.10715939153439152	0.16949404761904763	0.09710648148148149	0.1297077922077922	0.13708964646464647	0.27337211399711403
80	80		0.17400868109072443	0.09972319347319347	0.10243276263496849	0.09221230158730159	0.13395396814514463	0.08886726699226699	0.10011874699374697	0.07632622007622007	0.12621151996151994	0.08705102767602767	0.1350237317149082	0.09503864191364192	0.0715320910973085	0.09522306397306397	0.12316017316017315	0.08168290043290043	0.08019179894179894	0.09692760942760942	0.10109126984126986	0.05674603174603174	0.09026066526066527	0.07602607427975074	0.06697029822029822		0.49630084755858744	0.38864035270285274	0.35401217110775934	0.27859750203500205	0.3395710294607353	0.29421099733599737	0.3118190836940838	0.21897581585081582	0.2635176166426166	0.3050188237688238	0.2562538904450669	0.2532884939134939	0.2612397264571178	0.24426707551707552	0.25216450216450215	0.25436958874458876	0.20552849927849925	0.25134229196729196	0.15621693121693123	0.2263062169312169	0.17300361675361678	0.21016887524240466	0.2949919384952279
81	81		0.14221353265470912	0.09544841732341734	0.09336270758968128	0.08571563240680889	0.0770532708032708	0.059789862914862914	0.07868867243867243	0.06867368742368742	0.09123977873977873	0.05582010582010582	0.04580627705627705	0.07549649424649424	0.07678571428571428	0.10699555074555074	0.02933201058201058	0.09656685906685906	0.08124641562141562	0.10227665852665851	0.10150462962962964	0.05462962962962963	0.0747592685092685	0.08469898157398158	0.0936459952084952		0.334137070717953	0.21337487743737746	0.22043860440242016	0.1957176946147534	0.19871528934028934	0.1532185407185407	0.17376969095719097	0.10829899267399269	0.2122294372294372	0.146875	0.15788378288378288	0.14575054575054575	0.20075456950456952	0.21885371572871573	0.16354767917267915	0.1851359288859289	0.1761357855107855	0.17478568884818882	0.12080176767676766	0.15013528138528137	0.15560804935804934	0.2512766169016169	0.3795019216894217
82	82		0.12554118335368333	0.09709630647130647	0.0694088319088319	0.06903108465608465	0.0912342488429445	0.13198352573352573	0.12284000721500722	0.052213064713064715	0.12668650793650793	0.06027583527583527	0.02850601779173208	0.07030723905723905	0.0473063973063973	0.08343685300207039	0.05	0.05347222222222223	0.06405573593073592	0.0985884485884486	0.06229649979649979	0.08621378621378621	0.157278601028601	0.10306337181337182	0.10129118566618567		0.37781980750730754	0.28193045380545384	0.17570080382580386	0.13639670514670515	0.1560698962872876	0.15108225108225107	0.11085257335257336	0.1317104192104192	0.13918650793650797	0.18473748473748472	0.1710357103214246	0.11764670514670515	0.19512536075036072	0.1886881234707322	0.16023276240667544	0.0947255291005291	0.17008928571428572	0.20429940429940432	0.1495879120879121	0.14325246512746512	0.11050581363081363	0.21741672679172677	0.1540373977873978
83	83		0.15846404514525222	0.138925563030843	0.12461670375336413	0.08310933865201768	0.10916595491151287	0.1132443412031849	0.11140522542902576	0.09504628212058551	0.10720708564168314	0.08967069115095432	0.08038574897611274	0.11574298003767818	0.07710434470786638	0.10186189745497022	0.09621707948913832	0.09307182880615543	0.07563171101774042	0.07924070325386114	0.08232744154280532	0.10501526301642401	0.0772039575348399	0.09485864081452315	0.12464915259032906		0.3796639091690579	0.25699905807444673	0.21528996475679238	0.22641202497803317	0.21660353492552478	0.13690270469131186	0.19349174736655386	0.20238150168974475	0.22683111951687804	0.1851386976241852	0.17853096479257471	0.1456658349605331	0.19849569075575266	0.15564101862476476	0.1940261671879319	0.17536666406635448	0.18619628153780632	0.1940385150911467	0.19375425307120353	0.16934935370500384	0.20001007298801418	0.1884656873627462	0.2556000576221164
84	84		0.12204660407606631	0.08415697786407167	0.11452582129342966	0.09363587174635934	0.09078543145880606	0.058534557547715436	0.0812237462972757	0.08254883392751039	0.08139032128002716	0.0728771160756455	0.08731079650197297	0.06965823528323528	0.056708892278745225	0.08285510785510784	0.07873561623561622	0.044783375665728604	0.09161995411995412	0.06979831743763633	0.07101104913604912	0.06488784907902555	0.0794997996284761	0.07264667522020461	0.11284346440596442		0.5534669595596369	0.3542641446935429	0.27146066760037346	0.23915958196143952	0.19354795423874374	0.18707817219330378	0.17767736076559607	0.13683992342080578	0.14711452762923352	0.15837660433248665	0.13839177570795216	0.18000084406334407	0.1475122030317464	0.16138803326303328	0.18656019906019905	0.15142131493234434	0.15819573944573942	0.1444487766275692	0.18487022237022233	0.15939937309422603	0.16272920298655594	0.24421630248836126	0.2074088527213527
85	85		0.16077088420838423	0.15199285668035667	0.11628637566137566	0.1331679894179894	0.08465608465608465	0.09870600414078674	0.04067460317460317	0.06669973544973545	0.11871693121693122	0.06319444444444444	0.05575396825396825	0.10765692640692641	0.07157738095238096	0.1363095238095238	0.10005175983436852	0.09373346560846561	0.09895833333333333	0.12278439153439154	0.09890618640618641	0.12504960317460317	0.17320411070411068	0.12013634513634515	0.1185419652810957		0.43742241554741557	0.27015756234506233	0.31994047619047616	0.2948743386243386	0.2204695767195767	0.25662525879917186	0.25019841269841264	0.16949404761904763	0.2189484126984127	0.29077380952380955	0.23035714285714284	0.23192941317941318	0.30496031746031743	0.2111111111111111	0.24736024844720497	0.15436507936507934	0.25439814814814815	0.21693121693121695	0.2688110500610501	0.2146825396825397	0.23707484644984644	0.2546550671550672	0.3255494505494506
86	86		0.15273577650706133	0.13473571671133588	0.08662678922029944	0.11821022115139761	0.07037273388376329	0.1026931094075057	0.08395049939167586	0.07402144084129379	0.06436075498575498	0.11689638978725665	0.06690338528573822	0.10949026714313093	0.10517895095100976	0.05823991915806931	0.05714141164992558	0.07346411489697094	0.09923956762192056	0.0960395677307442	0.10235549695689015	0.08837525706720754	0.1134701158404719	0.10340181493916012	0.07977248016431453		0.27006648429829544	0.196850690624878	0.1556396731773633	0.1373478067411891	0.10064463722551957	0.12029019688172167	0.1617607678269443	0.11535558667911609	0.11538079975579975	0.16045400677753616	0.14495532721635665	0.15323703214570086	0.12179908781592219	0.0882531904155356	0.13894900947435776	0.14417313512224503	0.1640710290526467	0.13222344784844783	0.1423178102212545	0.14542347075725556	0.16063754034922764	0.14486663917294726	0.14910060448953638
87	87		0.20053511303511307	0.08194444444444444	0.19733033170533168	0.10210960537047493	0.083994708994709	0.10679779158040026	0.0515527950310559	0.11231884057971013	0.10208333333333335	0.10671296296296295	0.0844551282051282	0.10511010728402034	0.06818181818181818	0.1216183574879227	0.13344155844155847	0.06574074074074072	0.1270021645021645	0.044444444444444446	0.09129273504273504	0.07619047619047618	0.09874488936988939	0.07462768712768712	0.12422184297184297		0.4010214322714323	0.2199404761904762	0.27828271265771265	0.20155906895037332	0.1841435185185185	0.32743271221532094	0.1415631469979296	0.15595238095238095	0.19285714285714284	0.19120370370370374	0.1964750527250527	0.19532749858836815	0.24393939393939396	0.13216011042098	0.16336580086580088	0.10062321937321937	0.23571428571428574	0.23255217005217005	0.20445665445665442	0.1428075396825397	0.20865638990638988	0.2336101398601399	0.28929773929773933
[truncated: 48 more columns]
