# Supplementary material for: EEG decoders track memory dynamics
Source: Nat Commun. 2024 Apr 6;15:2981. doi: 10.1038/s41467-024-46926-0 (PMC10998865; doi:10.1038/s41467-024-46926-0)
Supplement: Supplementary file 3 — Source Data [file 41467_2024_46926_MOESM3_ESM.zip › fig6b.csv]

	subject	BC_serialpos_0	BC_serialpos_1	BC_serialpos_2	BC_serialpos_3	BC_serialpos_4	BC_serialpos_5	BC_serialpos_6	BC_serialpos_7	BC_serialpos_8	BC_serialpos_9	BC_serialpos_10	BC_serialpos_11	BC_serialpos_12	BC_serialpos_13	BC_serialpos_14	BC_serialpos_15	BC_serialpos_16	BC_serialpos_17	BC_serialpos_18	BC_serialpos_19	BC_serialpos_20	BC_serialpos_21	BC_serialpos_22	BC_serialpos_23	TC_serialpos_0	TC_serialpos_1	TC_serialpos_2	TC_serialpos_3	TC_serialpos_4	TC_serialpos_5	TC_serialpos_6	TC_serialpos_7	TC_serialpos_8	TC_serialpos_9	TC_serialpos_10	TC_serialpos_11	TC_serialpos_12	TC_serialpos_13	TC_serialpos_14	TC_serialpos_15	TC_serialpos_16	TC_serialpos_17	TC_serialpos_18	TC_serialpos_19	TC_serialpos_20	TC_serialpos_21	TC_serialpos_22	TC_serialpos_23
0	0		0.5001434576942454	0.5169378873375784	0.5085301225416131	0.5286050052496847	0.5264975082341994	0.5181908494697474	0.525939520272724	0.4934690155650757	0.4830161927640232	0.5294656763526036	0.5260021752075097	0.5218604371299577	0.497458702619741	0.5170600089205177	0.5057770075111253	0.5285582895427468	0.5189270510008284	0.5060513472613105	0.49321839007245655	0.5360764958703762	0.49784105167566456	0.49322544788672085	0.4959679309219438		0.5148279808222268	0.5115406370123814	0.5086676024607412	0.5202639890053058	0.5206829677396136	0.5197066859314294	0.5171963351055925	0.5307901791184289	0.5142403108221283	0.5083334273187896	0.5062365270538779	0.5140412031688679	0.5068390233604154	0.5255559405614736	0.5120884783792135	0.5156565765582168	0.5185443894784266	0.5238478004162056	0.5095517123309599	0.5062685151864652	0.5095732193724738	0.5017260100965315	0.49336824470955715
1	1		0.5169327655623707	0.5074052913694702	0.5059083326996304	0.5041632248888479	0.519726914849729	0.525879323130554	0.5158093495464959	0.5124020753032006	0.5344072965695028	0.5124006367648107	0.5310174224514926	0.5098864147854889	0.49483533203871566	0.4960998529828694	0.4849252385555377	0.5091729740010842	0.48367191753595434	0.5022382322859489	0.5224139036526314	0.491364017932156	0.4990101599637711	0.4801978988559979	0.5124087568274375		0.5036366269103341	0.5107669419154186	0.5167949995169266	0.5091542751596785	0.507150688270683	0.5169483134408148	0.5105241847198496	0.5234809346912589	0.5071313181672649	0.5006357656959128	0.49179864451397837	0.49709225121390127	0.5098871688312768	0.5031235877345692	0.5083733547347479	0.5063938913257149	0.49787199025165485	0.49016883137772177	0.49426587548117773	0.4933682754305858	0.49797743968258323	0.4904998309511335	0.49440168468047246
2	2		0.5088273088347781	0.5247641022696264	0.5323514184442708	0.5222596384789069	0.5204168865873356	0.5213929686749262	0.5005189006164212	0.49302179746347496	0.5052502791149701	0.5106341488636719	0.5274988229717648	0.49634595837948414	0.5082244438635575	0.512276255041386	0.508911817103829	0.4989201604836448	0.5139382617332493	0.5027052544488754	0.5008240474363916	0.4975337614149799	0.5098191583581404	0.5014548995523206	0.5142654138762833		0.5037635783476717	0.5155910713951609	0.5237982481041806	0.5197962549192523	0.5132505216837762	0.5114001679603343	0.5030522663261501	0.5012255932881141	0.4969170087534732	0.5121011187863861	0.5072486492153924	0.4961939616987266	0.49692664740838194	0.5146004425648316	0.4968004991001794	0.4987986094763956	0.4931073174965256	0.49672036575061107	0.4924233984354607	0.5017470049041716	0.5077614894450481	0.4982027637820313	0.48950472032386527
3	3		0.4916977669122729	0.5245523662831406	0.5193923099694348	0.5172918391148145	0.5024987725055114	0.5093006685478401	0.5154369090786183	0.529481530714866	0.5232248860173956	0.5226937288119905	0.5292155519517557	0.5235603983875381	0.5132088028050801	0.5189143226055253	0.5192170599567977	0.5224343350556903	0.5099801761496312	0.5098463245243827	0.5040905849394264	0.4904476731435647	0.4873792199962745	0.49780320317554894	0.4956477826255782		0.48372012209697524	0.5023588051484387	0.5224377095852393	0.5256784920724602	0.5074434762914187	0.5011088362450928	0.5102749035647343	0.5116912056121208	0.5187119104281422	0.5146139481327114	0.5188983538846519	0.5202677401499135	0.5191289351489271	0.5097697054433716	0.5099279730283662	0.5105381303726702	0.5043795666139348	0.5017580204124019	0.5004493760432737	0.49614500029240327	0.49360433628256245	0.4845662388355339	0.49270139891016135
4	4		0.512888623279719	0.5040060961632055	0.5052389074116782	0.5221716794689086	0.5315767915442007	0.5126377121541438	0.5316434391927878	0.5442568959267651	0.49232000534331144	0.5070725260494422	0.5073999833239181	0.4942944338378932	0.4918973897455203	0.5303688193083655	0.5055599147879984	0.5049263254215954	0.5129218329909089	0.5137672687853198	0.5133097694143453	0.5075397226957976	0.4993594817276734	0.5101265329489267	0.502157248463356		0.5113576109707723	0.5135081457207211	0.5032053328778447	0.5160466141056166	0.5197005686236028	0.5145860519859962	0.5213565903274955	0.5084711537874294	0.5189512686803608	0.5088737864332474	0.5125183248412002	0.49878049241182654	0.5064960730155305	0.5161978072370869	0.5056997318250482	0.49869585546778944	0.4916659754012443	0.5086480148100484	0.49224934287039834	0.5141396693594624	0.5085080168755121	0.48911907917332204	0.49531918791658597
5	5		0.50841598860852	0.524776196769143	0.5225602638216138	0.5149813512584125	0.5008005982708784	0.4953511086330818	0.5212622236999624	0.5185541815445387	0.49965404945299385	0.49001515525459877	0.499339387615117	0.5106747192470837	0.5002735285295524	0.5115278480737393	0.5000023558635933	0.5036103985072383	0.5069404033357109	0.5060996363381564	0.5040202205916915	0.4965941791266135	0.4968740029080355	0.5076828510474657	0.49625999567635537		0.5299219901144545	0.5224504707265394	0.5051124457174248	0.5126716750178135	0.5145087363781091	0.5047388611503129	0.5048232602663808	0.5048134078505381	0.5140424063999169	0.5080614426598484	0.5064801932116783	0.5004860220312966	0.4980832962581251	0.49974069900763507	0.4952212195851736	0.508491873828556	0.502325495062851	0.5047647156455974	0.5012548114935669	0.5003813260419487	0.49541470151356215	0.49003630809198173	0.5029789104672672
6	6		0.5295869709773451	0.5392303167625747	0.5153255276507979	0.5280854583558882	0.5091958424745383	0.5277237438986759	0.5223033664801223	0.5205755673331407	0.5038452413775848	0.5027119811417802	0.5013175635263	0.5078268377567919	0.4784263060108473	0.4932255612700038	0.5056961234277918	0.5049604066936	0.48510852701260043	0.5087463588433673	0.5042531358482611	0.5019834981174615	0.4973518245256541	0.5219042832740837	0.5110735557333886		0.5359743893060833	0.5303399668454888	0.5283557645715373	0.526037231904404	0.5330672003616025	0.5062049018325216	0.5160350941258278	0.5135776798938989	0.4939760763050673	0.517965918928564	0.4951785072767609	0.5085741194193047	0.510769448065479	0.500552737096654	0.4992214616587021	0.5001020945404002	0.49343256608440456	0.5210884583606743	0.5029094224861327	0.5010445833307006	0.5175863095300636	0.5041704269612046	0.5218142673453965
7	7		0.5429026439448866	0.5605976272614559	0.5601537407304069	0.5588844393323505	0.5681300820877587	0.5961842696566944	0.5976552735675281	0.5099460444790513	0.5696860908623782	0.545935808693319	0.5167144215228974	0.48821867525473667	0.5974682112809412	0.6021733694593008	0.5794298621083185	0.5707106886885374	0.526786490588764	0.5280363907934118	0.4858380625322073	0.5272655711431211	0.4800347629474218	0.5317993592990803	0.5481704371924071		0.5526442743213693	0.555049854064285	0.551813251579071	0.5599794096182864	0.5762159005026962	0.5655142519484719	0.5752458854324078	0.5544134930956234	0.5515917569951327	0.5345828291248521	0.5545047473084641	0.5654444640652374	0.5575734193728644	0.5599150816606404	0.5410801574715085	0.5374737680419865	0.5283746687937004	0.5681258660902297	0.5258656207541874	0.5432973438498114	0.5206656527398357	0.5584332402764022	0.5210420679148279
8	8		0.5793449768499965	0.5277263728772367	0.6075622905720397	0.5819779292049613	0.5799743802799778	0.5865229486870299	0.5699854509276181	0.5628678777096578	0.5868118516966832	0.5784995011115301	0.5564185954753046	0.5882570212762979	0.5296798354695766	0.5735202688041485	0.5694842264127962	0.4973991640615165	0.5120045629150878	0.5609644318512574	0.5659011753870482	0.5977525365199013	0.5494417130863578	0.5614131332817329	0.5507804922522802		0.5660861971540131	0.5963391566437932	0.5763564225856656	0.5571574418736424	0.6025626514232796	0.5870555993015336	0.5390601674845302	0.5811545545451688	0.5609559949850003	0.5147140666551945	0.519082142780404	0.5199928749242525	0.5084714895635007	0.525167085537684	0.505609561646207	0.5121490095188183	0.535788125987206	0.5044174011060338	0.5233500390528116	0.5392685147941962	0.548379805589869	0.5388490083438803	0.5583027247404513
9	9		0.5026680450433628	0.5178751680851319	0.51929658853639	0.5083705581692792	0.5286932579898279	0.5899552429866397	0.5407181854493428	0.5340861763940015	0.5339769669456951	0.535377869911897	0.6029539733811018	0.5572452468096117	0.5015001213194294	0.5522094931851991	0.5531695289670994	0.5728067081465167	0.5596556231501408	0.5533384840799428	0.5682416567182673	0.5636013007222794	0.5553011797627109	0.5671201357503196	0.5570633769458968		0.506609045886695	0.5149594676573339	0.5452819192274841	0.5394521224029989	0.5519245528664701	0.5564335653030422	0.5592529418770827	0.5376890831162958	0.5492015596154335	0.5333082423499027	0.5243099889181686	0.5448771949973726	0.5397957461068564	0.5387862887759975	0.5598728173267544	0.5336937512565856	0.5068598948528583	0.5180617690704471	0.5843470959462536	0.5567551346929688	0.5536071742512767	0.5491506489013829	0.5478783153951737
10	10		0.5385632252625833	0.5187459811557542	0.5379892591882227	0.5335875461522481	0.520978967290389	0.5462750163732546	0.5089455697262888	0.540946954228471	0.519462624290196	0.5539211096640619	0.5326679321990438	0.5462133511622028	0.5459193161198521	0.5215026734640984	0.5294679784788414	0.5508804833119667	0.4902370721343198	0.5202345303294434	0.5393088854998571	0.5350305687890577	0.49587159352509086	0.48139999787093296	0.5534527262622975		0.5176186267218776	0.506854189217703	0.5240584450115289	0.5155022239585981	0.5247873587684573	0.543499301666147	0.5291767725431928	0.541974306320477	0.5373204731311906	0.5275103472336589	0.5139383699920115	0.5387338586691448	0.52838166953907	0.5305418580682902	0.5014824027014494	0.51606362412003	0.5421606738827683	0.5185454721228552	0.49830927501350164	0.5238951896224663	0.5418198971908135	0.5091622201160789	0.5255092388101994
11	11		0.49285740312310883	0.4871412270596263	0.49598291656100385	0.5019223286255216	0.5087224056113493	0.49725650530500065	0.49671896197729604	0.5072043901194355	0.49193341418385683	0.4947398161693034	0.51260803798128	0.51487443915502	0.5190997448555249	0.506749320071151	0.5122347248337875	0.5128159547502511	0.5041179219444152	0.5038718365496646	0.5107838857875544	0.50478238637284	0.495717538802125	0.5021261498751348	0.4980501444802551		0.49910891889522596	0.4944018289556592	0.511344946579736	0.5105827896259051	0.49771679647690403	0.5020585763663575	0.5116944608319369	0.5241085370275591	0.5099053768094834	0.5034447048404724	0.5082241373025327	0.5199010306064611	0.4923134231724123	0.5019869234023214	0.5042559627065896	0.5064081709135406	0.5067588933392174	0.5073193797770116	0.5076034886908285	0.5055736828506339	0.5041432056437473	0.4990232086945271	0.5073295733151315
12	12		0.5405360550562931	0.539413487792045	0.5274100990698292	0.525180037474301	0.5239554239367542	0.5157729710964241	0.505789407480672	0.5087714556195599	0.5241211027630024	0.5241527049545225	0.5040178905522253	0.5069755968362916	0.4950760853576046	0.49913314916344664	0.5128774569061298	0.5106354057707498	0.5039840018921332	0.48909244559107223	0.4992151553911472	0.5003319370011388	0.4930719349063198	0.48795569918911064	0.511456370404406		0.5360163539956179	0.531365647361226	0.5287105003017456	0.5171505216354058	0.5215282607795884	0.5178226642790053	0.5179110178518492	0.5095822982724731	0.5113670873833728	0.5086917907414776	0.507878513585021	0.5109919674538098	0.49944561317198366	0.498613250732897	0.4974270843870917	0.49591621055110424	0.5068411123270158	0.49889311924463814	0.49535528749037605	0.498596247154134	0.5041005051981371	0.5003668632660276	0.49753314552771555
13	13		0.5277505002119328	0.5463405134640902	0.5217411024684981	0.5537115503849555	0.5429208724586345	0.5548678159065155	0.5193725569409037	0.5217028588983681	0.5354228567733724	0.5589665963446112	0.5175846537544362	0.5331199802937409	0.562554011506708	0.5287650984087615	0.5171098966680032	0.5187755476509653	0.5146266750352171	0.5186594162043322	0.5406232010778311	0.5134170560209204	0.5371766384837017	0.531767067062307	0.5137546459908068		0.5195495449355862	0.5350302274742617	0.5441724831896504	0.5337488817424835	0.5340140210042276	0.5358918749837811	0.522076914722823	0.5300757445844744	0.5308414008267153	0.5440960315393427	0.5345333529528615	0.5304799428618113	0.5154565315619521	0.520370721529805	0.5191876315747592	0.5366387084117503	0.536881429008521	0.5219199573921228	0.5402936581538251	0.5291395757145078	0.5199637093807662	0.5122575625752528	0.5176814505724845
14	14		0.5315449885748738	0.5174371542837742	0.5524088742226141	0.5130554905075776	0.5383608719831199	0.5163159583465421	0.476755338790976	0.5165414860182377	0.5419095717359032	0.5052573326890314	0.519775970806226	0.5491569318712197	0.48767053954226053	0.5192661198669346	0.4906825788952457	0.5076938460805517	0.5203656628931406	0.4963538858116891	0.4856427079663225	0.4900857827114164	0.5132020804882951	0.49751768696247234	0.49825343295049673		0.5266926217913575	0.5320093468817628	0.5275273216034304	0.5572199452952157	0.5534770191832097	0.5362951255050706	0.5455076432648918	0.542685844414211	0.5170548998278075	0.5087057552597933	0.5955637213333166	0.5101662086169891	0.5102860114889642	0.5136216482252357	0.5117804659708923	0.5157237708226163	0.5029824720035225	0.5003935018476102	0.4941233042332177	0.49190669733123193	0.47624050296817283	0.48435251208332825	0.49481985476241713
15	15		0.5434894980043762	0.5137580143133155	0.4891666488268906	0.5134063640380202	0.5138799249402319	0.5114519914354657	0.5221372144072964	0.5053566328314012	0.5035426129212419	0.5193944557222175	0.5190726642767932	0.52289269227071	0.5021694578652453	0.5125784530951081	0.5246622858245615	0.5074633634399817	0.5007576707838035	0.5128259669066229	0.5165721966112009	0.5236757190649779	0.4871958038690408	0.47791702162633093	0.488638948793027		0.519005835464396	0.5241362501698352	0.5161820105854442	0.5147133170022258	0.5214704192916295	0.5143562191574607	0.5229871144433443	0.528316056454803	0.4992213725796259	0.4993293041380606	0.5029665128664254	0.4936854834292289	0.5068845585578257	0.5032669467303913	0.4854755498679544	0.5168580971746704	0.50746818727772	0.5041632197845135	0.49802499049159554	0.5032419331940671	0.4963323489852418	0.4993716133108247	0.49674352603641364
16	16		0.5262018803288249	0.5304243419575483	0.5230354742544053	0.5089354256330789	0.5116007779043353	0.5108199387600614	0.5123610693783704	0.5053811006730553	0.5204861687123138	0.5095403515051078	0.504266860837134	0.4917612013824172	0.5036078384830122	0.501703193533223	0.5224075685024021	0.5005035925653352	0.5156299407281872	0.5110330625298255	0.5081742524229991	0.5103911045719194	0.5059922931385284	0.47486809135429453	0.5100888736373492		0.5188139908023695	0.511688666087632	0.5188997206963386	0.5110191957422849	0.5235200821663367	0.5205053179249238	0.5175061636058906	0.5148160260861095	0.5122008341528491	0.4915492680715925	0.5037108417611026	0.5101439557907945	0.5189363374027821	0.508634270962365	0.498921958096543	0.5191081707708435	0.5034444191748585	0.5028242120567493	0.5087090945548977	0.5138400187768397	0.5023216180794289	0.4970332771911822	0.5119231443285398
17	17		0.49322649966980237	0.5085743470520637	0.5278706053656962	0.524583213418637	0.49943386409978896	0.5076617914282693	0.5115627351020804	0.5193636765594446	0.5097569150375577	0.5096663868735838	0.5007821266157887	0.5288611680680849	0.5086319661358767	0.5220398933934428	0.4921314589736146	0.5236024796867353	0.513520246454837	0.4983690275560525	0.5109657375527454	0.5313977463271291	0.5179561063889506	0.4991737107585713	0.4933875715456958		0.5087972708418604	0.5296111729268809	0.5243582408566934	0.5213668910146637	0.5210145266011499	0.5312615501955286	0.5103970470270677	0.5172586890789752	0.5204368570306828	0.5068310243936004	0.5081349310201796	0.513135943626134	0.516528445609242	0.5302780261519772	0.5300483349879483	0.5149589548771208	0.534344218714185	0.5069971359882505	0.5156489042925387	0.5166433182189686	0.5090779520980802	0.5079466840157696	0.5069833232861016
18	18		0.5571515352462802	0.5372356244742119	0.5397061581099989	0.5362073109118163	0.5457572564007346	0.5528908490908855	0.5292202968157452	0.5227605135332081	0.5077743995474564	0.5201956369963348	0.5078906499432059	0.5085302049245358	0.5108499502533166	0.5236200519023606	0.5013263004085636	0.5070442807570367	0.5133757044175868	0.4808584967681558	0.511298969965253	0.5054247465785344	0.4736151058637229	0.4838148952949954	0.49960651339478507		0.5578965845141461	0.555423366707301	0.5517663496034888	0.5497409703322612	0.5392638240981601	0.5247021715156149	0.5356238273510214	0.5292023967588394	0.524730435810568	0.5267295911961437	0.5253253956945816	0.5109254114430001	0.5077435958317966	0.5097265223906933	0.5130173633360083	0.49091589331070623	0.5053923577534192	0.5077556673540318	0.5158671739067765	0.5089967738709296	0.5002665196650404	0.5136520030650136	0.48067025957494
19	19		0.5099329541114352	0.524096107320252	0.508217202150407	0.5119334146212866	0.535584534079732	0.5394077086967213	0.547040592506397	0.5335422108096374	0.5389598836423046	0.5346572356078438	0.49822501252233736	0.49831380198505204	0.5141890144696426	0.5105797362488531	0.48749301202493367	0.5055644918096239	0.4875695582293809	0.513562574669136	0.49188264182960867	0.4909005491831864	0.4824094346579785	0.485745810985933	0.47211151496311937		0.5174366790072673	0.5233395424086325	0.5265755279278777	0.5314180992043191	0.5273913734542838	0.5263443146261187	0.5296116690056689	0.5240756231305945	0.5262274793003268	0.5221101501372791	0.5241769499834646	0.5157518361898534	0.5109502821227119	0.5196764459302792	0.49446235180762255	0.5000480153685493	0.5124692005391525	0.517421695145608	0.49511347137549794	0.49742573194705597	0.5012668940339787	0.49874725027931516	0.48954051608807336
20	20		0.5343739731054151	0.540303678566231	0.5236940045828191	0.529617821380687	0.5669153739408558	0.5283930298045332	0.49219039957311744	0.6047761450967826	0.4705308596335084	0.529997664545377	0.5132578129615587	0.5383161990353003	0.5045086913502607	0.5295406434548016	0.5308720220247638	0.49231768970622225	0.5835173843979273	0.46388886439171584	0.5531036571000532	0.5404612200040126	0.49862342656933284	0.49895032345885804	0.5348619415423931		0.5471384413779413	0.5327010929364857	0.5548413379618679	0.5267764722486279	0.5207108373788326	0.5428327185809331	0.5281869216517275	0.5396235071527664	0.5430693514345207	0.5302089215264784	0.5127369765741652	0.5064492341955861	0.5229168339217063	0.5300074288518813	0.5602575739146343	0.5284804302420226	0.5410668064157408	0.5401117203062855	0.4790007364529635	0.501166088493997	0.5141995953576645	0.488835507555957	0.4956562603723498
21	21		0.5327755531917377	0.5117309113851987	0.5356508289385334	0.5297116847896437	0.5311191805717228	0.5154874051573942	0.5477688966017032	0.541818386799589	0.5763214796886352	0.5294458565441112	0.528253558567183	0.5045381761821559	0.5120075706109222	0.5748967507169992	0.5149417410674426	0.5089733961664543	0.5235581871747291	0.5288376383191509	0.531069007655625	0.5665974752207064	0.4679238787491672	0.5385172020737	0.5099229416170321		0.5272609283519711	0.5308878072413258	0.5230318455925527	0.5316632578600187	0.5406936271460341	0.5335846319216457	0.5378801255457972	0.5294505133573107	0.5226030916407564	0.49966891653044543	0.5391937963151695	0.4929548265537898	0.5023924429028855	0.47245990093033974	0.5137088308096678	0.51770631916221	0.49696898693007024	0.49903499961495373	0.50223279047993	0.5131740460928016	0.4952308275092239	0.5114259105942501	0.5109053361501188
22	22		0.5252758435239382	0.5320213094149155	0.5274908231880533	0.51280603268112	0.5291103508782071	0.5217826547502267	0.5126818220203059	0.516732467229976	0.5180195610731505	0.5097372186302775	0.5101980445417144	0.49315888908313904	0.4916785089962201	0.4963694907127788	0.49463537598685264	0.49721695507105884	0.49266918371169777	0.4939224079802008	0.4934616027495154	0.4945041700090069	0.4937459208667058	0.49202222267557233	0.48424917845588267		0.53352326915961	0.5264809976428261	0.5270567880427398	0.5185212423837839	0.5133023908736505	0.5164269834131855	0.5143393114121456	0.5091394525340939	0.5122091363735984	0.5036754043252977	0.5035196996932798	0.5107912691089689	0.4974412534240063	0.5052485651026308	0.4943496263236469	0.49246161947235645	0.4936344575029536	0.4927754148106259	0.49571724206419876	0.4850376867992027	0.48764005016541906	0.48767962416681454	0.4889259268083248
23	23		0.5171143544674422	0.5351533909478917	0.5423093554596381	0.5297211293754513	0.5421292682418153	0.5654892850974628	0.5522485660578165	0.5325375845697524	0.4988005103405143	0.5147943981323808	0.5193843696272878	0.5147730914069593	0.5367884409294863	0.5001175505148112	0.5088192949312955	0.5179198309453175	0.5282798142957991	0.48184743776123523	0.5308874507319195	0.49297973453300903	0.4912945083003244	0.5064539947303193	0.5130107301096338		0.5277537462007118	0.5413521867831834	0.5336970469011898	0.5410345973051598	0.56207492295306	0.5336037571103336	0.5380678655739815	0.5196589873585619	0.5255383655989869	0.522997594471867	0.5149650014716578	0.5072302864177155	0.5027677907241881	0.5086590099270475	0.5024817628267527	0.49569358550738274	0.5002102136514063	0.5018064427243588	0.4854179593193442	0.49240249855530704	0.48842174467730715	0.4942307496173782	0.4807036887763066
24	24		0.528462568974331	0.5125406006728676	0.5284577786872562	0.5295386903052614	0.5358593313630923	0.5189549291633758	0.5443263934671567	0.4860534885125259	0.5357924376392253	0.5349451761710967	0.5467808371249362	0.5298732754474414	0.5312467065785504	0.5378531337452428	0.5352753868903203	0.5180408705239702	0.5267937747863438	0.5213161328537448	0.5282066040243987	0.4873362282165732	0.506845226283381	0.522267201966444	0.5076096945943729		0.5326227082271228	0.5405252565397939	0.5489308463415213	0.5386863039860166	0.5399128860241359	0.5356625106901575	0.5310494758839264	0.5277317131044721	0.5346079814047134	0.5094793016925034	0.5271202785831604	0.5206158953883522	0.5098848734779982	0.5311289759744259	0.5313486347323424	0.5194890841918876	0.511559908009888	0.5191533261920169	0.5088892141838881	0.5183672060233391	0.5117928974886342	0.5028299740742519	0.5154731006965609
25	25		0.506488172080864	0.49010739610276255	0.5108752660669265	0.5018565240821699	0.511652397866019	0.5033051550747019	0.5000799767499517	0.50027517442617	0.51475564499357	0.4938095833273624	0.5164945203198353	0.5040115033883648	0.5135103740749463	0.5111882397185952	0.5030885643954006	0.49513946864191916	0.49524471036041956	0.5216278528800236	0.5160105429707754	0.5111972689159112	0.5045916706187417	0.50093007266073	0.5095987073550614		0.4976993885393271	0.49563315076762837	0.49279462280422787	0.5097819916794682	0.513074788153522	0.5095248393660664	0.5209957297175417	0.5234455228726425	0.49627673159550884	0.5021138019379766	0.4870092577914171	0.5075217713523991	0.5082621375148247	0.4874568707525958	0.5136951389502091	0.5068562851466741	0.5054972418519152	0.5133763344632085	0.503938355551475	0.49826631907827573	0.5032533973325812	0.5064909655232186	0.5043992587769766
26	26		0.5299085537811676	0.5185124328478151	0.5336857459833684	0.5201364883574253	0.5180885649497717	0.5295027783280662	0.5202402758573719	0.5328836059669305	0.5262924347003517	0.4952662058175818	0.49134925687037445	0.5272209297968584	0.5393120067888623	0.5156988993157849	0.5015989063419846	0.49660468697057414	0.538417671654458	0.5136368145739515	0.5320664453377418	0.52836651313508	0.5304718925097638	0.5319783849931372	0.5263492341874275		0.5325116120767756	0.5381535781297514	0.5276172110995473	0.5132756198510807	0.5072974204849261	0.5409812257601787	0.523034222271112	0.5350469591184491	0.5328970320446507	0.5155145137797212	0.5271024764474378	0.5057157620619556	0.5303442875555169	0.5280775420622159	0.5085413678748882	0.5128843186806807	0.495117604798445	0.5246752802583778	0.5126998007366991	0.5073806407492395	0.5250170869108008	0.5084603803068661	0.5194682914390849
27	27		0.5160242609954844	0.5047670427917583	0.5331370366841152	0.5293638655045769	0.5145467532228459	0.5024481452048516	0.516653302749885	0.5161527184871678	0.5081508956673839	0.5135754457653485	0.5178256011402761	0.5164257543054601	0.5055742256910223	0.5178820111673017	0.49923017591707186	0.5134361578994756	0.5034250701596089	0.5096784889098748	0.49978266381582415	0.526640338656331	0.5032972311483341	0.4989337209157968	0.48625670862091325		0.5301454802572845	0.5318817304107318	0.508752502034476	0.5292777893628953	0.5014655644204139	0.5257015733553813	0.5045587882623526	0.5140799586034341	0.5190426530799909	0.5068562353383934	0.507303927264308	0.5166740564252071	0.5155197652001043	0.4898544547447945	0.49878114424615116	0.5018460620538333	0.5122250869383187	0.5113487973764483	0.48274546019249087	0.5035526236225245	0.5170683809760266	0.5069522491682507	0.4891982800030741
28	28		0.5033730414304854	0.5132048068088622	0.5273171762601006	0.5333733858451618	0.5276990184434023	0.524287767184156	0.5047267657704508	0.5257471821210734	0.5160666564321208	0.5234674187559177	0.5161348938655654	0.5150142868408225	0.5283066993904106	0.5233129004299183	0.5200398582981496	0.5070438994618686	0.5164841670161786	0.48635155774316574	0.5245072980970489	0.5295915536471639	0.5055108452887931	0.5192497713092895	0.5133610533052434		0.5106549991742085	0.5161047237623704	0.5131566657112792	0.5185384433517216	0.5301347443201806	0.5318069199500604	0.516322833747628	0.5208714424654561	0.5077863468269355	0.5394243593136112	0.5480397877945168	0.500404461141455	0.5217231133159761	0.5381560187199044	0.5056961026152019	0.494086669217919	0.4807862056532022	0.5383406822517174	0.5045739365222046	0.5104961283090796	0.5118192508490909	0.5125585172614381	0.4959728471101926
29	29		0.4760265695186933	0.524942672753	0.5246824552689964	0.5209556300733176	0.49690715196568835	0.5104668442156066	0.4994215619059334	0.5143067269685837	0.4971782715762334	0.5198753402259555	0.5224275012324069	0.5156049084696874	0.5194775999462589	0.515762407922152	0.501495864093168	0.5033126261706313	0.5220892172332583	0.4971155890886264	0.511484305463827	0.5103348535840333	0.5236765125600159	0.5158790959174946	0.5140568419469497		0.4871707494488627	0.509734810609841	0.5188130806310371	0.4952395735443972	0.5204532172317864	0.5086624238933581	0.5184770615798804	0.5106908859203554	0.5015276902548077	0.5087456594332476	0.509096046547198	0.5223770563829105	0.5149605227177327	0.5065287831674897	0.5170691681735504	0.5166979305523756	0.5157545278880258	0.521684498721523	0.5042106677429612	0.5106377686456656	0.5161631762112735	0.48942527857454216	0.4899683604454516
30	30		0.5032845529510385	0.5166864183332015	0.5055287708761783	0.528589997913496	0.5366927468561672	0.5079575385638221	0.5189025630412616	0.5053814168620911	0.5287128311050919	0.5028678153850251	0.5288711329714235	0.533315320005357	0.5217746875383653	0.4965481532842939	0.5379880272204483	0.5329613645940698	0.5357108381898477	0.5148413864363051	0.511847255272557	0.5029538199262081	0.5172532648425248	0.5121966940822011	0.5120091977556085		0.5017060525884547	0.5166265708853135	0.52578889608327	0.5163873807367468	0.5274930260548985	0.5354365728334864	0.520664393776442	0.5053378640534718	0.5259506001309139	0.5090509341876454	0.504992360530722	0.5289015191739224	0.5200572634317655	0.4893074250688058	0.5147031932345204	0.5218071607150127	0.513738259285284	0.5214340705661634	0.5173693992727796	0.5270119087643761	0.5014516365961462	0.5276014943502425	0.5138286965149717
31	31		0.5097031130674338	0.5115339050389429	0.519338780520525	0.5239210724931721	0.5192569904604116	0.5460666027339505	0.5067862541528284	0.5614737248170052	0.514696545246198	0.5129710187670984	0.5306056157541568	0.556024866101255	0.5205020322566398	0.5134151903466723	0.5126942126139714	0.5475015317620338	0.5047507333836568	0.5267442479599879	0.5255548437819926	0.5275380048519273	0.4978390087619317	0.5100829775961586	0.5196615142114445		0.512756854190813	0.4998682122028392	0.5139717225044411	0.5074125940397944	0.5037090088624847	0.4854234686647261	0.5299492900312845	0.5087937653340479	0.5069145422531015	0.5119475250365072	0.5093797073119133	0.5079970696347383	0.5164161353694758	0.5244904620484608	0.5182520820160282	0.5064480452719481	0.5317779799040543	0.4940507120758425	0.5276330905346891	0.5096254085299983	0.525497419693761	0.5085630853951876	0.5059178885431675
32	32		0.5483088323257188	0.5499984982345183	0.5397703111920201	0.5330185303833106	0.538887926566001	0.5361057458891898	0.5145503355086187	0.5296661468908023	0.5295150897866188	0.5406469618663035	0.5280305044346515	0.5089158016815315	0.5148229533865107	0.508372329805205	0.5337999963288106	0.5370016513251352	0.5162759105495967	0.5095037218520181	0.5158310885026813	0.5198381002953507	0.4976284390423896	0.5225656349217565	0.5186164270229962		0.5351188660027875	0.5211636242956661	0.529719074191098	0.5341873166635103	0.5320555875128601	0.5200904698015597	0.5178360070942469	0.5144008002429452	0.5178162735660401	0.5125506047256031	0.5171527403086617	0.5189181620839902	0.5171048904235817	0.516138712236682	0.5231993543183056	0.5137991840168595	0.5087154984103611	0.5077417470515033	0.5090662918484445	0.4942136754917734	0.5053712138437614	0.5147254049436588	0.5201302259031563
33	33		0.5043976966948082	0.5037360362675694	0.5023276789549138	0.5115617902821771	0.5047502113225641	0.5045825258452304	0.5051143370573522	0.5096524309176866	0.5074991587169492	0.5112415157920973	0.4973911513290995	0.509407839419235	0.5150686683726101	0.5013634862345049	0.5043291643050586	0.48914466457831696	0.5072079987469671	0.5081889940246943	0.5137657840420529	0.5003926594938934	0.5104337389893918	0.5119220198017657	0.5117831410622603		0.5006391072820404	0.5019187618591042	0.5010737396986047	0.5061786477972443	0.5031076531717659	0.5029080198359287	0.49735669207187144	0.5014054847513594	0.5086367238140939	0.5059792768592293	0.504049911143545	0.5091492677771801	0.503945976869123	0.500804082832984	0.5034454406860344	0.5062787492556958	0.5054908364028642	0.5020035915804573	0.5012598377511334	0.5051530054046935	0.5037184966163883	0.5061980834833049	0.5082242209408838
34	34		0.511125911767682	0.5202262068761608	0.5056118082524129	0.49975365209529266	0.5083143342366802	0.5103230845665222	0.5072444299606066	0.5136838552884065	0.503887319898471	0.48434674368458364	0.4938543942909203	0.5047247861523594	0.5008011045777321	0.5084824539994652	0.5165540659168699	0.5104389833492755	0.4981850018254955	0.5068917226805085	0.5021316167499426	0.5058642903604343	0.49085192568679803	0.5132522971569216	0.5129456869469264		0.5015627907378561	0.5024025865793352	0.5024225398330031	0.5051240224949135	0.5073398097475279	0.5018803283284233	0.5131885576122615	0.5070615797943445	0.5024401965201293	0.5218002874746805	0.49495912092406175	0.4994162276952484	0.49749755088066105	0.4970133007301884	0.5172987713631894	0.5042712645085335	0.49635774325719667	0.4986421249085476	0.5105044491224494	0.502397782728653	0.4957352642093501	0.5004785057971994	0.5130810787444731
35	35		0.5390732867031623	0.4992729624818192	0.524600497853269	0.5314184294642074	0.5559090232446795	0.5268721286745955	0.5385999627116419	0.5259922395458718	0.5249820264995841	0.5179233010687725	0.518110363218103	0.5466031385492685	0.5378127055982472	0.5128242494106696	0.5347880933200059	0.5500439805343226	0.5355957916469375	0.5281893082258852	0.5050944525796632	0.5404125033804486	0.538907995900451	0.5190813340621406	0.5300397920167518		0.5364204604327051	0.527612439098615	0.5399027264430366	0.5131337317906993	0.5260898557868516	0.500824049297984	0.5528930913189527	0.5301473914878096	0.5177697864119643	0.5278008181486363	0.5439329953386275	0.5638981018353032	0.5421142714311167	0.5377721310301902	0.523796286547105	0.5570683478078882	0.5204373301552394	0.5488434931663513	0.5327158584680681	0.5488318793125163	0.5314549899526576	0.5349865014899973	0.5274264970721925
36	36		0.5234887249472999	0.5259288994006678	0.5297619860378081	0.5314015316614622	0.5254763700906937	0.5053180223732621	0.4991895847579461	0.5155260627562728	0.5065152758476462	0.5202772417148418	0.5103888804127876	0.48461390742776284	0.4979062663364653	0.5041252643040394	0.5064802318408734	0.4922491150976633	0.5138361207194454	0.5096863607598829	0.5006254541147757	0.5220648959287587	0.4868056328387855	0.5020676235044059	0.4959287493189142		0.5221079243235797	0.532413098082906	0.5157329614551408	0.5165985531573509	0.5237612649692506	0.5325941974005304	0.5122682546308426	0.5176817480283903	0.5056816115281517	0.5038250913187359	0.49675604802945	0.49526331766700693	0.49966152444505907	0.48736580036986743	0.4988243011386501	0.4891862416813015	0.495996054501219	0.48237958714440954	0.49927394923246915	0.49692315645231727	0.4923898265334158	0.48071110862311306	0.4935943055148976
37	37		0.525703215438877	0.5358039006935887	0.5494187224893802	0.521413305658278	0.5244775737851473	0.5079005154578295	0.5166450267516048	0.5129783566024172	0.49502525070844594	0.5282695478316174	0.5131237866982926	0.5088293017069375	0.5013224743746951	0.48930555413733845	0.5101473503377981	0.5047544163681239	0.48061402191501673	0.5011488570752285	0.493705993680035	0.49293306501811623	0.49789419108453414	0.4895279240908371	0.4966300161058664		0.531408333270802	0.5228839526781284	0.5301030842891226	0.5276191554733843	0.5192883927043432	0.5138266742141137	0.5196311768633064	0.516072625221999	0.5009515243496102	0.5136528270131212	0.4962023187817626	0.5068697486741793	0.49389415624578226	0.49914418659682636	0.49887267609466857	0.5048106270981078	0.5090403447225147	0.5002424102609989	0.4949759238498225	0.49135322903129025	0.4846895113577142	0.49403036614408713	0.49550480014038323
38	38		0.5256780187172196	0.5336099211833496	0.5208892085911886	0.5099769753631358	0.5204326392812098	0.5184809578101712	0.5293502798271826	0.5277445242646378	0.5115661287481796	0.5328554882816007	0.5182596723465791	0.5216799733452919	0.5176239075668668	0.4917911997403401	0.48864764019152646	0.4931751156694689	0.5122835938311925	0.501107665596764	0.5013914487630682	0.5107769950251737	0.5065236809578568	0.4969315351935566	0.5033470404764862		0.5264314087657278	0.5292306838947131	0.5127801045996255	0.5108186932197005	0.5234040192002669	0.5213954099911776	0.5126985390156373	0.5071978436192761	0.5152706428910092	0.5125490951628483	0.5091910033768073	0.5121202510952554	0.5114469158750248	0.5031174834135482	0.5064235569925563	0.5009942745268544	0.502879628732129	0.4921556279191871	0.5111983677578231	0.5106968039867945	0.4943770762391838	0.5035766817040362	0.4971716082776461
39	39		0.48684217108399286	0.4996949573006656	0.503784286433577	0.5127392181487477	0.49775289757088875	0.5077731072530408	0.514539550780704	0.506220881896573	0.5113273587570254	0.5208841732588494	0.5098854295014151	0.5133860016952247	0.5233595896503213	0.5067147049419264	0.5215912287367881	0.5194992201472113	0.5174832599433553	0.5301548206680538	0.5069938709342934	0.5078199872718412	0.5082125039626758	0.5297666956698919	0.5186901730629927		0.4873080443729883	0.48984333525000456	0.5001617641420375	0.5033035259462701	0.49728497641838515	0.5034632870793784	0.5075334897376933	0.5086734589220524	0.5113435899740842	0.5173549664688115	0.5108909612545954	0.5132206302188005	0.5098446467156026	0.504462897196541	0.4980749081168644	0.5168326356982489	0.5088049459092662	0.5026082238066467	0.5165884328827444	0.5096147715696075	0.502752279288682	0.4955562586656391	0.5088917383528819
40	40		0.5213991692156662	0.5288425616108355	0.5188978375755811	0.5125345362950328	0.5182675018228622	0.5217827204084617	0.5053040887814249	0.5373431316957676	0.49827888777443474	0.5084605417124345	0.5006253426636301	0.516825012458028	0.5084469248495114	0.5037037857877353	0.49484791359818364	0.5038332835379604	0.5003331971330345	0.49430361889872837	0.4921783448228184	0.49024043578995746	0.5215031336444823	0.4995549389456717	0.49160028954513885		0.5255393421673856	0.5276942435117017	0.5196560515868993	0.5195003020128224	0.5197409949545891	0.507721422645409	0.5084748785627028	0.5119073593470034	0.5101272742992183	0.5053297855441929	0.5178005440479823	0.5106656341526323	0.5023773091977943	0.4998500781720535	0.5027366030900177	0.49869370705005595	0.49736093385253055	0.5021853219911963	0.4929792870811622	0.5004660152641247	0.5022735770005263	0.4958807361889452	0.4951114258223708
41	41		0.5301504896829375	0.5292187815576116	0.5418766205172101	0.5354568790957219	0.5268395204184833	0.525877220051143	0.49424349147570024	0.4927823006128298	0.517895539992175	0.49849853519439213	0.49760331696133464	0.505582263428819	0.5007248637031008	0.4976653542892132	0.49780241075270837	0.495730991636458	0.4849282191494475	0.4949785996794784	0.48014256750508955	0.48974490847549346	0.49251632518858157	0.479532397730419	0.48059653546103354		0.5314805506788876	0.5362252519879153	0.5374289249220209	0.5248728625075495	0.5289724726183442	0.5159278804566674	0.5151729479217175	0.5105261063291306	0.5006758148182451	0.4966375883468923	0.49590116488409147	0.4927266191714771	0.490977419941143	0.5046718029898603	0.49618545445650913	0.4917579526847007	0.49073761659865617	0.49859052174597396	0.48138654816589244	0.4900596301281365	0.4844859988420551	0.47996599315997346	0.48058681286975374
42	42		0.4843102474655825	0.5096328709094858	0.542320304914852	0.5567129133818571	0.5594703531947922	0.6094150376243652	0.5028259009917628	0.5793485344617705	0.5548255467893877	0.5569832195544075	0.5433662996670277	0.5543218587481226	0.552274225357611	0.516269514710812	0.5777987250525081	0.5396703032995495	0.5219139692350403	0.5286195523067095	0.5604889214962528	0.5512244868074301	0.5471190299468989	0.5260864333354992	0.5652644074369169		0.4733903675368474	0.5182679041407902	0.5563221997051083	0.527819986628131	0.5421736454781401	0.5555533529114485	0.5436350417659644	0.5317051373112633	0.5541936959676848	0.5681579225547363	0.5559081247046931	0.564321217329969	0.5626342843381933	0.5512814923942321	0.5136641512742998	0.5749101739863969	0.5556506476140509	0.5347121868563823	0.5467163134384829	0.5372849586258244	0.553200330456352	0.5603224320476132	0.542627675133074
43	43		0.5050595998723599	0.5029827761748757	0.506814511479223	0.5120067032280772	0.4991937633247597	0.5055851644390206	0.4978216193406291	0.5063785440233076	0.519366734863689	0.5040656628905261	0.505053562362772	0.49868691525329245	0.49636765705158437	0.5057208936644855	0.49643093161424146	0.4990592353280931	0.4954468894708655	0.498676865412755	0.5033703107627213	0.5018026721705776	0.49626650405565986	0.5100647200326879	0.4974016467671407		0.49942486776266903	0.5102211910100894	0.5127275786509563	0.5083967400230295	0.509034178554314	0.5071580623469373	0.5130749059808604	0.5165190357537297	0.5058375558376553	0.5011731900443095	0.5021272313325557	0.5137766708265166	0.5072904219903637	0.5152792100424273	0.5033718655262597	0.5026521744942295	0.5073078718650682	0.5070342966343329	0.5067603782004808	0.5032693841509538	0.4996395630061544	0.4903922993122033	0.4975858188069114
44	44		0.5228910319526879	0.5264258222570816	0.5378065015925609	0.5252549472361697	0.5332115113262228	0.5133763199913074	0.5405937935381523	0.5180040053906844	0.5167295204783925	0.5323787065474457	0.5043169020300315	0.5127109156526602	0.5379475736351307	0.540242234898404	0.534258868195941	0.5337838639874153	0.5444138242439929	0.5559119995886628	0.5119307186488645	0.5247531040603112	0.5512165689832099	0.5406755201594514	0.5611224436593254		0.5169709758122003	0.5139419266640801	0.5287727046441223	0.533616452228509	0.5395978579599437	0.5053486836891317	0.5083303774927581	0.5142562843310252	0.5062585448503631	0.5143251201608849	0.5147477867691709	0.5242879447668324	0.5181029101672987	0.5190594800813766	0.5162878951819441	0.5232020771759188	0.4964526006239905	0.5322440366387999	0.5247046971927005	0.5392682982982844	0.5309405462791872	0.5434369386219087	0.5474738858325077
45	45		0.5100027569751595	0.5200469084718626	0.5226085467498232	0.5082332341708986	0.5036078054374159	0.5148351734433358	0.5287655824825739	0.518538849988196	0.5259359243942303	0.5249284650544772	0.5002867531073096	0.5223224446573312	0.48790409572732935	0.5129859411345863	0.47379451211674084	0.5180672310175366	0.49476331186470635	0.5361486650492966	0.52475516147074	0.5308739275695024	0.5101296561680139	0.5058946691965394	0.5021298079238206		0.5093827321354562	0.5281292804819525	0.516647161655092	0.5074149039705325	0.5196631726474227	0.5132183835534656	0.5175834131292667	0.5129036360327012	0.512062576478261	0.4971404320797313	0.49215570428095096	0.5038000208815909	0.5124592481089814	0.4991164402117486	0.5058110980126573	0.49617309612489213	0.5088601849290144	0.5089505831676177	0.4992597443938668	0.511790291656142	0.4988359611917924	0.49816289150064286	0.5005801370865594
46	46		0.5169082356591124	0.5025504024861969	0.5204518274809333	0.5001419342946467	0.5078823538291688	0.5133178527122504	0.5226328980814161	0.5141532789372703	0.5049439747915481	0.5133569671941698	0.5320216396583703	0.5149957185744212	0.4980077686389085	0.5201261339631981	0.5176761226424895	0.5183451001500441	0.5093448911545914	0.49678226472914033	0.5402297747389628	0.5175807017104135	0.5155864724155508	0.5027757043855081	0.5338188410724247		0.5001677410716918	0.5174292354691173	0.5116541590185966	0.4894913262377093	0.5088737457021786	0.4973627222249659	0.5034432056577814	0.5038821012158674	0.5002232144043964	0.511815447618803	0.49916126416137035	0.5052390913005385	0.5034745322314721	0.4971098680057312	0.5054525282701258	0.4951244399337387	0.5092156512588959	0.5026727907835488	0.5039313387474127	0.5196953035859766	0.5179048704174031	0.506287237003438	0.50345513634082
47	47		0.49866733163901433	0.4980314990488203	0.5030564116741071	0.529494401842821	0.5041677809364651	0.5176455622261489	0.5246500891853054	0.4971564212192351	0.5174167558070232	0.5176535006503951	0.49777399843701636	0.4887922316603496	0.49971050618024204	0.5064158353188214	0.5182800328836206	0.5278661967841547	0.5259181653154628	0.5071455926465944	0.5204003750638568	0.5263563679687635	0.5262828677621909	0.5049729018096089	0.49724415501442965		0.516281569430465	0.5215859906412972	0.5276629207837749	0.5014114321380477	0.5175113143895589	0.5218643762623428	0.5168326153063655	0.5172983842707634	0.5198588410087039	0.515815116255433	0.5264704293290126	0.5065089884393623	0.5233565900541299	0.5129669898728861	0.5120659139371005	0.5031930233478092	0.5081540444596186	0.4998189090269209	0.49704069154526104	0.5004466210930782	0.4950225546756183	0.5189884457635592	0.5132403745816814
48	48		0.5337195915683466	0.5306627519707867	0.5302009164354873	0.5409427423943061	0.518006240387837	0.4969315203756052	0.5261367679820478	0.524194856279332	0.5142330666263287	0.5222233507120835	0.5351814532512607	0.5215933836377402	0.5254860526366133	0.5272264219148032	0.47855627287893465	0.5096382491193652	0.5233761615434128	0.5253374481242347	0.5174467441371992	0.495317928410993	0.4972923386076412	0.5027360741249541	0.5193702182653884		0.5200721395561156	0.5334721675808778	0.5331394845794881	0.5221994966544954	0.5134287150948168	0.5184901756743782	0.5102292666776441	0.5234377797445623	0.5103466707668199	0.5121548914642674	0.5203826073998117	0.5009000889802724	0.5214873326241889	0.5139056625707525	0.510220067029348	0.5110094922974685	0.510192202054421	0.5067544227386056	0.527022523662735	0.5088445447813866	0.4990639427866822	0.500145468369012	0.5000672727755856
49	49		0.5056828431098747	0.5081768424585725	0.508771806379125	0.5081969072914239	0.49286504408058834	0.5008024274470155	0.5107554091095149	0.5065875491207157	0.5064388180339316	0.5259427553418047	0.5214342051127706	0.5004741499016139	0.5017715525939062	0.5127327816301933	0.4846624914274834	0.49630096371152865	0.4852276213159157	0.4971446634636135	0.5059864579754771	0.49050132833889304	0.5067025353711678	0.49494133275208574	0.5075850877269358		0.5133210399222004	0.5057776287658243	0.5117126781377341	0.5037957747290724	0.5066687846888314	0.49635759166479343	0.501963618503813	0.517466199903349	0.5088080201703054	0.49871768586754606	0.4960347830189883	0.49706281698834853	0.4927425879688462	0.4948536389815521	0.5044566413170811	0.510717736648668	0.504456369014792	0.50115634851846	0.5050601887788728	0.5050667667595052	0.5007407490260446	0.5023562909237972	0.5088170983641901
50	50		0.5072714265048457	0.5083747269164312	0.5232348797474959	0.5239227718307157	0.5179614250481117	0.5121680565528963	0.5117788204553257	0.517576909630465	0.510585059353948	0.5147628778284822	0.5159662668535755	0.5013864413988409	0.5000933019355872	0.503908076143067	0.5207402831589413	0.4974811064862875	0.4891738241175473	0.49869439445869546	0.49763325649168627	0.49887964498100495	0.4812642292687168	0.4954963744010302	0.4973643558470755		0.5045763864822479	0.5098520166898903	0.5070746427626885	0.5106399905283163	0.5176751798697452	0.5109682747473421	0.507754485415026	0.5109733686594241	0.5075881120643896	0.5057455613629458	0.5043023045421486	0.5087434528907546	0.513080062678214	0.5057437044970363	0.49433341972114075	0.5071137939009478	0.4993933009136735	0.4988173997088701	0.49264266029329296	0.4857363245900482	0.48702817708036966	0.4950515640378397	0.48971872416163154
51	51		0.5154767174100272	0.5177831237586623	0.5209680691032007	0.5088976247617332	0.5040319652000032	0.5194770048849607	0.510055050404526	0.508808974232906	0.504590236189219	0.5196821006631366	0.5315218269662085	0.4961026831038843	0.5043081985907796	0.5029167056968562	0.5158068148888707	0.48555033536669445	0.5077875163104901	0.4929482436423481	0.5036783622048595	0.5054327600323065	0.5080905108136748	0.5067586010559761	0.5073252912110681		0.515027074453133	0.5207050832887533	0.5180884311426078	0.5128934732345805	0.5210476863490181	0.5171713018350614	0.5072677432165288	0.5106458029472969	0.510330714803085	0.5096723083113254	0.5082658228678302	0.49560222515486163	0.4959055086114332	0.4985623767886766	0.4967811024538772	0.5057089806444173	0.5055363108028439	0.5007688936440837	0.4908322036486041	0.4984242558611882	0.4977574924376418	0.4956129513661767	0.49871657132732894
52	52		0.5477328871388919	0.5259703036633578	0.5177341462750924	0.5322523982670762	0.5301676374482197	0.5206030154506823	0.5288744122881036	0.49337325968400075	0.5304797542881159	0.5117737608645181	0.518902417828641	0.50724807690388	0.5030253892344376	0.5260900171439874	0.5080951217991718	0.5164278273801928	0.5060555858414705	0.5228333077861389	0.5141606935008427	0.5146707933591321	0.5020969099318104	0.49763939277420466	0.4963939262613368		0.5419190921584961	0.5416585594203145	0.5364383068954199	0.5376697818885264	0.5310041928348034	0.508200033420834	0.5059999572907755	0.5161895497795687	0.5326844952480883	0.510646942117224	0.49650089522552515	0.5142496968425334	0.507431957872215	0.5022144461645512	0.5182366080313617	0.5318419499316198	0.508189854760986	0.5078354946948835	0.5112453183406763	0.48490312829796156	0.4835255230414847	0.4857503597114846	0.49288606145489877
53	53		0.49889076889832695	0.49977757978794113	0.4999414548966823	0.5010946744252632	0.49311247039013706	0.5134104191825053	0.4987060627711962	0.519501092510269	0.5198175235037301	0.536695002417447	0.4929468876658512	0.5210989536506195	0.514918091960466	0.5068954829113973	0.5066724175420553	0.5104724578657017	0.5021331478765593	0.49982063403155613	0.5048814553280848	0.5220587032754298	0.5135012264833736	0.5033512313733834	0.5004139817877195		0.5016778692408701	0.5075679477484719	0.5116835984468213	0.511488721348226	0.5178072358147082	0.504428908107905	0.5044471919710724	0.5111221133561896	0.511530137236997	0.5082044434596188	0.5074850849111073	0.5087811086974188	0.5102307151701219	0.512132823514211	0.5095882327794949	0.5105117632117299	0.5109364377758313	0.5077098514367019	0.5018884133866228	0.5164146416161187	0.5108718618450634	0.5096725667287264	0.5070464163668112
54	54		0.4771161046708713	0.5107170955177649	0.5386882800981961	0.5478970642263975	0.5098263410149799	0.5425640671522484	0.5201090581047365	0.5399411544391766	0.511583663400141	0.5181411996900323	0.5386522862094149	0.5358552552377089	0.5084069325903668	0.5286369730397998	0.5182054084100182	0.541489687961917	0.5217955354156579	0.5123183965456698	0.5500288247078826	0.5393431421956281	0.5250938848732792	0.5228476760600239	0.5214193013074309		0.4820675747517892	0.5137361280054449	0.5223185311257547	0.5151771456528152	0.5060938060544319	0.5284636401178984	0.5316043759311109	0.5289286938923446	0.5285460687075297	0.5337610206014387	0.5261175558496752	0.5401622804268811	0.5247683966481665	0.5069031100181964	0.5224915957664227	0.5384641608485927	0.5021667981090026	0.5429406937633541	0.5425004464165366	0.5310608814361115	0.5221189949280207	0.5362077603110427	0.5219734722871565
55	55		0.507013049516096	0.5610131921418035	0.5280927755627921	0.49420972740312974	0.5147661574300976	0.5210743208494868	0.5271567212172293	0.5673588442553414	0.551209108712883	0.5145591289999565	0.48230174391713243	0.5158309828320093	0.5335238003360682	0.49746713828051614	0.556014195662933	0.47710769524120555	0.4711758650466301	0.48481337702182625	0.548768875347143	0.5337565648738772	0.5209944917144853	0.5226572116566783	0.5088805921561509		0.5082582057417443	0.5570641784765802	0.5104233245793761	0.5313743852112993	0.5342796463736426	0.5478354866441839	0.5317884542036093	0.5094872972869308	0.5222522014777558	0.5252448402941865	0.5382679482521551	0.49977855489442014	0.5335849582108516	0.5159413492198107	0.5464941462354481	0.5174034622559729	0.5329584569962209	0.5463886795185091	0.5131713331316833	0.5121241108612394	0.5279198083797534	0.5172773336258302	0.5227180644857171
56	56		0.521505989672616	0.5184196472780171	0.5201497480065441	0.5164437752330258	0.5018350593354083	0.5302150134481296	0.5394784539379519	0.5427221032610504	0.5826505827635212	0.5579479848561111	0.5251731815591785	0.5375291692556751	0.5598469105424044	0.4990772939409521	0.4847622125712583	0.5112198103253083	0.50260826398672	0.5120902272662607	0.5588190907853757	0.4851140538792803	0.507847089033996	0.53581929178347	0.5662467186914508		0.5276683247882434	0.5189963597117087	0.5267442856347724	0.5402621972844134	0.5111092129882902	0.501573926105461	0.49494696553405093	0.49520713496677954	0.53920439050154	0.5388301520610199	0.541537499037664	0.5187824490809755	0.5189976844784822	0.5404143238348296	0.513185182957504	0.5351487016977095	0.5225055877865337	0.5220817954734848	0.5051584795672752	0.5179917539307081	0.5287195809039924	0.5099527467384272	0.5075336256119479
57	57		0.5125791913110296	0.5142790535888565	0.5141016995691159	0.5109796890483107	0.49691054119453265	0.49620737697601686	0.5063960563052419	0.501778689653398	0.51205942446906	0.498617631959518	0.5109391465345889	0.49937810762028667	0.4996908247578265	0.5205716926733801	0.5050393621642997	0.5047670614411793	0.5012852944515316	0.5123150116157118	0.5015192821694302	0.5023262375774621	0.49435305264525536	0.5016919281199037	0.4920149988204896		0.5117521438554677	0.5096972226228208	0.5125014175276951	0.5069941111677206	0.5088362781437055	0.5035665840539809	0.5093860844898929	0.5005717607695134	0.511352726862129	0.5097859921805947	0.5051995218292356	0.49020100719844883	0.50497090811992	0.5062060177750025	0.4948602243169205	0.5014914503569889	0.499275699577544	0.49163810513277245	0.4957166140493715	0.5025526343042988	0.49592550936091284	0.4990713176521454	0.4978441458571193
58	58		0.4986307131551252	0.5014843658032613	0.49945523531674907	0.4920360778680604	0.5108234168521335	0.5067479796447681	0.5097283309195478	0.5184523474907243	0.5015071611695505	0.508316334379115	0.4955377167873511	0.5004018018027231	0.5094830301405799	0.5323519457260725	0.5102756348829383	0.5295092108523513	0.49739803602397803	0.5212224983915308	0.5193826656104068	0.4951221070472454	0.5138655396629866	0.5152091353775897	0.5298164505465798		0.49155688881870896	0.501387474237138	0.5083413154554601	0.5076043638487585	0.5048861491734119	0.5111186613350401	0.513082443100138	0.5183645478018428	0.5192778814110384	0.5085489140510442	0.515975877939735	0.506648442590481	0.5004607669213322	0.5008519834276589	0.5170696501872947	0.5223703968517189	0.5107457199516914	0.5003222900610533	0.5127360763199504	0.5132309981166727	0.5127475327036095	0.5158399559905235	0.5251987668016553
59	59		0.5266215599350067	0.49938338722326064	0.5081382609403753	0.512412902756096	0.49431800990301766	0.5070275774191122	0.5092503696607946	0.5164999717692289	0.5055873005618265	0.49295130720098157	0.4844904793083609	0.49985139539865786	0.5230587242802176	0.5014972838385487	0.5161452733648348	0.5132651192341158	0.5038443467398765	0.4969018646365235	0.5259633418254964	0.4983590063629181	0.5169258018818484	0.5399882874313898	0.5152842950975665		0.5177849118724089	0.50220329224816	0.5144255217798935	0.508687324167975	0.522879535253878	0.5011951274063089	0.503123301810146	0.5127391019362469	0.5165936991834273	0.5024091546454855	0.5114309237895309	0.508873537961476	0.5054216982756928	0.502000643523307	0.5175356053449571	0.5112566900021114	0.497664187227261	0.5156085011422827	0.515708390993168	0.5075997113948743	0.5016676156906063	0.5034094861633032	0.5183112397795966
60	60		0.5072692984986541	0.5255647633893036	0.5351266012542811	0.5207619849497761	0.5084104014389937	0.530508742222217	0.5430157623559437	0.5200701859175447	0.5131468392600784	0.5162526351518344	0.5453644337317338	0.5167587537527958	0.5245879722709297	0.523577755747191	0.5230250240695804	0.49464566287681766	0.5221206222173718	0.5139993920492951	0.5301000522973479	0.4926945776564122	0.5137255330982893	0.49986631375985535	0.5255212374458642		0.49048290872592465	0.5087988668899769	0.5271405615405388	0.5069656641407116	0.5165767046774987	0.5135050891862418	0.4992765841409432	0.5091046114648984	0.5218302907429468	0.5173711274247412	0.5084976252204991	0.5083405093673743	0.5151437957139418	0.5147381895335957	0.5150829145357231	0.5159323192403548	0.506627878358442	0.5092283271415393	0.5102847258675887	0.5161878209757862	0.5164518942289581	0.5054660578448649	0.4949977078649551
61	61		0.49983481816541603	0.5043960840524726	0.5186047222234542	0.511920618702062	0.5159426410827015	0.5212141649016451	0.5313544810367187	0.5181880492234638	0.5027867324466575	0.5057126082821829	0.48747161408744777	0.4931957682429742	0.5151155339964785	0.511125136036614	0.49801291592299946	0.4957460123441604	0.5049846384480366	0.5028732932167161	0.5001477139860615	0.5096920115651342	0.5096954618661643	0.5114088894629937	0.5003372748616292		0.4866445321186223	0.5142086728011505	0.52222498667404	0.5158346166823582	0.5086031164853185	0.5161617598820669	0.50943239276972	0.5043014706970481	0.49966824971957297	0.5016043721146504	0.5014905223362857	0.5018401713732249	0.4912355965972055	0.4939475071387882	0.49625743821408347	0.5003536619182176	0.4997088012879349	0.4966922552941172	0.5024271363168846	0.4949357802993263	0.4989150690896452	0.4992297521524331	0.5000229550394033
62	62		0.5041647917471975	0.4986005715059534	0.5129878244591077	0.5049027298184882	0.5106411406888688	0.5078989122945249	0.5057219376049901	0.4904025534092133	0.5111111746067084	0.5091689196183398	0.5010410248246682	0.5130686047100183	0.49738241176131137	0.5050529632984673	0.5127751531784853	0.5102585909023667	0.5049693397280212	0.4934948247283458	0.5019724469512183	0.5014100263158416	0.4957264768746931	0.49224287129986843	0.49963027230490303		0.5084329939691437	0.5070393480355704	0.5094190616229138	0.5078025778060951	0.5028580954586941	0.50451495021979	0.511251317664933	0.5054798827190139	0.5077643219015857	0.5025900920393043	0.500069021241978	0.5043509000799155	0.5061801143940833	0.5028750221932281	0.49861612924963705	0.49932448881149655	0.5001229140855254	0.498883128230014	0.4974847641149399	0.4998483274903253	0.4992257176968615	0.49970699021060955	0.4964522808773972
63	63		0.5355941636390029	0.5096564680831943	0.5289009199469589	0.5615747005286844	0.5343102128482293	0.5264807406049677	0.5324342455305988	0.5599647027215646	0.5168681655811507	0.5359090966466965	0.49867052552152336	0.5345255740312551	0.46584503111880454	0.5084412684637601	0.5131561566731453	0.5185292921436236	0.5159105133925348	0.5078128868677989	0.521721860033494	0.5377929170067454	0.4998183890761979	0.5255839582827886	0.5053746894663792		0.48934663683830015	0.5215965731058239	0.5149550599562047	0.49127660924689753	0.5365541600955307	0.5163288065903802	0.5400943168727205	0.4943058919238556	0.5188306933626395	0.5013276493087439	0.455854913409748	0.5254033706435506	0.4740358832854457	0.5187239903457657	0.4869958163928497	0.5244744238715491	0.528392514876541	0.52952606441551	0.5049877704926589	0.4951922082290274	0.5126512941970089	0.5112157120800317	0.5182968917639429
64	64		0.5842573415277481	0.5992962697246609	0.5786827011696022	0.5618903660543741	0.5810376498973528	0.5534450537140447	0.5547201705332954	0.5579510968606958	0.5222109697231988	0.5322541323993697	0.5608759330429656	0.5244672506108647	0.5793479456669081	0.5728858560552433	0.5584381479201976	0.5163483089185418	0.5736325324889506	0.5577853452623281	0.5473678169675369	0.5214339739073369	0.5098255810686562	0.48050914500735586	0.46803907997718425		0.5683804471150384	0.5729464680772102	0.5727225386801649	0.5708564267495275	0.5480125932475811	0.561649028303909	0.5613953111418951	0.5438067446207471	0.5437513365113225	0.5627691854860147	0.5550746479363046	0.5388196933288871	0.5279162346287843	0.5165305948417254	0.5463506100406085	0.5545763529655114	0.49160448330759554	0.5538035615579463	0.5363989061396662	0.5320057626215446	0.5184026394335992	0.5117108711019214	0.4740024807212859
65	65		0.5780558837032945	0.6081546876302004	0.565788035861676	0.5520529846295111	0.5609611543081949	0.5847512952962144	0.5719830500835629	0.5648693483554763	0.564737879898355	0.5584265709063333	0.5248527141808721	0.5432907607909427	0.5483125036357523	0.5365214899095068	0.5710486588633981	0.5401408332403201	0.4988469041038365	0.5239648980777126	0.5673755108451071	0.574390368456482	0.5199544234674078	0.5626633106303908	0.5088560264403812		0.5734850553663456	0.5696886425965657	0.5677724590896698	0.5706929315897875	0.5236158224335514	0.5529751392167372	0.5586278485983484	0.5366248594190997	0.5277959784176443	0.541938932132886	0.5417400922373885	0.5494861826794801	0.5556676482001283	0.5490614392790638	0.527186175532974	0.5486675022764467	0.5629722235797406	0.536328642745908	0.5240741274163483	0.5226329587035162	0.5266674984752101	0.517958050407831	0.5032659138441997
66	66		0.5014219898661818	0.5034180570425821	0.5035994215692189	0.511052037174493	0.5014227659852437	0.4995178843857964	0.4962680652385969	0.49641314604580045	0.5013716272602184	0.5036907352325116	0.5021093159179386	0.49303164220908846	0.5010289000401882	0.5062996697044158	0.5100573258171447	0.5020479934025772	0.5005793056545427	0.5014792566529174	0.4974735915751939	0.5121633333775596	0.5132384184852228	0.51145879615902	0.5022382398765577		0.500819313126442	0.49925286865114044	0.5042299353600123	0.4990919132534179	0.49507484563833515	0.5085840523632639	0.498073070244249	0.5059141111584641	0.49507807913938695	0.5018822283115675	0.49994121368702943	0.5045727661508284	0.5086115690687197	0.49977889233716805	0.5017839211347618	0.5067566276283128	0.5055986243864568	0.5021245728575852	0.49942315805441184	0.4974133510484834	0.5063652498852681	0.5003975095790276	0.498329383706691
67	67		0.5698433707341309	0.5503019087676201	0.5286143125611309	0.5204362937143998	0.5677801523138243	0.5192262510590518	0.5062579329843853	0.5239634707183486	0.5016783799474048	0.48067410880857964	0.48965184910511966	0.4765856970517146	0.482571191253204	0.4656992110976142	0.4612149853778547	0.45664742544334286	0.4791383411708908	0.47462727463924204	0.48866883378768416	0.5046233568132935	0.4887084214850665	0.4788833555618077	0.4727803102182122		0.5315244554370595	0.5410636925018544	0.5411520986017694	0.5414582477851126	0.5393196772198532	0.5342480549771985	0.5205431449662863	0.5029352978227568	0.5030557197994059	0.48270775256847614	0.5048683695992091	0.4905049077015472	0.4849367298641211	0.4758942248735134	0.47167808901291697	0.49074967792580876	0.46925934091738153	0.47190008647807974	0.4649014686268734	0.47163708489842726	0.46496234149052207	0.4852148808405553	0.46281302875393937
68	68		0.5231731576170457	0.5190249318884018	0.5513054883082017	0.5223112714763567	0.505482570396717	0.5350185710813331	0.5370444586069629	0.5273786803966896	0.5139751842542507	0.5238966133276256	0.5213590157951082	0.51790443706757	0.5375436824642619	0.5133561628018661	0.5078698356296639	0.5083082877015279	0.5456575358157622	0.5164320322729083	0.5154025618174428	0.5085026891183936	0.5180972313547832	0.5116680071024433	0.5271114874248737		0.5300638224675394	0.531642967443126	0.5322600749460836	0.5343814091438407	0.531609875036241	0.5118859412459644	0.518320903719524	0.5097432775643248	0.5296460099004006	0.5281666146062355	0.5306492506313804	0.48726679894282166	0.4846951584281357	0.5078430313840904	0.501542231053632	0.5023586559558102	0.5010184476145273	0.5140056400911062	0.5101537072721609	0.5287508117009353	0.5094185995496016	0.5102491078012046	0.5017489514654232
69	69		0.5065885509335236	0.5049502567671962	0.4841955061989623	0.5055995798147186	0.5085908197194398	0.5037583888126297	0.5234222550891807	0.5046856691552095	0.5290599693075525	0.5152402935066369	0.5114515259796721	0.5154873124033694	0.4985294292041651	0.5243674592555061	0.5254371696203164	0.5038460815076657	0.5036554918521797	0.5031901365279904	0.5036312617709968	0.5040161081911216	0.49576147873614956	0.4840396253406268	0.4941385350792009		0.503523984743131	0.5095034264032653	0.5211655277965249	0.5187521573167414	0.51218966161238	0.5083538251200237	0.5089675794913948	0.5118139357533005	0.5133414894201875	0.5076346509764815	0.5088934610109017	0.5069383140607263	0.5115475318436654	0.4978023843110351	0.5027458671616734	0.49979827653390263	0.5048680196775513	0.5071170561000444	0.4975600209030155	0.5000109190232275	0.49491547375271827	0.4913321730656609	0.4931775220905683
70	70		0.5437431665088235	0.5313188645437051	0.573429646123526	0.5405050060504648	0.5593193662952939	0.5324785215386062	0.5596462034011015	0.5434053029054231	0.5794025370810019	0.5330076246693045	0.4779148140623125	0.5133570163496811	0.48034719345464894	0.5186701703438786	0.5071502628462353	0.548827154024049	0.5340497499568247	0.502909820253943	0.5054066938180197	0.5001749509609952	0.518456438742928	0.5041199695505432	0.5576218576098254		0.5430569921362519	0.5306999528678176	0.5481962880923892	0.5455550108059326	0.550225650037091	0.5698478368052418	0.5431781245038099	0.5147188365629884	0.5328958530331775	0.5061033139747213	0.5061655679393098	0.5373575245619746	0.49797250122651276	0.5404898990599402	0.538392611970161	0.542372397993332	0.484745749813975	0.49658231647086837	0.532859216723302	0.5319828697585083	0.5189926280089018	0.505666066353042	0.4928834652648567
71	71		0.4949641534403478	0.5190391993007533	0.5395175236271876	0.5049191954439938	0.5396497967619259	0.5259180428057344	0.5172972192584278	0.5287448384949923	0.5606639717280104	0.5365648145412136	0.5596742493545274	0.5634620917957488	0.537207008471147	0.5603726795380998	0.5311821227299097	0.551787243591805	0.495066793193567	0.526844412418637	0.5306308014355878	0.5347627515994706	0.5347004267744863	0.5148683981042083	0.5050088802867468		0.5036102270624565	0.5251285439204902	0.550908590946902	0.5358679484234099	0.5534062813234571	0.5431317455241347	0.5448405201005554	0.529930967581861	0.5374277226789448	0.5544242596855378	0.5516579778649152	0.5576300824533379	0.5394264744947244	0.5461480159219959	0.5560097443000297	0.5431979180108779	0.5553048904131748	0.5609924675507252	0.560306120636316	0.5558170707279831	0.556312384850141	0.5231128800310682	0.5196817936109424
72	72		0.5009983974388438	0.5068674409221816	0.5068512552980453	0.505848228997776	0.5032666258046312	0.5056767158661267	0.4952185391860834	0.5101639236111957	0.5082331763466392	0.5023544785595437	0.5111005731051418	0.4979868225714629	0.5009068224573724	0.49254306731723735	0.49798508871462477	0.48768822398194284	0.4994940770307676	0.5090041590471572	0.4936885860647974	0.49857437757102857	0.4962772299880072	0.5034555511657491	0.4885347438316936		0.5026070085492249	0.5081556040096056	0.5101177701985763	0.4956502769092749	0.5056177294023803	0.49864009936271286	0.5161965018694684	0.4958924670722059	0.51107424175159	0.49085983520634907	0.5115397382197957	0.49936687636693255	0.49863685365502064	0.49303381772979105	0.4951060231976269	0.49706503124139967	0.49457356774239736	0.5042073475211806	0.4993814402874315	0.4935317766547417	0.49521360910903295	0.4971650944899723	0.4980085269718697
73	73		0.480733229850063	0.499101946588262	0.5160392699727384	0.49939829025658417	0.5009494897899421	0.5300955304056802	0.4662535790105825	0.530413695370441	0.5146290071779366	0.48770306570120975	0.5042089452791798	0.5096796953183823	0.4724936440003149	0.4965700682892987	0.5104219435146373	0.5007847347597791	0.5006379361124392	0.5063643904208092	0.5123615640990046	0.48358606674574506	0.5177784905423453	0.5074438467087586	0.4816006267368048		0.49390899378254527	0.4760876776979061	0.49528251217778524	0.49072851098762815	0.5076079018329366	0.49170565239229314	0.524179668253556	0.5046750629262566	0.48950636941067716	0.49092978424823563	0.5020361593282914	0.4962447170197771	0.5207542256096707	0.49192379364250405	0.49395404783448527	0.48330509290142	0.5107543549684204	0.5061896782584424	0.5008539894998468	0.5076586286603868	0.4802486970299086	0.5051447802855303	0.4874317689504769
74	74		0.48788426630149306	0.4814038324532328	0.5314531106593056	0.5184183997697117	0.4641541457798416	0.4939018263112466	0.511283259687001	0.5115673613306764	0.4981176747664017	0.5090672179091219	0.5168023992902533	0.5288028879914968	0.530451776791358	0.5277463609672663	0.5414608950390634	0.5163899786599847	0.5351480141383531	0.541738875095645	0.5324067947910575	0.5289792923160462	0.5321709207573794	0.5256360423644434	0.5267628176399168		0.4633948362757311	0.49384994761984913	0.5027282878588732	0.5096026301383253	0.5064523559139249	0.515191827634526	0.5256012084946876	0.534398324365592	0.5306053121579054	0.527931543783601	0.5174807301405102	0.529295855910598	0.5163218310860656	0.5290557645414933	0.5350988479184691	0.5407452139565713	0.5402836447744743	0.5308857698617748	0.5380462106316215	0.5319844933133996	0.530713942882682	0.528726395327721	0.532857901024508
75	75		0.5024307493022342	0.4988445837233927	0.49762028626298865	0.5032322786451393	0.5027062470195356	0.5082586877525548	0.51251789582143	0.5109052722417539	0.4956330618893622	0.5054219416691177	0.5018941129712408	0.5057549292846621	0.5054307180716991	0.5067498003988629	0.4969900343055782	0.507415265829624	0.49800178984643856	0.4977676277708086	0.4968705637921337	0.5111384935830985	0.5031644799177496	0.5088232969754314	0.49929765305391677		0.4977144668626619	0.5040768468062733	0.5074327949128092	0.5042172490500392	0.508583972429194	0.5096637641157465	0.5059421129824588	0.5048636966080362	0.5008759545125341	0.5039407049189675	0.5051314156923054	0.5042266941330917	0.5055611692369972	0.49773628078085547	0.5033719966049185	0.4982384029115116	0.5003033360431159	0.49836078369090997	0.502124062668313	0.49775419470054033	0.4998938103480744	0.49739287528689236	0.5002110689779362
76	76		0.5214177441857454	0.5233038052171401	0.520181594151121	0.5159014970270306	0.5068236784262494	0.5129264468844229	0.5081344188480393	0.5093525288277169	0.5101131365563228	0.5007449847187319	0.5063789185703909	0.5103092526990074	0.4967960355602689	0.5054997524037816	0.5134034532175986	0.48583018738269185	0.48575932656401155	0.49885393376804804	0.49434383608595117	0.49632922907834526	0.5006588601322268	0.4950585334393088	0.49460153626770087		0.5193767507116498	0.5181622889942037	0.5211241612175577	0.5167642116265083	0.5044605310679435	0.5136775806378956	0.5093090515614019	0.5082251968081162	0.5067855469316572	0.5077372630493455	0.5059447985755787	0.5042171777396969	0.5058622051175075	0.5045700381732747	0.49600196945311187	0.4947479437804139	0.495439378661359	0.49557312106645324	0.4957132431410055	0.49431136993479396	0.495525654657092	0.49016833672819715	0.4955696980096678
77	77		0.5339348003506558	0.5660518526372693	0.5826162941838386	0.5567390278199131	0.5772333762257842	0.5388032631110568	0.5681511233836009	0.5326059331375743	0.5638524145868111	0.562099254444954	0.5295621262247446	0.5150678955760639	0.5693459004889971	0.5318922186495237	0.5452697253990049	0.4783985502812599	0.5394051145708595	0.5339498303112602	0.5386609864131494	0.5221702163564526	0.526757017137909	0.5533119328154081	0.5776910597172884		0.5389187496694157	0.5478123612221693	0.55728811367406	0.5486464349329225	0.5385982063234691	0.5204191251471452	0.532865079537022	0.5142657641934807	0.5123470250342543	0.5016607669424408	0.5382847158527898	0.4855505474873484	0.5155052575872652	0.5276528496325337	0.5443896086527911	0.49937029929313254	0.48940882965039456	0.48425953232053054	0.49338558508758645	0.5072653502151226	0.5222137801523785	0.5019631184072246	0.5290092047740125
78	78		0.48283373549316577	0.48108554884411114	0.503598125953916	0.49159746480829636	0.5164189214889305	0.5305674318730013	0.5171236731798292	0.5213862945648554	0.5217314878449328	0.5243448756933644	0.5169988143082809	0.5326313689765864	0.5246526662101902	0.5125563978202738	0.5146311411961995	0.4995944239236474	0.5091199557409796	0.5120242226655904	0.5050542024756469	0.5184513071391534	0.5016223871898817	0.5107812249874474	0.5133116814189986		0.47131922798577364	0.4719264976417105	0.49631687640712413	0.5087873305465491	0.508746912023996	0.5205429696858422	0.5171533034750712	0.5185445496758251	0.5108700236073164	0.5135336558883874	0.5175708744824434	0.5162045268652323	0.5056359380603637	0.5041362326737485	0.49955863734866196	0.509740743685842	0.5201393879997194	0.5048570418505555	0.5086030297138553	0.4974078591099693	0.5128693862689288	0.500774022878529	0.4977996910024123
79	79		0.5592776361934598	0.5639230995321252	0.5603185335918688	0.5738018695266951	0.5683043935026779	0.6412294590429642	0.5565334574200528	0.5424473715754251	0.5861333192587802	0.5616540680858391	0.579760184001992	0.5448634637255971	0.5598779504622633	0.5852650935551541	0.5774183543509513	0.6224530804111296	0.5255367950531263	0.519592175962738	0.5374968930362395	0.5777934493768874	0.5150680545975074	0.5472192150116643	0.5730101458912887		0.5521791560294302	0.5720756698540488	0.5241416850931254	0.6055562076925236	0.5750745488717813	0.523439863141294	0.5360089238632092	0.5704840506690233	0.548387630771398	0.5219342065114592	0.5834540185393461	0.5336122734685329	0.544098983361845	0.5486733384816169	0.570370809366058	0.5368986947238578	0.5358976586253495	0.5499334326201275	0.5164982601843912	0.5612972527422495	0.5195465649589373	0.5690547793549008	0.5266876406782238
80	80		0.5032972684221486	0.5160407376571922	0.5253039898245103	0.5160323996339484	0.5198622937081457	0.5206039561007137	0.5132089104917212	0.5139842442927854	0.49645533911945705	0.48823262458245276	0.5143010972920617	0.5235230625013074	0.5079831072153906	0.5103509777906134	0.5139951579749866	0.5151008897198208	0.5006638732274797	0.5038804325002322	0.49224845265328143	0.5235585987122027	0.5117858830748846	0.5086821544675794	0.5106171690565879		0.507949073044441	0.5067340898868943	0.5160508242998981	0.5065505592592775	0.5015493461929494	0.5099976235332717	0.5084979635825706	0.4980348841590561	0.5093324721826021	0.5058299488410499	0.5081114416987172	0.5087744216093559	0.5005479320693045	0.5048479375888062	0.5003176178518539	0.5037585459587055	0.512497139631171	0.5093815968760368	0.5021338865264064	0.49178394898774025	0.5020190320466364	0.4920860103093757	0.49802980971900734
81	81		0.48402639561976424	0.5153993181158926	0.5147584686004194	0.5027925137317735	0.49656440555688486	0.520345212298394	0.5035997498343842	0.5222529875508711	0.5107423004587808	0.4904339296986577	0.5090747259485553	0.52288702351124	0.5030060383510369	0.5162465424113492	0.536299946833825	0.5046170312835038	0.5046993890301891	0.5306245790412146	0.5021800336921549	0.5247382483246772	0.5078282658628013	0.5068951076328496	0.5027770306955476		0.4890355645548155	0.5075434436383898	0.5208139635675398	0.5044565730019204	0.5215723621599072	0.4988178837870561	0.5221635013703461	0.5190645805144228	0.5176533210109605	0.5254788813304886	0.5205975124405688	0.5124177234833985	0.5188193798229065	0.5053546914803876	0.5188019681187996	0.5190544363743804	0.5229297460346093	0.5170852482761	0.5202034260537846	0.5100567116469052	0.5138556754085365	0.5097424692763232	0.5046599396506566
82	82		0.5437959238387113	0.5433499773004312	0.5164623219435589	0.5543650371516119	0.5670677454804467	0.5235167006548953	0.5546658779803294	0.5506132770789096	0.5442914268208106	0.5146177261841413	0.5196213797210807	0.5531986740002406	0.4811564782431246	0.5269445712422661	0.5280129198409769	0.5524218775698	0.5051705277052154	0.5327875557975296	0.5439695702705454	0.5475634848604966	0.5481906578879583	0.5511655548461066	0.5246916003760147		0.5145632433361517	0.5300465405557235	0.5498933167036125	0.5419956415256147	0.5289332278168205	0.5367565739331445	0.5272979086424961	0.5228732486676023	0.5103087433473319	0.5379832452759982	0.4781013206784227	0.532329394480359	0.5256351463920409	0.4829622763658031	0.5046520049781867	0.5348786692392704	0.5204496195905757	0.5459230612785192	0.5275778738688082	0.5173741930689075	0.5001524997099936	0.5346519242795214	0.5304288362061503
83	83		0.5159919393009214	0.5432960974394504	0.5314413411620141	0.5410381912961338	0.5333620109363978	0.5133757995195891	0.5182721409164885	0.509461410895218	0.5199932419238738	0.5192281101059806	0.5087564795417424	0.5013005791391866	0.5234298037050626	0.544088954822288	0.49717017056284246	0.5016917087132748	0.4884486372747473	0.5138593989071574	0.47989159686581156	0.524164743002539	0.511156695540602	0.5044710458985445	0.5234236027005346		0.5326576192525174	0.5443599929133451	0.5535604375406064	0.5239528329915526	0.529413922179027	0.5469606569772018	0.5420079516782106	0.5202992641299329	0.5226964823259952	0.5148520503733414	0.5173592470640836	0.4968816400617976	0.5048132325574912	0.5061598923109687	0.504287297587666	0.4905527250880935	0.4746679326516542	0.48460984419113773	0.47536867899401425	0.4955880095958999	0.5100554459918064	0.493317327475659	0.497167457314725
84	84		0.5161711120485931	0.5213534313949181	0.5159143951812262	0.510297447685564	0.5291520814315841	0.5329912558397842	0.5607186311076665	0.5383576572310327	0.5537776824471309	0.5450746801241575	0.5381142340613682	0.5049489403218932	0.5541123444646682	0.5159051946765023	0.5262848653581985	0.4992558883406729	0.5409842997900562	0.514739100687232	0.5489451226274527	0.5619563625194537	0.5434833235964971	0.5325830835080219	0.5461008868709109		0.5231761944716877	0.5174772847555577	0.5233118721612936	0.5295879704193999	0.5518989829831703	0.5457240702144958	0.5394189901300377	0.5250620865349005	0.517877382868223	0.5265776553222191	0.5317698488001994	0.5132283403332921	0.5286342521341425	0.5149879217048796	0.5261346120705854	0.5139152846400157	0.5017869973478866	0.5579889452643066	0.5118199595862211	0.5056350726022064	0.5149997286925594	0.4888531063116397	0.5062750024928624
85	85		0.5122798764157472	0.5207658877490585	0.5262432201183845	0.5304736658394815	0.5040424208141216	0.5087668291594025	0.5170687565059546	0.5132963083961876	0.5111274020748513	0.5146552239558726	0.5076538683986822	0.5283397494264191	0.5075032025957645	0.5084946572206276	0.514106119723822	0.5095993454100092	0.5106666291416484	0.5177879118776453	0.5283645322233601	0.50735203831124	0.5253588723878619	0.5080507806988631	0.5198066317059091		0.5088891834751933	0.5176728767715189	0.5258517526654816	0.5319813492921096	0.5124628513671424	0.5229851666197345	0.5129590919321527	0.5007221253555914	0.5265358360129442	0.5093639160847074	0.515929953897517	0.5146944586293805	0.5108556144218045	0.4937065720825776	0.4993423649186181	0.5152588278304886	0.5085531371838721	0.5135373604599314	0.49831752284804365	0.517976618510086	0.5219902720948468	0.509172441312699	0.5228103182731538
86	86		0.5446292732792268	0.5441194472078681	0.5039318476894992	0.5318127003494277	0.5101295118317758	0.5146257696296356	0.5430890866727335	0.48830623135569773	0.5254117144764019	0.5316607009231468	0.5143504053100277	0.5254895484440938	0.5663087225608893	0.5446503866711122	0.5169746187884502	0.5080953021075295	0.5393583924524743	0.5234826413314775	0.5556542362458856	0.5703824607346312	0.5224583375616693	0.5220635905278581	0.5119429683020652		0.5331635571726322	0.5363245240022667	0.527609401720013	0.5377711339184059	0.5664831315428431	0.4936458504119387	0.4888393980768787	0.5481607484208701	0.5505499501395961	0.5303123377733575	0.529160318480318	0.5352850512084211	0.5353726553286553	0.533019512892333	0.5351052222230863	0.5244423302147301	0.5409399197360651	0.5315388880465254	0.5364709693242624	0.5380450644230744	0.53934687826999	0.5297495611649626	0.5067761562249737
[truncated: 72 more columns]
