# Supplementary material for: EEG decoders track memory dynamics
Source: Nat Commun. 2024 Apr 6;15:2981. doi: 10.1038/s41467-024-46926-0 (PMC10998865; doi:10.1038/s41467-024-46926-0)
Supplement: Supplementary file 3 — Source Data [file 41467_2024_46926_MOESM3_ESM.zip › fig6c.csv]

	subject	BC_serialpos_0	BC_serialpos_1	BC_serialpos_2	BC_serialpos_3	BC_serialpos_4	BC_serialpos_5	BC_serialpos_6	BC_serialpos_7	BC_serialpos_8	BC_serialpos_9	BC_serialpos_10	BC_serialpos_11	BC_serialpos_12	BC_serialpos_13	BC_serialpos_14	BC_serialpos_15	BC_serialpos_16	BC_serialpos_17	BC_serialpos_18	BC_serialpos_19	BC_serialpos_20	BC_serialpos_21	BC_serialpos_22	BC_serialpos_23	TC_serialpos_0	TC_serialpos_1	TC_serialpos_2	TC_serialpos_3	TC_serialpos_4	TC_serialpos_5	TC_serialpos_6	TC_serialpos_7	TC_serialpos_8	TC_serialpos_9	TC_serialpos_10	TC_serialpos_11	TC_serialpos_12	TC_serialpos_13	TC_serialpos_14	TC_serialpos_15	TC_serialpos_16	TC_serialpos_17	TC_serialpos_18	TC_serialpos_19	TC_serialpos_20	TC_serialpos_21	TC_serialpos_22	TC_serialpos_23
0	0		0.48322014041928696	0.5034566190081585	0.49456348268559613	0.5117299944068893	0.5176644483599123	0.5157027946266022	0.5120759136096905	0.479064893367743	0.48340824892272405	0.5343986261347926	0.5277277749077094	0.5254397108189697	0.50747370137573	0.5106466515292355	0.5176603115012887	0.5268402214196818	0.525122093249231	0.5056556328606147	0.4955091920605163	0.5338111261028383	0.5175266370260869	0.506669072505954	0.5064948753448526		0.4912755767218201	0.4976888626659106	0.48996183957192047	0.5111088138489116	0.5038427214176158	0.5062645611652612	0.5093855134165525	0.5248007872096285	0.5089299100399025	0.5053398084003611	0.5032432436238131	0.5153707578640839	0.5132966003916881	0.5309633367404998	0.517068547058811	0.5238532795232559	0.5208807224077551	0.5195420240296439	0.5167102305916899	0.516066873758195	0.5203987344604274	0.5114960225286653	0.5077486890200236
1	1		0.5573033064587043	0.5369001829778801	0.5219977531136948	0.523674362991325	0.5340932271757093	0.531328771165368	0.518225921336542	0.5102796934132852	0.5373598409658061	0.5064660310684967	0.522815960211939	0.5035769895569336	0.4852788299983791	0.4819322165639562	0.4785547139384872	0.5026523846142577	0.47555753362669906	0.4921019792177018	0.5062967167261834	0.48078511604198165	0.49042272540775955	0.47270547022699083	0.505600231585406		0.5393794817027174	0.5335949002600515	0.5365393062673565	0.5153730138038979	0.5109277490599146	0.512424580055687	0.5118477069386191	0.5251350421246963	0.5064444917381683	0.49222988922721883	0.48744875905329954	0.48884154514722966	0.49625574393248895	0.49100408789128713	0.5002091549448648	0.49918176854114193	0.48286848143800565	0.47958826046664127	0.4796407529336526	0.4877027620473984	0.4891873888067398	0.4874766377671875	0.4890715333998136
2	2		0.5368964940882626	0.5376281079567446	0.542605640046225	0.5298165935819523	0.5187305027699802	0.5274091662576429	0.504027591290432	0.4858848666913255	0.5016451245444628	0.5023733598741145	0.5262677150765087	0.5088874062739098	0.5054449915961801	0.5142097696151422	0.5015223124055036	0.4962783233560571	0.496526426616902	0.5042245454467136	0.49447350840001425	0.49341285536717616	0.5084467810056252	0.4964353279139068	0.5112849420994982		0.5288796539824687	0.5327632678996485	0.537280108275562	0.5226002871374131	0.5152815139017524	0.5156249878056934	0.4990034199519773	0.49911129022680795	0.4916476531904221	0.5023256987918266	0.5017583485085592	0.4923144010789697	0.4874029645992747	0.5058723106992162	0.4864584568278975	0.4900333705197778	0.4897339162993749	0.4901065571060684	0.4902944340199704	0.4918848269980421	0.49829930212778795	0.4916402059083194	0.48092363220248974
3	3		0.5020102550285783	0.5275667045590695	0.5200960613762519	0.5165874303256062	0.5019398971662126	0.5045640716402204	0.5135255237182667	0.5249744200968859	0.5177436353510818	0.5172208913826077	0.5254425181710461	0.5176442864526585	0.5115098288475157	0.5128029685348471	0.511160514474547	0.5153623272445901	0.5057082396376221	0.5086863498011948	0.5016845243979744	0.49078923216879594	0.487796371803622	0.4989248545855121	0.49536404845813903		0.49343172332364404	0.5061932500775426	0.5233883586092396	0.5254667999220262	0.5061928090630314	0.5043084175214696	0.5094458253101228	0.5091155183072656	0.5138185407277173	0.5103813916714881	0.5142886323029286	0.5122464354771592	0.511880321952293	0.5071040481512463	0.5045170659041651	0.5073085982418225	0.49838400582392667	0.4988217301363535	0.4988126830569628	0.49449604399012786	0.4915239143422836	0.4850806491803411	0.49507901671905596
4	4		0.5129402744588085	0.5046599924440232	0.503684000422571	0.5235318112608519	0.5289714951330593	0.5119976062310478	0.5304505632896761	0.5419235973237355	0.49134740896738593	0.5049062099073818	0.5048160023084279	0.49424641306205636	0.4900675964604241	0.5302197675571836	0.5041464922201369	0.5041887839160076	0.5134043884057315	0.5150584729623844	0.512685443222561	0.5080458334960536	0.4995299108725214	0.5093804110170335	0.5030320324412715		0.5128696193356594	0.5140378966744257	0.5015888455989476	0.5141498069941445	0.5188007390633976	0.5127709640763067	0.5203420276699569	0.5073148778897892	0.5183311516339243	0.508845920633586	0.510634886135345	0.5013251592564223	0.5053861178078743	0.5171164706329658	0.5041542537593388	0.4981691095069283	0.4904014053602328	0.5066977576695466	0.49296540821758156	0.5115367194663288	0.5090846861874111	0.49049342910507887	0.49779775855697056
5	5		0.49911307513275577	0.5156609123409004	0.515288385374245	0.5062383076245079	0.4887393299072821	0.4926296099475328	0.5141014573562445	0.5033965029625516	0.4971375547381885	0.48831461415702004	0.5011037376604902	0.5104910077238802	0.49796700491564	0.5115860288369106	0.5025420019641864	0.511270823487873	0.5119714968018018	0.5097693347405176	0.5051349128907402	0.5125755182982599	0.508631681663593	0.513187802422656	0.5050040889211721		0.5252766313591958	0.5080107520611186	0.49002959916523414	0.5057487958548372	0.5034456345509658	0.4987263030878773	0.49423779596412026	0.5010816348430872	0.5104216591762173	0.5082616454757319	0.5037969462485885	0.5017220892007674	0.5007241242911656	0.5014438396154053	0.5007838955492978	0.5129469816511899	0.5065854198032671	0.507884820236421	0.5064958998520105	0.5088616665406336	0.5038197850810016	0.49875200822973226	0.5165463124675803
6	6		0.5710199641198167	0.571634662488915	0.5310914588290447	0.53751586873276	0.5232781186668727	0.5382777036229704	0.5179650012371669	0.5244606909461207	0.5085388522705478	0.5019024573258368	0.5043750801505327	0.4935974295452458	0.471428338131107	0.48200244210207166	0.49414253722949564	0.507576893029644	0.47669385324603175	0.4970744635820573	0.48896991805142714	0.496478633371001	0.49123202572852154	0.5239094219241379	0.5034139612111848		0.5685492907414977	0.5554198953304715	0.5438269038987577	0.5377964244625048	0.5471282890426208	0.5067383219624831	0.5203516587427215	0.5128936380149266	0.48639244170065915	0.5222410270925417	0.48430861319287477	0.5018133932149078	0.49691056710995707	0.48670708985326083	0.4911281167845426	0.4901062195777195	0.4790549850994272	0.5170625903692352	0.49608768329781255	0.4891101486127321	0.510455519361351	0.49324896150564623	0.5224075536821935
7	7		0.5812201498219963	0.6032582810030691	0.5837368853223363	0.580975092612367	0.6036945188323092	0.6325346807075894	0.6167669253313677	0.5019265761592953	0.561020782457475	0.5742893904745896	0.5183317505514462	0.5282083833226004	0.5924070519925163	0.6365998956196285	0.5936273525523079	0.5735956403702666	0.4906521938651707	0.5034994753833217	0.5078177862896838	0.5022850587987265	0.41990608952587233	0.4691296181310784	0.5066064115088891		0.6028081185006656	0.6012188746412764	0.5936831374414273	0.5943787022166014	0.6086087338350115	0.5944460757440873	0.5929750066001175	0.5712049918405004	0.5686152813860761	0.5520104401592237	0.5710875419294866	0.5703650348116304	0.5640006064923698	0.5641900702755773	0.5256537645324257	0.5475318693515582	0.5368366987623581	0.5661934560407731	0.5191443128414075	0.5236339053608767	0.49293857666922547	0.5438002405930534	0.5079955493805309
8	8		0.580317151891425	0.5325247357555599	0.6087687377998596	0.5854352286830505	0.577316347123888	0.5805014105399724	0.5710629451290897	0.5548051581230456	0.5904122841010968	0.5827888528962789	0.5653707088265885	0.5954944593726691	0.5312434057955547	0.5857676395307213	0.5733599867363811	0.5034768412825203	0.5155082995615108	0.5725157432788757	0.5718207734783899	0.6105232236050231	0.5469163973901896	0.5714950172744535	0.5555625007381426		0.5696774336660693	0.5926775245441959	0.5764361367933886	0.5724754494110826	0.6052087094046207	0.5963451887308047	0.5421875787236375	0.5861736326308307	0.5619938133382955	0.517307974448095	0.5185878580193936	0.5199045861757728	0.5104714282355354	0.5252810180115808	0.5063089138174695	0.5202140757462809	0.5436417847198138	0.5094641295041518	0.5235381082875701	0.5468416902912989	0.5564240929874872	0.5459057905042969	0.5647579706468496
9	9		0.5180222841077897	0.5304721473311034	0.530598709979602	0.5041934958894225	0.5317622577791232	0.6057916917626067	0.5368337764137713	0.5293173524763606	0.5153411993295989	0.5324798363922434	0.6101487375147898	0.5565840528584057	0.5097498743162532	0.5454615393631658	0.5440049199912931	0.5629961794142734	0.5664611886193299	0.5480735093425325	0.5899556283296334	0.5635215224383918	0.5500177291187635	0.5600125824200278	0.5424037758366803		0.528060381438075	0.5269460604214615	0.5621794343268846	0.5478611614599469	0.5558046099957756	0.5652082333813817	0.5607624616988826	0.5315012485680969	0.5474577300950686	0.5477477094833945	0.5193053431509188	0.5450118939054491	0.54508016944918	0.5416796469940487	0.5747541560337638	0.5384309744014154	0.502034923630638	0.5138711072789532	0.5867144522465303	0.5545804363106925	0.5502924470917063	0.5415072502876976	0.5496881400993322
10	10		0.5762139257031463	0.5354888288804943	0.548961829116031	0.5309804875744314	0.502574478372196	0.544195088674957	0.5035390577708836	0.5261516899624941	0.5142637290687297	0.5521205468974052	0.5266101414271585	0.5483167883210976	0.5535715696966969	0.5111964771483639	0.5300986638130719	0.5372540517120887	0.47974915593681294	0.5213680927771269	0.5254498368931053	0.5242587919473829	0.4929240391445192	0.4831021738318574	0.552682230047145		0.5485598019874266	0.5200233595245727	0.5340797641811879	0.5259476544190363	0.5276221837010004	0.5373634855698038	0.5232877078282808	0.5376240693958438	0.5350864757388453	0.5260626848622035	0.5146082662931865	0.5394885166561858	0.5110698926885681	0.5225836696488289	0.4911777591820882	0.5111535539365374	0.5319121144499763	0.5124310326152839	0.4998226267210501	0.5170997475033516	0.5330915394535786	0.5029790756703714	0.511952070125115
11	11		0.4799182328647555	0.47125732369196005	0.4839154307182539	0.49507733396187764	0.5052064410226282	0.4919739548000565	0.49484432080529894	0.5047291172917863	0.48425045212447576	0.49843299181668405	0.5104767518608212	0.5203858211490491	0.5184456931267865	0.5112528596147968	0.5173021952697062	0.5160480396286977	0.5072498887827721	0.5089385251788785	0.5149328680147638	0.5100063954896861	0.5058948493693414	0.5034081644259243	0.5145300702186709		0.4903566152021929	0.48783590681334477	0.5038318190466233	0.5041664859518353	0.4920642199705117	0.5000165095196794	0.5079700251379099	0.5267592779934581	0.5069875474149925	0.5039422073639162	0.5052386866599761	0.5221227805220723	0.49342651574306984	0.5075844357908454	0.5093259539133983	0.5042232243556394	0.5080194821324484	0.5125239423293523	0.5095357285831059	0.5120784619327223	0.506925703628274	0.5074277454277566	0.5184643654602556
12	12		0.5664730553803674	0.5576116476893018	0.5421709734421869	0.5376770793190053	0.5332137029934169	0.5284283357334427	0.5130843561755346	0.5188899173155772	0.532264285530764	0.5301808949583843	0.5056806566411369	0.5013370736469756	0.4881220019947542	0.5005954555963351	0.5056194451306195	0.502556155033481	0.49787311385329824	0.473977844205899	0.4850709196718744	0.4879139284702072	0.4797768027021333	0.48044865529588315	0.498708760324641		0.563384832520428	0.5528793644423082	0.5459801933357081	0.5293566360295733	0.5324509055593571	0.5263948081973329	0.5241498388622707	0.5132606943620783	0.513562391320489	0.5093905888953772	0.5070179947343518	0.5094425093054099	0.49589504939383244	0.49211402249233255	0.48972314912632975	0.4867113871021443	0.49938979276934753	0.4901905759708966	0.4867281337135261	0.4873376563395065	0.4921910233166389	0.48718740704447716	0.4811655533039095
13	13		0.5179194687273274	0.5300688326687686	0.5027997840980765	0.5335259233422021	0.5270022216210131	0.5427601022600684	0.5222140800882207	0.5072771516879263	0.5341797369590757	0.5683687757083936	0.5242654213110935	0.5336358185396914	0.5596316509692003	0.5280584647186924	0.5313014146336652	0.5296622241547001	0.5257898356285061	0.5318599226356755	0.5581116831242844	0.5299043158867194	0.5510814864965224	0.5439467536287788	0.5302304158415224		0.5099086027512717	0.5230532521593438	0.5312476319565292	0.5235462898239491	0.5236879420788774	0.526182017761437	0.5108673920277722	0.5294575233065125	0.5271629604906066	0.544723285385135	0.534541246747841	0.5350226700245629	0.5168705941683549	0.5298841625262267	0.527677565216142	0.5448539618346062	0.546132058524372	0.5307602515981064	0.5570842937178924	0.5431461440525083	0.5388727404281006	0.5311444993410631	0.538553152910223
14	14		0.5166776685494119	0.5047577842772593	0.5375226855069403	0.49658632049232443	0.5202437707843197	0.5048892446455475	0.48458085479923885	0.5164724178241548	0.5368193739938272	0.505167827306802	0.5221655813258741	0.5366276961979509	0.49832399292093976	0.5179818998129162	0.49854748165788515	0.5082770543264528	0.5042676276458178	0.5034207181186108	0.4924930165639138	0.5019154084407459	0.5149085374824306	0.5056359800189483	0.5030492481960965		0.5121868692035686	0.5087337314546041	0.517300658171952	0.550174737585355	0.540100610806804	0.52519176246664	0.5308926822344548	0.5314379538388417	0.5139144718809746	0.503428377753517	0.5736906716655572	0.5090053633072635	0.5074963318733614	0.5130233179704018	0.5036637247323645	0.5122538377046678	0.5105735391358771	0.5025133314131197	0.49953850351745915	0.49812504946102387	0.4896046426698082	0.4914577492706278	0.5035925296672981
15	15		0.5537298090492845	0.5184222747819403	0.49155132418696723	0.5147343817122099	0.5142098054138632	0.5147193620367634	0.5231220591100109	0.5047442946072385	0.5060584046397734	0.521083236550631	0.5201754112679632	0.5226673113126001	0.5027361409420952	0.5129967651550916	0.5242305676484769	0.5056489946547884	0.49991841938667914	0.5118134854053772	0.515549776801276	0.5249112172984483	0.4837888025625071	0.4749502328124309	0.4848481327987437		0.5294152680557818	0.5297279402713375	0.5195333640012361	0.5157284447500705	0.5215974242978006	0.5175131616038499	0.5247563530265347	0.5316871901878826	0.49701130267183063	0.4971381136790448	0.5008286447854063	0.4914243908669378	0.5051347524681202	0.5024647396368689	0.4803907317191281	0.5194367142809069	0.5062503086299263	0.5027298822100081	0.4964011721884198	0.5044924504371672	0.4952206992053602	0.49703012164433014	0.49398899944265123
16	16		0.5493207199556556	0.557110061131487	0.5442412187292149	0.528408349373901	0.5305637736177568	0.5184420545779669	0.5199125627021395	0.5166595641581878	0.5186144261619094	0.5041128556312866	0.49654315881240907	0.4902953280835297	0.5017333643747924	0.5086138618553285	0.5196173755394454	0.4908596112144745	0.5048000847255286	0.5018441212919346	0.49672342883479803	0.5040002136558084	0.49455924186778794	0.46285715543269657	0.501386879108125		0.5420866523920389	0.5337820872196132	0.5428353048306586	0.5243228250990793	0.5323574472853491	0.5238916026047427	0.5252107703640763	0.5209507543846905	0.5141973187677348	0.4936209153026067	0.49853981029220246	0.5062969704303815	0.5291561556834096	0.5052353504903556	0.49415456928566664	0.5146345334894562	0.49383470502928895	0.49677948558840007	0.5027944199393618	0.5019675542137082	0.4943998271452729	0.4884665514404712	0.5019701480231324
17	17		0.5096494177760228	0.5226571277916237	0.5336712888465394	0.5275776730718279	0.5159768028098762	0.5112937849323589	0.5124264162728916	0.5169848119986263	0.5055241033152202	0.5078884524450245	0.49661380179139847	0.5236074885114538	0.5068585557851563	0.5160714526376072	0.4865113309320743	0.5212739214541344	0.5046148853454707	0.505204101399344	0.5131745642775316	0.5273564429759833	0.5190768625831752	0.48919874932078206	0.4845454347771667		0.532126448339803	0.5402278227292258	0.5286788664673536	0.5235782967060081	0.5245089007395882	0.5322328631623104	0.511022057679787	0.5200670634581833	0.5197112279367279	0.5051482591645929	0.5061062781865889	0.5115277237493351	0.5098539626273353	0.5279768116008939	0.5226854436269351	0.5084546022377991	0.5346329418884264	0.5010370007680685	0.5088091205650673	0.5079211539702081	0.5062159366063074	0.4975035704519776	0.5004340844754819
18	18		0.5779734775013131	0.5507383361258309	0.5532998184730391	0.5499905619491653	0.5537647115580383	0.5638083607949285	0.5328891352771762	0.5235126253660523	0.5075962667758872	0.5147591122336622	0.5058821672361761	0.5069843067249569	0.5034132209046265	0.5179731910225381	0.4957792347803013	0.5067462055322753	0.5161432717332801	0.4746267200137368	0.50765929487293	0.5005282138176209	0.4658838377162871	0.4775807576957722	0.49631538187994606		0.5768214206891389	0.5703205706866844	0.5633370885748586	0.5565894375284951	0.5468058995573135	0.5278924789225838	0.5420446066736495	0.5318057459539424	0.5249200564886788	0.5264910235169459	0.5266082312574442	0.5096442185974345	0.5060281529706251	0.5064476223334895	0.5115358845349278	0.48643552526045564	0.5001084487746831	0.5080951750498038	0.5157899642119975	0.5034032954445575	0.4956258645533612	0.511298075929597	0.47358043085148993
19	19		0.5245659002229155	0.5458585186664412	0.5170003960906316	0.5159618425497039	0.5362735037254938	0.5557166685747945	0.5605101707987858	0.5371236148548337	0.5433631377130291	0.5329304260850781	0.4993031201297251	0.5005205310245864	0.514175947054765	0.5099474098494893	0.4826926164190094	0.502576288549646	0.48408710312451436	0.513842951333888	0.48594420506868186	0.4911192848076928	0.47337296412493557	0.4904902677625668	0.4689498591927252		0.5339075403598518	0.5360055931274472	0.5369047944115596	0.5405930636917846	0.5339371441879455	0.5316900603970459	0.5306632725470435	0.5304805133982461	0.5362099398906147	0.525028118418791	0.5298738450233559	0.5212084512664934	0.5147424179479314	0.5177686683542984	0.488785286843158	0.49581626079137164	0.5122851474962146	0.5192356179750123	0.49377453089185136	0.49307011921561295	0.49724838549108435	0.49781987096646185	0.4853009044379737
20	20		0.5601915280993338	0.5507181805470698	0.5288100149384544	0.529472199313456	0.5750247453162736	0.5429437085259051	0.4896306218130867	0.6238939803656554	0.4643003273530456	0.5280393849024286	0.5073202937086342	0.5373754513454129	0.5044749433495279	0.5332642984949949	0.5577146820768825	0.5032177299457495	0.5880824824776839	0.4608156239111713	0.5419134711318342	0.5396911384193709	0.4993733081224688	0.5022055022652703	0.5431609714458489		0.5695993040687015	0.5496744173520007	0.5716829636781001	0.5290521220760245	0.5211816582406945	0.545416262284326	0.5342008189194457	0.5398267528133364	0.5449451459616389	0.5315569038449319	0.51141509253994	0.5066490181290755	0.5276658097568974	0.5312678166517064	0.5608743912972772	0.5355149037845772	0.5540211311078148	0.5450973759163825	0.48018556854408	0.4962889218597951	0.5189000653645927	0.4889497476947084	0.4927858232270034
21	21		0.5643615156807638	0.5373224916344752	0.5551153535570379	0.5358854876595655	0.5553727871017562	0.5310349653445227	0.5602127174595314	0.5507182692609937	0.5903503081749292	0.5348346529679001	0.5350706231243542	0.4823544558501056	0.5245622009990668	0.5811344478641011	0.4971511034621438	0.4978359073846675	0.5129746871175079	0.5508808807775063	0.5261873197370328	0.556548472215859	0.44878929031960313	0.5448809357929453	0.5278578643109042		0.546762004026014	0.5438570727082663	0.5364982941913854	0.5419411903362685	0.5536977425101248	0.5428201980838961	0.5565856550898473	0.5443658032523506	0.525750784548474	0.5046387439620527	0.548876936555805	0.49140936625578524	0.5006942108727283	0.46436102527016504	0.5074326956219216	0.5105059967572203	0.49663593755375385	0.49881415631136294	0.507495869434049	0.5236342261138763	0.503799444125011	0.5153146621680081	0.510771740116135
22	22		0.5236565591203186	0.5336746658538293	0.5271040255704649	0.5087629845582307	0.5160820823993109	0.5119564539558756	0.5046984973579062	0.5081001872884768	0.5112340163797168	0.509147205153509	0.5091424861351709	0.49302213012471197	0.49809712208028806	0.49602537061666907	0.49529822905242266	0.4972801686444701	0.4927491193646381	0.49499977695354563	0.4990461636338258	0.5025981266427157	0.49656323853177503	0.5037502998903186	0.49684795902816176		0.5329750946624819	0.5237492455304884	0.5193318801267134	0.514013796850653	0.5071560476850175	0.5089855900546056	0.5095160168359277	0.5062646178423695	0.5030361979779598	0.5032991091840602	0.4957113503844329	0.5082636051392508	0.4967227842541238	0.5030285235167278	0.49363469987860775	0.4928317600152973	0.4960689731953849	0.4983515096973077	0.4970136739128288	0.4914495465694415	0.493375617437998	0.49514881705292935	0.49728043579238895
23	23		0.5223599766765136	0.5393875364094455	0.5401689963102195	0.5299103991659218	0.5399101020013097	0.5648454285008214	0.5581810827527487	0.5273989408728418	0.4917433860107961	0.5099093496585809	0.5099849590601853	0.5135973698354387	0.5365156464471169	0.49342683597312514	0.5042458312626565	0.5085305743828693	0.5265952069420436	0.47930229690524745	0.5332836404560298	0.4984711755970976	0.4913821665330075	0.5078603935421182	0.5126671018639217		0.53373358530613	0.5456937935831023	0.5334880844086335	0.5446949270602641	0.5647118810438944	0.5347394469737349	0.5449630046729105	0.5200787789973141	0.5232792808153908	0.520792423726467	0.5098359157103894	0.5107848740369949	0.49944530201227105	0.5093092169547836	0.5015651355759257	0.4936185554703205	0.5008659823735766	0.5024744240481707	0.4820816432199735	0.49173272622904146	0.4871091963317588	0.49581082383397596	0.4790299617857784
24	24		0.5432905723354892	0.5267286475650375	0.536867233172122	0.5292602072813278	0.5358065473733696	0.5170393433779467	0.5403729830297617	0.4884719660459405	0.532154577846883	0.5250779232577026	0.5343515756723473	0.5267895130125048	0.5268064182644608	0.5321756684131752	0.5248365270522543	0.509260896412351	0.5181055859623581	0.5093649894236889	0.5217058245774401	0.48735520324982035	0.5047276846687884	0.5138642199416358	0.49768517122626144		0.5524545540128291	0.5509972407284885	0.5565023027167135	0.5395196689670209	0.5400908259326399	0.5335981637881263	0.5288168684398911	0.5240366029803863	0.5249426002776388	0.5074583453280979	0.5213352082044187	0.5129929615244652	0.5047080654319618	0.5206153509574512	0.5239440503839073	0.5140465930256162	0.5017611711530447	0.5126974935453179	0.5024796097183786	0.5133607650987426	0.5045043452120469	0.4965716468120885	0.506819743508853
25	25		0.45582734313333073	0.45063481624698165	0.4728383131270642	0.48811541470999403	0.48593970666931346	0.48172858773887195	0.4853450531933474	0.4842110144729789	0.5106869417178181	0.49653857147676	0.5123602637311697	0.5071508796979571	0.5212296312121948	0.5189576840921291	0.5099757330802102	0.512165548135217	0.5244328556519959	0.5400750472226334	0.5333350037458424	0.5436001685170652	0.5219005587726863	0.5239031001876676	0.5390028384864024		0.46266279740397487	0.4851104039195455	0.4568553273833213	0.48776492051356574	0.5046567453638853	0.5043811045920831	0.5089791524760537	0.5307620013944873	0.49245872671447305	0.49182539396183983	0.48715367799153914	0.5130646254462933	0.5123220473605378	0.48428045795199054	0.5125845841449107	0.5281646074149091	0.5182374452852412	0.5356716733461598	0.5203619318358091	0.5283802106963887	0.5276734870712878	0.5336217526727716	0.5400100132525573
26	26		0.5728029605984359	0.5421215717434653	0.5543944626752906	0.5366612195254712	0.5272131272192484	0.5351544344904096	0.5453047112328061	0.5434590179117453	0.526958074950331	0.4916020202783434	0.4641796382946438	0.5419894589953478	0.5277045894751912	0.521564641143537	0.478800397755913	0.4799296403926	0.5328300996491849	0.5014518794086434	0.5242816108092581	0.5245751036453462	0.5352232214898799	0.5292381005490223	0.5270160667233965		0.579198188214989	0.5625457281002727	0.5432180289453797	0.518152379265348	0.5084619634278645	0.5477125685826564	0.5265327394745354	0.54057921905552	0.5461050063314692	0.5215362601248141	0.523061835810051	0.49418451533868096	0.5381761273723883	0.5306731503881307	0.5003771466688214	0.505939301599832	0.5003916649051712	0.5279765365725007	0.5145439134978275	0.5051914344333401	0.5207751749111584	0.4944968534895501	0.5179265009161638
27	27		0.5355553175086651	0.5196736737829846	0.5513282240286993	0.5438826380586211	0.5206975496441271	0.5092024707900159	0.520643072602186	0.513203426474237	0.500550264643596	0.5082719174498762	0.5257165533544996	0.5131761168847827	0.5052232846823589	0.5139052531012355	0.49876511996804984	0.5177203676154144	0.4954519340080122	0.5019771044962672	0.5001963961565912	0.51613556613324	0.4981879825325833	0.4970573702497068	0.47719850403344405		0.5480901602359977	0.5446325270848016	0.517430595544714	0.5382612940070473	0.507164864862759	0.5293201584655454	0.5085866065703615	0.5173937567291057	0.5199064097428663	0.5063040859208817	0.5130447871721721	0.5133499704586018	0.512010238876953	0.4859486913216837	0.5011048827502256	0.4972341863312926	0.512206209304332	0.5087325132952442	0.4711242019635725	0.49262527646753734	0.5146499152882	0.5008189962315822	0.484478514814444
28	28		0.5241555280332456	0.5190547393125997	0.542907952530346	0.5296718627359527	0.520860722656578	0.522962666755122	0.5026554334805279	0.5138679954722858	0.5099677204211821	0.5264982095784227	0.5160121436882071	0.5020417759139623	0.5192517783450211	0.509981530873905	0.5108342028754057	0.5034852579081462	0.503281878127948	0.4716942740675789	0.5291670447730369	0.5336479737847781	0.5041058385730616	0.4990020858511764	0.5148120254916956		0.5373839711568027	0.5372819496032635	0.5261551966210282	0.5215721174801706	0.5251279632222314	0.5223001764547208	0.5149163867948041	0.5145171380570781	0.4993533888998561	0.5265208183031095	0.5393928595634857	0.4883380118344855	0.5169743264093288	0.5207382238432856	0.4896564176063218	0.49125182803931744	0.48003857726017407	0.5396448192720121	0.4968387907817703	0.509023407678977	0.5186856385982074	0.504524520919927	0.492033066531932
29	29		0.49175886947356695	0.5233880007081784	0.5243400893009947	0.5211232342594896	0.5042654949113669	0.5038390189261376	0.506178683171051	0.5099674869205484	0.5027442828874714	0.5113889150602993	0.5202944953560122	0.5061058257695791	0.5161451991185636	0.5100647994504122	0.4974871136867057	0.5031915824556668	0.5110258403081446	0.49779622100845855	0.5021410140245905	0.5002704749640835	0.5131554915287339	0.5184937155150287	0.5089916032219292		0.5023608904943672	0.5147880548936535	0.5209402017926956	0.5026787707976734	0.5227738181109028	0.5094434287152944	0.5133014779005095	0.5061421324325813	0.5038905599441456	0.507385695322377	0.5033717265902535	0.5128091375498391	0.5069541575197231	0.5050542931440463	0.5077200718631979	0.509732634807435	0.5083516704079661	0.5088564338305257	0.4933815020581678	0.49952901200529504	0.5097524758451155	0.48402997715535395	0.4866530768027169
30	30		0.5254744865694505	0.519887088361861	0.5128313739800818	0.5358329449901035	0.5473170415312766	0.5072268845184422	0.523287069252383	0.5048430568873449	0.538034417495098	0.5062563499354148	0.5211355085345596	0.5370793416443395	0.5237698534887228	0.493795347293813	0.5383611992724121	0.5340645714888071	0.525732128276081	0.5063908472904751	0.4942450982194929	0.4906339034112808	0.5143242566797731	0.5013047947051135	0.5030674746113943		0.5230347503875552	0.5283293169239731	0.5345773576863123	0.519786327673959	0.5338394532607843	0.5370422431569859	0.5220292845900488	0.5027016028690725	0.5315865366788032	0.5094146162299319	0.49729122390687286	0.5317364002142632	0.5132908705074475	0.49442180747351544	0.5114802101132835	0.5153295128721885	0.512599335557362	0.511440627039914	0.507429486394656	0.5200582408102408	0.48742763386561533	0.5213167934609776	0.510615768996414
31	31		0.5068561909605211	0.5149947468442114	0.5329280078645545	0.5141226810789279	0.5334943481850762	0.5437904405128525	0.5062987522278053	0.56394034615381	0.5179058699785115	0.515114914684826	0.5339805118263	0.5564604604553394	0.5277973822837388	0.5122744369675252	0.5139690045909839	0.5550086479013856	0.5039908100275916	0.5355534139319399	0.5316304612160034	0.5425773916100395	0.512244170049017	0.508809349623906	0.5303753014448059		0.5148605530451204	0.49395131716237356	0.503588725808693	0.5071171312320508	0.4951885045038832	0.4796034781453682	0.5288855244685429	0.5047144601209277	0.5060474544530019	0.49758826212298624	0.5006432100415893	0.505379302285867	0.5144381708781116	0.5341536928604171	0.5248810554396158	0.5101526427839753	0.5387576607434865	0.5026288604229292	0.5274932910391678	0.5145734381436841	0.5352118009901119	0.5126227664267751	0.5104971830951172
32	32		0.5621275122778131	0.5601782041088715	0.5469005528721816	0.5414320296796795	0.5470690403418301	0.5398027081495494	0.5141607285983347	0.5314245737238541	0.532887435682309	0.5455927354892603	0.5298643001439118	0.5127369869525347	0.5172936973481521	0.5090348977474914	0.535520469395608	0.5440881173934695	0.5185719432546222	0.5098648673032341	0.5146757421717222	0.5217250706182227	0.49956583225820794	0.5264047397145032	0.5191972887790589		0.546827744965338	0.5299808976605431	0.5351643368248067	0.5386498876947773	0.5355503984153551	0.5217659390046856	0.5188393014077519	0.5148953314885787	0.5179342221491968	0.5117988889396626	0.5171455381629667	0.5174715960346234	0.5146881453152341	0.5142606780931305	0.5223479899760377	0.5138451996110249	0.5069455011947054	0.503963269511111	0.507160688282158	0.4927477918354653	0.5029461417222119	0.5120571340538498	0.5210673759487857
33	33		0.5087367803430518	0.5084240563022479	0.5081237986148006	0.5180009556862241	0.5071457605485719	0.5093869682066524	0.5082808316102689	0.5151431288700323	0.5099334718359371	0.5117933523625469	0.4970034812437309	0.5103813215561945	0.5163069254096836	0.49910479543829017	0.5025919411116853	0.4913845932026005	0.5074388086996544	0.5071151109126798	0.5063232177768151	0.4976873127175003	0.5086484668715564	0.5122778387477712	0.5094133859309963		0.5073723476661438	0.5072566570473518	0.5054566769950917	0.5092435332546409	0.505415219686252	0.5029588151876356	0.4972271094538542	0.5006564866741509	0.5094713144314883	0.5056841820582242	0.5022622261622957	0.5093686433238207	0.5025002509606186	0.4993790549914983	0.5003542306654981	0.505346628764763	0.5046545055646028	0.49830759867576835	0.49715189179817904	0.5020155910213449	0.5000896320581854	0.5022398263481936	0.5051305366409969
34	34		0.5365118168943656	0.5369308085800238	0.5223211235451094	0.5143015706140126	0.5169433297789098	0.5130617363625537	0.5102521793878946	0.5172731270436475	0.5014732673359918	0.4730527447333075	0.488663058161854	0.49896240026455524	0.4960692207999308	0.5010882459243953	0.5045566563935954	0.4964069072451941	0.493028846631316	0.489104286280121	0.4883252059221532	0.4968589632544326	0.47195752348959186	0.5022510755680233	0.49848324442678266		0.5287075680580616	0.5224713570198386	0.5186888830680603	0.5235506834077501	0.5182141250816291	0.5075273369371771	0.5186048579742052	0.5101405977711971	0.5049704065100471	0.5162514221628669	0.4945896554702072	0.49040996478484417	0.4952643709530195	0.49294573463269775	0.5066042454954811	0.4958411143222167	0.49009271429921114	0.4818003630259205	0.5028112020125538	0.49093424441698374	0.4838288865321459	0.48899997434638376	0.4985556739168154
35	35		0.5553369328258021	0.5032176551843232	0.524814117332338	0.5359130636885959	0.552050909809451	0.5526867532742505	0.536828153549428	0.5258276968787023	0.5237954951070702	0.5159772471359967	0.5078660769735743	0.5704735859687625	0.5500308056949903	0.5260647761080144	0.5228571935172681	0.5466489152375299	0.5330596130093714	0.52919408422721	0.4986437223101823	0.540615969875205	0.540188136763384	0.5271551983795627	0.5354968263338175		0.5584741976657854	0.5448120762072362	0.5535497721524996	0.5231938306153873	0.5308238963488897	0.5025882020849588	0.5565314191128327	0.5423203237102745	0.5167590472984845	0.5387612123236966	0.5549108298477464	0.5751379028987882	0.5458961664184809	0.5386313847452354	0.5370017323133434	0.5719132706423196	0.5197073154211879	0.5545197096272193	0.5359161778037452	0.5588385081989837	0.5373231148638353	0.5441622238845397	0.5340156384881797
36	36		0.5413325296553078	0.5351290746674919	0.5446796858092365	0.5455038042347566	0.5285679917847101	0.5066221433320198	0.4970460910826657	0.5071004013076127	0.5101348403860414	0.5098919808008237	0.500525707701369	0.4751044192982962	0.4935466666308462	0.4951978730199043	0.5112955757165238	0.4918255925521726	0.5022906007210257	0.507333842750827	0.48881395622868046	0.5078664854476171	0.4851728959684418	0.49238163016147474	0.48487988460079723		0.5398530074427522	0.5463710581480097	0.5364679467263097	0.5216774930613974	0.528919873783971	0.5516529404224931	0.5117266703176331	0.5131799940803956	0.5046117296714506	0.5003213513158368	0.48598024575457255	0.4952647893466833	0.4908668580730815	0.47454718827452447	0.5034443610071244	0.48019583532595544	0.4848608946282539	0.47782162412036866	0.49323780951143503	0.48679203552526823	0.49591626602471195	0.46989073426486877	0.48641106590132654
37	37		0.5386329935581049	0.5478477714445478	0.5608669908125272	0.526658618142411	0.5318619192027552	0.511121499246948	0.5197892705848357	0.512593476416986	0.49345360583457776	0.5307565202845593	0.5169031717145057	0.5085978434534421	0.4989375338510132	0.4890645389780683	0.50882047738971	0.5040942218058262	0.4796715217175616	0.4961048208337345	0.49036777817666727	0.48801967535405205	0.49679190704952253	0.48570646011678814	0.4925631035618422		0.5441833299826621	0.5310247597164988	0.5382707611519271	0.534965629954501	0.5235667164421972	0.5122634156287013	0.520534011338002	0.5163484493090751	0.5018226609943905	0.5178133821970045	0.4915203169727971	0.5050172689708933	0.4892840281159738	0.500207552437107	0.49471718910964263	0.5023972393336664	0.5071901522033082	0.497723358439061	0.4900973641362388	0.48741692653664487	0.4809799233058895	0.49152313392599906	0.49369545538989557
38	38		0.5435713124715077	0.5513047554980323	0.530522477177327	0.5139447000504306	0.5272048849222264	0.5184740041348821	0.5346382366879757	0.5218361229199061	0.5081356992737656	0.5348624085990696	0.514843118471134	0.5190028215046462	0.5175053627762803	0.4849659177504205	0.48100384026074705	0.49245553167061007	0.5101359305582588	0.4989835971237776	0.49789363827072364	0.5107712587694182	0.5008176140337577	0.49651941882916917	0.49881534977885333		0.5407354605006525	0.5378630650662864	0.5183251824271816	0.5161764929266159	0.5263629499265587	0.5254265456998344	0.5151395862622861	0.5087204312031707	0.5162899483660776	0.5127356504314473	0.5086997200466633	0.510279555906046	0.5103475878830643	0.4998666696858616	0.5010337657566382	0.4970887507005601	0.4993179063417916	0.4896596040258072	0.5079434385363665	0.5086870637177657	0.4889525106441359	0.500377543886415	0.49374428149381877
39	39		0.5162710324877614	0.5184598342536448	0.5300533904469393	0.5260427786355514	0.5194732595752272	0.5183902331754277	0.5161091123201625	0.5076566216226022	0.5144256415323645	0.5196381696115749	0.5071828470009766	0.5125477250319004	0.5175396476157285	0.49912062135494945	0.5080754522244406	0.5083674714038546	0.5028534808720699	0.5170936274112247	0.4990136539985825	0.4949753485459145	0.4894418814887618	0.5060634947112725	0.4987683688474656		0.5204768846241331	0.5137565356551681	0.5203772430028211	0.516868639223129	0.5113607323676178	0.5075351790703747	0.5099127785841205	0.5075495294928699	0.5063533245552324	0.5111613992616905	0.5051435546093659	0.5058733404206943	0.5059969514139082	0.4961359918474893	0.49079980743121754	0.5094895038655849	0.4993241058040814	0.48816946235593567	0.5046737461522496	0.49611560255909676	0.4855046668827095	0.4830006849339027	0.4915953496409965
40	40		0.534365946179906	0.5499130953960133	0.5230368666367144	0.5189046473543361	0.5323695012777139	0.5214935262479278	0.501660668620115	0.5604391977731344	0.49918615989818516	0.5051335499414968	0.5026280754506163	0.5249273226301489	0.49842607019611856	0.49970261162559365	0.49010647198246066	0.509140147248236	0.5073359193885717	0.4884505785280856	0.4835014753856789	0.4886410898435955	0.5397176690856524	0.4993809317668543	0.48672900728042023		0.5403295515411997	0.5393181513567713	0.5280027016490318	0.5275123347700217	0.5302547496108868	0.512030673002531	0.5107183138763743	0.507982035846799	0.513914996737316	0.5053707277338942	0.5247099559489762	0.5097493489843999	0.49977698561327233	0.5022356320613075	0.5063882663692191	0.4990090481838622	0.4935094431606539	0.5006543035525506	0.48777808448460924	0.5017051851318807	0.5043600755273541	0.4955722596387661	0.49324008850677187
41	41		0.6021633810934853	0.5936223892768138	0.5980395564542385	0.5792240277009884	0.5679860938560052	0.5493957691040328	0.4937826896885442	0.49238472277288337	0.5351517439415897	0.5016998307293491	0.49411592853300945	0.5004700925984606	0.48834368342779094	0.47523383037507927	0.46933094605088743	0.47096562009734416	0.4483386673658208	0.47315721610688916	0.44958274524096326	0.46732170855289157	0.4560881239856019	0.4356919483257398	0.43878114630757786		0.6028729160540487	0.6001822589097285	0.5959508775204841	0.5675633656392531	0.5624647009851613	0.5395582304683818	0.5284013571740654	0.521955988638398	0.49913773353991786	0.487991122135691	0.4866909524413868	0.47327841785882335	0.4729041169881711	0.49143015797736067	0.4866979301883551	0.4698972358957766	0.4623739029075761	0.4825149857283024	0.45467044493484604	0.4617970508537866	0.4513393697237292	0.43528011917980386	0.4394019341309769
42	42		0.5375237729527581	0.5377604704803176	0.5525464424811761	0.5560593525546556	0.5738794924170284	0.6281084438064429	0.5220495173462681	0.5460738710305371	0.5186510545841255	0.5463380639514107	0.5146543320720037	0.5642316737162737	0.5387188403741056	0.48396773218280487	0.561237455506292	0.4898590017305648	0.4925533370008894	0.5140470684026045	0.5361881447368264	0.5367458465683077	0.5284313397472273	0.48706767612949403	0.529870597147413		0.5310986189085343	0.5410630425616599	0.566088764317132	0.5368658189026928	0.5601853575819365	0.5587424864286571	0.543027075157098	0.5328632029203164	0.5558927453695746	0.5557266868598986	0.5458853719218756	0.5500219732393635	0.5346669483343437	0.5427575021401907	0.5014232531411931	0.5512247660859059	0.5336286500584543	0.5224194808282207	0.5375326243520283	0.5116400984603198	0.5242643413093694	0.5412519917193727	0.5137778131597723
43	43		0.5228447249856739	0.5121270817255885	0.5091545753096681	0.5119865757998623	0.5046164111457212	0.5023374202262568	0.503229734112838	0.5168434385978048	0.5078606237621923	0.5022584667139307	0.5026606469434749	0.4872243075810382	0.49773653815862356	0.49992914081992995	0.4958536388714554	0.4878475465882421	0.483962476069757	0.4978942116932013	0.49876493050100373	0.48942805741276535	0.48833327692636436	0.4982635647718122	0.4873826897335907		0.5178456772263654	0.5223655844070858	0.5166541307699933	0.5148535076389837	0.514461973939005	0.5123223372411951	0.5193490467707851	0.5100232987520446	0.5036083383478257	0.5029161487049394	0.4959519986132517	0.5090773889761461	0.5065663958553925	0.5115714108596228	0.4919854622071287	0.5056890552402018	0.4983665062254313	0.5052001466945718	0.4969176063057505	0.4960368536839201	0.4867443738972586	0.4772998063541864	0.4850317382678851
44	44		0.5544720487787917	0.5542378730366592	0.5406919398928685	0.5331257472931252	0.5381473620958354	0.5116446186376676	0.5278454237168757	0.5237614563895284	0.4983697253010005	0.5342726844069031	0.520152194146669	0.5078282686153552	0.5342887467217804	0.5412784140678849	0.5254624815107747	0.5298817375007635	0.5446360914091182	0.5565498852352707	0.4991870399107556	0.5118472823395572	0.5390121799810746	0.5286007725444206	0.5593507125050089		0.5511539985818031	0.5336653646652152	0.5321325408483002	0.5408635714902111	0.5283784185456079	0.500982688487134	0.5142981604840717	0.5089425319753269	0.5033578504575	0.5090497837123128	0.5040195115251164	0.5231710128879604	0.500662805283959	0.5229135764660496	0.5082602514582805	0.5298954951820686	0.5007083601639706	0.5295962124227408	0.5191036599733841	0.5343307152401457	0.5273513389355752	0.545015767805386	0.538604620915178
45	45		0.5263846736953891	0.5345997738625569	0.5351442088342401	0.5168990233030719	0.5086502826460678	0.5186577551690668	0.5368533513000906	0.5184896327865359	0.5321626684971383	0.5264025439463264	0.4935764853737636	0.525088205691119	0.4822685322610609	0.5133129059913764	0.47887771761881287	0.5089418065436867	0.49129139829338764	0.5338471232566674	0.5161100017651012	0.5251346378109957	0.5026457987447597	0.503020790750839	0.496576925523623		0.5238797154646927	0.5408869074302204	0.5218878404662032	0.5109970019064085	0.5223625887586729	0.5170729101455425	0.51966945452799	0.5195758809681897	0.5121188246205282	0.49353912825941954	0.490408042723598	0.5012773545150604	0.512809480470057	0.4964259418402063	0.5072481770371631	0.4970833637634519	0.5093404860606391	0.5038166903062985	0.4927899701961335	0.5063553169456839	0.4899742138231799	0.4896183578921026	0.4975045473151003
46	46		0.5381667503627294	0.5187858870924479	0.5276771243172699	0.5023977774746061	0.5138571362283808	0.5100164364804606	0.5202769029256079	0.5119735759516627	0.5072512359092847	0.5084641953064376	0.5235424715182377	0.5076197218724685	0.4900407926370186	0.503530408803439	0.5136012127692591	0.51052639625652	0.4995537916343545	0.48876001992685625	0.5315701375272317	0.5201715452646621	0.5040338272762608	0.4919263109602112	0.5283702770298243		0.5275201036259144	0.5346612230330017	0.5235752782516446	0.4974940904149818	0.5108638538665464	0.4996757880665952	0.5034366831703463	0.49960619106762266	0.4962809677573086	0.5054885156356909	0.49516474180545006	0.5002310634404216	0.4959421342461098	0.4943446349567179	0.4966727287225666	0.4877045921664228	0.5020064502262811	0.49221169586687824	0.4957337222759363	0.5091052686101678	0.5090987523404314	0.4972268477191609	0.4926477111983435
47	47		0.5167589607920403	0.5090042587693212	0.5036416017263227	0.5355601820793182	0.5070686018511023	0.5204781018037195	0.5252063724626413	0.5010382358215899	0.5214601773769824	0.5240193842703937	0.49327110049344586	0.4835047960384176	0.49891068901126573	0.5049965318727418	0.5182609914484193	0.5279467827726749	0.526272073930534	0.5037854472868306	0.5171001481792058	0.5244573545096584	0.5237401608376192	0.5007963026884249	0.4907522583086979		0.53367261014629	0.5336060201679501	0.5362380816938339	0.5081501355182728	0.5221074442322616	0.5250612516683059	0.5183315250538126	0.5162044678310241	0.520107057394915	0.5180063933323953	0.5282997263786521	0.5024655321909898	0.5247464192187273	0.5109488725578862	0.5081250231707116	0.49882786598747586	0.5045810056833431	0.49451064367204023	0.4914041797161891	0.49853706808841813	0.4880524412088931	0.5142967847332286	0.5075332273437689
48	48		0.5572827258113845	0.5465897638932108	0.5311244431276272	0.5444372092799896	0.5156201715577003	0.494094113234256	0.522151652312559	0.5175894389970936	0.5055871360159725	0.5134499244801441	0.5246305689584565	0.5157271078876082	0.5164323425971724	0.517499808598982	0.4675549128556677	0.5091247140025081	0.5165763563856833	0.5230844600904193	0.5131253374584146	0.49075453492322285	0.48983902734219303	0.5002579924363832	0.5147252645314102		0.5470788951587678	0.546021835542527	0.5407512538788586	0.524426063164153	0.5150704612869828	0.515830777721017	0.5084458027049222	0.5217587557410476	0.5032730477337206	0.5048918587645213	0.5137719300167325	0.49149346608730454	0.5152823860471472	0.509223417371106	0.5033577661440336	0.5043565339338398	0.5034047471158255	0.5036514114085077	0.5221222388035149	0.503276641838814	0.4945422733719573	0.4937737619231567	0.49921984546617004
49	49		0.5303330398683335	0.521077167283292	0.5215099455264273	0.5225520676983489	0.4954014926098329	0.5013662765208945	0.51122030038418	0.5043575047971566	0.4994160256547397	0.5264919087451407	0.5092883975087189	0.4971391476200437	0.4994453440276385	0.5090794278993431	0.4729945566844862	0.48586412711571486	0.4856873272613641	0.48749633183997426	0.4972089951485787	0.4783689724784452	0.5011408168557963	0.4826456229722296	0.5063920759986141		0.5377053739849516	0.5276688947234202	0.5262075209835103	0.5098197940962389	0.5148661885507042	0.4983884519428722	0.49704600447819225	0.5144978568499775	0.5026459215568235	0.4987479094801798	0.49565224909316524	0.49735729961674213	0.4856517541463852	0.49242267966058134	0.505006802302634	0.5040218987931904	0.49550635879675664	0.48915334530474297	0.5011981766524042	0.5062308890748458	0.4956863294098615	0.4938875064724088	0.49950624707070945
50	50		0.5394138227062857	0.5274391334891262	0.5359862205499688	0.5375248656335833	0.5234084338228184	0.5141427308168723	0.5135764882903635	0.5140862955623566	0.5141505467358791	0.5174245618891166	0.5142521417072233	0.487222632991782	0.4886998049627628	0.49394705534425615	0.5247052154747932	0.4879812503375136	0.4749825482210605	0.48304530263417833	0.4862301482884693	0.4921964846220979	0.4658109530156767	0.4914629920435614	0.4931539436340846		0.5338571714060167	0.5324637079429829	0.5166619593802324	0.5168925739082881	0.5267772179327057	0.5153238624556791	0.5079334629979394	0.509872434808886	0.5059791759985502	0.4994814851270872	0.4988136143253351	0.5032513055722884	0.5065299249087816	0.4953989900356628	0.4877540663188293	0.49992372424037096	0.48898441621140715	0.4919682441211176	0.4872293779427349	0.47511459357055585	0.47789672350399226	0.49120789270644344	0.48562298243152613
51	51		0.5434616938694997	0.5381043747497604	0.543178724113951	0.5192624972372835	0.5100755612330297	0.527822870009329	0.5141245144820739	0.5144018738362882	0.5078918666191188	0.5232489613328959	0.535982432217635	0.4873204804688457	0.49617945103024014	0.5026002724122105	0.5248662716681489	0.47496384825669385	0.5001833495865885	0.4757039567577755	0.4919031978188146	0.4966132520299543	0.5032846238867663	0.5012811386239377	0.49643879050387923		0.5392732461117131	0.5435871954025954	0.539350266313289	0.5282363133470962	0.5337242091913624	0.5281201821419941	0.5120052942976371	0.513222875578078	0.5108388619186945	0.5121590565848836	0.5046890334466471	0.4931893394817916	0.49246925431926275	0.4935075429063877	0.48404473322473335	0.4981521478216841	0.4988382743016688	0.48783682404219453	0.47923496327117077	0.4813445831289833	0.4844133075137006	0.4798310842008306	0.4870972147284738
52	52		0.5712090128261509	0.5464676881962413	0.5338904453266875	0.5431981512376299	0.540787532406373	0.524674426701823	0.5355235461539919	0.49499946042817494	0.534734957144518	0.5134950714915868	0.5212677644880753	0.5109813311730508	0.5050488961161582	0.5270158438018343	0.5066985310606593	0.5155269817792214	0.5091318727085564	0.5212133162672562	0.5130547591665542	0.5059569995386924	0.488981592560496	0.48990411764306346	0.4846310247421157		0.5634401296333658	0.5581410004487956	0.5526317624218219	0.549118444763743	0.5350949317139859	0.5140707620356102	0.5083884079351978	0.5172319053087079	0.5359421325982346	0.5061046412847391	0.49356407531286084	0.5137516718877966	0.5117510444522708	0.508046989286703	0.5170602517927949	0.5271295895136492	0.5023354902624825	0.5031449744845679	0.499965844765464	0.47777128012698	0.47100062239870005	0.47957847014080446	0.48746536616238656
53	53		0.5192083570765416	0.5097046432842697	0.5111783468686054	0.5018513121593661	0.5045296912511535	0.5211186211636578	0.5103521644440863	0.5205897306327485	0.5222769318562716	0.5256415041888813	0.48780815930793975	0.5196686662008347	0.5125292634997677	0.5038754604952085	0.5038379371425697	0.5077365441288731	0.49297616716992454	0.4895051246121118	0.496507415014004	0.5189594559489747	0.5027531592229616	0.4905949208081398	0.49877504020341107		0.5201984200097904	0.5193927421787707	0.5223752461955385	0.5194743005078074	0.5287669649172131	0.5108462099992114	0.5090296657272563	0.512010559377991	0.5152720463534269	0.5081680173108939	0.5059918850996629	0.5109324599941837	0.5051063136770773	0.5053677534974267	0.5044066942262888	0.504215423128207	0.5061014051382219	0.5020736894385296	0.4923578428294044	0.5087750749126156	0.5011495785209502	0.5022820726415598	0.49687259196481415
54	54		0.4933161126276979	0.517529059963673	0.5430463475149526	0.55093504637743	0.5112134230825597	0.5397571430196639	0.5219683871845232	0.536208077128949	0.5071772759610426	0.5204142900468942	0.5408467717190851	0.531057595670035	0.5041393036223141	0.5236621257863245	0.5126410102481538	0.5403263494259676	0.5192284152463407	0.5094972300375653	0.5478275957309171	0.5360706946120483	0.5268975971165369	0.5241442764055372	0.5173389724314478		0.49590183460434056	0.5224114579031879	0.5236722069891055	0.5139874163975104	0.5041369848969663	0.525312492446906	0.5314311839440087	0.527929677666207	0.5242998547545886	0.5339912438797525	0.5208139808597924	0.5412131919602007	0.524462660296128	0.5052435077527118	0.5211131074267095	0.5332874144000315	0.5005398010141684	0.5413775155534405	0.5415285719022392	0.5324724032402377	0.5185546429947996	0.5342054540797964	0.520215743959192
55	55		0.5120417690220999	0.5609946708729997	0.533032518753669	0.5016884856641025	0.5218024771582558	0.5255050066110762	0.5205377634893577	0.5676943508884117	0.554512726320514	0.5090669218218228	0.47645000282022737	0.5130553873155459	0.530585616107349	0.5035474483362449	0.5514279569739128	0.4751440083036891	0.4739425183063788	0.4958996747536667	0.5534505183102699	0.5388413729489522	0.523861270301779	0.5281487417405031	0.5100820914773353		0.5154245917780086	0.5631864171801	0.5124027877725903	0.5325138007111229	0.5317846062197201	0.5502579333469965	0.532318471817853	0.5041132064940086	0.5204056203412647	0.5180022867290583	0.5359838406688365	0.4967528472945418	0.5305351805117482	0.5100171087786302	0.5486891897353708	0.5128901203087272	0.5292744324997751	0.5467641308268616	0.5163011608993614	0.512599642165927	0.5315512658567902	0.51781625730043	0.5243680599183657
56	56		0.5426079513763978	0.5434286216511389	0.5440412750925151	0.5337775223024944	0.504072244170612	0.5505874540113995	0.5520461263374741	0.5526385755859287	0.5933141174884772	0.592343965677008	0.5336559429275894	0.5025049515443237	0.5911602746302849	0.49210204745961594	0.46006984645347915	0.4970278454948601	0.4971694480284055	0.4917576802534997	0.5638822620371631	0.4520066509157933	0.49558206277391503	0.5318020540985835	0.5736738268233845		0.554962522644303	0.5391931218333357	0.5501211242125124	0.569085453266343	0.5381051503406843	0.5103839659478336	0.49249038531791656	0.480520523817815	0.5410379497366624	0.5399531477825558	0.5586528583656974	0.5259902904107231	0.5215077493839158	0.5488785525211043	0.5005983503701481	0.5486258671471556	0.5293205327606951	0.523800281132658	0.4993313940869235	0.5126538857607295	0.5282728925744388	0.5034780526372284	0.4990218064996825
57	57		0.5334681545891243	0.5313672136530418	0.5221690673761471	0.517129466043357	0.5011311620934529	0.5057165474004076	0.5124929707049939	0.5041811013969977	0.5120969577586949	0.5009347794080695	0.5186656109090115	0.5004926664189503	0.49444117989219016	0.510803375936172	0.5065713038851442	0.49878206024925154	0.5010785884761497	0.5110853032540411	0.4980652551863989	0.4995213012108504	0.48583814273229503	0.49828246910956897	0.48492662393575947		0.5312613815594227	0.5206174854860283	0.5211531229274798	0.5127316427195615	0.5107692677614633	0.5028291719202234	0.5074092738486464	0.5036472300873175	0.5116219645472435	0.5122159765808302	0.5034112249462833	0.484376929310415	0.5009550935299805	0.5039431329308312	0.49057969539612745	0.5002607702314223	0.4971138054551472	0.482091288973192	0.48784449806296803	0.496258484994621	0.48723038136229013	0.4929210111666689	0.49234762280713534
58	58		0.5247277888538852	0.5199700870010421	0.5109581754301774	0.49722978274574214	0.5167399467767367	0.5057923169776068	0.5110434787141792	0.520722996699123	0.5011528149035335	0.5109460651086707	0.496000179454258	0.49821093922400617	0.5045081102819248	0.5287333290094968	0.50275310166323	0.5197784980834697	0.49696897417936325	0.5174546804259265	0.5158935294265363	0.490557859688417	0.5095885758436227	0.5092820443069863	0.5243090996557026		0.5152111816637258	0.5183492821916245	0.5191431531166377	0.5137995368040372	0.5106120548720693	0.513921652294225	0.5153221480306415	0.5173391213808137	0.5138806929437996	0.5050135389245746	0.510585633099276	0.5036498111488574	0.49723009272131974	0.4946496652701577	0.509499205662101	0.5123089199824825	0.5041728120007918	0.48996153233464107	0.5048682704248909	0.505383441879321	0.5048132140380118	0.5075357666116568	0.5182267077207314
59	59		0.5376000128983968	0.4988331634855908	0.5120733960130609	0.5179587447192775	0.497270144765779	0.5081275490987175	0.5093722702521747	0.5157556824268962	0.5068036810843071	0.4919521257597939	0.48395180831050494	0.5034336982611326	0.5222588695207985	0.500442692322114	0.5153678356212127	0.5157408998179288	0.5048336163907432	0.49267918514808084	0.5262137732579445	0.4973936617467513	0.5186188168288582	0.5411147445950252	0.5096809626317687		0.5274299513041469	0.5057125938200322	0.5187788441682601	0.5124238992481452	0.5218742499159224	0.502727920248959	0.5049448401069784	0.5152366056245719	0.5203671464014394	0.5017542336763697	0.512187820909289	0.5079126666962456	0.5042737536527094	0.49980472047270663	0.5176124280990135	0.5107073082600839	0.4946160341345191	0.5166666606877525	0.5139740306847442	0.5060602582038694	0.4991681672222375	0.5018285192203704	0.5182143673023826
60	60		0.5251055196513321	0.5321312508637169	0.539180293000469	0.5192947683298869	0.5057275054556034	0.5383885265607973	0.529629510951964	0.5209687823649891	0.5175985123603744	0.5114065306911685	0.538797977196843	0.5119556698721874	0.5166426486732073	0.5151789201820492	0.5252581745819269	0.4939670201343897	0.5240079847965912	0.5217146131295355	0.5180558751393662	0.48947372912296305	0.5014318200246872	0.49362386516491547	0.5117201041843691		0.5027558420463073	0.5163789899011463	0.5326422379380626	0.5187110856128432	0.5174805900118062	0.5170111888198393	0.5085524735606775	0.5144332942161215	0.5168177566772983	0.5148320461226473	0.509423171089779	0.5039787368731925	0.5114294737544189	0.5104840643995171	0.5080108703320911	0.5057263111248317	0.5009800828992255	0.5030709383611579	0.4963747362496504	0.51295767289893	0.5118240693489486	0.49614220609859255	0.486851203116644
61	61		0.5118652044977121	0.5030189461781619	0.5197751310621489	0.5058749021896324	0.5131020549244274	0.5143412028486332	0.5217022019719131	0.5146474074315255	0.49647809392548187	0.5044497421968884	0.48299986452162713	0.49378073490909696	0.5091345243820816	0.5088143529981104	0.49521773129039165	0.49756191747412537	0.5047240819903217	0.501335871405936	0.5055917039887972	0.5067108540829802	0.5090380385144279	0.5125976802019708	0.5038008369117065		0.4987400753124545	0.5109970498038325	0.5165330042605153	0.5085986008653547	0.5042776309727104	0.5100964425705317	0.5065099940810137	0.5002830057632714	0.4947239112050676	0.49921148112106084	0.4981010500380323	0.4979103029432582	0.4888857156253134	0.4927388105787324	0.49490371275473477	0.5003189812475287	0.49726345460042654	0.4984216475098913	0.5021558421754717	0.49367410723518684	0.5033199721506277	0.5015082960863976	0.5040399590209497
62	62		0.5138006817014096	0.5085549601055432	0.5125807325117305	0.505227012502372	0.5084466616880823	0.5071771313879866	0.5021565952689139	0.48926160406079067	0.5072660149348112	0.5057208985571687	0.49981852907980123	0.5149604428271306	0.5008101796206701	0.502495668759427	0.5161151353130099	0.5093133173923265	0.5027506849950302	0.4895690744220908	0.5017145321073792	0.49951449929789443	0.4945890313090317	0.49220660576748737	0.4958241925759091		0.5226880273983837	0.5121394762108448	0.5099598543214191	0.5077303087393957	0.5015056950589315	0.5028555089349782	0.5084763094367825	0.5027704202899714	0.5070637949379914	0.49885410033858746	0.49700867648760777	0.49963449521512276	0.5038612287471244	0.4977938337924396	0.4965797318233104	0.4976900699926269	0.4995705708604275	0.4990022353021418	0.49705279970516064	0.4993552519386424	0.5000158061448143	0.4997345932383502	0.4962057222610273
63	63		0.5423728766370636	0.49976818136904255	0.5165722734498859	0.5559937243626958	0.5306939764211615	0.533341650678602	0.5280819726040785	0.5726964934232559	0.5087513400663977	0.5302970822752523	0.47680920558411816	0.5403654964215948	0.4531701283030694	0.50936985380149	0.530765501844572	0.5315043024928573	0.5138052388283187	0.521049177158751	0.511448863089644	0.5412260042825285	0.5006665190102811	0.5364557538055891	0.5058134219230627		0.5014589594827409	0.5246472736159544	0.5124803838992246	0.4933541701169893	0.5399777873639992	0.5177986434524345	0.5462600033166486	0.4952640754243185	0.5240054642567832	0.4905837773997023	0.4681062363819286	0.5190823371475768	0.47588584434773384	0.5243676435536355	0.4943944757013139	0.5326352173975784	0.5332664463273322	0.530629687866664	0.5030510951831705	0.4917550932595212	0.5142824728900312	0.5094069074839526	0.518984354923987
64	64		0.6126000463802297	0.6325675384654114	0.6137589968043853	0.5835909301800352	0.6081339077878956	0.5560685392404643	0.5626527095467099	0.5685279735733276	0.5309602947079355	0.5327448278752329	0.570735885209057	0.5236049344749365	0.5739516161936042	0.5737369668475921	0.5558451341589965	0.5282829642351826	0.5852743872752233	0.5356915282297058	0.5477366582115502	0.5097816251161588	0.5275568902872413	0.4596901711159587	0.44683363876565263		0.6040839554557462	0.6003793072495968	0.6002093259822293	0.5908609565010641	0.5647396768220577	0.5682935029455126	0.5732289776916927	0.5530758989752786	0.5403131942241859	0.562701921434904	0.5469204848733957	0.5348728393380016	0.5316624127334317	0.5091660620398689	0.5518928588306603	0.5603736640977626	0.47910768221659905	0.5528829273443802	0.5376888939789327	0.5256729340103031	0.5202350498965946	0.5162863408043761	0.4697319097860992
65	65		0.5979781776123659	0.6123059271522002	0.575258643368069	0.5568794232759833	0.5603788116371453	0.5876380392806019	0.5627539033002948	0.5611348064962381	0.5669884394468843	0.5583363935007429	0.5124421850254895	0.5423407175546807	0.546419235861291	0.5333801689158076	0.5663988743996052	0.536551007967642	0.4834969503661127	0.5156389864456549	0.5632231159540396	0.5672298305157256	0.5181025522916718	0.5597736179231284	0.5049464544412933		0.5912812467659021	0.5819091259425954	0.5720663264029697	0.5795886918790778	0.5318278635986112	0.5554982900548175	0.558753297047438	0.5356733936245854	0.5276714496411511	0.5381121281048253	0.5431116893798464	0.5400070020319324	0.551718808266202	0.5395203087915557	0.5247326994044069	0.5466872062236646	0.5624104944565883	0.52680244560204	0.5235173644197594	0.5202040975868718	0.5209802343163062	0.5090266662718455	0.4970870634286964
66	66		0.548614633728606	0.5399556594260854	0.5155751510137546	0.521215012543338	0.5178932652141669	0.5094219129212432	0.4955197338052179	0.49602494134041164	0.5064931340320337	0.49277300288620063	0.49610396950112984	0.4670229540872951	0.4907745573610428	0.4941725739422281	0.4880281264614333	0.4849889233615302	0.4669032571758943	0.47514709121760396	0.4782913881333659	0.4983491189871011	0.5037839663648034	0.49347849065533134	0.47935802652977644		0.5423118342750322	0.5308620392328924	0.5197165402520174	0.5132593204258471	0.514149444497954	0.5119021903536392	0.5024915826751031	0.5084599645643818	0.4872055008070199	0.4886353505462092	0.4924580057187839	0.4859344365573295	0.4989058360328083	0.47884999295577946	0.4864344497188163	0.494021711081355	0.49084365156433707	0.4827497638852926	0.4719789636442349	0.47620404587806453	0.4857349536299393	0.4831441084201055	0.4865888814319075
67	67		0.6129687277868286	0.5840267863392703	0.5437777748322044	0.5412813271828459	0.6043939926007008	0.5297116351363792	0.5112884152522904	0.5321708941794271	0.49182461351385764	0.4701147685192748	0.4916117763639205	0.459560913938311	0.4697131896455285	0.44985947439697976	0.42884807298746047	0.43393003358835747	0.4735396441662872	0.46140743611852525	0.47244201629813276	0.4995017404677191	0.4670037775546836	0.4578261137113984	0.4479259213881268		0.560552778837574	0.5752385989388472	0.5679074566593977	0.5745304761494247	0.5646721793388302	0.5513225327892727	0.5368676796441737	0.4970811575274032	0.5077465287550816	0.476862593883896	0.5035432390837244	0.47849923768404795	0.47707226453631846	0.4595667667786874	0.4552932992522808	0.4807932229809834	0.45509925335517265	0.4617649678522174	0.4338214895684266	0.4523768486467933	0.43738629287758174	0.4660056027385097	0.42941326118113304
68	68		0.5820689650659895	0.5622640068551884	0.5850962084303721	0.5361726039734628	0.5155794530290393	0.5629040139770202	0.5797511729717146	0.5548920557013581	0.5111748359033054	0.5159274993944358	0.5357278997412489	0.49797779522642366	0.5353551402932213	0.5056943009604319	0.49254167717705655	0.4884674056516531	0.5385468795457017	0.5077322902475454	0.49274660507164464	0.47943277400127315	0.5095240310664494	0.4813956793894952	0.5037157441898324		0.5777566312917749	0.5803806957010057	0.5751488072528314	0.5614498544262039	0.5542349625228139	0.5254253129972238	0.5330365029460038	0.5209715809162021	0.531440939718791	0.5240082422689716	0.5252824473108885	0.47859115081565407	0.472392877598282	0.5023868750910471	0.4823323681482699	0.48926288251625444	0.4728694995483579	0.49858927810879056	0.4946197695628901	0.5129649678128751	0.4933328437562298	0.5067412027331913	0.4876449155953278
69	69		0.5306131251193459	0.5279368906012217	0.5011365049095622	0.5058859557307932	0.5232449991892413	0.5075045646581149	0.526911347979792	0.5117237327306539	0.5295822266169936	0.5113070537316688	0.5027831850787448	0.500419756864096	0.5065385984323763	0.5148318865943501	0.5102759235348987	0.49472636199476255	0.495579547092676	0.4886861839627401	0.49283095945841215	0.49961709958215567	0.48402322862718733	0.47606157191300313	0.4864934903931053		0.5267930565118216	0.5327723489323533	0.536903172910614	0.5292378347336519	0.5217874136870332	0.5118594202600671	0.5050649034648905	0.5080726870164027	0.5116950511697824	0.4996878367549966	0.5058519670183199	0.4970138527732618	0.4998186737722359	0.4922611083804595	0.49758296335825786	0.49624502953297717	0.4973724788881299	0.49819702498897744	0.49620016357744795	0.4931532630371426	0.4865797365255748	0.4801035997456119	0.48160104877038457
70	70		0.5699756950154125	0.5411349199585566	0.5956332346398201	0.5511347054922756	0.5614241185729959	0.5340954137605919	0.566443404973838	0.5424536861601134	0.5890474839328362	0.5323521785556734	0.4750909063924853	0.5138327547657786	0.4679460266486332	0.5117804987834293	0.5065737283661792	0.5530378746179049	0.536461800963928	0.514360785843131	0.4948014685054045	0.4911102111596393	0.5127229280862677	0.5003149437535126	0.5580162673068083		0.564921253939923	0.5453469262090833	0.5594700438759558	0.5603671596077263	0.562976005105601	0.5813826037419892	0.5411765911455505	0.5147116702099337	0.5373828027177001	0.5069120706697315	0.5022895139255872	0.5416538099048664	0.4892204753128017	0.5304898360897833	0.5389628098720539	0.5401553236906577	0.481279167406921	0.4912093579696655	0.5281272463110084	0.5331101557631377	0.5233589104176195	0.5022065680931294	0.48969898030020803
71	71		0.5075807026422198	0.5307398673775809	0.5475732490650639	0.5189102484309062	0.5480080164764174	0.5271116738132625	0.516386529724228	0.529659303459998	0.5583801728106911	0.5275606258670308	0.5559956182522982	0.5644741666693425	0.5370816939376944	0.5595619399947345	0.5284823174709297	0.5506554998847355	0.4898505167830643	0.523040079851885	0.5233525345783109	0.5274931818676706	0.5341447684662863	0.5090688299371992	0.4939841354678311		0.5118394116156316	0.5335127034548417	0.5546347521485016	0.5409101199218129	0.5570687650941267	0.5432578943843558	0.5463465805551613	0.5308374334985656	0.5400330210688269	0.5521919816417433	0.5505998652966804	0.5547901098232224	0.5366901826613059	0.542827324284672	0.5508761824366688	0.5409699264597876	0.5488910035343573	0.553749198831842	0.5537111938802884	0.5503651401622461	0.547687000940529	0.5158752600473877	0.5138645156669692
72	72		0.5354769904379916	0.5364852591378224	0.5235131295575286	0.5275532219655825	0.5123733156908592	0.5070342310395578	0.5018089112552467	0.5090349008120274	0.5086530578835089	0.5031724930062725	0.5027772673606002	0.4918793290690228	0.493185331629306	0.48280690918070857	0.49050301616517233	0.47297016423355676	0.4914778121510695	0.5003637178361828	0.48742228598979387	0.47837183088313256	0.4815427896729872	0.49373184035971734	0.4688971705122079		0.5354811318569619	0.5337711931983615	0.525155176123273	0.5144053953090001	0.5161467860976684	0.5039003804060415	0.5135219934068744	0.5061904536054059	0.5086557933772943	0.48368028233800686	0.5121127762564736	0.4882174840262508	0.49725192025064313	0.47848777176262264	0.48383836558870225	0.4852914062702951	0.482147555181386	0.49758808610481814	0.48539116935891435	0.47643435219121927	0.47882366361013107	0.4788963262726353	0.482780082253953
73	73		0.4782310886137645	0.4985306729170988	0.5176873596127223	0.49695234488837725	0.49868302582997104	0.5308206382495416	0.4618727783728322	0.5320769625603337	0.5142546185824984	0.484517091329246	0.5028366326200222	0.5129303726065998	0.4680722264261683	0.4975149567966951	0.5061331391266952	0.5042169066903346	0.502515979709767	0.5074706922140478	0.5159747359847924	0.4859712316862197	0.5210469794332854	0.510821203898208	0.48730243651495214		0.4921160953250595	0.4723977093052447	0.4884815835265377	0.48616725185924564	0.5065195939064308	0.4874850827754287	0.5240295661863305	0.5049792619978468	0.48764391500218246	0.48997445232492914	0.5027830179972016	0.4955292582320015	0.5219785862983856	0.4927385478511501	0.49426660899014624	0.48386800061307295	0.5161637868301912	0.5105937312871273	0.5014651221838466	0.5101216609454934	0.48660731128518175	0.5098505055203806	0.49209491458457105
74	74		0.5006684100139795	0.4915775938314385	0.5288840676017174	0.5202251641214424	0.46568503403602285	0.49326286420252174	0.5095057233407408	0.5068524886814669	0.4937670728879667	0.505499191101382	0.5147427991250809	0.5224265872773031	0.5258686003187704	0.5240699044584614	0.5297581287244947	0.5120534822212194	0.5250570492710519	0.5304002152468481	0.5241401183586827	0.5214967226077231	0.5204724704456867	0.5179599527242343	0.5167034106590588		0.48168110156501437	0.5017763311396883	0.5069739260611978	0.5122586455996878	0.5075652191109502	0.5132178077944064	0.5203067186376849	0.5292525928848124	0.5239574474474273	0.5237662835189102	0.5125662113134944	0.5231122002454152	0.5126999941874034	0.5222761858301364	0.5275170180583579	0.5310334384767303	0.5312383729653476	0.5216544293895676	0.526807777898595	0.5222571030980182	0.5200615311322295	0.5198691645177705	0.5249641351717983
75	75		0.5523771674674145	0.5250509694711241	0.5212056075685702	0.5145500668576578	0.5078517448855935	0.5052947589209996	0.5214773126503549	0.5081467333182003	0.48189198016135043	0.502583703921071	0.4880993077137705	0.4993405093783917	0.49826513414812057	0.49188012382556484	0.4979670911697439	0.5113522491571052	0.48544387382744847	0.48900786613616726	0.4794425279394216	0.49568529613956624	0.4845677349473376	0.48921498682413567	0.4837249069525378		0.5368951405003642	0.5295720049867636	0.5295756651677255	0.5174418994607342	0.5141382908900054	0.5140042368333679	0.5085159126509282	0.5059633462794744	0.49875385297525765	0.503211766976353	0.49960767279834106	0.49374344481086213	0.5018739345540844	0.48945883241215904	0.49366199089451895	0.48216186450405496	0.4867508767371377	0.48718732233450945	0.48245784370168393	0.47556900372871797	0.48091673752033204	0.48317666627159794	0.4802369614955835
76	76		0.5509199779211327	0.5354469315462316	0.5223845323775518	0.5160139613612349	0.5065036367706488	0.5100513441969545	0.5077760860681271	0.5095904374271075	0.5042693606730229	0.5005212361907535	0.5045058721788883	0.5014810095931542	0.49277533618588965	0.5040521223763926	0.5088146941186033	0.4752029194503626	0.4827297919028917	0.49502340230622427	0.4886045246183999	0.49292412030842	0.49807018907492684	0.49433716516771237	0.48925699406893247		0.5458271205678072	0.5290648309498855	0.5263069511183796	0.5201823292599101	0.5060173763954358	0.5142215772398606	0.5064889476309739	0.5046558638844577	0.5026978469022066	0.5014004745353576	0.5026973354215878	0.499334219132924	0.5017367393814355	0.496724183280453	0.48843575405893114	0.48861855870099113	0.48909167467538617	0.48880479482789513	0.48945054901158175	0.48780778094694116	0.48898786578435627	0.48575329714776805	0.49141455200757234
77	77		0.562698987139218	0.5909367411474196	0.6038171074771187	0.5700676610220143	0.597697082262134	0.5492125445114295	0.5915961408024537	0.5431011008358927	0.5787226923094074	0.5570375512110007	0.5410477125983162	0.5082414764143188	0.5663659269791509	0.5315288806971021	0.5424974479698575	0.4715699939249304	0.5366067081080007	0.5274641322414775	0.5357131377960349	0.518048071129292	0.535101492729252	0.555482026128378	0.5764304888838072		0.5654136042733463	0.5652830626171649	0.5763218980062438	0.5630810700966797	0.5463791762921382	0.5143086550927186	0.5441379852607364	0.5154990435069402	0.511423771134004	0.5063524361258873	0.5304918648499879	0.4730295347568327	0.5144730526656741	0.5209108910079258	0.5474634213321548	0.4985323231880458	0.4866401372746874	0.4720687214363071	0.4874536537242884	0.5035468193131917	0.510849515718227	0.4909896274175367	0.5230837298004496
78	78		0.5027002065443171	0.49321859745207774	0.5079194148267123	0.49339683255683675	0.5194460007521318	0.5239416342759233	0.5182351127360655	0.5169558486498226	0.519048207658966	0.5207882603191559	0.514131093904523	0.5249414626167216	0.5223997809733238	0.5080978867694493	0.5077574801781748	0.49542277147530084	0.5051712400800986	0.5043844976149937	0.49671872213012797	0.5102951436332455	0.4997482757681411	0.5075268792978329	0.5126812934642382		0.4917907046551398	0.4857391356637289	0.49845019814552366	0.5119723349254726	0.5114036642280325	0.520337059996874	0.515236156201913	0.5178201790622022	0.5077391139015608	0.5109828753988843	0.5137931870386371	0.5122362801559119	0.5036170628458854	0.5027637925114751	0.4962238515137799	0.5029495956328301	0.5125561389490749	0.49822557688055513	0.500937429149526	0.4905799419515142	0.5065502014739706	0.4958947905299594	0.49283818892710735
79	79		0.5729481984385372	0.5702638974972839	0.5658386112161553	0.5910121073117865	0.5742809901074029	0.6508737239859531	0.5631816135445309	0.5455374133133145	0.5898387958078437	0.5690512862973524	0.5818296131955439	0.5461053768220037	0.5604044076317204	0.5870859749988078	0.5845077865571221	0.628092152827375	0.5233252994996312	0.5186865320582927	0.5398458195170857	0.5806297186239596	0.5145764843160763	0.5503993784949861	0.5733265279801281		0.5692311491602073	0.5847655453996017	0.5255962576656348	0.61389217687753	0.579853688989829	0.5254758567702051	0.5345645574404875	0.5712896338111961	0.547856673394632	0.5226241538670919	0.5866974556985627	0.5335499617518626	0.5438924480694303	0.5521381989442044	0.5717326323521958	0.5347406058691951	0.5335086300240417	0.5505781920162357	0.5150669008681549	0.5661708749584649	0.5158643840129983	0.5708773262525683	0.5241615182929845
80	80		0.5142901868676084	0.5254195873831522	0.5310732306307654	0.5109438580437758	0.5201000130119438	0.5163327376663978	0.5076566790430143	0.516020257247242	0.49116389175810093	0.48653029195079905	0.5141733124041374	0.5251892926930961	0.5020460071519791	0.5056041628668235	0.5162723849041051	0.5163112085400545	0.49556145480017816	0.4998877362118334	0.49297824171387444	0.5295820389407827	0.5091167226274227	0.5099820625950502	0.5117442502801346		0.514228794571752	0.5135381919290223	0.5203739446891296	0.5087777925898544	0.504092319571864	0.5064670575157929	0.5057531028435371	0.4922857906490318	0.5108949354820763	0.5069912429103488	0.5084820133017979	0.5098143609285026	0.49971167599882915	0.5092198057224505	0.49941643428561844	0.49766841593157035	0.5134679309262533	0.5121011993743643	0.5041386971070847	0.4878164694181992	0.5033138583837918	0.48712053883975687	0.4916163741074492
81	81		0.4964845596109149	0.5232792072451555	0.5193804621792957	0.5121661847275588	0.501656995884687	0.5203632159609316	0.5099487624411846	0.5190495165895812	0.5073228649687587	0.49406300881347137	0.5149934665600434	0.5138320316746621	0.5050716897867743	0.5130803327101516	0.5235430452515514	0.5011521791553808	0.5054783586078937	0.5299147881808968	0.5034936212586253	0.5110248050402908	0.5133684446403527	0.5062472188100383	0.4928735108273765		0.5056690997633391	0.5192808599005456	0.5294393526115995	0.5086326801303687	0.5208287255482075	0.5035832897838627	0.5158961390863186	0.5074171763336867	0.5126449608907356	0.5271270848388581	0.5189982034109396	0.5119128386975087	0.5187420802295132	0.5006392121155878	0.5189152335541626	0.5073659209825708	0.5204481757910795	0.5115477647466873	0.5163301008940115	0.5133425905638295	0.5050071596097809	0.5014316516999453	0.4998269366576249
82	82		0.5739298030159682	0.5737068275452147	0.5265679168543193	0.5651760143642839	0.5786110967523879	0.5270389867202819	0.5557438786037648	0.547031080202578	0.5547971182443594	0.5256099064160407	0.5194953923198773	0.5434480445471307	0.45841729377448487	0.5241485617266574	0.5185676663270423	0.5402212341177278	0.4979644641455054	0.5249806086798959	0.52939927755997	0.5473139465045114	0.5460413458524179	0.5469735701210797	0.5163472073103559		0.5368897307763711	0.5485985404177077	0.5659025036783888	0.5574688452266694	0.5331361004779281	0.5475943687179361	0.5291931423519439	0.513706231525013	0.5000729083053217	0.5369355547218979	0.47891548966191416	0.5373505601368728	0.5285389101142576	0.4744699130199804	0.49589524641729016	0.5285841140800315	0.5165158467895007	0.545797799612059	0.5207994120836622	0.5046387748384339	0.49709742817611685	0.5292088296047474	0.5244700352303349
83	83		0.5978661425066527	0.6047166273130732	0.5967484439873934	0.5802516286564423	0.5606409602925604	0.5304114329877871	0.5422035451854083	0.5332213459271413	0.5322378115568447	0.5314381694417823	0.4987013654591616	0.48707349056598587	0.5448846652145238	0.5432512120109235	0.4845469622741583	0.4803174924219342	0.4440926794849563	0.47350289350645375	0.44301917236382055	0.5136000957042856	0.49264452220318744	0.49005089396784485	0.516455157920181		0.6011397132695705	0.6025376737082445	0.6075164382048936	0.5692862833915083	0.5604667320489775	0.5717255013881669	0.567270904753479	0.5292341270617051	0.5333710614116729	0.5129477652308588	0.5102713661075362	0.4966255642349692	0.49622817519083834	0.4947068385707954	0.4857414200680378	0.4733578945604293	0.44736772766888216	0.46372894194887654	0.4372352388234294	0.4595181269652939	0.48350465512108715	0.4499729582005839	0.47583449290033947
84	84		0.5958713974552121	0.5698342508893062	0.5640750428459218	0.4996046148247292	0.5291585265207708	0.46591880091763077	0.4932876543176717	0.5121110442631462	0.47569970169418824	0.4975226981771821	0.4960525919145944	0.47731501543194194	0.4681769787023567	0.4793767826875578	0.499162965595875	0.46587923905195755	0.48438952786760164	0.5073356371648273	0.4771063214475753	0.4879089656048643	0.47541101715423617	0.47528275699219236	0.46779463223270207		0.5891703227971835	0.5721580428098424	0.5415326467310306	0.5380653916770683	0.5255822047804677	0.51388996040042	0.49508079727452464	0.5031159010564387	0.5051376418959319	0.5141566439120551	0.4820162762938648	0.45877820081666343	0.45873026997479127	0.47019142954490567	0.4816921699864981	0.4809085947786216	0.4624124274864738	0.47751751999997877	0.4640145281350218	0.4622148294356957	0.4809302800198639	0.4797914321615711	0.4815622705292831
85	85		0.5435916326890877	0.5353957773118116	0.5300920328899987	0.5231536479244915	0.5453033935533768	0.5347976317910179	0.5718101367480747	0.5629147194755825	0.5643821405562532	0.554169381798044	0.5394675962732995	0.4963503291730679	0.5465580748139003	0.5134731891400337	0.5347576326561287	0.5084637106181158	0.530695532300697	0.5095496561375558	0.5407107176513558	0.5549349343746517	0.5371425879969774	0.5334475370709739	0.5403143629053041		0.5403039724675568	0.5304396336225234	0.5388503607582655	0.5279802265262595	0.5525074189999211	0.5524705171834572	0.548149883511925	0.52849570191831	0.5219458349151984	0.5270932990700188	0.5454986113442001	0.5103385993275452	0.5256899659339135	0.5084315486422691	0.5220418224636031	0.5089164772726108	0.49785878857052784	0.5521872158666324	0.5090878311229027	0.5011995553462201	0.509486534922558	0.48435845273287026	0.500074777892342
86	86		0.531966652185613	0.5311203444181004	0.5350180165168407	0.53158536199427	0.5098240676713706	0.5090629911820175	0.5179226363993357	0.5139552038008897	0.5131468500463293	0.5128607591521911	0.5090905112380153	0.5305945835841435	0.5076425271277635	0.502858047030402	0.5111792829361506	0.5050155021117472	0.5085920372837529	0.5124958428426581	0.5191708892545682	0.502194988218941	0.5194246102479216	0.4997952030691703	0.5150901085499447		0.5224122649604416	0.5306989741692969	0.5270973528054461	0.5340594317957928	0.5118482741792449	0.5233762974140344	0.5116328082275388	0.500841653582838	0.5237356916987599	0.5046436736670955	0.5213024427308062	0.5102535102474312	0.5082765988434189	0.49029947079133057	0.4902841230850746	0.5084191414152437	0.5067306094920871	0.5117808133000543	0.4965764727273366	0.5132998176745415	0.5180179377747824	0.5063312774654941	0.5177728155112331
87	87		0.5475368545229734	0.5468337775852248	0.504235126038305	0.5247630435173694	0.5060692061334917	0.5174202686978486	0.5513034236287165	0.4910217175840958	0.5178493584654652	0.5435709550958538	0.5195674878784796	0.522887453193498	0.5681451717105795	0.546150792514035	0.5160243758215463	0.5082300084583203	0.5385886734595979	0.5270805857318909	0.5566268838007854	0.5742441718392401	0.5256043402567149	0.5244446954303233	0.5121268857400297		0.540848365958392	0.5384364575282039	0.5307214560412297	0.5377980984295888	0.5649986964960545	0.49020938539370484	0.48300563530997537	0.5524668205956355	0.5534231676886117	0.5371704708367334	0.5265361546315248	0.5426566932688319	0.5342500235928908	0.5356176379688741	0.5378145702188921	0.5286603527920639	0.5472160957845729	0.5383929355390026	0.5391889823035948	0.54178506063854	0.5452934414352044	0.5313747036037422	0.5064177258710513
[truncated: 72 more columns]
