# Supplementary material for: EEG decoders track memory dynamics
Source: Nat Commun. 2024 Apr 6;15:2981. doi: 10.1038/s41467-024-46926-0 (PMC10998865; doi:10.1038/s41467-024-46926-0)
Supplement: Supplementary file 3 — Source Data [file 41467_2024_46926_MOESM3_ESM.zip › fig6d.csv]

	subject	BC_recallbin_0	BC_recallbin_1	BC_recallbin_2	BC_recallbin_3	BC_recallbin_4	BC_recallbin_5	BC_recallbin_6	BC_recallbin_7	BC_recallbin_8	BC_recallbin_9	TC_recallbin_0	TC_recallbin_1	TC_recallbin_2	TC_recallbin_3	TC_recallbin_4	TC_recallbin_5	TC_recallbin_6	TC_recallbin_7	TC_recallbin_8	TC_recallbin_9	SC_recallbin_0	SC_recallbin_1	SC_recallbin_2	SC_recallbin_3	SC_recallbin_4	SC_recallbin_5	SC_recallbin_6	SC_recallbin_7	SC_recallbin_8	SC_recallbin_9	NC_recallbin_0	NC_recallbin_1	NC_recallbin_2	NC_recallbin_3	NC_recallbin_4	NC_recallbin_5	NC_recallbin_6	NC_recallbin_7	NC_recallbin_8	NC_recallbin_9	PLI_recallbin_0	PLI_recallbin_1	PLI_recallbin_2	PLI_recallbin_3	PLI_recallbin_4	PLI_recallbin_5	PLI_recallbin_6	PLI_recallbin_7
0	0	0.05900636094816347	0.05494568743472252	0.053214987173320495	0.045740008783487045	0.03341450216450216	0.057870370370370364	0.043958333333333335	0.0496031746031746	0.0	0.05833333333333333	0.523480213844797	0.3720282977053811	0.36821636503928173	0.3378380858272162	0.3336760461760461	0.4378858024691358	0.31756944444444446	0.23214285714285715	0.43472222222222223	0.1625	0.014865556226516372	0.018540883762923236	0.0250552398989899	0.007065217391304348	0.005681818181818182	0.004629629629629629	0.0	0.0	0.0	0.0125	0.3935411933996626	0.5437852795048519	0.5327281746031746	0.5761139343748038	0.6075306637806638	0.4857253086419753	0.6134722222222223	0.6468253968253969	0.41527777777777775	0.7166666666666666	0.0029706790123456787	0.0042467948717948715	0.004497354497354497	0.013043478260869565	0.0	0.013888888888888888	0.0125	0.03571428571428571
1	1	0.06635608315295814	0.07282108198095516	0.05131846426569108	0.05407673345173344	0.03065228174603175	0.02444609788359788	0.026099537037037036	0.022159090909090906	0.005952380952380952	0.02864583333333333	0.3102156234968735	0.23508481881443835	0.18071064919934218	0.1668426519468186	0.16454805996472663	0.1358878968253968	0.06931712962962965	0.10082070707070706	0.07791950113378684	0.07626488095238096	0.06184883307279141	0.0628648131591972	0.03077422279668023	0.03309572372072372	0.03041225749559083	0.025901124338624345	0.022183641975308643	0.002840909090909091	0.017857142857142856	0.026041666666666664	0.5437151775693442	0.58542772771713	0.664554709352203	0.6492646782230115	0.5701945546737214	0.6437114197530863	0.5961728395061728	0.6469065656565657	0.7283163265306122	0.7064732142857143	0.005607977092352092	0.010813551970707769	0.020571675027397533	0.008733974358974357	0.02822420634920635	0.04259259259259259	0.06597222222222222	0.0606060606060606
2	2	0.06091658965866392	0.0551815684231898	0.05074895053592421	0.05499077142911183	0.052633203420580865	0.028175705467372136	0.031216931216931216	0.03614583333333333	0.027678571428571427	0.04891304347826087	0.22477134777293287	0.1741943841015399	0.17892205772960554	0.17205393392700283	0.16612477953011043	0.125630787037037	0.17159060846560847	0.09960152116402116	0.05659722222222222	0.08027950310559005	0.09249636254278464	0.08216177693079867	0.04588803905993088	0.03780786281983553	0.030292497365107657	0.031923776455026455	0.044436177248677246	0.005291005291005291	0.009027777777777779	0.04151138716356107	0.5989125506052589	0.6440628872184578	0.6534969738176738	0.661534422414633	0.6469366760803649	0.7294315175565176	0.6035251322751324	0.7240630511463843	0.7807953042328042	0.6610766045548655	0.01375274974120083	0.022830841411004454	0.024376795621418326	0.02129937623197427	0.040301434166323875	0.04026274651274652	0.05230654761904763	0.0320216049382716
3	3	0.07491173216377021	0.0638500817725714	0.05759371303119481	0.042309510473855165	0.03157710345210345	0.016035604056437388	0.04586226851851852	0.031404320987654326	0.003623188405797101	0.005291005291005291	0.32525192345731296	0.2292476887640578	0.23302266910855593	0.1726696635741191	0.11005342265758934	0.13413149350649348	0.0873126102292769	0.09188988095238095	0.0857487922705314	0.03888888888888889	0.04259541095478595	0.052738035875490585	0.0405305312919457	0.027494808839715223	0.03299235486735486	0.01830357142857143	0.04341931216931217	0.01910273368606702	0.022946859903381637	0.03571428571428571	0.5248890600056815	0.5884094049940647	0.5733708817935329	0.616384360119629	0.5921117115908782	0.496646023729357	0.48997326940035274	0.4841986331569665	0.4600586611456176	0.5161375661375661	0.01228711970899471	0.024950963220890753	0.031020607344942	0.02590923016380041	0.04458548781465449	0.06358074795574796	0.009375	0.04138971560846561
4	4	0.07763816673463413	0.0568979561788946	0.0506093579292256	0.044314019143982385	0.05272730061333003	0.031107757869400027	0.025958994708994706	0.06165474186307519	0.026703042328042326	0.01615134479717813	0.12731955837707645	0.126516287680271	0.09837726103185997	0.09837554262186615	0.08489293987149378	0.07357062078263057	0.07818562610229277	0.07889835858585857	0.019675925925925927	0.027918320105820103	0.10776634421335508	0.08017815325327483	0.06730316922302441	0.042383257911750565	0.043627967325884	0.03919206644390468	0.04781194885361551	0.030208333333333334	0.01773313492063492	0.013541666666666667	0.6550016044241587	0.6800848692789994	0.6798542373979847	0.675541041429522	0.6798472718049924	0.6797622539044107	0.6923004850088184	0.6033712622254288	0.7350859788359788	0.7649085097001763	0.020894528554175295	0.03626912427505962	0.0671239209727454	0.09953825404805798	0.09578196007423952	0.11786235108845404	0.11509589947089945	0.16344396344396345
5	5	0.06643758691992388	0.061924197135222604	0.03449137186116352	0.06539955630335532	0.06803363496071829	0.035460132074715406	0.06773751903960237	0.05244996549344375	0.03938943001443001	0.06147342995169081	0.34276082839262195	0.2616887397734802	0.2804378608070397	0.27818832147110334	0.21527146464646466	0.29148290945165944	0.1919374799583133	0.26078329882677714	0.21700937950937949	0.12636473429951692	0.04519950409896062	0.02857335943848681	0.030483112169693058	0.028634529844701412	0.02747113997113997	0.01606090668590669	0.013710016835016834	0.01729641131815045	0.00909090909090909	0.0017391304347826088	0.5322683355292052	0.6207961150717614	0.6303136159524027	0.5719596987412551	0.6552117654721821	0.615288049142216	0.6495027156485488	0.5588940648723257	0.524120670995671	0.7133212560386473	0.004408898770311815	0.010971299910760133	0.017297984899087845	0.029193345461727815	0.024826388888888884	0.03910383597883598	0.026041666666666668	0.07893374741200829
6	6	0.07398348619476336	0.06977606356003095	0.06522589921819993	0.061061884113181926	0.04005145861763509	0.03179436304436304	0.03364823833573834	0.010871362433862433	0.003616898148148148	0.013285024154589374	0.20715779854706484	0.15296936105360018	0.16319716485445007	0.13552384801914874	0.1319691895794837	0.09189771455396455	0.06329239818823151	0.07592592592592594	0.027199074074074073	0.026475155279503105	0.08149001825971934	0.0737373083840475	0.05670808433716043	0.05597868781998683	0.04521238565356212	0.04053264443889444	0.0290186087061087	0.03401124338624339	0.015190972222222222	0.0	0.6149464445829934	0.6613404522711588	0.6584985034399501	0.6733576590520305	0.6555900444871032	0.6699317898536649	0.6512433361391695	0.6051489598364598	0.6354580026455027	0.638034851621808	0.013463667471819646	0.025109564851412677	0.025210012913817262	0.04126404675416221	0.07975249151719739	0.11061740632053134	0.12004820025653358	0.1498181216931217
7	7	0.06958723253938794	0.053337391785008396	0.06141558094683095	0.022569444444444444	0.04012896825396825	0.022710803689064557	0.024652777777777773	0.021164021164021163	0.00980392156862745	0.01111111111111111	0.3487297341156374	0.2548922932215497	0.18119609460755293	0.2126956569664903	0.18061067019400356	0.15895994102515842	0.14074074074074075	0.07086167800453513	0.034313725490196074	0.0	0.022268160071710768	0.023515231930767055	0.021177982896732894	0.020028659611992943	0.018171296296296297	0.022601794340924772	0.006944444444444444	0.011337868480725623	0.029411764705882353	0.0	0.5337552423635995	0.6145210745950177	0.6450434644445061	0.6444251543209876	0.6755649250440916	0.6228841207102076	0.6905092592592593	0.7588813303099018	0.5441176470588235	0.8333333333333335	0.009851640726211664	0.031004739960072664	0.04907390063640065	0.05558862433862433	0.0253968253968254	0.10331262939958592	0.024305555555555556	0.10714285714285714
8	8	0.0878101185457001	0.050958880500853544	0.03423520923520924	0.03783511174815523	0.05535714285714285	0.03354037267080746	0.005263157894736842	0.023809523809523808	0.006944444444444444	0.0	0.16490523545806612	0.14245820571494588	0.11662658329324994	0.1454331899984074	0.06292517006802721	0.03968253968253967	0.10745614035087718	0.045995670995671	0.13657407407407407	0.026041666666666664	0.059246986120415686	0.04350165255496138	0.03019179894179894	0.015303657694962041	0.005952380952380952	0.008454106280193236	0.08552631578947369	0.052910052910052914	0.019290123456790122	0.0	0.6684204311511218	0.7307580878521441	0.7535017837101171	0.7209932579497798	0.720719954648526	0.7766045548654246	0.6552631578947368	0.712061087061087	0.5802469135802469	0.7135416666666666	0.005639923260060559	0.011887918046006281	0.03768338143338144	0.043115942028985506	0.08815192743764173	0.07608695652173912	0.11140350877192982	0.0927128427128427
9	9	0.058474850579230374	0.03194229198566789	0.015905448717948717	0.026587301587301587	0.13444444444444445	0.0	0.25	0.05555555555555555	0.0	0.0	0.2610640132523666	0.16856217304045282	0.10475013990638989	0.15608465608465608	0.1	0.21875	0.0625	0.041666666666666664	0.125	0.0	0.023480688077937878	0.022586481429360688	0.018830128205128204	0.011904761904761904	0.0	0.0	0.0	0.0	0.0	0.0	0.6442187911168097	0.7488510789868504	0.8084309498371999	0.7046296296296296	0.6933333333333334	0.6979166666666666	0.5625	0.6944444444444443	0.875	0.75	0.002386017263734655	0.006970749158249159	0.027777777777777776	0.047619047619047616	0.02222222222222222	0.0	0.0	0.041666666666666664
10	10	0.07766318072024593	0.049337898977402934	0.048668067309224426	0.05960538304288302	0.04612877364102854	0.031211180124223598	0.034722222222222224	0.07971014492753624	0.027777777777777776	0.002898550724637681	0.2384969976681933	0.16248627592289258	0.16104707870663434	0.09425885649843985	0.1352865118949678	0.10741773323295063	0.1117739898989899	0.04528985507246376	0.09375	0.016666666666666666	0.07079724195892674	0.06352757238555994	0.04663676782847643	0.03714579209370877	0.03201196837838994	0.0406055900621118	0.05228324915824916	0.042753623188405795	0.018055555555555557	0.025120772946859903	0.5361547834713597	0.5712999026297488	0.514448003099722	0.5670205373330374	0.5498378068690568	0.5127650730911599	0.42753577441077445	0.4764492753623188	0.43124999999999997	0.6770531400966184	0.07102356052763661	0.1382505528716044	0.2052144827638249	0.23262749981499978	0.22049471838074777	0.2768315923207227	0.3021885521885522	0.30772946859903383
11	11	0.059901344797178124	0.06336162644665728	0.057686879753673585	0.04965959772654818	0.051668374064207406	0.03929334554334554	0.06034639550264551	0.05069444444444445	0.036827876984126984	0.020531400966183576	0.2613164131393298	0.14555539880584828	0.1514181649201414	0.13839778016256668	0.08286577908973741	0.1268897961606295	0.14143766534391533	0.08139054232804233	0.06707341269841269	0.08121980676328504	0.06555679563492064	0.08602062217083978	0.06677934282874944	0.05877304468514801	0.048170381894340225	0.057776887464387465	0.05031635802469136	0.02894069664902998	0.06160714285714285	0.019927536231884056	0.6028039572310405	0.6797484540154737	0.6845233390516405	0.7043293418403872	0.7519154793894375	0.7174071106362773	0.6946202601410935	0.7392719356261023	0.7675272817460318	0.7600241545893721	0.0022204309964726633	0.007077030005019136	0.01352895058874161	0.016382273360311287	0.021096452737077737	0.018816137566137564	0.006867283950617284	0.07222222222222222
12	12	0.08510897780505622	0.08248498837231699	0.07566748961679302	0.06709664952229534	0.06583618244584569	0.07097766872897482	0.07268210159520466	0.06925612774571106	0.06451003086419753	0.044642857142857144	0.7282962837022273	0.6770635561307669	0.6395146952099996	0.620644242504314	0.5973079198471086	0.5360579736335879	0.5147772600815363	0.46960119548661217	0.3787318121693122	0.3093584656084656	0.005605832076420313	0.009396944328413625	0.0073771059903670845	0.004678819444444445	0.005929487179487179	0.0017701525054466232	0.01220323556398118	0.006040564373897707	0.005208333333333333	0.003968253968253968	0.17423736320641955	0.222067373184654	0.2656581503769327	0.29469567358842436	0.3133333020369395	0.3696873458647148	0.385848222501183	0.43913890893057567	0.5191424162257495	0.6420304232804233	0.004147376543209877	0.00527995335561125	0.004468109457144545	0.0075199913531816655	0.009417500284373348	0.008966901154401153	0.008455274470899471	0.009828944203944204
13	13	0.07420147221437984	0.06400698188786337	0.06594335217013235	0.04247298130110629	0.02512378688849277	0.059474206349206346	0.08068783068783068	0.04078947368421052	0.075	0.020833333333333332	0.3759300894774174	0.322171319179788	0.27957463923491127	0.3091483285233286	0.22424230045553573	0.2264384920634921	0.142989417989418	0.3066624895572264	0.18541666666666667	0.16964285714285712	0.031080767561745815	0.020943940499482967	0.03001444522826102	0.01773699294532628	0.003732174688057041	0.0035714285714285713	0.047619047619047616	0.006578947368421052	0.010416666666666666	0.0	0.5077343319757269	0.5768399120120814	0.5786434438157957	0.5813938867845118	0.725068913929208	0.6413690476190476	0.673148148148148	0.5744778613199666	0.6979166666666666	0.738095238095238	0.0047799749566053915	0.006781976075454336	0.017025117626897814	0.026438492063492063	0.019318181818181818	0.05158730158730159	0.03968253968253968	0.013157894736842105
14	14	0.054988268793798076	0.047143757723832426	0.050407266732027486	0.020833333333333336	0.05205026455026455	0.03205128205128205	0.03125	0.041666666666666664	0.055	0.0	0.20185519055438714	0.10643947738122592	0.0876795797459673	0.10121718559218558	0.051587301587301584	0.062179487179487174	0.1375	0.03125	0.08	0.0	0.05465794466857793	0.041650638186763504	0.012873652795901601	0.020029761904761904	0.015542328042328041	0.019230769230769232	0.0625	0.041666666666666664	0.013333333333333334	0.0	0.5859315002805078	0.6225384718237895	0.6552312455841164	0.6229391788766788	0.6724416786916786	0.6660256410256411	0.5597222222222222	0.6041666666666667	0.285	0.5	0.026378412466550462	0.07457176292147351	0.05193463168941637	0.12941964285714286	0.06601731601731602	0.11025641025641025	0.0763888888888889	0.0
15	15	0.06578632468578122	0.054963529576301316	0.05081631662933762	0.03613318018100655	0.026850513220815123	0.032772601794340925	0.014219576719576719	0.039473684210526314	0.045454545454545456	0.01515151515151515	0.23968097120271037	0.16070159332947054	0.14501233600540975	0.14456335592655253	0.12394821390498585	0.11801673567977918	0.04437830687830688	0.048245614035087724	0.056818181818181816	0.022727272727272728	0.07393575375912333	0.06437366948316436	0.04899541240287807	0.04363977892664039	0.049269894509594826	0.051406142167011726	0.033245149911816575	0.021929824561403508	0.09090909090909091	0.0	0.6043114732992451	0.6758891771739438	0.6937642322100581	0.6846273653223472	0.6906800815910679	0.6741481193926846	0.6970458553791885	0.7587719298245613	0.5946969696969696	0.643939393939394	0.00727782809983897	0.01378275508710291	0.017928407219740174	0.019922063934899332	0.023146196419853705	0.013146997929606625	0.018253968253968255	0.006578947368421052
16	16	0.06678449871384654	0.07545110086744401	0.08068932620182268	0.05876849364658962	0.06451015373228994	0.05282911918328586	0.031366459627329195	0.04151785714285714	0.04924242424242424	0.007936507936507936	0.2623961927766275	0.23348035451005167	0.23154999816883504	0.24617132569120762	0.2409745367649779	0.20399691358024688	0.17474120082815733	0.10116567460317459	0.07866161616161615	0.01626984126984127	0.06975752608904782	0.052313563298617645	0.06437005351050575	0.03858444300749512	0.02887963107583851	0.05387137939221273	0.01631009891879457	0.011979166666666666	0.02702020202020202	0.002380952380952381	0.5943119275048623	0.6246218670549027	0.6042979178752457	0.6345187958714308	0.6304056216282093	0.6673771367521367	0.7339314469749252	0.7816468253968254	0.6840909090909091	0.909920634920635	0.003146501244327331	0.007354601919819311	0.008213695470560459	0.007295269808975949	0.013598332041959491	0.0008012820512820514	0.02536231884057971	0.052083333333333336
17	17	0.05621602249449039	0.04851364833527121	0.053233684073709236	0.03940487598644541	0.05260561782749604	0.02539006132756133	0.03994207725825372	0.008322353974527887	0.048611111111111105	0.02619047619047619	0.26557270644680064	0.2279299063443998	0.17896633496123948	0.19491609166058535	0.16018874072311892	0.11087199837199839	0.11332530464270658	0.0754030993161428	0.04110945767195767	0.04206349206349206	0.04615022850012498	0.046661489783092036	0.0361544597902957	0.031060001198373616	0.021172097560448952	0.02499576041242708	0.028568899782135074	0.035257073844030366	0.016493055555555556	0.00992063492063492	0.5785340558050186	0.578221790682445	0.6149104213389236	0.6046950241743101	0.6100868143199155	0.6276794097106597	0.5715869050611698	0.49068793525315263	0.5570949074074074	0.5608276643990929	0.023751547239998328	0.026033312879428328	0.03766727750377131	0.02900615597376181	0.0365115942708822	0.044863257884091214	0.06245070107815206	0.06352657004830918
18	18	0.06840898541015	0.07766986564892504	0.08162304427478333	0.06449016881924098	0.059372044259895784	0.03698099643412143	0.05341648128106461	0.044543650793650795	0.05072463768115942	0.03368055555555556	0.4408185337900676	0.4476814971937971	0.4536616128002508	0.43798604553379256	0.38337054230694584	0.31665494709765546	0.3185641384078884	0.18709490740740742	0.19154589371980676	0.10631944444444445	0.02794315635986729	0.026249796315466607	0.017410112713308362	0.019757210846537022	0.013118895602448234	0.004812413666580333	0.00798611111111111	0.015625	0.030193236714975844	0.0	0.4534958074637352	0.4303314833354521	0.42819788011567766	0.4527574429519334	0.5208539865713014	0.6121996242569159	0.592718454385121	0.660717291967292	0.6119565217391305	0.6493749999999999	0.004429713804713804	0.005894886363636363	0.011380103510037721	0.007785263439046335	0.012028364586575371	0.007901434984768318	0.008548280423280423	0.046575126262626255
19	19	0.0788924320915389	0.055471702237513826	0.06104498945970432	0.04420657054074236	0.04664132164132164	0.03626818783068783	0.019444444444444445	0.022916666666666665	0.0	0.018518518518518517	0.36905013174378837	0.2916863326574995	0.29097777213957615	0.3071631748621557	0.218727164039664	0.24355158730158724	0.20512093726379438	0.09062500000000001	0.2448830409356725	0.07469135802469135	0.033948171493044195	0.038582202700267396	0.01880633086607982	0.026733231866745796	0.0118025493025493	0.009490740740740739	0.013378684807256236	0.0125	0.0	0.006944444444444444	0.5057364564330094	0.5903316646576922	0.5917631099979135	0.5840791187238877	0.6962665228290227	0.6817046957671957	0.7239606953892668	0.8541666666666666	0.7288011695906431	0.8026234567901234	0.004054530677814431	0.004862202904761747	0.002949134199134199	0.021817129629629627	0.00275997150997151	0.0	0.01984126984126984	0.0
20	20	0.03222013836835537	0.03365091568063382	0.027682673229548222	0.02311076604554866	0.035256410256410256	0.010802469135802469	0.00641025641025641	0.0	0.0	0.007575757575757575	0.1759838684429288	0.15855853718883306	0.13648985466693803	0.15359874626178974	0.10228632478632478	0.06712962962962962	0.023504273504273508	0.10714285714285712	0.0	0.04924242424242424	0.023600085030410164	0.025723045952387686	0.019866293043376376	0.007763975155279503	0.0027777777777777775	0.009259259259259259	0.0	0.0	0.0	0.0	0.6496200951239448	0.6185197736340066	0.5816341018163934	0.5856783413848632	0.5735683760683761	0.5285493827160493	0.49572649572649574	0.39285714285714285	0.4708333333333334	0.26136363636363635	0.033846820436851895	0.055955872458410966	0.07125176906426907	0.09468599033816424	0.10555555555555556	0.17592592592592593	0.22115384615384615	0.2619047619047619
21	21	0.04508912521083292	0.03540808614950771	0.020974792889183646	0.06111111111111111	0.005555555555555555	0.007352941176470588	0.0	0.0	0.01111111111111111	0.0	0.27038629983319173	0.16659478168209785	0.13680102394978974	0.12825312770964944	0.16006944444444443	0.1426470588235294	0.06944444444444443	0.0625	0.1822222222222222	0.07051282051282051	0.02678778786977272	0.01505923950776892	0.013486512636328813	0.023411371237458192	0.0034722222222222225	0.0058823529411764705	0.08333333333333333	0.0	0.0	0.0	0.5770824228722801	0.6125375024394633	0.5667607783854284	0.5097779635823114	0.5114583333333333	0.4588235294117647	0.2986111111111111	0.40277777777777773	0.37388888888888894	0.2756410256410256	0.019141045282924513	0.04472320979673921	0.05214386648210178	0.06672240802675584	0.075	0.1754901960784314	0.3333333333333333	0.0625
22	22	0.07260178123340616	0.06770930253192896	0.06672723334424692	0.07470695509209763	0.05808044771586438	0.05849974581745415	0.06846762226970561	0.061537923881673895	0.03622822971781305	0.024672187715665976	0.468837733273866	0.38350770717643773	0.41935815481035377	0.3617463613790368	0.41548616314241316	0.3990915700811533	0.3310005638651472	0.3584299092111592	0.2986162467933301	0.17375603864734301	0.012869996738525057	0.0164196856861653	0.009303774928774928	0.016635688263977738	0.007736996799496799	0.010393518518518517	0.012829415954415953	0.012152777777777778	0.0020833333333333333	0.006642512077294685	0.4262986884204926	0.502795119692614	0.45765382568071744	0.49920635463261553	0.48170287852579513	0.49870504399150234	0.5321663868538868	0.532611531986532	0.6046892536475869	0.6246394064872325	0.007701489636200734	0.015100875998547569	0.017099660172415588	0.01736263401559454	0.012703423120089785	0.014936278998779	0.01702279202279202	0.002876984126984127
23	23	0.07703555732880915	0.04731600625850268	0.034585813492063494	0.04325396825396826	0.043780193236714976	0.031862745098039214	0.027777777777777776	0.020833333333333332	0.07692307692307693	0.04444444444444444	0.28923497287401273	0.18154373074783012	0.12209180094596761	0.09728260869565217	0.043780193236714976	0.0792483660130719	0.1398148148148148	0.11458333333333333	0.19871794871794873	0.1	0.03684344686948853	0.03525245043627396	0.02600446428571428	0.013543823326432022	0.034420289855072464	0.028104575163398694	0.027777777777777776	0.0625	0.0	0.0	0.5464781446495668	0.6457262258139566	0.6522039842873176	0.5591183574879227	0.695048309178744	0.7002450980392156	0.49259259259259264	0.6197916666666666	0.45512820512820507	0.6911111111111111	0.012501288005137645	0.03604698570836342	0.07361111111111111	0.08255693581780536	0.06068840579710145	0.0784313725490196	0.12962962962962962	0.09895833333333333
24	24	0.063835859099349	0.06568480703256231	0.06098242767028702	0.0646949556643779	0.050614940400157106	0.03835883445258446	0.021082551707551706	0.04050925925925926	0.05748792270531402	0.022463768115942032	0.32665840880708896	0.26905904942241793	0.25076439493414837	0.2484701868631041	0.22891358000587878	0.16677980006105006	0.19149581128747795	0.1370949074074074	0.1356280193236715	0.06521739130434782	0.06148358189070535	0.05729720310674525	0.05009126586129755	0.03147692961790025	0.0365895747603694	0.029300343753468752	0.03446338383838384	0.029861111111111106	0.007971014492753625	0.0	0.528668589361524	0.5794388865752096	0.5906387377910854	0.6123944211143157	0.609078654869096	0.6708703150630234	0.6635342512425845	0.6993634259259259	0.640036231884058	0.7347826086956522	0.009647899151975241	0.011077387246938164	0.011915542532802595	0.011318831022778392	0.013070837496792088	0.01881764069264069	0.011823593073593075	0.0
25	25	0.08256448412698413	0.07132410981202457	0.04949535397403689	0.05018696581196581	0.04038414778304484	0.044020292978626314	0.038248961686461684	0.038090169861003186	0.034935695091945086	0.018568121693121692	0.1528191137566138	0.11343118256912595	0.11354256385014576	0.11365032735283963	0.09863287668894284	0.07696770821770821	0.05702330077330076	0.06355230417730418	0.048732450034533366	0.007330246913580247	0.1164393187830688	0.06063133359722317	0.0518107053150429	0.05139193991828794	0.03894618878534319	0.025794074752408084	0.041724941724941726	0.062341477966477966	0.02833794292127625	0.023382635882635883	0.6307581018518517	0.7262168954445841	0.718081579111797	0.7042892970206083	0.7483093669674553	0.727292171563005	0.7218346468346469	0.6748921603088269	0.7050538196371531	0.714718113676447	0.009809027777777778	0.015819002208804837	0.03686069152319798	0.06415351510327001	0.05140922020517608	0.08680642274392275	0.1076021201021201	0.13217979936729937
26	26	0.07333327109207027	0.04857773399440066	0.030555555555555555	0.048209639686912414	0.04649122807017544	0.08088235294117647	0.041666666666666664	0.01515151515151515	0.078125	0.041666666666666664	0.22776468377205958	0.15066748066748067	0.15547930079180078	0.13834885653067472	0.10619256474519634	0.07661064425770309	0.1736111111111111	0.11363636363636363	0.1875	0.14583333333333331	0.025163342469728334	0.03407562345062344	0.006677350427350427	0.0384297520661157	0.01578947368421053	0.011764705882352941	0.041666666666666664	0.056818181818181816	0.015625	0.0	0.6607185505634326	0.7334619932536599	0.7447276681651682	0.7016170908216363	0.8008667502088556	0.715546218487395	0.7118055555555556	0.6098484848484849	0.578125	0.8125	0.005408356524427953	0.010347985347985348	0.04951298701298701	0.012987012987012986	0.005847953216374269	0.08823529411764706	0.03125	0.022727272727272728
27	27	0.0738725162468369	0.06165699110671938	0.03958912938957259	0.05207792785917786	0.03670634920634921	0.016203703703703703	0.03125	0.011594202898550725	0.0	0.007352941176470588	0.1720598437140557	0.1569009518058431	0.13106158309837315	0.09204727564102565	0.10227899029982362	0.06332671957671958	0.04712301587301587	0.08188405797101449	0.06150793650793651	0.0	0.08050828876236486	0.06508309021895978	0.03085463863908136	0.03927532729616063	0.02290013227513227	0.031994047619047616	0.005208333333333333	0.007427536231884058	0.007936507936507936	0.0	0.6581489389233952	0.6958205730963881	0.7709820204386468	0.7554033543616877	0.7931409832451499	0.8493882275132275	0.8708829365079366	0.8791666666666668	0.9186507936507937	0.9044117647058824	0.0099425609615827	0.011190613432461258	0.012012907901065795	0.027471891534391533	0.011243386243386243	0.03492063492063492	0.029166666666666664	0.0
28	28	0.08960708926741534	0.05223938564289371	0.030753144425019422	0.028037317620650953	0.026620370370370374	0.022222222222222223	0.017045454545454544	0.05113636363636364	0.02976190476190476	0.01111111111111111	0.16956593627789276	0.13005431960073402	0.09163265361182028	0.07866184741184741	0.07634755291005291	0.06747685185185184	0.058712121212121215	0.0625	0.10674603174603174	0.0	0.06874391124844025	0.04373788388449401	0.033193224599474595	0.03398106523106523	0.04643834175084175	0.017609126984126984	0.01515151515151515	0.03977272727272727	0.010770975056689341	0.0	0.6362193198810046	0.7010246503179568	0.6962706564269064	0.658243762410429	0.6753344456469458	0.6680720899470901	0.7056818181818182	0.6776515151515151	0.6333333333333333	0.7	0.01913737639507567	0.03901536863454825	0.08654476792497627	0.14299103674103675	0.11263528138528138	0.13324239417989417	0.14583333333333331	0.05833333333333333
29	29	0.05996679070727983	0.05305927274686389	0.05036238545679656	0.03144288564784888	0.03863553385612209	0.05020467572550907	0.0627104377104377	0.02738320707070707	0.012058714232627277	0.030307539682539682	0.19834961611456173	0.1686710340244281	0.16048242403021815	0.15173159152938565	0.14605001253285566	0.11497189153439154	0.08464090307840307	0.09405137686387686	0.09464150985890116	0.03607804232804233	0.07266208278436538	0.04988333412526188	0.051581384648012596	0.04593735767908561	0.03673274914083737	0.04028654601571268	0.03926316738816738	0.054053932178932174	0.017545256675691456	0.012235449735449733	0.6210981613495199	0.6338273990132347	0.6412199377891298	0.6705003608863902	0.6714424804498335	0.6400395322270321	0.6656529581529583	0.6896179052429051	0.7113802461628549	0.7051752645502645	0.028054826865968167	0.06272191089489292	0.058028856159177376	0.06261839977832624	0.053061419789360964	0.10866126543209877	0.06719802188552189	0.0727159992784993
30	30	0.06726275435514566	0.060047146149196956	0.057937561573032925	0.05664633852440224	0.0626646829250996	0.03791448713323713	0.03612952441077441	0.037409060846560836	0.05487980216241086	0.017575757575757574	0.29002392912039654	0.24940280693992914	0.2038082587058062	0.2208414709042773	0.18962757053902887	0.1892411215327882	0.15227272727272728	0.13052248677248676	0.1238354037267081	0.10166666666666666	0.05561659556224772	0.05199842137523017	0.046557464044508064	0.05125331577690645	0.03509879298941799	0.051681246993746995	0.01949530022446689	0.02713293650793651	0.04163216011042098	0.026287878787878784	0.5723234218478784	0.6264450084746741	0.6775651743725306	0.636604697952737	0.6695197221759721	0.6835308692079525	0.7643562359708191	0.7656498015873016	0.7626236484932135	0.8270454545454545	0.005195180976430976	0.0068591233266338154	0.009027925783840105	0.010011574074074074	0.021221891534391534	0.017857142857142856	0.010069444444444443	0.01868386243386243
31	31	0.050970709292720164	0.0421089463965496	0.0257015939307606	0.023149882524882523	0.03718584656084655	0.04348544973544973	0.0304951690821256	0.02506038647342995	0.03560606060606061	0.004545454545454546	0.13263327503816633	0.07563358703225835	0.06683201058201058	0.04177489177489177	0.07807539682539684	0.023462301587301584	0.01358695652173913	0.06103059581320452	0.01369949494949495	0.007575757575757575	0.05776330528368571	0.043297253810669706	0.03979716271382938	0.026858866442199772	0.01984126984126984	0.037202380952380945	0.005434782608695652	0.020933977455716582	0.005366161616161616	0.0	0.6725879165621013	0.622381059271539	0.5837963926505593	0.5427887120595454	0.5626488095238095	0.5221891534391535	0.42693236714975846	0.3985305958132045	0.41332070707070695	0.4424242424242424	0.037774434955141475	0.12272255978073832	0.1976019351019351	0.2554341106424439	0.18584656084656084	0.18635912698412702	0.33852657004830916	0.326207729468599
32	32	0.10914956370119415	0.06571180113459525	0.07022836157817453	0.05796857095110771	0.06645929783950617	0.06373511904761905	0.05982316903369534	0.03529411764705882	0.024305555555555552	0.14393939393939392	0.3381259378202313	0.3286396334170471	0.29790696215167317	0.23062881823604864	0.19661510268281104	0.221875	0.20950292397660816	0.18137254901960786	0.3194444444444445	0.0	0.0450870800395257	0.04289703817956695	0.025147139009368113	0.03470232421672373	0.00831886574074074	0.011488095238095238	0.0	0.0	0.0	0.0	0.5011773728485686	0.554146931884304	0.6043303844830064	0.6707830412257495	0.719208585588794	0.7029017857142856	0.6442077415761626	0.7686274509803922	0.6562500000000001	0.8333333333333333	0.002662037037037037	0.0032109069473199906	0.0013454861111111109	0.0009259259259259259	0.000925925925925926	0.0	0.007518796992481203	0.0
33	33	0.08464430921105044	0.0752182203579719	0.07078443924231968	0.07769204724144299	0.06766568606206315	0.0636668440650723	0.0506232617690951	0.028601190476190474	0.06372549019607844	0.0	0.7008364290991035	0.6455825973615181	0.6239405973742155	0.5783971516303109	0.49690946503599437	0.45062793446058497	0.33078281864740205	0.265515873015873	0.14044117647058824	0.13506944444444444	0.005967334481350499	0.007935789049919486	0.009139415263250666	0.012837314829949271	0.007211418548534916	0.006462352147336667	0.010129222629222627	0.0023809523809523807	0.01519607843137255	0.0	0.1904831379483448	0.23793361511820363	0.26240619230234913	0.2859049367593061	0.3734481923500781	0.44303308608097414	0.5546185431081264	0.6529662698412698	0.7610294117647058	0.7920138888888889	0.00914623721688939	0.01607235985632725	0.014298882980948198	0.02061577129342075	0.019518369375348777	0.01608918496173398	0.01909722222222222	0.007380952380952381
34	34	0.07103322192769658	0.058151821475986167	0.05793051770174861	0.0419165648903136	0.044839217495467494	0.03463018463018463	0.0366368296055796	0.04221230158730158	0.00724702380952381	0.010284391534391535	0.3199969387412775	0.28118320910534117	0.24852216295041654	0.23476144405130475	0.17254550041008368	0.1482315986482653	0.08144440436107102	0.11722282347282346	0.08674107142857142	0.06127645502645503	0.04078095754386515	0.04628638815057647	0.03967036145984355	0.03283535570848522	0.015462935983769318	0.015195360195360197	0.0305566829004329	0.043213383838383836	0.015873015873015872	0.00550595238095238	0.5243502626768025	0.5413684341576933	0.5670463624204807	0.5367077199188267	0.5736030134988469	0.5868259209925877	0.5787658329324995	0.434418089626423	0.487594246031746	0.4939980158730159	0.020743251942300853	0.03495477515428888	0.03256865484746769	0.05870452838880342	0.06062678159032326	0.08335093147593146	0.04547107984607984	0.13076098284431617
35	35	0.05137245046355458	0.04572944473373394	0.030391952102478418	0.03788220551378446	0.032387955182072825	0.0	0.019230769230769232	0.0	0.0	0.0	0.26560628684895704	0.16659709741511217	0.14134401811406824	0.12809732664995824	0.12817460317460316	0.15384615384615385	0.10897435897435896	0.0	0.07142857142857142	0.041666666666666664	0.02822934891072286	0.018923046418450832	0.02783521303258145	0.01350877192982456	0.027310924369747896	0.0	0.038461538461538464	0.0	0.0	0.0	0.6267144981641907	0.7449349277719374	0.7294318799644615	0.7108312447786131	0.6445845004668536	0.8108974358974359	0.7243589743589745	0.8571428571428571	0.6666666666666666	0.875	0.006052066559312937	0.0037777375016958352	0.013787942077415762	0.009210526315789473	0.006477591036414565	0.0	0.01282051282051282	0.14285714285714285
36	36	0.06497602513227514	0.06987867995243771	0.06853625467996874	0.039279690560247195	0.04625206900942195	0.04677938808373592	0.040625	0.034782608695652174	0.08506944444444445	0.029385964912280703	0.47736217146882914	0.3698916749945476	0.3233717789958	0.3103119192075267	0.2755827596675811	0.27774795051968965	0.2677496693121693	0.23115079365079366	0.2208333333333333	0.19166666666666665	0.033417353203358625	0.02901288982325473	0.027977150583563214	0.01502559706781198	0.028028530111863445	0.027560020494803106	0.0029265873015873016	0.012525879917184264	0.0125	0.0	0.4165532623073383	0.5058605469251821	0.5459339312656658	0.5822317283727242	0.5684048647949209	0.5764516542233933	0.5344824735449736	0.6281487232574189	0.6368055555555554	0.6631578947368422	0.0036623677248677246	0.009630400798879057	0.014865783368105352	0.030947381129672796	0.030923453135462946	0.014456155760503587	0.045337301587301586	0.020755693581780536
37	37	0.07698304865424431	0.05947407680957758	0.050793616982722556	0.053487960378520875	0.029400846067512736	0.053983940442273774	0.027469135802469135	0.03185350529100529	0.044097222222222225	0.031249999999999997	0.2356709727973315	0.2297849937030514	0.20603225310148873	0.16292890591628018	0.19465642212272113	0.1277866327345494	0.16163194444444445	0.12574818121693124	0.18194444444444446	0.056076388888888884	0.06780268719806763	0.05777069837871466	0.04175773032720087	0.03987786870446184	0.02337344822026195	0.02133297836422836	0.0	0.000925925925925926	0.004166666666666667	0.0078125	0.6079539409362779	0.6373392676176385	0.6748822809903245	0.7090461197365062	0.7085111460571017	0.737456582769083	0.7677937610229276	0.7963169642857144	0.6996527777777778	0.8527777777777779	0.0034053657694962033	0.008840050348202523	0.00577448461220391	0.011493055555555555	0.010943223443223444	0.028383190883190884	0.03616071428571428	0.015873015873015872
38	38	0.06271271005368377	0.0681749607448786	0.059755720258520766	0.05968347649072048	0.0447035862447313	0.043563883352486295	0.03734126984126985	0.06425120772946859	0.017526455026455025	0.005208333333333333	0.5157573636762528	0.4220740029334666	0.4046652956688266	0.37391216381377407	0.344854834337871	0.36511047390336615	0.32206679894179896	0.2567028985507246	0.22462522045855382	0.17118055555555556	0.024600165871597926	0.01626797405651811	0.016900942862756365	0.010209175967900224	0.013735687514165438	0.010436847103513771	0.008333333333333333	0.003623188405797101	0.0	0.005208333333333333	0.37201045186034337	0.4553175313122441	0.48039933267193496	0.5044768143072298	0.5400684676391928	0.5144330721475329	0.5342051467051467	0.5973429951690821	0.6384920634920634	0.6829861111111111	0.016241693907538202	0.01567446337672785	0.016667764926278857	0.01506391312077853	0.010337751991406586	0.010919693732193732	0.011160714285714286	0.014130434782608696
39	39	0.07520843480297142	0.05186166167516402	0.06129557999667055	0.04768036191749426	0.058977039660331056	0.05935988105258938	0.052835811531463696	0.03702876984126984	0.04861111111111111	0.03125	0.4115293929057959	0.37340755507268436	0.3663711102157407	0.34029386344184137	0.32127132009299525	0.2855852423039923	0.24701296087165658	0.15248015873015874	0.1453703703703704	0.0720486111111111	0.039610604457402145	0.03535675276917969	0.02586632894823247	0.024549654457742695	0.022430519838849947	0.018817640692640695	0.026721014492753624	0.013888888888888888	0.008333333333333333	0.006944444444444444	0.4556470539139848	0.519750818742193	0.5146589360336068	0.5578124933685596	0.5649323429629317	0.5926091395101812	0.6358094401572663	0.7148561507936507	0.6893518518518518	0.8480902777777777	0.0052467086345089784	0.005245159932659932	0.007205759719346676	0.002930221330956625	0.006156015037593984	0.007060185185185184	0.005434782608695652	0.01636904761904762
40	40	0.06198303885124535	0.04503224119852156	0.04504567577484244	0.027893518518518522	0.0326140873015873	0.02077294685990338	0.054924242424242424	0.025	0.0	0.00980392156862745	0.3487050565175565	0.227083094601477	0.18593155267481246	0.10214201421309262	0.10059110449735452	0.13804347826086955	0.10075757575757577	0.14166666666666666	0.09659090909090909	0.034313725490196074	0.01467517109500805	0.01755746162375798	0.017699314574314572	0.005276416122004357	0.001736111111111111	0.0178743961352657	0.026515151515151512	0.0125	0.022727272727272728	0.0	0.5502973739726457	0.6593194189182042	0.6574570706617275	0.7011959876543212	0.6958622685185185	0.6856280193236715	0.6594696969696969	0.6520833333333333	0.634469696969697	0.8039215686274509	0.008967734409310495	0.012574086452762923	0.02749414936914937	0.05105820105820105	0.06324404761904762	0.06159420289855073	0.06439393939393939	0.075
41	41	0.07063114103422073	0.06461685958968569	0.06706157721103374	0.053065290788350324	0.0552901415033768	0.04908226418643085	0.06625856782106783	0.03298611111111111	0.05555555555555556	0.07894736842105263	0.41956690840862043	0.35693629978616404	0.3435032356431813	0.30958007808853805	0.26025705673683613	0.195068945329362	0.14459438131313132	0.15025462962962963	0.12698412698412698	0.07456140350877193	0.05094127578842253	0.05099197363123994	0.035156776094276095	0.023794147964190326	0.02882196416510142	0.02978896103896103	0.031446408529741864	0.015046296296296295	0.002976190476190476	0.0	0.4411446624195719	0.4886839081811907	0.5104853693508585	0.5446712612176118	0.5581906681508396	0.6066019917582418	0.5503910634118966	0.6360185185185184	0.5813492063492063	0.6710526315789473	0.009518597596043248	0.017073670844051276	0.014752180186962796	0.012860384038158637	0.016996718559218558	0.017486101861101864	0.030622444684944683	0.04513888888888889
42	42	0.08316954526385403	0.04906382683101595	0.057107271133006406	0.036993475274725275	0.040200617283950614	0.03671085858585859	0.05648148148148148	0.06447368421052632	0.015350877192982454	0.008333333333333333	0.4384767951593587	0.20529925581122047	0.20035447214368782	0.16084569061542744	0.1747905643738977	0.09548611111111112	0.1097883597883598	0.08084795321637428	0.042397660818713455	0.07222222222222222	0.034046037770273034	0.03541317379778422	0.021693192428486552	0.03788496013002593	0.03969907407407408	0.014293981481481482	0.023809523809523808	0.010964912280701754	0.08333333333333333	0.0	0.4203516988070413	0.662581121906941	0.6781390397229857	0.7136683131885984	0.6489638447971782	0.7118739478114477	0.6982142857142857	0.6624269005847951	0.6761695906432749	0.6819444444444444	0.007140635129765563	0.01616261529864471	0.01906828703703704	0.017151887464387464	0.02516534391534392	0.04580176767676767	0.03869047619047619	0.13523391812865496
43	43	0.07122218046488642	0.07185829121827406	0.06393445898934312	0.05912155589252243	0.046398953941846094	0.04131852329768996	0.035428599178599175	0.022946859903381644	0.026041666666666668	0.023550724637681156	0.40359844873217293	0.26141144524546983	0.22411722134327727	0.19567071605086142	0.1761093263467651	0.1597936168769502	0.12184470621970622	0.10679779158040029	0.10400132275132275	0.05344202898550724	0.032150282140628254	0.041962448597889106	0.043806361396464356	0.0410988800283288	0.04519687375079531	0.05375375781625782	0.052032573907573904	0.050362318840579706	0.024007936507936506	0.011956521739130433	0.4669239886813543	0.5822664065741867	0.624078419840958	0.6399727557124547	0.6713029379389673	0.6646556452806452	0.6727195027195026	0.687485622268231	0.7207175925925927	0.6715579710144928	0.006987018868812347	0.019000494999851406	0.019390213222450062	0.02361615236615237	0.013512775691084514	0.029497816997816995	0.05469218281718282	0.08611111111111111
44	44	0.07520303816510385	0.07001890237050448	0.06527005299983242	0.03717249185999186	0.04078483245149911	0.0462202380952381	0.02976190476190476	0.03205128205128205	0.025	0.0	0.3931186400998214	0.2612023929108931	0.25699369756967794	0.15898930352055352	0.21911954365079364	0.13907738095238092	0.17023809523809524	0.22435897435897434	0.0125	0.0	0.039477229851039415	0.03189306637399276	0.03085620477470968	0.025900488400488402	0.026774691358024693	0.02125	0.03571428571428571	0.0	0.1	0.0	0.4612550292961475	0.5930595062973277	0.599449114735573	0.6935643060643061	0.5699512235449735	0.7296130952380953	0.4428571428571428	0.6666666666666666	0.5625	0.5416666666666666	0.01738761434178646	0.016561232276987258	0.014594518362900719	0.019269879426129427	0.0437334656084656	0.03229166666666666	0.1369047619047619	0.0
45	45	0.07027507705157159	0.07524319941067482	0.054170685228532856	0.048014501742571915	0.03103227138919541	0.05624834656084656	0.07665945165945166	0.020189393939393938	0.03314393939393939	0.01888888888888889	0.2773164894937993	0.21136589128679575	0.2056267280297264	0.20292432044076783	0.15241437121339083	0.23497013210554882	0.15630140692640693	0.12229978354978353	0.09393939393939395	0.07111111111111111	0.07132584416891481	0.05545254735439777	0.053037412521234374	0.047902763253640436	0.04810534588414491	0.017836474867724866	0.02632575757575758	0.006277056277056278	0.022907647907647908	0.0	0.5639106107006923	0.6274449410674824	0.6487618088033831	0.6459429205865609	0.6987813381471469	0.6448847256138922	0.6490557359307361	0.7707864357864359	0.7811056998556999	0.8016666666666665	0.00923205593721898	0.015354567936089672	0.009553097552884424	0.013896115458615459	0.026461125679875675	0.004154795821462488	0.0365530303030303	0.022727272727272728
46	46	0.06874040123021101	0.07142805733621256	0.0711611265343612	0.05078097392772146	0.0455062449608212	0.030309794372294366	0.023209525813692483	0.015316358024691357	0.0178743961352657	0.007575757575757575	0.31365820526259836	0.26008327869942677	0.24673026069854587	0.22331736342019456	0.19913126193408703	0.16017748166185666	0.15641039130622464	0.10445551747635079	0.09807625948930297	0.04859963269054179	0.07575025890809407	0.05387370318362881	0.043785439800395266	0.038675949270687085	0.04910457738163492	0.03103279822029822	0.013752711408961407	0.003645833333333333	0.035628019323671496	0.019886363636363636	0.5157546119842314	0.5813440388420468	0.58670799024422	0.6162342838688668	0.5668685541563508	0.5716915559363477	0.5138681823577654	0.5064742163700496	0.3827294685990338	0.3850149219467401	0.01749729110462806	0.019762153620491725	0.024488915120189792	0.030174314751962316	0.0430138803082882	0.051131102693602694	0.08762316001899335	0.1134635040885041
47	47	0.05575893620007811	0.06027136114998335	0.045582171031248696	0.05401624417249418	0.052072188796421254	0.05896307798481712	0.024117063492063488	0.024999999999999998	0.02724358974358974	0.078125	0.33896220632322666	0.29698841997852793	0.3096914850738173	0.32787793514356023	0.30383822551311584	0.23706497407584365	0.26521825396825394	0.12129629629629629	0.15758547008547008	0.03645833333333333	0.04457819315363709	0.031045617403121215	0.01745117108410452	0.02325387382679049	0.03279464312084926	0.025891861761426972	0.013333333333333332	0.011574074074074073	0.038461538461538464	0.03125	0.5137038339380868	0.5341437488966086	0.5160513580572806	0.4956744557525807	0.5147794012761117	0.5282959733503213	0.5555376984126983	0.6643518518518519	0.48504273504273504	0.6729166666666666	0.020986692988300266	0.03947708589084448	0.05396431695693177	0.02184204684204685	0.014136129363651294	0.0466395922917662	0.03819444444444444	0.020833333333333332
48	48	0.07970888945574299	0.07154523713132711	0.07326670073299975	0.04700600817812505	0.05717714452395825	0.05258929878495095	0.030097327441077442	0.05604407166907167	0.06293290043290044	0.008605072463768116	0.3356307409457438	0.27217720398474604	0.27567517177811296	0.2873414939260849	0.27903102820382225	0.2508820084907041	0.20074126683501683	0.22245620891454224	0.23339646464646469	0.1066928341384863	0.06304486185957868	0.04574301756564678	0.031125767614738203	0.04797099149846828	0.041660767518610656	0.0452948219252567	0.022806186868686865	0.0269510582010582	0.018686868686868686	0.023339371980676326	0.5101760615168794	0.5895942923712336	0.5837241110831798	0.5605093246846989	0.5454825562055955	0.5868245080201602	0.5998339546256213	0.5838524130190796	0.6433441558441559	0.7225644122383252	0.0046335508292030024	0.007211724070276701	0.023485812594268476	0.04092841390635509	0.05356537752371086	0.016404991948470206	0.09006734006734007	0.09553571428571427
49	49	0.07119935174046704	0.07770209180653416	0.060893588517745734	0.05745163717857026	0.05523383621209709	0.038006598876164095	0.02834007779659953	0.030495169082125607	0.03012422360248447	0.0287037037037037	0.2336760802734338	0.16598649538866933	0.15775759709289885	0.1509991079209865	0.13058497460671373	0.1267810088462262	0.0989522554739946	0.09246031746031746	0.05398550724637681	0.02824074074074074	0.10731953275667833	0.08531032373423676	0.07523800325608165	0.047587696206651306	0.04847197890676151	0.05094181181137702	0.03226519856954639	0.020703933747412005	0.03975155279503106	0.013888888888888888	0.5586782284088521	0.63839254685663	0.6592206120890381	0.7013924389715428	0.6879244346635652	0.6365313631617978	0.7382944350335654	0.7358178053830228	0.6341614906832297	0.7259259259259259	0.021055426667430446	0.017831024258245433	0.020483783763834914	0.024179633797604204	0.0358908000212348	0.07856955846086282	0.0238965744400527	0.08079710144927536
50	50	0.06560675825281803	0.06063453831796222	0.05895154639040509	0.06142624494626573	0.05527112526297068	0.035597562160062164	0.036852152477152476	0.030398478835978838	0.014550264550264551	0.013888888888888888	0.35180805967717205	0.2900651425617458	0.3243445574870265	0.2880518747308249	0.25641204089035524	0.222095445339493	0.17516238060880918	0.1563905423280423	0.12698412698412698	0.14120370370370372	0.03964201245111571	0.03713463406058515	0.04070329982014764	0.03277327010990313	0.02224227986853761	0.00350417439703154	0.009722222222222222	0.007523148148148148	0.023809523809523808	0.0	0.5260356759450964	0.5774728718342849	0.5416600375053402	0.5744167781480913	0.6288281092070206	0.6494022495361781	0.6374596732632448	0.6623842592592594	0.6047619047619047	0.7476851851851851	0.00444424675063262	0.013636020531400969	0.01106000481000481	0.009177592589517143	0.005591299019607843	0.02154650904650905	0.025128968253968254	0.03214285714285714
51	51	0.09059356145074006	0.06480794416557738	0.06984698892521159	0.05772271625946484	0.056019206374598514	0.03798983134920635	0.06914251207729469	0.03743961352657005	0.051964285714285706	0.02592592592592592	0.5316786180333551	0.4454635918658832	0.3977177678213149	0.35602833373139187	0.2878546954183771	0.2403696814373897	0.1755003450655625	0.16166321601104208	0.3078373015873016	0.13333333333333333	0.013614346100759143	0.020610646186074225	0.0181935769245636	0.021608009219616364	0.020817106708650824	0.01228298611111111	0.056159420289855065	0.0	0.028749999999999998	0.0037037037037037034	0.33774994278881376	0.4396549933538125	0.4749436919446674	0.5043788996436814	0.5428005771639788	0.49843240189594357	0.5094116632160111	0.5859213250517599	0.5206150793650793	0.537037037037037	0.011858073488508272	0.013021242651534412	0.014001017239697579	0.022514927828879063	0.024477628852628854	0.07670304232804233	0.03260869565217391	0.0024154589371980675
52	52	0.08699200859526947	0.05953331723227009	0.06496135019135994	0.03905011704531183	0.04850665497595322	0.045481601731601734	0.04693913339746674	0.08126052188552188	0.040707671957671956	0.01977657004830918	0.1459382973105799	0.1339937477140499	0.15141952034293182	0.141021569703039	0.13556412444159155	0.1102806337181337	0.07546910072951739	0.10066287878787877	0.05229828042328042	0.03366977225672878	0.09577777102460072	0.0556781723834546	0.07790473920470327	0.052240507033624935	0.04975356585828077	0.05366888127304794	0.03999542124542124	0.05559238215488216	0.05694444444444446	0.03317805383022774	0.6628914283013013	0.7341552640691992	0.6928738128435442	0.7368008112685293	0.7265949097706225	0.7478763327721661	0.7548006680819183	0.7105061026936027	0.7944940476190477	0.8521437198067633	0.003241655687307861	0.009803078045354933	0.005416921041921041	0.013031045751633987	0.020375881834215168	0.03244949494949494	0.03636814574314574	0.009995791245791245
53	53	0.06541754886599524	0.056712383697449964	0.061833969224473345	0.05668851203084203	0.052307427855104595	0.038218244200974465	0.065429766992267	0.017028985507246377	0.03333333333333333	0.0	0.4843824987262085	0.4250222865161366	0.4040677969429726	0.3874810733611098	0.38821305679308266	0.34289480565933417	0.27635709198209196	0.24667874396135264	0.0625	0.1	0.015303547655106699	0.024097823644805907	0.020032308506040392	0.006510188459201617	0.01577670365619899	0.0016025641025641027	0.005753968253968254	0.002717391304347826	0.0	0.0	0.39690894240013663	0.43084720305764596	0.4461004968216416	0.4652691668014027	0.4746250489116124	0.4681442611157523	0.513673305860806	0.478743961352657	0.5944444444444446	0.6166666666666666	0.018979780452330713	0.02696295121656249	0.02189476255246799	0.018974554701397285	0.0233763289426905	0.07696995504698355	0.007291666666666666	0.07246376811594203
54	54	0.0656874832259796	0.07610628378629669	0.07268049837453383	0.07411396360538518	0.06371948653198654	0.03659887566137566	0.03601686507936508	0.03402777777777778	0.036611456176673565	0.023067632850241545	0.22499194247948784	0.18134953364214232	0.19061560341138964	0.14132648750383345	0.14942563031104697	0.11047398589065256	0.09110945767195767	0.10093494468494467	0.10821256038647344	0.08704278812974466	0.06812414931753698	0.07041430736811267	0.042950207794700934	0.040497595405683644	0.016044472502805836	0.020952656525573193	0.014434523809523809	0.014472648563557655	0.02593167701863354	0.013457556935817806	0.6238555924584003	0.6461383962254935	0.6415330011505472	0.6559878958705989	0.7094134549863716	0.6502890762786595	0.6911276455026455	0.6311644584371858	0.6918737060041408	0.7062974465148377	0.008740492724867724	0.01085158728621005	0.013034646119656441	0.020882936507936507	0.013552188552188552	0.047040343915343924	0.034308862433862435	0.05432900432900433
55	55	0.05155713402510764	0.04649668258760023	0.04287843246579701	0.046302658981230406	0.05476543209876542	0.026041666666666668	0.020833333333333332	0.0	0.0	0.0	0.26535433453135315	0.1824684221023314	0.17967564426123506	0.12009344491487349	0.07955413105413105	0.07581018518518519	0.08854166666666666	0.06666666666666667	0.0	0.0	0.03491788191176779	0.026291431432460956	0.020451624398992816	0.02000198875198875	0.016666666666666666	0.003472222222222222	0.0125	0.0	0.08333333333333333	0.0	0.5822786975324824	0.645833017226241	0.674725074547056	0.7070352927495784	0.6595094966761633	0.6608796296296297	0.621875	0.5399999999999999	0.6666666666666667	0.75	0.023348456093021306	0.043381978322961305	0.02868418089812569	0.042812049062049065	0.09636752136752137	0.0	0.025	0.2
56	56	0.06519893443580038	0.02358014426795064	0.041655874989208315	0.020691609977324263	0.02050106326422116	0.027210884353741496	0.019508999772157667	0.008771929824561403	0.02857142857142857	0.0	0.37086305820454374	0.06345310151223141	0.08629092743676077	0.1099647266313933	0.05921052631578947	0.008928571428571428	0.02159755449229133	0.02631578947368421	0.0	0.007407407407407407	0.029496515796334638	0.029768066050235163	0.014630681818181819	0.020436507936507937	0.04095782385256069	0.008928571428571428	0.009085213032581453	0.0	0.0	0.0	0.5106695132397125	0.8243199616514567	0.7844216740050073	0.7711293776769966	0.7900828460038987	0.8393990929705214	0.8224671527303107	0.857456140350877	0.7601190476190476	0.9037037037037037	0.011769259952004514	0.017493491382890896	0.04154566498316498	0.04429327286470143	0.0548910154173312	0.06791383219954647	0.10102529049897471	0.03728070175438596
57	57	0.06643677272640135	0.05451728539461458	0.05158078181870079	0.057662341215538905	0.046038856976356964	0.04116300366300366	0.05244996549344376	0.05416666666666666	0.00980392156862745	0.044871794871794865	0.3965903508645809	0.2687277126485201	0.24745971862843918	0.22497832217646632	0.18320036597174752	0.2071962759462759	0.10572521279043019	0.1253968253968254	0.10294117647058823	0.05128205128205128	0.03123756925274135	0.043443819199836274	0.027280578641938405	0.032561995765366135	0.019040389435126277	0.004861111111111111	0.003881987577639751	0.0	0.029411764705882353	0.01282051282051282	0.48931941209454793	0.6015540507485383	0.6458182738651833	0.6225678432372392	0.7009044668172956	0.6402262667887666	0.6920663676098457	0.6763888888888888	0.7205882352941176	0.6858974358974359	0.002803537880530634	0.008084925340360124	0.004874011513742635	0.03629104073557399	0.01116898148148148	0.027050264550264547	0.021739130434782608	0.025
58	58	0.07270241473382648	0.07547331234502326	0.07217636792908476	0.05508182754248836	0.042016685548999795	0.04776295564339043	0.03764172335600907	0.0026455026455026454	0.0	0.0	0.3910439447746967	0.3324990946033867	0.3151637731198414	0.30508639417766	0.264291173688426	0.25649429073342117	0.2026502267573696	0.12330246913580245	0.11920634920634919	0.06547619047619047	0.03933604023698485	0.03272209790517128	0.02238313430008701	0.02032639199162845	0.011740043725337842	0.016125933245498464	0.005952380952380952	0.03075396825396825	0.0	0.0	0.4691985315481045	0.5254839752229777	0.5453067368620121	0.5664329562348386	0.5793065466024058	0.6170353901332163	0.6683531746031746	0.7030864197530865	0.669047619047619	0.8154761904761906	0.006449011770569741	0.014921547596022206	0.010619630112979653	0.014153877100101358	0.019263509275764177	0.004825428194993413	0.026785714285714284	0.047619047619047616
59	59	0.06047375396414603	0.057910920728373866	0.039089929672198764	0.02059571408529742	0.0	0.034722222222222224	0.06296296296296296	0.020833333333333332	0.023809523809523808	0.008333333333333333	0.32833853499129123	0.2020246491863895	0.16565509701474615	0.14118956853331852	0.10522727272727272	0.0773809523809524	0.05462962962962963	0.041666666666666664	0.03273809523809524	0.02222222222222222	0.040855398872511973	0.039171655988459224	0.02872934979286566	0.03094673459256793	0.001298701298701299	0.013888888888888886	0.0	0.0	0.0	0.0	0.5512981722479653	0.6374096172278113	0.6851532709379878	0.6671931270889603	0.6761219336219337	0.7941326530612246	0.65	0.8402777777777777	0.7648809523809523	0.6694444444444444	0.004838825626869106	0.026625031553044524	0.03991714331062241	0.059771825396825386	0.018939393939393936	0.006802721088435374	0.041666666666666664	0.020833333333333332
60	60	0.07422683747412008	0.06591847345673046	0.04155485495977921	0.06398424821807498	0.020509004884004884	0.047132034632034636	0.09183673469387756	0.015625	0.04444444444444444	0.0	0.3042597673813706	0.24606640436466065	0.25852859698377123	0.23763396929378292	0.20862001424501422	0.1366552429052429	0.17879818594104308	0.12326388888888888	0.125	0.10833333333333332	0.05644159961415395	0.03808272020479154	0.0248771976297692	0.03755039454737919	0.01627047720797721	0.029713804713804713	0.0	0.03645833333333333	0.0	0.01	0.5582609822997051	0.6304303980223166	0.6308697102930078	0.6480554983008381	0.697022156084656	0.7390452140452143	0.6865268329554045	0.7465277777777778	0.7067460317460318	0.7566666666666666	0.0017718757188865883	0.007280415090012613	0.007798624986124985	0.0005482456140350877	0.022222222222222223	0.007575757575757575	0.0	0.046875
61	61	0.07114339224452645	0.07272707031581989	0.06386739067954574	0.06470194605937976	0.048723649750537626	0.06963115789202744	0.056608209193612924	0.06300583474496517	0.04683057280883368	0.021135265700483092	0.3995015842782855	0.33546148054498015	0.34892739635206416	0.3090151026721393	0.3432205531247293	0.2981221777417429	0.28551594483271503	0.26164909969257794	0.21927967563837128	0.19639406487232575	0.040347447264980345	0.036777282490878443	0.03369460166471877	0.028739733498281076	0.02225817761143848	0.013846137759181237	0.013448302904824645	0.018389641759206977	0.018219461697722567	0.012077294685990338	0.4755333598611009	0.5284258707083158	0.5124379118427297	0.5595345131441848	0.5297517582743556	0.5430658290984379	0.5701109981001286	0.5810221783047871	0.6343900966183575	0.5739648033126293	0.006672861593702803	0.01463631544820423	0.015920126678135832	0.012212650124885956	0.033299272079306406	0.03886580408319539	0.026386455734281822	0.022793148880105404
62	62	0.06874632613164573	0.05345432840924085	0.05061866033907109	0.05519973537705886	0.04821460368650354	0.052461659007375115	0.05408459595959596	0.04203869047619048	0.040740740740740744	0.03529411764705882	0.45233514428956334	0.4317180691819889	0.429816596274178	0.40024056075119235	0.32212708021300496	0.2988970767439438	0.3355735930735931	0.23363194444444443	0.2693342151675485	0.05980392156862745	0.01722687265599403	0.019648477132678265	0.016194102210859457	0.015305244971460142	0.009467123358986168	0.017835790949601697	0.013568722943722944	0.006071428571428571	0.024305555555555556	0.0	0.404855059548706	0.41328274206181786	0.4258169714729423	0.4427327131156047	0.49366810700937463	0.48671367889238737	0.4592406204906204	0.5346904761904762	0.48054453262786606	0.8754901960784314	0.02142822513374403	0.025911691701698204	0.02841364686886319	0.03725540217676188	0.04254061931100996	0.04383226629390312	0.025827922077922075	0.06499999999999999
63	63	0.03728544503001024	0.015546181079269314	0.008547008547008546	0.003993055555555555	0.006292087542087542	0.0	0.009364478114478115	0.0	0.0	0.006944444444444444	0.09843897044984	0.05538559921831981	0.043620268620268625	0.018487357549857548	0.005050505050505051	0.013392857142857142	0.001984126984126984	0.0	0.0020833333333333333	0.0	0.0586275866846519	0.02695850989968637	0.029849577505827507	0.02728625541125541	0.029687500000000002	0.0332093253968254	0.015558862433862432	0.02139625420875421	0.004918981481481482	0.002777777777777778	0.7020345470753079	0.5133554589927137	0.43429357101232097	0.32647070329361993	0.33464030182780174	0.2508184523809524	0.21337782587782592	0.1850085678210678	0.19557554713804715	0.1810185185185185	0.055851622461676804	0.21331333619630188	0.2783607017982018	0.3618651603026603	0.36998331529581524	0.35718005952380943	0.3805838644380311	0.46885672198172196
64	64	0.057828272094555405	0.054388293535287846	0.040480857521701816	0.049012557658390986	0.026582291165624494	0.033891369047619045	0.03283730158730159	0.007065217391304348	0.020833333333333332	0.043859649122807015	0.2385000595242778	0.18735224946110615	0.18827726568559586	0.18485048020762304	0.12540308842392175	0.07805472883597883	0.11169282106782108	0.11716701173222913	0.14583333333333334	0.035818713450292396	0.05011359147622021	0.0397301703605146	0.03976889967569792	0.019755359416817747	0.026850348725348725	0.02329282407407407	0.005555555555555556	0.0	0.025	0.0	0.6113597654718163	0.6342084671523157	0.6502157221332112	0.6307843389800235	0.6436680295013627	0.703643077601411	0.7301226551226551	0.6541580400276052	0.6583333333333334	0.6703216374269005	0.01889242553573217	0.031367538776917	0.02786617216441778	0.04321145124716553	0.06808636964886965	0.09074074074074075	0.048611111111111105	0.08623188405797101
65	65	0.055196720047263524	0.04365130128056316	0.036270514616102846	0.021856977785286603	0.02907723063973064	0.01921747234247234	0.03084215167548501	0.020078262786596118	0.028125	0.009722222222222222	0.18967891148371227	0.14275425671100558	0.10592835274164057	0.08447773824305686	0.07852554852554851	0.05670319264069265	0.04734497755331089	0.07612045554753888	0.03561507936507937	0.04403935185185185	0.04764797517967808	0.04186922429694281	0.049680335372299655	0.023322616245410363	0.015190972222222224	0.030926827801827803	0.025207431457431456	0.00947145061728395	0.013095238095238096	0.009126984126984128	0.6662923609368355	0.6530902524811846	0.5352678485438465	0.5677795762017576	0.473985828985829	0.5362361211319545	0.40754218775052103	0.4419225739538241	0.42589285714285724	0.40173611111111107	0.019419985962105528	0.06215280118087809	0.15458569378606146	0.20244204166385538	0.24698128838753838	0.24431417348084014	0.3050640331890332	0.28545499639249633
66	66	0.07238731045700916	0.07061175867470396	0.052210819396408446	0.0470620122439814	0.061456095590593125	0.05720201095201096	0.01722007863312211	0.04115079365079365	0.05054347826086956	0.02462121212121212	0.33176960136580663	0.3012388834266689	0.28698525890990345	0.24336813831283002	0.22459605510003797	0.1726656907906908	0.20247793671706718	0.18247519841269844	0.1373792270531401	0.09469696969696968	0.055178947554162076	0.04734021214253525	0.03461970156959609	0.03765174356779749	0.02159457247998914	0.03108259410342744	0.03438055503272895	0.04828042328042328	0.01358695652173913	0.0	0.5188739473126989	0.5529321755510138	0.5869112066402157	0.6319435806120693	0.5969932610281875	0.6266784623555457	0.6554232804232804	0.668776455026455	0.6300120772946861	0.7973484848484849	0.012324938217029178	0.011439405856765191	0.01629427204951894	0.006587854440021623	0.026962505087505084	0.021895773979107313	0.013888888888888888	0.008035714285714285
67	67	0.07976231393055588	0.069773659746548	0.0630995595889929	0.058434667024135425	0.07660792709705753	0.10163239538239538	0.07175925925925926	0.006666666666666667	0.03571428571428571	0.0	0.3475159541676555	0.2837089619994306	0.2451406702565169	0.21068778268038404	0.1951493977037455	0.22274080086580084	0.15756172839506175	0.1922222222222222	0.30992063492063493	0.05	0.042477349105420927	0.04295251989026239	0.03498958681049138	0.02275422432072048	0.023868211096471966	0.028409090909090908	0.013888888888888888	0.0	0.0	0.0	0.49979481897014977	0.5674861327121051	0.6089917919702378	0.670326312554345	0.6755204477487087	0.557390873015873	0.7262345679012345	0.7344444444444443	0.6404761904761905	0.95	0.012509751852852042	0.018374502220015104	0.015409663435979225	0.012920050963529224	0.016189325971934666	0.005681818181818182	0.0	0.0
68	68	0.07789046852464568	0.06285570706176398	0.03591676127521715	0.057153253767837094	0.04728835978835979	0.03985507246376811	0.0196078431372549	0.10416666666666667	0.08333333333333333	0.0	0.33301277486691766	0.2530169481243924	0.19828138999707626	0.16906979016354015	0.10896164021164022	0.23369565217391305	0.04607843137254902	0.05092592592592593	0.020833333333333332	0.13333333333333333	0.03408853762507937	0.0381180792306112	0.046462395459025356	0.030228124498957832	0.015046296296296295	0.007971014492753625	0.0196078431372549	0.0	0.0	0.0	0.5441250181384145	0.6222072189397451	0.6639045236150015	0.6944773879669713	0.8206018518518517	0.6119565217391304	0.8558823529411765	0.8171296296296297	0.8958333333333333	0.7666666666666667	0.003261784511784512	0.011209886445870426	0.029885912698412693	0.01371527777777778	0.0011574074074074073	0.07391304347826087	0.058823529411764705	0.027777777777777776
69	69	0.07254101509236631	0.05886002920399375	0.05261126549733647	0.05111562911886932	0.04535848138789315	0.03276214526214526	0.051067649281934996	0.06797385620915032	0.0	0.038571428571428576	0.3845789489359181	0.28623828345196534	0.27639472380472846	0.23603066078302581	0.2325965414170071	0.1590489308671127	0.1615551776266062	0.1088235294117647	0.10260416666666666	0.05452380952380952	0.03885498500824179	0.035708885314001244	0.030570448150713945	0.02592701439161821	0.022493463780228488	0.0440984520529975	0.027210884353741496	0.0	0.02395833333333333	0.0	0.4702345514785497	0.5605079218648122	0.5652352277118075	0.5925947270557287	0.5712930684284852	0.5519687677642223	0.4655706727135299	0.587908496732026	0.48697916666666663	0.6283333333333333	0.01448826058201058	0.02767663655027575	0.026419273043452176	0.021377876443790106	0.022158954879543113	0.023808321308321303	0.011904761904761904	0.016339869281045753
70	70	0.05791953486691349	0.035918819799028126	0.020489618406285073	0.018813131313131313	0.0043859649122807015	0.007352941176470588	0.0196078431372549	0.0	0.044642857142857144	0.009090909090909092	0.20631137516770412	0.14754915801790802	0.09463065676607342	0.12375180375180377	0.1239766081871345	0.05296451914098972	0.07450980392156863	0.08777777777777777	0.08928571428571429	0.0659090909090909	0.0494983810359546	0.026352655831822492	0.0353587962962963	0.01962121212121212	0.02719298245614035	0.015406162464985992	0.014705882352941176	0.03888888888888888	0.041666666666666664	0.0	0.6406966672928793	0.6519754599181684	0.6858620179974347	0.6815097402597402	0.7760233918128655	0.6926003734827264	0.6715686274509802	0.7633333333333333	0.6517857142857143	0.7431818181818183	0.017497878752237475	0.06272822470739138	0.08773148148148148	0.09664502164502164	0.05526315789473685	0.17752100840336135	0.04411764705882353	0.04888888888888889
71	71	0.06446912865710468	0.04520891222621771	0.05209649363177765	0.03698313583611067	0.035959646961134954	0.03690485093096481	0.03759251641604582	0.04584026539908892	0.022135416666666664	0.017142857142857144	0.3775773758637723	0.31766134590576817	0.32138804572933277	0.29456808203661755	0.30839795764701544	0.2256924081723853	0.23084264319558434	0.2624975478406851	0.11380208333333332	0.05704365079365079	0.02592507784030138	0.022301139573975195	0.018610258766151213	0.02615377090491507	0.01137352482461178	0.013179830793237708	0.03192092493563082	0.012715389185977422	0.004166666666666667	0.0	0.4419862345973435	0.4317363830241642	0.4201021204485307	0.47194899864522283	0.44928111022728484	0.5310580878330576	0.46937469665410836	0.46748059493157523	0.6392113095238096	0.6645039682539683	0.04318301333691371	0.08448380699316294	0.05499373199552957	0.08211146680254232	0.11888244416634554	0.08238987895738467	0.04222222222222222	0.07676173499702911
72	72	0.05864891326443475	0.05500924376118477	0.058656497539380494	0.05063645535079175	0.04814036272369606	0.060093831708415035	0.03297258297258297	0.039079034391534394	0.03736772486772486	0.006671626984126984	0.16068162966859265	0.15667035376128932	0.14332815814910901	0.12108307415647457	0.15136574459491123	0.11808492433492433	0.11334124979958311	0.06268060643060643	0.059887566137566135	0.030456349206349206	0.09702764008454356	0.061233983533575925	0.058610734449339924	0.03518968869224103	0.029961025664150657	0.03096004111629112	0.027620701058201053	0.016865079365079364	0.022569444444444444	0.0076388888888888895	0.6506889652682548	0.6882275190626318	0.6911177527389963	0.7188812281735307	0.693389389352931	0.6796677955532123	0.7351511143177808	0.7178024521774523	0.6067046957671957	0.6864335317460318	0.014777498065541544	0.012325294220674658	0.016267612336985735	0.029664387684898524	0.02618371212121212	0.0349297693047693	0.05653108465608465	0.07205676268176268
73	73	0.07355884712251172	0.06134378904405994	0.058310836540003186	0.04597297038473508	0.05273562664187664	0.03830605158730159	0.029635141093474426	0.02923205266955266	0.042022156084656086	0.017493386243386245	0.20986374951825268	0.15927106799325258	0.1885427007179458	0.1592217242085018	0.13824554689138022	0.11079232303190638	0.11683388949013947	0.1163189434022767	0.08735945767195767	0.0662009479717813	0.06324682513541209	0.05978230547712615	0.05121560334182884	0.05020148909016298	0.037554796669380004	0.01314484126984127	0.03609194624819625	0.019342607623857627	0.011135912698412699	0.017135141093474426	0.6253111728606683	0.6466095440590732	0.6092286876386142	0.5455526872054864	0.5915026138984472	0.5790143498476833	0.5369865570386404	0.5617438021083855	0.48511904761904767	0.5510885141093473	0.020464479160131336	0.046192694775721736	0.06430823000982315	0.1467728561285063	0.14669450919450921	0.1717294472502806	0.18062044051627382	0.1953683662016995
74	74	0.06739999634021372	0.06713232465584641	0.07156484212042304	0.07874148516288201	0.06084202562299379	0.045837201951416516	0.017062672176308538	0.010416666666666666	0.010784313725490198	0.0	0.5457798762575224	0.5158527344960225	0.5100051682307384	0.46427143086737593	0.368636382102649	0.2654206211670205	0.1542231022344659	0.07990079365079365	0.12062324929971989	0.024725274725274724	0.01303754744651484	0.010951715208365664	0.009812622210720037	0.007152254418878459	0.011738899587622456	0.01372210720036807	0.0031039562289562287	0.013888888888888888	0.0	0.0	0.3466481527695619	0.3677560398282891	0.37597430538237836	0.4117363742705696	0.5194849647533252	0.6138588700127938	0.7233490205081113	0.8229100529100529	0.7043767507002802	0.7692307692307693	0.009053853754940711	0.019592192836615032	0.016187630245334848	0.007912095746108426	0.017094136366301752	0.023168787659297824	0.010881542699724519	0.024537037037037038
75	75	0.07936117604324898	0.06964304339983687	0.0691976045873357	0.06445519852649008	0.06779873047750622	0.058243426509533146	0.06302454389722191	0.04310791446208112	0.030552799823633153	0.02437888198757764	0.5423884034155156	0.42774676762448505	0.37989553907138296	0.30027660699216013	0.3287404475309699	0.2889491819353889	0.25418806526899596	0.22860137836700334	0.16308366402116406	0.1092046238785369	0.03797656024854756	0.037311929465462065	0.034664081151495336	0.042171703716620594	0.039041298865025977	0.027861494997493557	0.019272709959387593	0.010564348845598844	0.015642636684303348	0.0018115942028985505	0.32754434879415245	0.44397008712905445	0.4917342184443872	0.5706885882097679	0.542817443203003	0.5901314232425627	0.6343617614254226	0.6711179127585377	0.7547089947089947	0.756219806763285	0.005560566617951529	0.012907641372315282	0.006861867077113071	0.014206146611037918	0.012618024667509796	0.0160513209581192	0.007664916710969342	0.028679152637485966
76	76	0.06892052316644708	0.06685980609016598	0.06043490311987642	0.07341458333178212	0.06033238192008228	0.057647771579968615	0.06974518659325805	0.051485204610204616	0.04343337989171322	0.0703125	0.4901327424085576	0.41336586073592235	0.4201368244646277	0.41666299349274566	0.406288998090048	0.4006789783644915	0.32796103505436575	0.27940473877973876	0.2933350831267498	0.13020833333333334	0.019626861916264088	0.022322577768192086	0.021749116595011903	0.018976968156492652	0.015630418879965982	0.02375662205586881	0.012128086833807937	0.007246572871572872	0.003261784511784512	0.005208333333333333	0.4137546368184956	0.48844215990460876	0.4880334549480239	0.48086959648953115	0.5079268860468839	0.5037524357104789	0.5817776300974186	0.6528935763310763	0.6236072261072261	0.7942708333333334	0.003977272727272727	0.004980850494105138	0.002812888852291026	0.00523008911166806	0.0009057971014492754	0.002976190476190476	0.0	0.0
77	77	0.08109260425300185	0.06308873505027102	0.051489006618166834	0.05218015451777707	0.05379915705436539	0.04069514590347924	0.04535599263860133	0.03559472934472934	0.05037094547964114	0.022767857142857145	0.1348108000567955	0.12105574632830268	0.14630739072600848	0.12059030124287477	0.09173935150497649	0.08019655884239216	0.06568621595795508	0.07104064916564916	0.0431504485852312	0.0337797619047619	0.12893414297161435	0.08449995159595247	0.06797242183723093	0.06969798425068034	0.067545590983091	0.060636123136123134	0.03231406274884536	0.03921830484330484	0.020652173913043477	0.008680555555555554	0.6286596959777023	0.6767133742221088	0.6594131326947857	0.6742656893759836	0.6670295368212035	0.6889913520121853	0.6330853727592857	0.6002721815221815	0.681608005521049	0.6638888888888889	0.019903126764539803	0.03389641816534456	0.038008120805302185	0.06078246485721977	0.058455260017760004	0.06724537037037037	0.11386898126028559	0.14263838013838012
78	78	0.07040217682282253	0.05987083840910834	0.05508256429666613	0.05913740845903512	0.030390593203093202	0.03345410628019324	0.02827467218771567	0.03152958152958153	0.03289473684210526	0.04411764705882353	0.18573243760064417	0.11575156760845166	0.12434627583726553	0.09203874151667575	0.07950139174097508	0.07032004830917873	0.026656314699792964	0.014069264069264068	0.06812865497076022	0.0	0.07533527073268921	0.08007329974608055	0.07221566066227823	0.05730771355335983	0.04231416731416732	0.024013687600644124	0.024254658385093168	0.01406926406926407	0.017543859649122806	0.0392156862745098	0.6435495547353401	0.6982480897222746	0.6802612011645549	0.6980531357812451	0.69023439330731	0.7373087761674719	0.7306314699792962	0.7371933621933623	0.5975146198830409	0.7303921568627452	0.01258785393183038	0.023310959622100922	0.03669871146630299	0.024648562114699887	0.046781632719132715	0.021014492753623187	0.0501207729468599	0.0455988455988456
79	79	0.08020612077927582	0.05650699080349072	0.06800849613349612	0.051457281144781146	0.05028409090909091	0.04479166666666666	0.12426900584795322	0.00980392156862745	0.0	0.0	0.1522413576761403	0.12697989381515654	0.08401436526436527	0.09329342532467533	0.09116762866762866	0.060532407407407396	0.06608187134502924	0.13480392156862744	0.07142857142857142	0.061111111111111116	0.08586131693969222	0.056546598905127705	0.0621671731046731	0.056271795334295334	0.01994949494949495	0.023032407407407404	0.010526315789473684	0.058823529411764705	0.0	0.05	0.6593796968403661	0.7114497496949398	0.6911745276328608	0.705764865921116	0.7113621332371333	0.7677083333333333	0.7333333333333334	0.7132352941176471	0.7976190476190476	0.7555555555555555	0.011107108219879957	0.020875470539564938	0.03938018000518	0.050431397306397306	0.08358585858585858	0.06157407407407408	0.0	0.029411764705882353
80	80	0.06800010841772854	0.04815774921804012	0.048179366929366925	0.034319911732192426	0.042525988671822	0.028163580246913584	0.05296626984126984	0.0	0.03357142857142857	0.0	0.2836586895364784	0.2774002917763399	0.21595948418865085	0.20067251415451884	0.2175287867996201	0.11583684062850726	0.12264880952380955	0.10179924242424242	0.039999999999999994	0.03125	0.03859959465115357	0.022310224423146893	0.03200354814938148	0.04219756039931478	0.03375597781847781	0.011924803591470258	0.018452380952380953	0.002840909090909091	0.0	0.0	0.5423628650453355	0.5651997315197941	0.5974083015749684	0.6193120762393208	0.5759065086148419	0.6025799663299664	0.6212301587301587	0.6169507575757577	0.5503571428571429	0.6260416666666666	0.019376790165191195	0.03618170367476998	0.0530545843045843	0.03749752426223014	0.02372685185185185	0.07832491582491581	0.0630952380952381	0.12581168831168832
81	81	0.0552006085701738	0.04296185149779733	0.04076327820454511	0.027341720609183846	0.029454079870746542	0.030142140468227423	0.02644927536231884	0.014814814814814815	0.00980392156862745	0.0	0.2123069446405044	0.1400866126485882	0.1347195260025785	0.11833531902167412	0.10357432112640445	0.07800007963051442	0.07776915113871635	0.023148148148148147	0.04411764705882353	0.0	0.04735847737206431	0.050585912576878445	0.03325746432268382	0.03206055366417209	0.02307016478891479	0.026619153793066834	0.02536231884057971	0.025617283950617284	0.0	0.0	0.576908114530397	0.5951424998321451	0.5885190726211591	0.5765346324200491	0.5691226443309777	0.5487524552741944	0.5419795783926219	0.48287037037037034	0.5176470588235295	0.5714285714285714	0.042477869729907775	0.06889229540235452	0.08646300496828552	0.08173652260944252	0.08590489949864949	0.11183574879227054	0.11156361754187842	0.10694444444444445
82	82	0.07599766753978711	0.044779955183034896	0.033218518354209144	0.022392290249433105	0.03764619883040936	0.004629629629629629	0.02673992673992674	0.025	0.058823529411764705	0.041666666666666664	0.18425392012591157	0.13145236719565365	0.07691166383519969	0.09335585049870763	0.12785087719298247	0.11171737213403882	0.0946886446886447	0.05	0.029411764705882353	0.08333333333333334	0.054523618365330324	0.02829551513774659	0.016386717642522596	0.03503401360544218	0.0371345029239766	0.016975308641975308	0.005494505494505494	0.0	0.0196078431372549	0.0	0.6670223568127295	0.7561183454187503	0.8165120287271829	0.6974307438593152	0.6815162907268171	0.7370480599647267	0.8082417582417581	0.925	0.7696078431372548	0.7333333333333333	0.009769145910450258	0.025093871211198576	0.025465351534430483	0.08482787054215624	0.06286549707602339	0.017361111111111112	0.015384615384615385	0.0
83	83	0.07240597943722943	0.06904458120717179	0.07527715916706697	0.04735055836917546	0.03913818934172552	0.042758133345930954	0.0226521164021164	0.014798280423280422	0.05457211870255348	0.017814009661835748	0.2704401490503974	0.19625655875089754	0.18669972050749664	0.17404411456990354	0.13963220522979294	0.13518570412171602	0.18950066137566135	0.07819527116402117	0.04944789510006902	0.04643719806763285	0.08431585477295882	0.06638472424817532	0.07133522749529277	0.05665365803509075	0.04425727377824417	0.02249160396481825	0.015972222222222224	0.008912037037037036	0.02153209109730849	0.005797101449275362	0.5477420453798559	0.6288222426560287	0.6221561246065933	0.6682870248490741	0.6764413435918372	0.6677819507432603	0.6709408068783068	0.6865864748677248	0.6604209799861973	0.7404589371980674	0.00858278697952611	0.017910128066378067	0.020030370651774102	0.01844908494398668	0.02729671948421948	0.04027552308802309	0.021990740740740738	0.03933531746031746
84	84	0.056428351950317514	0.049683289611958094	0.05222197456751231	0.04026880730029918	0.035600312110728775	0.022431763838013836	0.020594567469567466	0.026199494949494948	0.01660954785954786	0.013888888888888888	0.31247737141079535	0.19167382285588808	0.16495093495844357	0.1269376052188552	0.15238183402245903	0.10236102631935966	0.09649080664705663	0.06760660250243583	0.06366442199775534	0.020601851851851854	0.06276685396929961	0.059984191030386685	0.058704588897309146	0.043368525224417254	0.03167810199060199	0.03033733242066575	0.007368827160493827	0.016653311965811966	0.0	0.004166666666666667	0.5360166946161059	0.6304040502070394	0.6460981059711753	0.6873990075052703	0.6659634067706984	0.6910044430877765	0.696778963706047	0.6635924646341314	0.7162778579445246	0.7821759259259259	0.01546035863291298	0.035739610128197076	0.03407381059697994	0.0395336483321842	0.04909665951332618	0.03900318431568433	0.0673550986050986	0.11247034215784214
85	85	0.08145139936999002	0.06218063009915111	0.07676617364117365	0.03005479969765684	0.03	0.061403508771929814	0.045454545454545456	0.01	0.018518518518518517	0.0606060606060606	0.27502254929301656	0.15954441178052825	0.09402356902356902	0.14357993197278912	0.11805555555555555	0.12134502923976608	0.053030303030303025	0.14777777777777776	0.05555555555555555	0.10606060606060605	0.05689340186283121	0.04381969097115188	0.05260191197691197	0.016959561602418745	0.015625	0.04035087719298245	0.009090909090909092	0.05	0.018518518518518517	0.0	0.5516702691090768	0.661054004674925	0.6128051346801348	0.738246409674981	0.6172222222222221	0.5690058479532163	0.5181818181818182	0.4655555555555555	0.6435185185185185	0.606060606060606	0.005778018278018278	0.03693813007216	0.0772005772005772	0.027210884353741496	0.06388888888888888	0.14473684210526316	0.09090909090909091	0.17666666666666667
86	86	0.06330763117673874	0.06222649739441038	0.0486278634226629	0.0392416225749559	0.04294940868310433	0.02807539682539682	0.03306878306878307	0.027777777777777776	0.015873015873015872	0.06923076923076922	0.1567284727534697	0.1431322158767621	0.1277521511226868	0.1065090272381939	0.1319573059790451	0.08609693877551022	0.05621693121693122	0.0822530864197531	0.03406084656084656	0.09188034188034187	0.0957034123395369	0.07134053628698821	0.05862344233408614	0.04430450336700337	0.040596179183135704	0.024310279667422524	0.011746031746031746	0.008950617283950616	0.03373015873015873	0.017948717948717947	0.664101106573595	0.6978428747952501	0.7124876130074673	0.7314984244150909	0.7240157396950877	0.7583522297808012	0.70744708994709	0.733179012345679	0.7913359788359787	0.6324786324786325	0.006792280116555478	0.010090776286070907	0.028447243647353293	0.04369363275613275	0.020613354037267082	0.02976190476190476	0.058783068783068784	0.018209876543209876
87	87	0.06280882992513512	0.04820534758727427	0.059815837995662556	0.054920956177083625	0.048148148148148155	0.004918981481481481	0.029411764705882353	0.007575757575757575	0.09090909090909091	0.0	0.21661818937003188	0.1655517706192497	0.1260942444495076	0.11803022345301756	0.10722552910052911	0.10677083333333333	0.0857843137254902	0.18939393939393936	0.0	0.0	0.04324738420984972	0.03896153904913215	0.023109641739027704	0.03617912758537758	0.01378968253968254	0.04010416666666666	0.004901960784313725	0.0	0.022727272727272728	0.0	0.5518197672129898	0.548871884044974	0.6339599168902896	0.5999310256510012	0.6829199735449736	0.6155671296296297	0.5776143790849673	0.6287878787878788	0.75	0.6574074074074073	0.04210252590565384	0.08231287378989796	0.03697307504873295	0.03543709150326797	0.042361111111111106	0.08194444444444446	0.08496732026143791	0.045454545454545456
[truncated: 12 more columns]
