# Supplementary material for: EEG decoders track memory dynamics
Source: Nat Commun. 2024 Apr 6;15:2981. doi: 10.1038/s41467-024-46926-0 (PMC10998865; doi:10.1038/s41467-024-46926-0)
Supplement: Supplementary file 3 — Source Data [file 41467_2024_46926_MOESM3_ESM.zip › fig6e.csv]

	subject	BC_retrievalbin_0	BC_retrievalbin_1	BC_retrievalbin_2	BC_retrievalbin_3	BC_retrievalbin_4	BC_retrievalbin_5	BC_retrievalbin_6	BC_retrievalbin_7	BC_retrievalbin_8	BC_retrievalbin_9	TC_retrievalbin_0	TC_retrievalbin_1	TC_retrievalbin_2	TC_retrievalbin_3	TC_retrievalbin_4	TC_retrievalbin_5	TC_retrievalbin_6	TC_retrievalbin_7	TC_retrievalbin_8	TC_retrievalbin_9	SC_retrievalbin_0	SC_retrievalbin_1	SC_retrievalbin_2	SC_retrievalbin_3	SC_retrievalbin_4	SC_retrievalbin_5	SC_retrievalbin_6	SC_retrievalbin_7	SC_retrievalbin_8	SC_retrievalbin_9	NC_retrievalbin_0	NC_retrievalbin_1	NC_retrievalbin_2	NC_retrievalbin_3	NC_retrievalbin_4	NC_retrievalbin_5	NC_retrievalbin_6	NC_retrievalbin_7	NC_retrievalbin_8	NC_retrievalbin_9	PLI_retrievalbin_0	PLI_retrievalbin_1	PLI_retrievalbin_2	PLI_retrievalbin_3	PLI_retrievalbin_4	PLI_retrievalbin_5	PLI_retrievalbin_6	PLI_retrievalbin_7
0	0	0.5094128718144152	0.5012563026526028	0.49907732323537257	0.4703697843595912	0.49821187211151824	0.43852530940596574	0.5325640881542505			0.5041503575435495	0.5010705726859219	0.4947071077812546	0.5033263636088232	0.5127645807945332	0.5089188234055312	0.5118687878144014	0.5154658937767534	0.5233102423486893	0.521565707347069	0.5157289965263889	0.48303947124499513	0.47836349879045004	0.5103410960183059	0.4451686951164162	0.5260716805723188	0.554651792583313				0.5713486922036772	0.49013614709967734	0.49716144625221814	0.5051736816631187	0.5146619701631734	0.5129431816851384	0.5018780999643815	0.5173047228721199	0.49869669562086827	0.5172443263688038	0.4996359250044014	0.4351542606509148	0.5025849227726555	0.4932435139561461	0.4481957227403769		0.5602799789340066	0.5435512986030451	0.49440441352798137
1	1	0.5059223967439564	0.5207038340407363	0.5045690824250133	0.48664382881146284	0.48462625992503366	0.5389195301786074	0.4656020830764949	0.48857191065628935	0.47446352004997205	0.46173381843207945	0.5059025526518683	0.5070252517645553	0.5100171660148991	0.5131044322727004	0.49655510149554993	0.48075921038982916	0.48022867214144205	0.5050294592449867	0.48640279173792134	0.4965573144417764	0.49916852813237567	0.5110128095919708	0.49495413983480674	0.48649122098887465	0.48112688739821613	0.5162316105823599	0.5024559633552584	0.47113551849729285	0.4911448880115226	0.49600931908657175	0.5015760192191427	0.5076097542687288	0.5034937825940744	0.4969179611260664	0.4941767887812431	0.48897427762672774	0.489824553217974	0.4994383865675154	0.47343335343101123	0.4843071603514398	0.4960784867970348	0.48135871894002413	0.4783806857932527	0.47130755331857965	0.4960252745538317	0.4355660365713483	0.45395159965234244	0.45979440312073727
2	2	0.4996745983173471	0.520538972018008	0.5168695770158338	0.5298455981867447	0.5074288941533801	0.5449766530385448	0.5115487129794889	0.500944370230327	0.5361150497813592	0.5410791242474474	0.5004742988121909	0.4971532736537081	0.5067733035085327	0.5025109840571669	0.49881672962863466	0.5062941273639977	0.5407759896505426	0.5337892064089211	0.5380497736580081	0.5214094276719619	0.5087570522184593	0.49037436477647917	0.489685793835741	0.49423588586288236	0.4879354568258166	0.5220137225796511	0.5141813582543313	0.5549416681967827	0.5084324696514808	0.6187104135990669	0.4999619601379222	0.49818730537395	0.4987402064191766	0.4948804215564488	0.5049980192365655	0.520818829320724	0.516112590085769	0.503649515688395	0.5254381805283774	0.5309882498054919	0.4716269585975782	0.47340178614949957	0.4734360830686491	0.45513176417407336	0.49695887168983655	0.5048034067564562	0.4977267467197105	0.49186478526337113
3	3	0.5096960150097674	0.5156187651043591	0.5178462577197325	0.4975158754261595	0.4935156008803294	0.5171409542990649	0.5126615939980718	0.48955639239461723	0.5243411564686514	0.48514478773448755	0.5267994832904206	0.5055772908601672	0.5108906253123239	0.5029507878111035	0.48350048332275153	0.5090125092147171	0.5026566103179284	0.4850409071342826	0.486700422630652	0.49314820444407126	0.5227015986431173	0.5112038911525325	0.5050292810153336	0.5084882851738024	0.501427489875556	0.5024626990884544	0.501606637810974	0.48351485684605927	0.518345437701056	0.4615512991471551	0.5127380390379914	0.5046177826529005	0.49892943923864885	0.49446840741195414	0.49987476993841407	0.49801706243185945	0.48573487538912047	0.4913460473023701	0.48628847977274015	0.4941491769378503	0.4974986590074769	0.4770209651421232	0.47306009416345035	0.4707442962789462	0.4891422275816023	0.4713141182518822	0.4585203192302245	0.4805683500418714
4	4	0.5257399682495927	0.5033097307520984	0.5093125755212584	0.5078294341239247	0.5025604250857116	0.5044030578117751	0.49598209863186976	0.4923316849292852	0.46580622975229113	0.5146051537339755	0.5185886158622316	0.48613018915642614	0.5081754468560222	0.5020895157821625	0.51604113349211	0.4941345572537121	0.4931376864148865	0.5103069744001868	0.5061916355265238	0.5009976944416881	0.5139827414547565	0.5057433419354735	0.5004124578527744	0.4832396102023068	0.5350912740784043	0.5249711148596186	0.529538199143077	0.4753661906400932	0.6449938033062772		0.5065421043342847	0.4895525085855203	0.48977222631962514	0.50022442680534	0.4987403575848182	0.4931321594640409	0.49082170707856515	0.48758916627107884	0.4969771049523207	0.5112397903975066	0.47094036052738303	0.48643616798685185	0.5028513264075164	0.4583871972119754	0.4520000700444438	0.4556247291932062	0.4204767485501188	0.4764098716471622
5	5	0.5049515571732122	0.5082068068932244	0.5013087321117744	0.4921020888818732	0.5151252781544923	0.519142276648292	0.5297035806293688	0.4621442043096734	0.5773194663995809	0.5390116715076391	0.4965349307148186	0.5153510513011955	0.5016216548171869	0.49824001710877724	0.49884010843214827	0.5285555063531685	0.5437853780773446	0.5024483091267656	0.4964583038518933	0.44228093749717096	0.49746148972988263	0.5078728854637873	0.5068087247819334	0.48684091195828066	0.5226590364928407	0.5165784997069172	0.5027705600112224	0.5040714389251622	0.5496878243821883		0.5012546020339419	0.5067798997954704	0.5014116216374553	0.4948568324090169	0.4945243421297495	0.49263151962151436	0.5065527200031872	0.4863436994272967	0.48844763191975604	0.5055797858155454	0.4928081759381559	0.4764999478989049	0.48125267818291134	0.48201192700234835	0.4381229682635627	0.446899519889687	0.44843770647965453	0.4348211598630919
6	6	0.49481345489765854	0.506860728878203	0.4953228636897591	0.4990408835143535	0.4979586987182305	0.5025327483881971	0.48833436447786704	0.4932082520318336	0.4644978544803685	0.4552739532334268	0.49148669372811654	0.5086987715713616	0.5043762130423393	0.5192814391990649	0.49744488828409433	0.5024612389002441	0.49840926500225435	0.5024222425671567	0.5132058546802106	0.5249086288638676	0.49381429984000375	0.499004891598521	0.5079570616702868	0.49715011151143057	0.5065483126933744	0.49285301757129335	0.4926379479171029	0.5050994097551988	0.49745712143722026	0.5074932134473754	0.49179993563773916	0.5035381518088232	0.505748780425942	0.5045975915993429	0.5048978849964713	0.4957349792898002	0.5024498181718428	0.4960226530331421	0.50726435641496	0.49818633394944944	0.4870320372846534	0.4954970304567552	0.4984479342322081	0.4947230873983789	0.5001812214473766	0.4949682230603626	0.485986553196478	0.49854939101792806
7	7	0.5054487085861694	0.5037580528359018	0.49707530051021953	0.4940406168498418	0.5083153700772691	0.5779517968546002	0.556444651021364	0.5734520393220535	0.53523689648544		0.5156646688961466	0.4916594018331583	0.49159614488396997	0.5044617425403433	0.5045118448840181	0.5098604706797272	0.5459955936379581	0.47506248264961337	0.5206511588678809		0.5143360574687399	0.5009314780248099	0.5071470415376061	0.48632779124673303	0.5516914769061592	0.5580524458211026	0.5621305880460781		0.47878443796046055		0.5040782026552217	0.4931410781396566	0.4886512033516122	0.5060413581292749	0.4926153746640559	0.5033827254469861	0.5371371657699466	0.4806086535649487	0.5034848267744255	0.45928259897376134	0.49647782598656487	0.4789294778933188	0.4805854444170592	0.4896564142246995	0.5260912321942884	0.4894128576464879	0.4547549751837684
8	8	0.4937931498657854	0.5183452654906661	0.511691431766885	0.505409927800544	0.49268528760972663	0.48849791616741384	0.4548626491638479	0.4780726695915695	0.4211670477002441	0.37482230558629087	0.5048079813934934	0.5055456734073299	0.5074428781886964	0.4999086708187764	0.4825136674629745	0.5127783476251633	0.5374027586540938	0.5170575585334858	0.512988372663141	0.6028704261624778	0.49834528840988745	0.5061099485438878	0.5059608487370281	0.48770703603320903	0.4923539671676608	0.5405381312875628	0.50844574460436	0.5746435953751275	0.6457485108629383		0.5014813904171269	0.5005776104610733	0.4987192019846581	0.49679564776618185	0.4878667760073103	0.4952743797668974	0.5163844454836257	0.510496814595644	0.5113608873450884	0.5116432865258287	0.4808690677415225	0.4490069143924453	0.4688952405083767	0.471224533074073	0.42727551229209826	0.40555064035031824	0.4926015269514795	0.5258340117205151
9	9	0.5134661540537125	0.5217631581240687	0.5242340228316058	0.5089417262628045	0.5221040536203232	0.5334829521158979	0.5362175448706274	0.5272253811994181	0.550527470726873	0.5455937887769569	0.5191075423095513	0.515790860001432	0.4915048733281992	0.5095831867126674	0.4862495409080777	0.5149923004604899	0.4948636623393413	0.5150013266779986	0.47413616756338317	0.48465543144411843	0.4880063141058913	0.5039009383567319	0.501406887068686	0.5212709412204238	0.49008014857401205	0.49796460889563204	0.4889015163247076	0.5218785852834951	0.5252915695093481	0.42675514422045946	0.5184416973436579	0.5031465997941975	0.4918531137702634	0.4906625026739639	0.4975693222071921	0.47899052285592714	0.48905960143721466	0.49153132315462766	0.4913329861898951	0.48363896874165324	0.49540548557237807	0.46213106257945186	0.46279379999981396	0.47523396692666814	0.45220578277666573	0.46924681321302175	0.46163479218848497	0.48101066950154836
10	10	0.48742198072000403	0.5069493697295077	0.4999918584721087	0.5052046253253409	0.5158198154967514	0.5392877616390687	0.4750344242395584			0.5082039003084192	0.5050968055452258	0.5085560970072504	0.5071853856693431	0.5164023624816245	0.4946979266143954	0.5190389416204757	0.5021394356769615	0.4982240251034068		0.35715225088085917	0.47264901797210135	0.5179862620102825	0.5195477415180539	0.5363246568978821	0.5151407806563605	0.49740318414220386					0.49419734226443	0.5027699558086288	0.5079786537610971	0.506479239666812	0.4993881419262096	0.4918814847657065	0.5053062679922613	0.5276183144069325	0.49081652556588856	0.46470609409089103	0.48347319698732516	0.48153362701028507	0.4954299526819225	0.48445032989721193	0.49164373029320635	0.47105528900805493	0.42365468520718175	0.49376553729552297
11	11	0.4978766356017772	0.5064619522132077	0.5145936852596716	0.5189136328855521	0.5163068774798839	0.47731199409287217	0.3959092185815099	0.5154244985656078	0.47245599900164875	0.5199241535661144	0.5081769848281485	0.5099907979706084	0.50344730872332	0.4841950528063329	0.5451854091997576	0.5316711735277634	0.5278148645150372	0.4876283037317761	0.5175546392178845	0.5336793993445744	0.5135311279903922	0.508681891255648	0.5077877441543329	0.4923802392604023	0.5281609860441923	0.505441846380676	0.48726199539316983	0.5618093896226334			0.502040748851653	0.5015708444197481	0.4927610665652809	0.49133901686822623	0.4985687197022915	0.5034981609208548	0.5118602611233478	0.4883659417245941	0.5102201787812136	0.4797070137062489	0.48106552985615414	0.4662688726694772	0.4399645951219512	0.5036229858604864	0.49607715401498736	0.4224020500278586	0.4698042676481	0.5088985950753562
12	12	0.49999289882293063	0.5193448566366803	0.5010099734555429	0.5005709237645274	0.5162781841517355	0.4846048131392764	0.5256930828492578	0.5235417032705934	0.5208166783107041	0.5456200611748229	0.49782748360452694	0.51488636659245	0.5070984822182618	0.5007671275416726	0.5318369699278698	0.4969634872995627	0.5132068741483851	0.5148017470034942	0.49172541407528997	0.5069089603485085	0.49572306004340944	0.5029904626972395	0.5154890228499502	0.5007321336037645	0.5396979884298319	0.49946694748328613	0.4998665175080017	0.522694788899419	0.5232023624310282	0.49835060665479414	0.4885885358660036	0.49933890594707087	0.5083007949825358	0.5046635582579947	0.5044457711778204	0.5059456273992864	0.4959193242531746	0.5050779062697962	0.5001883667787229	0.5074374746642064	0.49242413030996224	0.4854944849860935	0.5018326491744174	0.4865508878591765	0.4979079594888572	0.47282979575935996	0.4629244583035586	0.49300341119130103
13	13	0.48109177769340583	0.5183693253849978	0.5281759812682146	0.5283578991038139	0.5562597271505297	0.5351891743750351	0.5203753264414052	0.5309431923828049	0.5504590318569932	0.5499440335211456	0.4901393898244324	0.5081065828365464	0.5276180886897835	0.5167119385808492	0.5172069183001959	0.521875681162313	0.5146553767840162	0.5029518119669352	0.46577537341432446	0.5523921881479195	0.4756763256543322	0.516274615029283	0.5267531779188191	0.5257603974285525	0.5148001392717778	0.49243408540042466	0.5135308081312988	0.5344006933379745	0.5294066575309616	0.4850687810511096	0.48023645760418116	0.5028546694856416	0.5055146024682079	0.5102702604076097	0.5178302300807622	0.4977414848902038	0.5091603112918144	0.5042419645133255	0.5196974304047586	0.5287580335419844	0.4210759312419604	0.4727618543833726	0.44801299599043193	0.43174563407395494	0.4626247423971681	0.494307728797365	0.4629716191897993	0.5019232438694338
14	14	0.5034882344973451	0.5082004593252716	0.5182059048438167	0.540417721038922	0.5462903694465232	0.49996796468947435	0.497137404938578	0.5218561651757467	0.44145334329791075	0.4707736479481942	0.5059546735841665	0.5029630847663714	0.539362064630173	0.5125152471779477	0.5254032353017113	0.5437833905384312	0.5627020797935085	0.5083617785636637	0.5139649489640922		0.5096311802384612	0.4898232452252242	0.49808261405452275	0.5029970870308815	0.5234446810520645	0.488174929213162	0.5020318964935726	0.46925717933226474	0.5336220986213629		0.49777654855804637	0.501378014034921	0.5059321148942407	0.5057439625864862	0.5133767919929458	0.5132520142385777	0.5206034358248327	0.5185421490153304	0.498869668001361	0.5142822622086369	0.472013254297031	0.4686899693472578	0.48165471811041155	0.4698513891618042	0.49284253621564533	0.46568339636413364	0.4847825070172645	0.5080980240358598
15	15	0.49589904427570436	0.5100759429406209	0.5096890802212118	0.4939471091582073	0.4880793779547058	0.4746987548903479	0.4699275174242893	0.49334965713023227	0.4989592371959984	0.47957854168990616	0.496947948196507	0.5102133310704351	0.5053241692887124	0.5043379928710726	0.5130450627451782	0.4983493058819672	0.5079531586971183	0.5211853416725747	0.5165749499191715	0.487841128905782	0.5161365745745734	0.5143681594785598	0.49478943104257167	0.5224700376188043	0.5220291111914535	0.46734408656314563	0.5305588011087554	0.4866558855270733	0.46797518828583096	0.4670168357496709	0.4968945718065556	0.5024346572464926	0.5018948720295946	0.5031625091915253	0.494378374489728	0.48945484058914446	0.4926044859478587	0.5029786332755484	0.4998923686056992	0.4797664589628156	0.48330101682898424	0.48405525020842316	0.5000882396773663	0.495174288318486	0.4857050204984956	0.4774302728937038	0.469745772979316	0.4846535320017004
16	16	0.5180421991798162	0.4873666380072878	0.50622834425278	0.49668051237298344	0.45163568977771706	0.5487159648263115	0.5279718984474374	0.46243337704507936	0.4561862017920362	0.5223734265435207	0.49545664053445143	0.5093380995424945	0.49740167356967513	0.49781644940651937	0.48615912890837487	0.5077909860526513	0.4925847648011684	0.501658270558207	0.476458109099031	0.4260761180403585	0.5027487234457222	0.5212502345856795	0.48548383462955097	0.48154844981911377	0.45886834847068964	0.432607299442415	0.4454791661900355	0.48082147684638504			0.5019551223400238	0.512845977854609	0.5029282640245654	0.49597802904718413	0.47647829392984287	0.4836543306245593	0.4793387425141328	0.4880559184427744	0.44791897285579685	0.46761931385661004	0.4852540129575673	0.43451705101609867	0.4919913404989412	0.46769398998493	0.4587900290368559	0.41055554843794334	0.4086640089535387	0.5492061896211989
17	17	0.5158076270502191	0.5112726765016916	0.49887374581772354	0.5054362649962929	0.49724065453298694	0.49846861711538815	0.4992137567564964	0.5150658468341198	0.45599666434788527		0.510291678028822	0.4987470448669195	0.5035931759167674	0.5043901547427143	0.4971361793455597	0.506024386463009	0.5029620823083764	0.47024362452622814	0.5018009752435243	0.5074753000974753	0.4876355323580418	0.47262146168835545	0.48143040248476926	0.4925218043710654	0.48983317919018815	0.46718901370349775	0.5014223795298509			0.4889001197192335	0.5024866677135333	0.5001830994041977	0.5018505474968461	0.4988828194024812	0.4967387089574825	0.4983908060427936	0.5056002070552175	0.5148510970639246	0.486148340898072	0.48793815201521157	0.4318645804467621	0.4576660320025926	0.48917315750818907	0.48153172644165093	0.4415386837026247	0.5268087392690617	0.41823289130817576	0.4797176285397442
18	18	0.5098608679175547	0.5071829927011551	0.5052973733509767	0.5058765384323511	0.48749268035673576	0.5077997855939108	0.49824880704183966	0.49945464593570393		0.494183949274528	0.5017013145725092	0.505566821934241	0.4987490260799426	0.49448710399328777	0.49248697626136506	0.5047985782692445	0.4596593454316656	0.47821890314495086	0.46919220031310516	0.5035692245656309	0.5088567213800551	0.4952434923834714	0.49420452808096205	0.4494646919862271	0.4497376690140418	0.6242482271425599	0.4626483180718667		0.48993683398010746		0.5018999641959391	0.49853432169305256	0.49186134591365105	0.49695801542163753	0.49653476093785265	0.49576255293729865	0.4944392583492657	0.5021759074895594	0.4869526393706936	0.4882096968373598	0.4842694889206337	0.47653565602574527	0.4778536645339024	0.46753613278778816	0.49358727610692554	0.4091361826560216	0.502390339089219	0.41934960482384903
19	19	0.5110781081695974	0.5013994419756072	0.5097402779334946	0.49198013125595796	0.5062420876183192	0.4634872454138231	0.46794942123937416	0.5310370941338227	0.5267057935662688	0.5554499261120867	0.5025608416897347	0.506901862505338	0.49892688854560346	0.5005089010369491	0.4986953715071797	0.49229671576430867	0.4790809094124614	0.5044812682659668	0.45837014389750647	0.4850289660529394	0.5123426777944339	0.5101996195833365	0.5112774047970244	0.4915216581611476	0.47741843205256584	0.4999770382969449	0.48580201093878916	0.4451938281908824	0.4141691232989076		0.4987053777207569	0.5056432484340906	0.5048256799591118	0.5063173432313121	0.5030238305622341	0.48457334250831013	0.4803536920807187	0.4737881822658312	0.47299275742171165	0.44212705284242987	0.519499858292941	0.4919680712740762	0.47618147256755894	0.43962911062415755	0.3733631810820774	0.4285004608689347	0.5061932805688328	0.41385062539275463
20	20	0.4913154508044827	0.491821010902224	0.5023617924284434	0.4856007431545555	0.48269811368159166	0.49096281520318613	0.49422714414742763	0.5069859963006192	0.5256855914067151	0.6316634356247044	0.4936627798666701	0.5012556456799487	0.5015550776348746	0.49301438157259475	0.5204521866598435	0.5362797176791506	0.525514776724513	0.5140802044242312	0.5357824892290859	0.520908489192675	0.4845424167319069	0.4872860288618	0.49904981677416477	0.5014208068186614	0.5154229377622579	0.5147273623304407	0.45406098144409823	0.49487199260316217	0.5084521739372801		0.4919283286551598	0.5014250675962975	0.5039892955495934	0.5093993585486265	0.5098827859687851	0.5240146517209954	0.5282804906484656	0.5248754036752349	0.5329112658034612	0.5248903655136785	0.5055814789550922	0.47375810224119386	0.4783450443487426	0.49335610624059667	0.4664203877734689	0.4760060003622743	0.49141867039093245	0.48485197570147537
21	21	0.49704395730305145	0.47965557628417405	0.5000753553430018	0.5194382840629419	0.5174462388313606	0.5026238219715597	0.4804856925463056	0.5203728911526946	0.5382172064499233	0.5317049247962226	0.499624411478418	0.4951592237070341	0.506829454374103	0.5094345233105598	0.5038100516779639	0.49941753677779505	0.5012750319244753	0.5052439876132693	0.4950247024147546	0.5241008437820341	0.51204246185708	0.512852360210398	0.49900499484809024	0.4986180618142466	0.5190953265009511	0.5174944909802741	0.521741650006285	0.5809966661429354	0.4930752922299312	0.5157697036368651	0.4940913642334445	0.4903550716312653	0.4982059734932194	0.50670692784338	0.5021358703893312	0.5090386220512951	0.501512596863645	0.5043530481742222	0.5086225414593712	0.5025800195090173	0.5105048663637738	0.48506165068020496	0.503522477049936	0.4714341574507831	0.47586713191614577	0.5004366774651845	0.4528907990591565	0.4894642930980064
22	22	0.518026309818967	0.496578370518587	0.4902624342041709	0.505610854345273	0.5039035117357881	0.503764376400459	0.4518890776522807	0.4603962674186489	0.4847657765391425	0.6184133765930475	0.5113644770639068	0.49854535288267837	0.4977584696171351	0.4968679788502105	0.48902000713447735	0.49204534746102524	0.5099669003176881	0.5081168523055922	0.5221571680192395	0.5235509119879286	0.5074264195384384	0.49885164260746323	0.4802316892670295	0.4853820108276731	0.4683285888722371	0.46393889906468627	0.503666321032824	0.5171501631646328	0.5255417171239245		0.5083334062033362	0.5006311899431142	0.4965100941585264	0.4969974988474937	0.49343339592785157	0.4884961784426604	0.491018802488846	0.5095897116119825	0.4992250096425662	0.507999820928872	0.5260386798172613	0.4851240951715794	0.5104268322015243	0.5043789466975703	0.47892101945360527	0.4378149902808941	0.5180357708202223	0.4995626220061714
23	23	0.5016372463026966	0.49560592937741815	0.514463630834068	0.48935071574646116	0.5046788549322236	0.526033279148852	0.5625044954632238	0.5195412013101188	0.5412682609963331	0.4898217875132861	0.4947450725868319	0.5074622979073652	0.5086433239350023	0.5068917097586483	0.5225899218258759	0.5157572692362583	0.5653919719256428	0.5611959726896788	0.6290140093303263	0.5686087358084537	0.4942491466122932	0.46777996940764954	0.49259417911479986	0.4806404054914447	0.5002272487693784	0.4896768506344887	0.5121406706330816	0.4660953681314336	0.5657402251752679	0.5011174866237429	0.49288869276063796	0.48773738706943115	0.5036528622990518	0.5108462490064414	0.5137186416479778	0.534388664846041	0.5340882507285019	0.5315902155337013	0.5831976519309972	0.5814751707329875	0.4230140424498071	0.44065298613875914	0.4609731882327539	0.4320216956361456	0.453424346863987	0.438875002711529	0.4366851174872763	0.408734054953511
24	24	0.5008786596694728	0.49344598250390703	0.4968207446832887	0.50097581768965	0.49467998052325246	0.5292773348835967	0.4857003296890861	0.4831955681278763	0.5466906467511647	0.486757735097836	0.5070003816367763	0.5031166025158879	0.5054501124681434	0.49980359158796295	0.509518720914263	0.48702476441519293	0.5027439763218028	0.517633111792825	0.5115928719347291	0.5124361567714122	0.5109017497204453	0.4985651822766585	0.49771264919763414	0.48223339672095894	0.5055344324873027	0.5323744465779109	0.46017944798179666	0.4634168655632851	0.5206089356237221	0.6277723072095522	0.5048607353683003	0.4985264967213784	0.4979670240058639	0.49446656510829523	0.49052218151437177	0.4997110591965443	0.5045050693583238	0.5069539425984625	0.5134049132584834	0.5222395285096789	0.4824725166609437	0.4589516366986294	0.48707331122171427	0.4834384622941961	0.4320768916883468	0.4612483735022794	0.48227371678972925	0.4640374942648176
25	25	0.5455853368145696	0.5039389216584262	0.4862983156988655	0.49714679347626867	0.5017034836579357	0.49886809547957844	0.5002116199103581	0.5419547131492174	0.5459225145771651	0.546450644790614	0.5325276863921405	0.4813788676962926	0.4767679764911314	0.49118799258472645	0.5111603740557682	0.4926892256335452	0.5345458084803177	0.510408158306155	0.5051357158578477	0.4959434805770728	0.5460697365808198	0.5113982056610011	0.496472946869452	0.4940914063903441	0.4978997699655047	0.49529507961528996	0.479834735911878	0.5589793739863259	0.5233829292758831	0.4625516313287544	0.5130860755216309	0.4837387129025088	0.4907462297793	0.49305293689774504	0.49770240272748	0.5011022988865735	0.4917234754561802	0.5090862422812009	0.5199633538240593	0.5371289532944774	0.5037780020408604	0.42807677830614727	0.4295686075542178	0.42548572087783976	0.48963645876346684	0.45911346177015855	0.4772460909609017	0.4669966183697317
26	26	0.4921424425365907	0.4876810208760678	0.5082278513015761	0.5105618835359158	0.5003396955584195	0.550389560803415	0.5028009238079407	0.4621147409529886	0.5650279114842537	0.49467731537994075	0.49452355721551733	0.4879743216507955	0.5129171740133793	0.515623266997492	0.5229519407877876	0.5210518109826273	0.5111638698557193	0.5415946834789986	0.5238878606934201	0.5534068792945898	0.4840839482636176	0.506474582937275	0.4787747569904585	0.5131369439762299	0.5026763164064738	0.5187796941922505	0.565977318541688	0.5245445070265181	0.5085149507859106	0.5101790673846819	0.48552544289815874	0.4942446209670887	0.5036344886875682	0.5143792363734774	0.510740807332826	0.5117483918029849	0.5126457492215878	0.5220008091987931	0.5117773698047011	0.5223905315247134	0.4988971693495966	0.49694227151027615	0.4692348851512599	0.4748747243329137	0.47665626355662616	0.5095480706383513	0.41714215826844275	0.4228418672636957
27	27	0.5021072120889628	0.5195101565898719	0.4879811271328907	0.5173044932114701	0.46413212841968016	0.5208623754447725					0.5016851711111038	0.5065786742459449	0.5060606179163225	0.49737884899066154	0.5077887867418062	0.5235600572528769	0.4467725712271154	0.47591425865463544			0.507290829805729	0.48437331615546864	0.5226397412451467	0.538939107563329	0.51300998793917	0.5422578672542722	0.5216115893464301		0.5293743672019956		0.5011644190424557	0.4979120976973316	0.4984274303575996	0.49217243819473105	0.4963340760039056	0.4878121090313301	0.49869147255372387	0.47961734595975064	0.4908895194391053	0.4450689522838179	0.47026606656365466	0.4769371620520128	0.4884413599046643	0.4438418635844588	0.49032712260910066		0.4528552386459161	0.423996080523123
28	28	0.5270673881067178	0.5001983333135375	0.50183330673135	0.5193829869260661	0.5172655086189051	0.5021280741410472	0.5279027462512439	0.7330068876579393	0.3912187239222839	0.4389425890701485	0.5164672971603755	0.49925406703257946	0.5023350638394977	0.5009568073150303	0.49096971385164234	0.5082547233964989	0.47390275000458415	0.5073247016288297	0.4914721082257459	0.5638332213052628	0.5210092677214773	0.5265660165116427	0.4880760440391292	0.45543388100821647	0.48128833251472275	0.49008527522326223	0.5368247021284185		0.6143913222510937	0.6312117880538926	0.4989718433640281	0.48951285390754873	0.4941611836178003	0.5023576161570499	0.4819193628760128	0.48337375420575085	0.48431199898412725	0.5106385619106641	0.4897912407823918	0.5036131512620605	0.45893985499200063	0.497826213299905	0.4680579623627018	0.43540304069160884	0.417681860945219	0.4120818657311297		0.29304526713223267
29	29	0.5119550408234221	0.49603440193393933	0.4956730134301105	0.5222891830066791		0.5265160226516643	0.5533102032425486	0.5254943477875638	0.4998561554626109		0.5071634166500043	0.49175071318704744	0.48746963460635956	0.5017289206321638	0.5323727161556734	0.46176168928206734	0.48952132940033544	0.4671795829029432	0.4765059979370645	0.5296374174106351	0.5053042538090528	0.48576359994635787	0.5083546927784506	0.5305599584643967	0.5738038190778652	0.4786139041379191					0.5091481395778759	0.4968583193407019	0.4923398460464722	0.49584978427938403	0.5081758993001336	0.4840106866739685	0.48088499355012465	0.48776568959844796	0.515799136914419	0.530400505399363	0.49562928037812676	0.47756211482560784	0.47118244257197156	0.47184068213726993	0.4622206219349258	0.4350092573283291	0.4960102921017152
30	30	0.5178522837998176	0.5113247621159296	0.5114724677681892	0.48559477061763373	0.5046318675623884	0.47973601120787646	0.5008882700128217	0.49822307224269524	0.4974398209726575	0.47176030770661564	0.5154504928874531	0.5042007533619081	0.49683935840007526	0.49025196278150346	0.48372221214287026	0.48777916920472614	0.4985379032243012	0.4885762002011916	0.4950269762950724	0.5102637828289491	0.5072079266358236	0.5078091277985963	0.47980482498591287	0.47778845345740073	0.4942359320176671	0.47923122231248644	0.4844960201273638	0.49923500069321153	0.5090425893550821	0.5204662105148535	0.5176052445600083	0.5036188926924438	0.49803609439593644	0.4911379791416107	0.4830253180343459	0.49034184134381126	0.4961015725822319	0.4943006912440713	0.49281626014221136	0.5087736920274658	0.5137553792924351	0.5115736462685748	0.47429386280579316	0.4492651304268689	0.4629830806487874	0.49248606759918656	0.4744779941544678	0.44679375780538483
31	31	0.4939697059439879	0.4953899302195784	0.49108465198045587	0.4964417271505783	0.4974661433402658	0.5160622701746083	0.457287742361898	0.5114586254759408	0.5669129581724156	0.46758074383811576	0.5060191498780136	0.4954524527684373	0.5008264984116363	0.5009975088036754	0.5011615955731077	0.5087969311300392	0.5049942005068948	0.5092789771733888	0.5182000889708747	0.5476116786075289	0.506241440765466	0.4876473650037211	0.5087567534854578	0.4964086855642197	0.5184347813443266	0.5171976167880152	0.4713877100152682	0.47587821179232154	0.5457901986525433		0.5017050192067529	0.49997142118730054	0.4918812884339533	0.49507148077678076	0.5074013799948852	0.4987226174435862	0.5083149047479729	0.5173307070322771	0.5302659126397479	0.5449325741794744	0.48048159165998766	0.48321234589562023	0.4837583655504559	0.49035871852621205	0.5025740295605715	0.5147721986074756	0.5225237286662694	0.5064420389726408
32	32	0.5381150291403085	0.5188074276919645	0.5363317882296905	0.5127332836524507	0.5917003608289078		0.5254145663560704			0.4694425755074514	0.5252954201182115	0.5338056765056213	0.5168795628602815	0.5148673551217187	0.5522249663984815	0.47432090088417417			0.598458157172843		0.5244226339748193	0.5234289505293444	0.5047707174892391	0.5066025737188404	0.47430233531328597	0.4905713671392099	0.5326672290792261	0.5139215061383247	0.5325837272156939	0.4826615696056198	0.5161620826684195	0.5216190294228383	0.5239624158045582	0.5193924891776921	0.5119204194286554	0.5127577334823197	0.508731340094176	0.5010167340584656	0.5147280687248792	0.5014342561699039	0.5098769865550269	0.469463913845075	0.48210825556518533	0.49239812580609854	0.47087991682337876	0.48275180678442275	0.47983447432098963	0.47191973755493866
33	33	0.4924166808529817	0.5079127710874147	0.5174209898961714	0.49933889384313634	0.5120232756787779	0.5013457002306941	0.4983241162488145	0.5094618132926472	0.513426954134662	0.4779016198122516	0.49453382496015685	0.5048890690825362	0.5033213568412951	0.5176935810021445	0.49768846259364025	0.50695370082306	0.5036872874832683	0.5169843337936916	0.5053962489100077	0.48517640197685746	0.4823491426344294	0.5056449567131229	0.49999686572278046	0.4780523587467417	0.4880099781950379	0.5177766034375779	0.5284942576448111		0.5067850257801509		0.49085643890906117	0.5060553288436906	0.505030616408025	0.5074919680737534	0.508157753253502	0.5101335757253482	0.5059582494161388	0.49462983810711825	0.49024305654166556	0.5107807358811761	0.47936419699978206	0.47795063701697693	0.49358640486258876	0.5339035883811112	0.48308672920289036	0.49280323422593303	0.4865964125917056	0.4614209033461634
34	34	0.5032538066700771	0.5126342050158585	0.5294199795736401	0.5023762049006305	0.5296946865092699	0.5515300914648982	0.5293940681275974	0.470007710237453	0.6111334592132731	0.5538030013473738	0.5187925050465545	0.5259438331484405	0.5354228212109262	0.5046080613310939	0.507636600001092	0.5125447094264642	0.5156149586503811	0.54415738003255	0.5533732787657232	0.573612445199283	0.4987583330877975	0.5413139169527195	0.4962671650728886	0.5555615286590546	0.49278622071370604	0.45629224444091754	0.5199112138076721	0.5609753119909847	0.46322702738841876	0.5371403146060489	0.5102020124015214	0.5033107998096152	0.5082262539729262	0.5002473182148831	0.504294270059222	0.518609143159668	0.5222450580833491	0.5263322553882089	0.5181169775282263	0.5167062654943793	0.459830023402301	0.44537783130831005	0.40347141657529206	0.428308087304705	0.44608990084207195	0.45659977013757774	0.43551840345652326	0.45897139108606677
35	35	0.5130273647632325	0.5060413875690559	0.5008469967872593	0.4860814078668397	0.4989739223205346	0.4414195720431914	0.5254824818050006	0.5177002506883441	0.5017843490152041	0.43258586031020163	0.5136901754239916	0.5089894824077722	0.4851441510342558	0.49084881646831224	0.49246395672965165	0.4607720600870825	0.4836714616040874	0.49358742916275034	0.48080854857748445		0.5154990418810462	0.5022880687430739	0.4715612594977497	0.4795945335265054	0.46686329361897616	0.5648377353909269	0.6067441603293671			0.49338569700222656	0.5119206240124974	0.5026709508863415	0.4908893089665517	0.4804443425707989	0.49006167977007065	0.46856990705212	0.468126536889746	0.48024340097374585	0.47216144162692075	0.42699701085643416	0.486355045840856	0.4964582143521127	0.49186251833789507	0.44471201431440993	0.5024001869588898	0.5970157453867858
36	36	0.5020389782283808	0.5053763098739388	0.4984678025249941	0.4904397516372027	0.5154147399288926	0.49785091536542925	0.4653105866119948	0.5359598050778026	0.5156286512243718	0.43233567429204384	0.511844959907457	0.5009957835556631	0.5067430793443268	0.4879474503649031	0.487864988700413	0.48192669043226727	0.49853380978452044	0.4804846276496947	0.4851686213918902	0.4329439858316026	0.5158016321678792	0.5185879797620884	0.49962987024242567	0.4952005358160768	0.4708319573054955	0.48462562784302843	0.49682538103125273	0.5013784977751049			0.5090589374374118	0.5006824389989141	0.49296912041898244	0.4925086815521449	0.4921998170963436	0.4971056686649228	0.4716162680624897	0.4809264899842242	0.4874201771252574	0.4337453136574097	0.4832420499725415	0.472203975532962	0.47665896410446046	0.4826192680033429	0.48315738878428477	0.5046253781420853	0.4923551424626941	0.461079599022726
37	37	0.49576410598469467	0.49176658203230134	0.5044800830808699	0.5167109994205893	0.5024589337434662	0.5104095051590626	0.5322397644748841	0.5149487847842903	0.433542318093075	0.48266039047867465	0.5003577309423802	0.501579484170471	0.49786413864867896	0.4989714276792747	0.49459449698057456	0.49710795578628514	0.5089309675639238	0.5021458855169872	0.5253723651834304	0.4992009221929263	0.49039923209493963	0.4841814906900194	0.4910372983944969	0.4922572047632536	0.48465328614021297	0.509152044722909	0.520384416856297	0.5383704303100988	0.5950511435573873		0.5058641499996825	0.5063402636424235	0.4865056898023229	0.49696898467771183	0.5055438395525816	0.49660802431290324	0.507410970917013	0.486932651694998	0.4898841838451915	0.5184818978246246	0.521513426336895	0.46716331477910283	0.48187322625817525	0.49937820896458635	0.47253073051630246	0.46200802310596806	0.4740491206720023	0.5141765734342238
38	38	0.4899974301185154	0.5325975980858789	0.5068085845556332	0.4817841961908888	0.4856198086517055	0.48004717746813463	0.4351522706460865	0.4359868966262592	0.48131961712531446	0.46279804246974826	0.5060939186495668	0.5061415737614118	0.5160811255325443	0.48237880075897677	0.4994653137959596	0.46357580603818105	0.5068262989337884	0.46248305474041285	0.41032515338856007	0.5012653079011736	0.5156700944285262	0.525041451550219	0.5124528711684107	0.514545056374755	0.5199180029940118	0.5031643822079683	0.4596879067909684	0.4675015062652229	0.39225515148519313	0.4398288927547049	0.5085686561870333	0.5042070888143544	0.5063659661800535	0.4952382324026631	0.49477770366365037	0.49264134111362273	0.47847761855432464	0.4677780323160521	0.46415312498121386	0.46688979950154835	0.5001986299590269	0.48093103593867575	0.48863094509388727	0.4131387553777797	0.38017385455965785	0.4658333645748759	0.4193196076685487	0.4289250502833532
39	39	0.5054527623339863	0.5020669259768109	0.5162500195505748	0.5257057397686913	0.5235821431848391	0.4468535147951572	0.4901451974993522	0.4973721062234156	0.4610449438982115	0.4895178814715718	0.5030810528991178	0.5153449072511126	0.5202634406815888	0.4958516321994373	0.4900631862021731	0.46599275159960785	0.4696423596208466	0.45692254434493684	0.4583821808764152	0.48835463767342857	0.5051275124779548	0.5323647542684605	0.5233694558846416	0.5126991466581016	0.4886616381338002	0.4649307874917665	0.4974018271569012	0.47746349021854134	0.47956887040522433	0.4756053744392065	0.5107640176580766	0.5120666957372014	0.5097651548994759	0.4961894566907407	0.5087838104454708	0.49876423416646204	0.47471314230138706	0.47178708786810075	0.4901930099543483	0.4612328144094537	0.4894995819105034	0.478304177936808	0.46424570828097256	0.4269805185516084	0.4276101493687504	0.44135762011696433	0.449652243282353	0.42822220596263527
40	40	0.49082490502673715	0.48865148855555657	0.5061582193531946	0.4982343829906327	0.49883495337883454	0.5244174437419444	0.5148832643362605	0.5305240560151315	0.4858219293341148		0.49887312491808206	0.49942222410132303	0.5021021777158634	0.5052479669324402	0.49529679319733366	0.49015275368280325	0.4845832827868396	0.507161935818411	0.47396569157810875	0.47249819841424384	0.4802925166299007	0.520992822172179	0.5055893354040608	0.5054355960354422	0.5001546558063609	0.43475952157673775	0.5206275314704876	0.43348190528871766			0.49280524239520745	0.496017109933139	0.5000061929597377	0.5087384176871609	0.5023051201948194	0.48947096995819983	0.4738669645403017	0.48950557376578746	0.49816380620041006	0.48220953399555644	0.4401334283382079	0.5020242140013921	0.4830394351657673	0.4975990083733647	0.455641541263646	0.4896774853708846	0.4661616340181608	0.4889328189512046
41	41	0.489209552879678	0.5135848005602707	0.515191369622065	0.505428128443849	0.518220829862458	0.5098033320322306	0.48875259565010704	0.4855312704327825	0.5916946140444321	0.489080005605945	0.49833572314242397	0.5139202209029655	0.5019717856023477	0.4995504371214703	0.4877630425308996	0.4964679886635114	0.48618390738115175	0.49869170858896383	0.5212833732100101	0.5272064765270118	0.4942086819241137	0.5140335788481882	0.5263897002276128	0.5093307014309632	0.4865935316032666	0.5019943344733901	0.5277940460353292	0.5254918131066982	0.5157578498903431	0.5068620557152359	0.48850727532896315	0.4989314534958254	0.507008332994397	0.5007295815290859	0.49090394726818704	0.5050531548870436	0.487537953997575	0.4985785338632362	0.4832126138869829	0.5091972509688543	0.4825112136351978	0.5047011328459635	0.517158519649257	0.4677437449246894	0.4706044001257175	0.4856626831688747	0.4874654486518499	0.44444427992954283
42	42	0.5189707058588461	0.5481767542983127	0.5177550678072378	0.4960600414071985	0.534890702850929	0.5480617122877052	0.5172153592028365		0.4829209652473211		0.5073284464400432	0.5414426747852508	0.5203243135710979	0.5407230255174722	0.5301472382814308	0.47974640494430343	0.5013002874460646	0.526871666860186		0.5785152084297006	0.5150434737418387	0.5184782969908013	0.5416664936705902	0.5164516102530345	0.42470783537906065	0.5616050372893022	0.5320393114825287				0.5006454192923917	0.5124263071785335	0.516831045492655	0.4879429785625785	0.5149831464996687	0.5105079644440444	0.5037970797884225	0.4827369392890789	0.4888138536822006	0.5320428324406798	0.4687679567274821	0.4428624592057301	0.42345793397261333	0.4080729494409902	0.4488556538698881	0.38847387603771794	0.4728744844886835	0.49991243480245257
43	43	0.5006580632534361	0.5115795313191284	0.5063951959922853	0.509053253943412	0.5189901398060467	0.48454122068457	0.4796370295471612	0.44095356401527797	0.4777876477603321		0.4948618812647725	0.507823425648181	0.5106359794512236	0.4925938739041322	0.4992460259631241	0.4866782961766766	0.5164715363704317	0.41713751268995625	0.46829766376256776		0.5034274304768913	0.5009068872164687	0.5016231199173915	0.49264155694333694	0.4895764649480875	0.46089991641154066	0.5069609471399148	0.44552309481116026			0.49884147698050924	0.5064332448406337	0.5043013952982836	0.5006345458040816	0.4939929576417058	0.4947286985398839	0.4763037140731239	0.47587771209786983	0.45767024719097726	0.4685986981660141	0.48405907367413203	0.5000971626950215	0.49092649843955155	0.4725697003469331	0.4858728601280292	0.46868051764498314	0.4746119240345877	0.46606385506932807
44	44	0.494729073489547	0.49976636660783563	0.49349567281672835	0.49691537037484396	0.5033454161212825	0.524919903463799	0.49313817236716384	0.5324224781710771	0.5653694261364394	0.5432695762011985	0.4965479276417539	0.49300317381523245	0.50770390099169	0.5097881704913829	0.512478610289439	0.519118988870166	0.5242564309446685	0.5391421448034919	0.48906033377303626	0.5457243536898466	0.49982200927677667	0.4936249987191066	0.4958716930355604	0.5006075835588568	0.51804524725853	0.49124414246272974	0.5625709996823222	0.4958357032217636	0.5839092482575209	0.5608260617820179	0.49194839818865965	0.488138344109731	0.4916975872363851	0.5043493621531686	0.5089583874704052	0.5156505846420911	0.5324923863329646	0.5485711646875886	0.5644617737521409	0.5460870933105296	0.4802851436689986	0.4605788492527239	0.4606425563288483	0.48510853141082977	0.552523089299642	0.5098940247553829	0.450524205941128	0.566031123991272
45	45	0.5140684769009202	0.49689533189924956	0.4933670748383837	0.5184209218069296	0.5026981009669943	0.4996290086438119	0.46725330418366157	0.40518020331979165	0.5385554305844936	0.5583577482047681	0.5189878481315076	0.5110284392506601	0.5085091499347699	0.506775824017177	0.5124857177030153	0.5114685214868985	0.5010287933722055	0.48744737546750905	0.5301747412186503	0.4774046656966681	0.5040667220330204	0.49958052832899125	0.5191026692656545	0.527197558648985	0.4920091180458261	0.5001516813355681	0.48689940232791534	0.5081342517137574		0.6359796638897744	0.5005263362658753	0.5032771030190246	0.49834129076763906	0.49575778315182395	0.4910104871885623	0.4955738644702888	0.4984075995986603	0.48436995913738884	0.48183198165887237	0.48960559222605476	0.4886614459087998	0.4740437061130825	0.47291245099347623	0.4985012723052333	0.47181211612110374	0.4650620980131063	0.47776863668199343	0.4706120372702281
46	46	0.5012219771273925	0.5008858383132528	0.5306209987912707	0.5160881679126683	0.5329499795483087	0.5058522015384807	0.5483762038392545	0.6043784176991793	0.6361814956166095	0.5086602952173745	0.4947351890570146	0.5095564029838061	0.5119765744592907	0.5060658587783494	0.5025007199559024	0.5159771513951603	0.5338548457872965	0.5076830695859044	0.5172355748973232	0.49934056084321093	0.4831891670792454	0.5238831003769331	0.48035532707935547	0.49024792520475274	0.48939672369035014	0.5128027761063672	0.4802306183044931	0.5703507968401318	0.4994270272458031		0.49507871330100894	0.4960386000752835	0.5016034684225043	0.5082782318419897	0.49327049708851467	0.5026610102609629	0.5027749692047787	0.5109589628646019	0.513087238199692	0.4813437321373879	0.5234007680255198	0.5017538862597251	0.5145839276244782	0.47050563985010163	0.47871291117394854	0.46325042357457696	0.47167269688280655	0.48199406570097336
47	47	0.4841693299893356	0.5019711146931015	0.5105798486400102	0.530236082496162	0.48096702924002	0.5756035836533563	0.5044975004862775	0.547644824709063	0.54209571099142		0.4779694420410885	0.5174861582910396	0.5458100014749449	0.5694022580739247	0.5581458593946724	0.5145676392878004	0.553058759791934	0.5395037857608448			0.46471236778695896	0.5226060144875218	0.5461981956170682	0.5414858881831561	0.6038303654468145	0.5426255066893013	0.5763339685540705		0.6164167041265174		0.4789557404202692	0.5006588522271325	0.5118829095616637	0.521894604721281	0.5277731634016262	0.5442847217101169	0.5388859985447324	0.5417500131386604	0.5283889362945431	0.5371764580578139	0.4590810483151279	0.4836889134794415	0.4907276789328118	0.5008168725100752	0.5145298684548865	0.4781520019121682	0.44005001026304075	0.49327269971138793
[truncated: 12 more columns]
