# Supplementary material for: EEG decoders track memory dynamics
Source: Nat Commun. 2024 Apr 6;15:2981. doi: 10.1038/s41467-024-46926-0 (PMC10998865; doi:10.1038/s41467-024-46926-0)
Supplement: Supplementary file 3 — Source Data [file 41467_2024_46926_MOESM3_ESM.zip › fig6f.csv]

	subject	BC_retrievalbin_0	BC_retrievalbin_1	BC_retrievalbin_2	BC_retrievalbin_3	BC_retrievalbin_4	BC_retrievalbin_5	BC_retrievalbin_6	BC_retrievalbin_7	BC_retrievalbin_8	BC_retrievalbin_9	TC_retrievalbin_0	TC_retrievalbin_1	TC_retrievalbin_2	TC_retrievalbin_3	TC_retrievalbin_4	TC_retrievalbin_5	TC_retrievalbin_6	TC_retrievalbin_7	TC_retrievalbin_8	TC_retrievalbin_9	SC_retrievalbin_0	SC_retrievalbin_1	SC_retrievalbin_2	SC_retrievalbin_3	SC_retrievalbin_4	SC_retrievalbin_5	SC_retrievalbin_6	SC_retrievalbin_7	SC_retrievalbin_8	SC_retrievalbin_9	NC_retrievalbin_0	NC_retrievalbin_1	NC_retrievalbin_2	NC_retrievalbin_3	NC_retrievalbin_4	NC_retrievalbin_5	NC_retrievalbin_6	NC_retrievalbin_7	NC_retrievalbin_8	NC_retrievalbin_9	PLI_retrievalbin_0	PLI_retrievalbin_1	PLI_retrievalbin_2	PLI_retrievalbin_3	PLI_retrievalbin_4	PLI_retrievalbin_5	PLI_retrievalbin_6	PLI_retrievalbin_7
0	0	0.5395937755690614	0.5054749965230758	0.5242554825091702	0.496309771842945	0.4624777270453746	0.5194514109474156	0.46945855973619555	0.4846260105631895	0.5154524853448699	0.41624884206064566	0.53247265598	0.5182585688557146	0.5046449205529145	0.478980061896196	0.4989552722871837	0.46690901928859463	0.5003515471131607	0.5109215166551825	0.521473450395872	0.5245536031295212	0.5247446413737291	0.5248293972416144	0.4936086819749343	0.4586087467647637	0.5236958509152624	0.4989683689536388	0.3929071731340832	0.3372201837246517	0.5481888388467582	0.44907335111337776	0.5232585931153626	0.5061190052478131	0.49447940376775923	0.48979772354942	0.47866235216526626	0.4620867939019952	0.4528763183992431	0.4772630690451506	0.4387139448083805	0.4635369065683189	0.49448112120504717	0.4419376264832924	0.47488340539563	0.410724201656932	0.47225804527385035	0.4639488357584538	0.41429808875616586	0.473999760621269
1	1	0.5135646031688338	0.5247732782505493	0.5073302914912448	0.47919628587258317	0.4656767912237121	0.5731461490604499	0.4247565985127391	0.4893981566553826	0.469952243059576	0.444020951943506	0.5173594858398597	0.5085925219601239	0.5153543196989506	0.5152243725494562	0.49176530117434264	0.47517869624620224	0.46607513868755607	0.5036768946509029	0.4468018333107076	0.4772191963879037	0.5081596380797211	0.5125624526320984	0.49903867308946176	0.47935367495062986	0.4629223283860921	0.5001969877520046	0.4951997057636085	0.47249742955551766	0.4436241272136944	0.47055210659798585	0.5113053470856258	0.5116063950835023	0.5028813398138271	0.49871983107816314	0.4883513157581623	0.48154878344193364	0.48175264269810864	0.49196333275514315	0.4581801585517172	0.47137710885261264	0.49840128217503216	0.48506498400519504	0.47912888836434714	0.44247251002264065	0.4783994049265672	0.40038854554613695	0.4296427117650305	0.4359207559404139
2	2	0.5006467644992949	0.5184127624309824	0.5191894972357144	0.5265269391990499	0.5070652771583755	0.5486386836520829	0.5168429383600275	0.49890196004296505	0.5565133236797318	0.5522484452096825	0.5023151470896039	0.4965050294392226	0.505683959193311	0.5017310201869347	0.4956735336065507	0.5029714530087003	0.540959899664337	0.5372948002550565	0.537621357822271	0.5081235316377285	0.510427806109465	0.4912827875452235	0.4866896433175584	0.4930447654280422	0.4718422485878453	0.5067455707202653	0.5069423849587473	0.5511861197007245	0.5096366197076327	0.6179345418506904	0.5000147240626966	0.49819599805055303	0.49893561865099073	0.4944318405900191	0.5054524430474493	0.5191037391124175	0.5155105235521054	0.5038699385089552	0.5282477177135495	0.5295218514206649	0.47635277579901586	0.46633550279060004	0.4687695703405585	0.4521436261567438	0.4933650974942796	0.5048302634360983	0.4803227123660838	0.4920556475766366
3	3	0.5299293030764514	0.5326691765889565	0.5323839535904122	0.49930870068745214	0.4898078653114593	0.5148970617751955	0.5131038688070796	0.4691816962167839	0.5081230550772927	0.4380209195537218	0.558418902603574	0.5147804697480712	0.5163972733968998	0.49604604584059714	0.45690705147470784	0.49308743861603427	0.4897521776382793	0.46207918580108404	0.44670104580522285	0.4647116876437506	0.5542726618373497	0.525226637780247	0.49909681917751725	0.5071006128168424	0.48531834481858366	0.47083327538686864	0.49410378851030146	0.45339806875185373	0.5138106320236129	0.41109590599864193	0.5340321147880636	0.5131264521524102	0.49794477991534297	0.48601343539168973	0.4873683149152924	0.483422136082771	0.4668148682282905	0.4678138013319366	0.4624929738615834	0.4688028235560156	0.512285135516057	0.46659756254523155	0.45654704743617375	0.4466880039777152	0.4837611870028528	0.44920833113592423	0.42226509160646136	0.45541553054495737
4	4	0.5323005266564275	0.5206668845983499	0.5236839442684886	0.5139369198241294	0.4943798887107496	0.4588017364677213	0.494487304670967	0.49334324117723144	0.4599011778574847	0.4979011962585774	0.5248248555129236	0.48945527499479685	0.5061911676819727	0.5052901049820837	0.5067950964054144	0.48988443425195294	0.49486409659203573	0.4983653275875392	0.5036349363822541	0.4930984217926969	0.5183739839211545	0.49512715541681257	0.49751121316727137	0.4976750904415983	0.5416995976678594	0.4998910361849376	0.5210647040360574	0.4466834379407903	0.6779887705572276		0.5071111672764698	0.4891593544067757	0.4928335206962028	0.5054795651591819	0.4943090531000299	0.48435349090434826	0.48045551645341517	0.48594432294444834	0.4788790832952568	0.4927863999909489	0.46860956575427154	0.46169268835873767	0.4904239509683957	0.4309579111381538	0.45845973010884294	0.4182173721661817	0.3868762367099472	0.4426567408290235
5	5	0.5457154049398498	0.5205593901673926	0.49305111050671874	0.45998987282674214	0.503053574944171	0.4866108323564605	0.49523922774805856	0.39579529805768265	0.5964394430847259	0.5142273724123309	0.5306372664616592	0.5252464601482373	0.4980402166594077	0.4715693825653602	0.4771935393201745	0.49094226242597944	0.5119632078439235	0.45398612790814846	0.43908618273502303	0.4601997917315057	0.5343353674940254	0.5160162473623581	0.5009554120408735	0.46032524991278007	0.5128512597629687	0.48387617812239136	0.4659295539059572	0.4629797407697092	0.5302416656069266		0.5377781145572456	0.5237681020717672	0.4975691611408706	0.47735418857671186	0.4618992837037034	0.4525723669120341	0.46720164774520395	0.4472489139675122	0.42258690356819095	0.4469659919753844	0.5085870121844637	0.45939004836854247	0.4548622856091126	0.4433630277693111	0.3588804909011907	0.3886371124515807	0.3884287719024061	0.3508285048157684
6	6	0.49824036238961344	0.5066344488111498	0.5073854732531409	0.5012066404438025	0.501554362697903	0.4585310810115376	0.5006065628578633	0.5259009369775481	0.4537302684655421	0.5148870099103695	0.49748411601363307	0.504626485676177	0.5057309296305499	0.5060233291068045	0.5176975943845977	0.5166049846662254	0.5308425227008317	0.5253163697231737	0.472173975148739		0.5021011166829737	0.4952216028275566	0.5153698357415546	0.4863591986478992	0.5039199589751309	0.5446666736396111	0.43496652749489684	0.5249591481759616	0.394845202904349		0.4946395587587984	0.5044884063375698	0.49884897417369073	0.498503068266815	0.5017316533040586	0.5046002452080695	0.4947370967842294	0.4901978822962604	0.514004970741868	0.48522122922672034	0.47722024053718703	0.506543862882829	0.5205484579537583	0.47233797674910455	0.44393174895196036	0.4625684360371928	0.45385614404436553	0.4279737974518466
7	7	0.5152303998498508	0.49799221774189845	0.48355988631354224	0.4752647045488842	0.5054289561342933	0.47402431598015654	0.5705927619481721	0.38002692548285594	0.4649464546107135		0.5080159784478453	0.5039151238784486	0.4941377398309068	0.4919628977678198	0.495392319810263	0.478003971698807	0.49200406009442493	0.48076829401881105	0.48159928280006553	0.5402987625237502	0.5231427784028796	0.4848985620560774	0.5058881125724856	0.49248672813265204	0.5075062621074791	0.5003718177824771	0.4605484861016541	0.5489183352536594	0.48870603338600127		0.5063355354138775	0.5004274616581457	0.48868483455433337	0.4860149113586779	0.49527616724809814	0.47380719428396023	0.47540514219026386	0.4826217588838166	0.47788666364047516	0.48862324127787127	0.493506355546644	0.48823328061623134	0.4767088726642923	0.5060123356714018	0.46244595722187437	0.47376362154117635	0.4933945758712819	0.49174249442528656
8	8	0.5046080705640973	0.5001332152318786	0.48922382669882963	0.49062695819850966	0.4842076610907517	0.5054405925878452	0.48102369866282435	0.4989178815203789	0.4634914304800253	0.43211813736125004	0.506223098304207	0.5047488953389249	0.50294465756304	0.5126634742682763	0.497571188001474	0.49861081950629604	0.4968639149843876	0.48407778390906137	0.5049769845617258	0.5232435758353775	0.5088464427374203	0.4973100372667487	0.4978337176102176	0.49698647470305185	0.4917156360451216	0.4958362412080634	0.4957180495695981	0.48583047102965304	0.4854509253560763	0.4987061290465992	0.502909641851272	0.501036070724578	0.5004951597418517	0.4992237563190349	0.5025263689723408	0.49156835463577236	0.5012378726226887	0.4944923265488905	0.4964091504750652	0.49414183050416227	0.5058692950027899	0.49075780836025573	0.4918941192002168	0.4894977642310222	0.49500376078124636	0.4879133673733642	0.48210984985906996	0.494118318457005
9	9	0.5190931105732188	0.5229503802164943	0.506412947980701	0.49134769572559295	0.4773550030052565	0.46466695590904	0.40898094570313875	0.46908035600512266	0.3896961543882802	0.3393519650487657	0.5388041015182902	0.5081878135104311	0.49535671343621496	0.483920880120292	0.46732145693956895	0.5066098838990818	0.5558040902991703	0.502634441765693	0.5529213253137428	0.6124489032943263	0.5230263351038806	0.506134802944488	0.4976021208318233	0.46096201197491926	0.4753759628286161	0.5325007359046743	0.4961297827484518	0.6100069863694753	0.6931995510058581		0.5216688598618223	0.4993458405164737	0.4874731398359529	0.4798674011745	0.4670972590472442	0.48117507666426546	0.5138034729690084	0.5178318832694705	0.5196109552713672	0.4959126251584203	0.5025679436113702	0.43296277784355924	0.44899657264861786	0.4424888665802914	0.3943685643799665	0.35703032227403214	0.48787306964637	0.510230988954005
10	10	0.5033181124480057	0.5155896149177648	0.49773136397992024	0.5064773813721274	0.4991631513806902	0.4746709548205654	0.45942998714024413	0.5009462219335749	0.4472048246861844	0.38053966958156704	0.5009258310332478	0.5017710023521352	0.5082512056509415	0.4895951464379613	0.5094026661539311	0.4956658362518848	0.5096176981823048	0.509702783552373	0.5006776314791493	0.48086526448540434	0.4980604993523935	0.5008175765848513	0.51187804478491	0.4973700514737506	0.4862214895614243	0.48980603055636734	0.5276376690730098	0.3725874796891979	0.4956279718543885		0.49869652704518846	0.49727362330453795	0.4960343420816894	0.5037505660148693	0.4863946232898605	0.5124137124317829	0.5024186089452386	0.49589526265273476	0.502370524901456	0.4889574587960238	0.5965114206982595	0.4789924105629888	0.5128002747160114	0.457771366453264	0.5004604039070794	0.5489745542656128	0.5517869918694592	0.43322629003163077
11	11	0.5188228522876732	0.5275205481412417	0.5299231611736711	0.5155981416784796	0.520055466668497	0.5279060047693628	0.5357805986294703	0.5292474318524927	0.552458242609904	0.5500416187961564	0.5259428545987744	0.5235810943132667	0.4922164666428137	0.5109736232326066	0.4839281725348723	0.5122446456563172	0.4891291588403274	0.5088212236212948	0.46267367916748314	0.47244372551152714	0.4866327138651788	0.5045316202347887	0.5001977061554502	0.5228503780948155	0.48013876414918405	0.4894872133540488	0.48537213716294136	0.5183681534750038	0.5112563824490106	0.40944434807511765	0.5256297340814247	0.5047660668421698	0.4921061130623516	0.48775711964982005	0.4973444662044377	0.47116098442995463	0.4793237739482406	0.48620506123869384	0.4832288531993568	0.4702406958249944	0.4974115476129022	0.45032440084699166	0.45575377610093115	0.4709153006725432	0.44318040934694203	0.45894484488347914	0.44699602996161947	0.4758308130734098
12	12	0.48864991275403286	0.5128937053751643	0.5008599648519296	0.5098341724429387	0.5176975058157683	0.5514828641147291	0.4691414418138393			0.511528193193779	0.5092487544362387	0.5133896712897817	0.5100314493439797	0.5173281377630433	0.4966135883248278	0.5306442868205717	0.500702322876529	0.5005618632706502		0.3001556850322325	0.46890705600567817	0.5235427462221228	0.5278692250498924	0.5446081843874641	0.5289138734517378	0.4840670976677673					0.4933175378616764	0.5050669482821518	0.5094620207161331	0.5058248636758751	0.4938960765745169	0.48379996097809086	0.5030173974262875	0.5312670038565653	0.4893440095581428	0.45489720636531894	0.47698546163614514	0.47249796466860533	0.493345731589696	0.47709467919061105	0.4916321341753438	0.4540623655016403	0.4103055820694458	0.48202014121959325
13	13	0.5336846353693192	0.5217212402956549	0.5242828200188386	0.48678094966709917	0.5904480561788027	0.431327175669893			0.47320631323090073		0.5250637162972446	0.5140230817482836	0.4990485748916356	0.4769164787469489	0.4961921106204469	0.4992068536372158	0.45206489234547453	0.4997686372050773	0.4885844313484642	0.4763733787931412	0.529973218115626	0.5197401417167347	0.4937258914409554	0.474645869547605	0.4724893842224014	0.5779150782410291	0.5910124984447594				0.5136023154674282	0.49466740053413105	0.4828077578712655	0.4736689342901487	0.48992108101821885	0.4639620228259578	0.46461316914851714	0.47180039396244006	0.43882557030662067	0.47171118540828577	0.4972908901011974	0.4901732115261718	0.4708358685682351	0.4756225877254157	0.4524369479171277	0.4907219958163857	0.4376835516763329	0.5437101046236804
14	14	0.4863168920407546	0.510562320288631	0.5063110607993856	0.5120443150800421	0.5107242049560643	0.5083039654585335	0.5119974654852867	0.4755455275650742	0.5000977946510173	0.5017761697397111	0.5014724751191849	0.504546734979283	0.5118328942676639	0.5232598926914985	0.5178132481729659	0.5120386099673618	0.49347574092538954	0.4991158007942574	0.4654268499510187	0.49084918414502904	0.51809005645598	0.46392097033890184	0.5028553331146458	0.4919660301779582	0.4749427040076195	0.5280457007672891	0.49020583307126164	0.5520329324466556			0.4917344563232685	0.493513415393066	0.5033619236886137	0.501786704022187	0.5058873509447452	0.4974954774949581	0.4996117375630576	0.49108275508021054	0.46742337755226626	0.4722619202863753	0.4506840593309238	0.4906058444978387	0.5054039686554981	0.46551481998573147	0.5146430936266475	0.5344891778249554	0.5181769131028383	0.48227184229103254
15	15	0.5037265430313045	0.5094547782831803	0.5046994685686715	0.512347529974261	0.4999998761182318	0.47377274169828154	0.39163552542272145	0.49774054042801946	0.48086953820967765	0.5264376296547741	0.5151800270469302	0.512748245393085	0.5034986098024669	0.4734299102435331	0.5365438836901962	0.5232975112718481	0.5201492731632772	0.4623021684686147	0.4986699916565268	0.5393074351486844	0.5257549024193533	0.5122015834781152	0.4997706984192453	0.5037862193642048	0.5361962127895223	0.49442547837585904	0.49695413313258074	0.5508828570743369			0.506515190881795	0.5007974403876934	0.48712528401285027	0.4819682711002208	0.49330488701571645	0.5046999688430586	0.5037357792267202	0.4754444821497851	0.5141857633080668	0.4679087870177865	0.4815791912131215	0.45199779812550445	0.4229168676728589	0.4862296830641758	0.48399461469364885	0.4139818471832745	0.4696876266627749	0.4973456415288255
16	16	0.5389539300596697	0.5389113489543756	0.4973332271987257	0.4674551840215658	0.4769715779375516	0.4446345382990644	0.485507890986428	0.47838027553324397	0.45001794221351005	0.5363103515346195	0.5478817264186541	0.5195631917391265	0.49684973707129887	0.47725995329027143	0.5012000752020918	0.45022505291509324	0.45647819200596584	0.4572052462316535	0.4340318217453811	0.5011272917834472	0.5579296478648693	0.5361638683001203	0.5132676193894683	0.49212972778741165	0.49985453755620746	0.44598094043823294	0.4692089299672086	0.49004265472707875	0.4854919586696346	0.4213621770042227	0.5408640019523784	0.5152717161929631	0.4957547905456114	0.48338511216455493	0.4648460026749492	0.4607730200299544	0.4457896430924221	0.45377149836241676	0.43716571330121196	0.4370861142793458	0.5333162551309033	0.4735682972419361	0.49291663737642305	0.4351016891684492	0.4767852979828727	0.4055066546599185	0.39293500451672947	0.42002917577643906
17	17	0.4951588234611392	0.5335857844337144	0.5440344619274994	0.45339916620873905	0.4806681618496532	0.5272948101211826	0.5652988333770471	0.30768316994133627	0.49181247202187306	0.4935119862926378	0.5077759121367932	0.5074753331349628	0.4639623606630398	0.48438860256988836	0.45525288751341314	0.4562036076294683	0.48050941720701995	0.4794817931093191	0.48599906278511257	0.36628130049786445	0.5134049640400208	0.5235562865713065	0.4761279734519187	0.44117174615190397	0.46239833450075946		0.4972281548623622	0.5204275536816503	0.45100801642750776		0.5108156561949487	0.5088533056062642	0.49356936331125806	0.4878188234373598	0.48345219007118556	0.4842127508475308	0.5093793962367722	0.4801118186622367	0.41874434499714647	0.47031186997811386	0.4906342322869232	0.41853059362982886	0.5368132923092171	0.5105289135674385	0.49600523817456205	0.4521941928015047	0.4408826392732129	0.5392660051764191
18	18	0.50557145502033	0.5071043746241534	0.48719889217095713	0.5171058033033548	0.5011033061730094	0.46049565604217635	0.5140078834740692	0.4384701312800308	0.38233553462760267	0.5058743757057974	0.5091967727012779	0.5076525792006784	0.5131959921733061	0.5150012326592011	0.4865673593831322	0.4671522675994269	0.5143768555801242	0.40712224450814066	0.5065717764967596		0.5082621770484991	0.5040954741634621	0.4921589164989495	0.48385484489252145	0.5186235142746118	0.5210667443532759	0.3683095094919838	0.5408328359902314	0.4503489164134752		0.5088932638924866	0.5046070817729412	0.4984198042882196	0.48878977009979335	0.4818291081638012	0.4883706717686845	0.4681100760219957	0.4854711508652271	0.48085832286411656	0.49071858990798045	0.5118593730701875	0.5148505828316481	0.4640991259291227	0.48914346140505877	0.455418333140627	0.44717205010880134	0.4675727107900331	0.45041011326052843
19	19	0.4862076768760276	0.5187324796806354	0.533355915864774	0.5279037961977304	0.5535464454931165	0.5357511050053629	0.524217027777155	0.5266835552290833	0.5393953864237502	0.5405747919608002	0.49381561068993024	0.5140577469146214	0.5314851904040533	0.5208841170408562	0.5097475971466815	0.5184997300162661	0.5015803512876411	0.4965087090363271	0.45114225206683045	0.5573859820696198	0.4787756352985072	0.518975716709219	0.5308073517472839	0.5272469584035661	0.5227167501585863	0.4922178380027932	0.5078461094838727	0.5220118609500133	0.5348480073215245	0.4685178315619563	0.4830002489226693	0.5043683114986566	0.5051256726732999	0.5067890025251512	0.5158626722475959	0.49085232955753	0.5000236335942043	0.4929524870369871	0.5069678575418691	0.5128234238265225	0.41125963585655023	0.4765959961227577	0.44728348918864685	0.42865030824207667	0.4469684838777491	0.48817539961657763	0.4620157847014892	0.48860701430753317
20	20	0.515595176714518	0.5058076510766624	0.5266354102672488	0.5415190076491919	0.5461504939713385	0.48303894230452976	0.4920446887261509	0.5164551414449	0.43363915344594123	0.45932617910537465	0.515900445849803	0.5110561836022883	0.5321509378523148	0.5023919799295048	0.5063781599064023	0.536460674575779	0.5716074878603727	0.508777932337992	0.5182397323488236		0.5244249163959792	0.4908201789443917	0.4949818621372819	0.48412089350505677	0.5334763751522803	0.47986697254486205	0.5122400825340307	0.4506893197694735	0.5319507792398226		0.507377600839793	0.5014998098945825	0.4982227639486278	0.4951399721485894	0.5038185201916435	0.5001452269694008	0.5073269796585194	0.506850015218421	0.4886546241644227	0.5012985242643103	0.4716936184573113	0.4722875742016242	0.4789922098254076	0.45631402978794816	0.47712745562923276	0.45005173516761415	0.4669324291043508	0.48436763164497926
21	21	0.5002240157183343	0.5245957523187275	0.5155593469802658	0.4981157682978228	0.49543338381478264	0.48455547555840617	0.46667678153815706	0.4956307655874623	0.4873596173145766	0.44264180823988636	0.5053241739457888	0.521024416009359	0.5088306498016331	0.5093511057880866	0.5095279118179096	0.48647505946679936	0.4938482260994622	0.49512850330160263	0.49459981219921934	0.47160314991007857	0.5126931785228939	0.5231746451754393	0.5113172891566842	0.5383281496483154	0.5110115913236806	0.45040783454379413	0.5243116995241329	0.43874173080223766	0.44923546155411814	0.48781168592754504	0.5020301880605822	0.5084665314476094	0.502646427128115	0.5001138971660853	0.48631422749625836	0.472966980536327	0.475576305497194	0.47692025917052444	0.4860434564254338	0.446992585758762	0.4884242313163135	0.4935887285557347	0.5019165567691612	0.4888824254949008	0.46745484508569574	0.4476157939925286	0.4719334373334768	0.4521576886901768
22	22	0.5232700911525144	0.4901950890095096	0.5072647504540203	0.4929374465863372	0.4401724510136815	0.5394792194521808	0.5311104546804885	0.4450141149294242	0.45009834642397245	0.5504679223827709	0.49954404240349115	0.5126083861703417	0.49535035644981606	0.4903959931794706	0.48168077906682927	0.4941493610650717	0.48415439578405256	0.48948259312890996	0.4780454218300659	0.42665975142936097	0.5069443220523124	0.510278165007707	0.49064993945753926	0.495725914026986	0.45314289457094525	0.4409493723127531	0.4118756127970109	0.48545340067967285			0.5060800988983594	0.5161981809929822	0.4966223164519589	0.4915602360557273	0.47488232200745867	0.4759810156238623	0.47132231886545417	0.483926833342753	0.4480183294144647	0.4706354895689451	0.48631287060927203	0.43170452566655576	0.496935597702412	0.461462508477422	0.47516668867723477	0.4134055708690547	0.4183077016464865	0.5373026440026191
23	23	0.5373126612401234	0.5144858903320852	0.482337894738787	0.46650422911772643	0.4806043976470849	0.45143123099106486	0.4941002042913662	0.45733397792722436	0.5176942437684148	0.6214847403878312	0.5309117898226237	0.50369459405538	0.49707773020625906	0.48233279409962326	0.4786903330345351	0.4727189857698401	0.46031239944241986	0.4980463961221572	0.5124725080399745	0.5763805120906511	0.5429195224067684	0.49708397127005977	0.4788831858198929	0.5203682515970899	0.5285251087176834	0.47763713015816445		0.4123076052025863	0.5090558476350249	0.36643184132982853	0.5169204215432702	0.49300645925156095	0.47607720882917043	0.4875344602982462	0.49907200776896515	0.49951703111385815	0.49462317918857635	0.4980630943377086	0.4786336636360202	0.4806696330017362	0.5305588469926151	0.4432896513922968	0.47333067535850776	0.41624351831227463	0.39887130940947785	0.4245287170572341	0.474324090106445	0.2688039148563143
24	24	0.5195727335445416	0.5128537443683789	0.4963888197131178	0.5042696404034622	0.49956597261601254	0.496369742344056	0.49912921771325724	0.5028905849728684	0.45105393844933356		0.5194306233232444	0.500420121543349	0.5030142657095649	0.5027211015039185	0.49550691428806026	0.5013119893221714	0.498760607294315	0.4710561051337819	0.49284307791054177	0.4929691883236228	0.49938819821001146	0.47614563294611184	0.48767185084052167	0.5036955928368365	0.49030064090294845	0.47214237729916086	0.509143665752963			0.4388269538707454	0.5046612246434269	0.502356906076943	0.49993108436459954	0.499532499270266	0.49210342925654355	0.48851147472941975	0.49831790497514383	0.5072972444569277	0.47519078305957385	0.47962199814662637	0.4260867385372346	0.45458483290397733	0.4837932714186721	0.4737610056926637	0.42642161895200814	0.5074047828843966	0.3998944651399756	0.465185825304717
25	25	0.5131786323608613	0.5129954892720539	0.49951066200840344	0.5128607012288124	0.47862032391152465	0.4743930287010513	0.4803322367430238	0.4829948590087654		0.49225737546950443	0.505931151303075	0.5090750861721154	0.4987272530989747	0.4934598256551733	0.494139669085571	0.4942565547181238	0.4407506049194773	0.4725948089748303	0.4787295503168972	0.49591268245056447	0.5132294241836657	0.4973849337010427	0.4685046885018332	0.4189599664053658	0.4272171310984424	0.6044847933844179	0.4396454324103453		0.46099956626811733		0.5063598306660849	0.5003747042490356	0.481840939986272	0.485039533082751	0.4935174644274131	0.4932689270748003	0.4803690944319891	0.4916456340315924	0.4666698511664481	0.47317266460444185	0.47318123865367645	0.45494309176827813	0.45287368136158235	0.4367468966130106	0.4832780901850137	0.37033406822298215	0.5142252510133707	0.3773747070022395
26	26	0.5081269571996513	0.5010558698494473	0.515227654457837	0.48441284208924285	0.49605201009917627	0.4657695999316142	0.47989605880286834	0.5165456903173891	0.4664889094957921	0.5764687075177332	0.5074402687671768	0.5113087328290846	0.4998966259382369	0.4926438535380912	0.48666199579055663	0.4997253116293339	0.49667768547737823	0.5063215141676201	0.48492390135231805	0.5169745606986413	0.5096755736198535	0.5195756520695115	0.5083467347949625	0.4826832732886211	0.45429025784564436	0.4984712813204167	0.4624238684271174	0.49265088076725744	0.4753220957604236		0.5073287396336432	0.5068844524692623	0.5051681346530317	0.5020320684384887	0.4993711822025878	0.47967559159615175	0.4741334636596461	0.4719358492562056	0.4819242745801541	0.43514804949806646	0.5392798242808231	0.48415385090650714	0.4925329103311923	0.42165263482325677	0.3335775473307017	0.45033223664269595	0.5019178086518271	0.3957588964874923
27	27	0.5023491080823181	0.4977571027957041	0.5066986337020029	0.484877587780279	0.48440914375932187	0.46772729604053453	0.48125021400158063	0.48419508314644905	0.48701588697313825	0.6790235440608356	0.5042325655677867	0.5036305324376483	0.5000948288835615	0.4825756932709916	0.5274176678274501	0.5144122507273141	0.5040673933926431	0.510574639505583	0.5366193081097542	0.5160412690472	0.5013053086939625	0.47594421162676176	0.48341821984801603	0.48375479692986567	0.5082878699008861	0.495795235854818	0.4658377048514743	0.5060582828326681	0.48860445570956684		0.49245570369311314	0.5002917084083118	0.4981881490944228	0.5062963491560635	0.5082073694495632	0.5139777592599251	0.5256889084770282	0.5154063293017008	0.5305965834285501	0.5142745816010564	0.4910404991098886	0.4681515614566497	0.4634376071676708	0.5064227870332322	0.4613032780838416	0.4468982902954434	0.47356353567463955	0.47783967172555686
28	28	0.49494216673132224	0.47614028377058365	0.5086135033626336	0.5149293980331793	0.5248030787390886	0.5073515132402517	0.4750128118765461	0.5012628140690538	0.5430465639685109	0.5260824075544632	0.49600533315670625	0.4981923554399134	0.5112171359218705	0.5104034037927648	0.5014238798050173	0.5041440078027127	0.5035715668226326	0.5030789427076162	0.5002435278137998	0.5463508146085935	0.5033279698786886	0.52201806988283	0.49696808085807004	0.4949036881550165	0.5256075276115852	0.5114639544473061	0.5226677540105052	0.5888581416986352	0.48393827961507246	0.5508277445996339	0.4900908172583287	0.4905896089687048	0.5012399542116178	0.5112230937863405	0.5014746710594252	0.5085885675889321	0.500675202542203	0.502070197421727	0.5055063892338809	0.5001331685191068	0.4908002400493324	0.4760017881343958	0.4916918111650485	0.4761004268348519	0.4645270244763801	0.491888577572158	0.44152890706192044	0.4766911645779655
29	29	0.5126793505231758	0.5167495031478181	0.48663448691856	0.4805017093852884	0.46113123237516074	0.5216433215042144	0.48258386120525054	0.5464474344861402	0.563008258924895		0.5004927335426436	0.5090890213169204	0.5062156550503927	0.50585743630922	0.5240863299482368	0.5051211059414797	0.5276745051134364	0.49308984729963307	0.5879444910166779		0.5012831592871261	0.49300046407121345	0.4826057061173661	0.4781147169337998	0.5207408838107632	0.5065081883597878	0.5091555706765084		0.472663993860291		0.5025715768188858	0.5010687982448929	0.48737447820502405	0.4973131502768357	0.49115774119393196	0.47792216936530957	0.5024360300150976	0.5109529715054743	0.4714729963740406	0.47009102363931426	0.4846949355967497	0.4888444419131572	0.464552919824316	0.4686990402001115	0.47380182709550367	0.49885096390834693	0.4977312647188598
30	30	0.5243156050526468	0.5014867902501299	0.4942650074716308	0.5057113008643654	0.5248186081397487	0.48969261379656814	0.41742922680585737	0.44041794427601205	0.4379849411746278	0.6252286946255425	0.5117617557250004	0.5032179961911478	0.49762754183560565	0.4900847140936295	0.47177410702118017	0.4854948224601535	0.5075100796524487	0.5171006106599627	0.5351007953198049	0.5208971630246346	0.5112536570294602	0.49655965221373527	0.4862949714023002	0.477314447214424	0.4741333042619936	0.4668411339242458	0.5060776078520786	0.5143078410668371	0.5341785675175952		0.5108117164644596	0.502613704159432	0.4941477675710814	0.48990692195911817	0.49054224785405115	0.4796103902102291	0.4918654747495877	0.49708499026257574	0.4925253574391917	0.5035579046209913	0.5374538485084815	0.4609125907988072	0.5033034486919162	0.5154941050835866	0.4472410184456999	0.414670846005546	0.5038490835955038	0.47440408509598775
31	31	0.5042731961046084	0.5053843878507022	0.5270036132337094	0.49015993056648877	0.5123462900155524	0.5255457940129923	0.5210423180924904	0.5247624820256238	0.5304481127822492	0.45298704997029315	0.49780984330311995	0.5131730577679011	0.511450662251827	0.5121170895306304	0.522843481995193	0.5019627690257203	0.5631999032209779	0.5486552424323927	0.6047700133353179	0.546618548720344	0.5011889372827498	0.4806575692557262	0.5033171862947557	0.47857483405530793	0.4888093871381258	0.485127964316232	0.5032047003468542	0.4487203728223152	0.5451972552357358	0.47760156507055035	0.4987099359568185	0.4929586971586514	0.5085697400729701	0.5087356658443881	0.5125277921774607	0.525670720290315	0.5236462789686182	0.5124487478164812	0.5544003655840105	0.5432623288932016	0.4058077181895898	0.4399526904611262	0.4422355476927321	0.41902915048387734	0.4370181858610625	0.41991560866209227	0.41300825434888483	0.36958694131567843
32	32	0.542254818052458	0.5126383376878091	0.5100596431509908	0.49838659361416315	0.47955059462254374	0.4861740954267013	0.5212321833865126	0.4735525703409514	0.5106029170853843	0.5909251957216869	0.5381676670693193	0.5100386063138882	0.5013369542764518	0.48298869412547757	0.47243974044888526	0.4653559299837796	0.467977538439682	0.49122546876015033	0.48002249334110625	0.45394647632494983	0.5366847675578336	0.521622587233279	0.4930641491214729	0.5002933067922911	0.48717660479359554	0.47318793722203034	0.4938263230182447	0.5138220584925273	0.4574595929553642	0.5008272745140984	0.5245417150026578	0.5037743989922584	0.49052120196271654	0.48558225956991097	0.473557530581253	0.4688753056376257	0.47476995550045087	0.4721982658878369	0.4699038055989317	0.47018216480061864	0.5242489043149843	0.5213322673374472	0.4743799498487345	0.4622798611835554	0.4599867337907184	0.48609717289542703	0.3991098740953028	0.3765237528283403
33	33	0.5070593723754802	0.49383709114638275	0.49275754782589715	0.49371232556561656	0.49145391555467627	0.5185869661425969	0.5036038081265182	0.4721641928957694	0.569275751421803	0.4968221060297757	0.5109378656622071	0.5010591829506738	0.49978415817091604	0.49314158827124693	0.5024304525136808	0.4857459586593967	0.49694236952916854	0.512456888724246	0.5004728411619122	0.5124172481442094	0.5177569046956937	0.5000681674870073	0.4884031441764164	0.4787048357447434	0.4923476767742042	0.5288677549459371	0.46725424606936	0.4812594520637787	0.5354510226129765	0.6152419344767442	0.512260821066353	0.4987177477878854	0.49545160890778733	0.48839015613606934	0.4870657427217715	0.4982661957995079	0.5010334937233963	0.5037630160716767	0.5102343214476123	0.5259645761424324	0.4915998554109815	0.4709845438443611	0.484201276217936	0.480325652618253	0.4267489051624685	0.4624337658530494	0.46650039962225104	0.4507347763893386
34	34	0.5609819929508151	0.5152120759626767	0.47893330314639415	0.5004385027006646	0.4939767639324013	0.47989378992702675	0.48262613908039054	0.5093916866212955	0.4715381283129972	0.48196042745568324	0.5476002876850637	0.5073349355945512	0.4964741440813765	0.4949021305670707	0.5005998583967706	0.464797024841683	0.49534545113881523	0.4926454012311929	0.4531836686200883	0.4984686343818712	0.571195249872959	0.5141978225709046	0.5050070572834189	0.4962818935071016	0.5156262860196462	0.483913217305486	0.45961193200224104	0.47710719116325173	0.4736880677554991	0.406997964099894	0.5218006425740519	0.49819194926994465	0.4894510746516294	0.482615769498695	0.47774946093885384	0.47728502374721943	0.4653249805481985	0.46021970336036294	0.4742202097492349	0.4879254916180006	0.37219623070670493	0.46655407179582065	0.43730697094172627	0.40825633174457665	0.45245609234171685	0.4465192956735315	0.4847018221008792	0.406253366531721
35	35	0.49575540057642475	0.4932009997365224	0.5311235414576406	0.513614464495333	0.4842056887846953	0.5535761353406037	0.483978825459172	0.43615325929173954	0.549464797317736	0.46071845334430117	0.5028198859736355	0.49388014371305994	0.5234037920231754	0.5166869026321854	0.5168021582687846	0.5049903383125014	0.49748249511226106	0.5235544487518742	0.5110201265117192	0.5343469475916593	0.4851321283372454	0.5211086156736178	0.4819472215033252	0.5156485015181216	0.5230651375378865	0.5135179607659797	0.5507503774021583	0.532859976653861	0.5195957783681562	0.520867169335972	0.4856194251501375	0.49853651511451674	0.5061826277421602	0.51428647432639	0.5075951011165583	0.49533653917233555	0.492502239887521	0.5052372441404441	0.48889612938587557	0.5080916748785466	0.45373242396682006	0.5073049205746601	0.49066794857176127	0.46513014649495255	0.4826717052814142	0.48443455976306193	0.3923670665996384	0.38116399047707283
36	36	0.5036630234570604	0.5228514477764797	0.48541167922546924	0.5204963353371673	0.45518444964006477	0.531728523032828					0.5012644206279524	0.5080695029925654	0.5094896587260597	0.49687151911243266	0.5073688767488249	0.5291512467646794	0.441518831654085	0.48547101186206626			0.5028203775783507	0.48313820785727446	0.5244323189689234	0.5451433981844017	0.5234210052920022	0.5570665699324209	0.5037061811873982		0.5205371340946109		0.5003221284787105	0.49863191218091846	0.4981468550648756	0.48805023841753126	0.502637038198357	0.49237646855707073	0.4984107789228469	0.4838050375800451	0.4701798358777654	0.4047866388312078	0.4586064933779508	0.47049033105466037	0.49709447633667947	0.4367138673000395	0.48685596856308344		0.43494473921648513	0.4303512434531822
37	37	0.5147461270938327	0.48938478202556446	0.4939369600831264	0.519262653450413	0.46790560262979036	0.5503825012169834	0.4791639997555454	0.5358093394364041	0.5153740936775302		0.49241199526107304	0.5059093608714234	0.49983096243092895	0.49411674967731734	0.4864460529810689	0.5285865268872266	0.5018633306119561	0.5221952550586413			0.5032355957762916	0.5160551733824573	0.4903246328233104	0.48547981675440166	0.5258831431707166		0.5059074024826092				0.5096072827216537	0.49571726599507804	0.4988507554051642	0.4980289256585958	0.5019162098044204	0.5146716897968865	0.48747284029740334	0.49760470140213797	0.5124803674518673	0.5132132353951296	0.4810381883235374	0.5145885282843337	0.4953767575354424	0.460750234905988	0.4434532386158742	0.4797608739697094	0.4966230102094941	0.5043512791045492
38	38	0.528041611606688	0.5186323538515254	0.5144298692130476	0.5199449488246247	0.5170999389285157	0.47735439516271405	0.5158980623151034	0.6730074112230364	0.3093422074249996	0.35575141511203223	0.5037232181333167	0.5093505117730905	0.5077526576198594	0.4975428851057174	0.48240295686060203	0.4948627173394112	0.4763960465919384	0.49148124613612204	0.43265597485408636	0.5511715109854692	0.5273548546326898	0.5362737872327131	0.5021802133476809	0.4676635694930293	0.4598132337768074	0.47881338713659516	0.3498768556858389		0.5312779355863229	0.6310301737559586	0.5048346204789259	0.4952230721568521	0.497213555351876	0.4974719468373605	0.47498786561081835	0.47638471022561374	0.47206063507343166	0.4672228007999495	0.4662305385120335	0.4522808182856497	0.45419482733240435	0.5289671115744089	0.4832681165940547	0.421717005730893	0.3743525826768946	0.38521066507800644		0.25639268268066784
39	39	0.49798831631077717	0.5097657334331402	0.5068049702960473	0.49525912722746296	0.501967104563603	0.5002573666112773	0.4777418543269284				0.5126268242290859	0.4982190369542188	0.4977709970538209	0.5020512948149591	0.5032876742934659	0.47978756415978224	0.48641402104153614	0.4581469746530018	0.44952245873642455	0.5256332058763752	0.4894249712981893	0.4615212080137545	0.5025083655891904	0.49697099585542837	0.483052339773435	0.5253957973836851		0.39597396188483724			0.5099599429303272	0.5026366159565879	0.500546295326891	0.49942511797120337	0.5021618221313768	0.481235428720829	0.4950659005707821	0.4882855216591978	0.49611272055367456	0.47966223270849817	0.4912881128740148	0.5005232678890595	0.4547462409133769	0.4552387019336059	0.4961674189276397	0.4209833840223578	0.5385454807403632	0.47271947359034805
40	40	0.5106279475769228	0.4921702492289565	0.4982288869343357	0.495031966453662		0.5365755329647992	0.5561439468162567	0.5637960840290985	0.49374663972488886		0.5130758501690476	0.4877630763468838	0.4871030060469387	0.4983223558200778	0.5097525630836769	0.43273272155795667	0.4623884530023379	0.48228225060913565	0.46292727288158825	0.5316649337693208	0.5055529833707031	0.49813582171435616	0.49583686108681996	0.5413343664095949	0.6150548021771354	0.4692329259046024					0.5158420403509918	0.49841943989925325	0.49009726678242144	0.4830050241418013	0.5100947883675333	0.4624132408972834	0.4604852072314901	0.45112618602196264	0.4956775136611199	0.5176910437693141	0.4818372037404955	0.4462916433057307	0.45929955858459387	0.4646065828994977	0.4255773599156544	0.3911800262088189	0.5086132682089596
41	41	0.5251525140695875	0.5196096177892894	0.5196573407975139	0.4775671119554963	0.5181538601963256	0.46535338371661716	0.49443501008475094	0.5034633731687204	0.4866880825935029	0.478098628484358	0.5207496726406066	0.5146869440020422	0.4997122114356609	0.48704220955306304	0.46879171551061466	0.48228534216699226	0.49092342565500846	0.46560909389996075	0.4782475309526915	0.4922127176014554	0.5195433456946988	0.5252693405600962	0.47212699711530887	0.46075102348282265	0.49352165451995783	0.45704720982450225	0.4940517998456806	0.4739795493492176	0.47141857394683784	0.5245580600768046	0.5323409249348923	0.5143707582686583	0.503306880648937	0.4822855914331019	0.4694974105432736	0.47281852997263674	0.47693117938172985	0.4896583609235547	0.4820883683899564	0.4692930956315431	0.5162840883429993	0.5056153433431909	0.4558895016319128	0.3737868401335937	0.4062428376847975	0.4609786610925474	0.4508088589417406	0.40282541984382514
42	42	0.500441961325812	0.49898127694315864	0.4924593997852787	0.4934082363262591	0.49658025770431435	0.512631213598636	0.46398258292880257	0.4946716115385406	0.5643652199757717	0.48208201333063866	0.511588511339025	0.4992275234702994	0.5010334562425706	0.49644745930980433	0.4965743173933871	0.5044713189801835	0.4964836099590911	0.4970541021565963	0.5062303988225841	0.5355319009015628	0.5121052847942048	0.494133691366013	0.5054254631915432	0.49244480024837234	0.516305372665011	0.5109972519959682	0.4530637794233323	0.4822988909486542	0.5399965041060509		0.5034720478230075	0.5032326402226177	0.49272854807484007	0.49139965034477073	0.5025411815786702	0.496232397153071	0.5008067921284087	0.5052947198750232	0.5243830013647482	0.5261530242776395	0.48977610521525966	0.48714901355280205	0.48967792178893366	0.5012461239521349	0.4937224572875592	0.5126070852724572	0.5101830042839961	0.5046661464910925
43	43	0.5726214509237142	0.5482017627520708	0.5551202602095552	0.544541357117728	0.6351563607896519		0.5159830631073056			0.3653649864009226	0.5506656064076854	0.5580058244456764	0.5378038314532924	0.5382916703130919	0.5776164030906512	0.45495186802419507			0.6532295817509719		0.5519758900170209	0.543795056017167	0.5076427749471418	0.5038291481823485	0.4298917892262567	0.46878554019256885	0.5343668589986452	0.4854942117240841	0.569540531485218	0.43154745352580925	0.5406149457600203	0.5390675626888622	0.5348626324923373	0.5157023118398855	0.5102976965517831	0.5210855477757006	0.4974447769361105	0.4717524267693618	0.506783569674157	0.4901008670002522	0.5148480904696895	0.4533648124254951	0.4760035033242445	0.47908777583825246	0.451945255599516	0.46602630668458656	0.46255283636287603	0.4417227182750037
44	44	0.5075635106994836	0.5086257227459793	0.5254714512345406	0.4933303018541615	0.5346865093380343	0.5038882062253178	0.47769410569926707	0.46764439859769724	0.48704806252397764	0.45021890750095156	0.5043256782887425	0.5015758631439078	0.5019349574486894	0.5198192052549789	0.506149270670466	0.4919771419231363	0.5146208298737914	0.514328238612609	0.49549353033446436	0.4828127948145014	0.49584092874501046	0.5030641187737839	0.48738688700129773	0.45701279325536875	0.4628019682996769	0.5177227670202886	0.5118852649590954		0.5504497653762956		0.5011832073445861	0.495603463889245	0.4992689728610389	0.5057837635260196	0.5068614904109906	0.5139991065988816	0.5015748589391156	0.48234678848140594	0.4754356602615266	0.4998850630891527	0.4784634380397878	0.44489601191270195	0.48564267267677214	0.5117740091836432	0.4610471079584885	0.4911676489292921	0.4221956705787287	0.44166405923882646
45	45	0.5291838054726145	0.5152279689563356	0.5290844359884628	0.48288251066331367	0.5339821540531766	0.5396164500747697	0.5304847180346273	0.4821431550767366	0.6169558269627013	0.5620926450878014	0.5417858808369775	0.5363836372276444	0.5319630133795842	0.49218700423770617	0.5185917225952232	0.501656656134223	0.5029407580079372	0.5200581603690805	0.5508997205534593	0.553388760858736	0.5125872427778039	0.5585757375848293	0.4929472097616274	0.5636191761777736	0.4810241953538204	0.424706433416679	0.49949310319837886	0.5355815898173522	0.4182109645474492	0.507523288073049	0.5307841397291058	0.5045905800104621	0.5028069524174529	0.49236110491591134	0.5011174699359454	0.5015866115364578	0.5118427878574852	0.5021856350408013	0.4997236288597801	0.49352838091258455	0.4733190492827138	0.44817105019513975	0.3807680771741927	0.4095294502769561	0.4281285557338403	0.42960080628215813	0.40923070601298533	0.434239985234545
46	46	0.5198946423251551	0.50563957182231	0.5008297057202424	0.489730493208482	0.49575589245213364	0.4413656695043147	0.5222121685245688	0.49123420023267306	0.49077033374668294	0.4164503835076257	0.5176168174797022	0.507221954642376	0.485278891990421	0.48687936292734646	0.4930580256682793	0.46497779943594014	0.4655584051743939	0.5066148966535647	0.49667816518717156		0.5121581633170493	0.5002238460482429	0.4706258133752255	0.48318084985151916	0.4611233508121005	0.5491390352099774	0.6053546933960511			0.49359681706486924	0.513054739583487	0.5018774867348094	0.4899969556253279	0.48293650283555073	0.4836034390553474	0.46936309791058917	0.47502302992128276	0.4982970616362398	0.4664126342031966	0.4286310138038691	0.47889849455203265	0.49700802593598276	0.50712505538568	0.41947468920792386	0.48090010868249555	0.5604942037651192
47	47	0.5045167218251562	0.5093906115843603	0.5017282944604464	0.49166582733004044	0.5156696979898885	0.5027184604789182	0.4576208570490358	0.537573273328627	0.5219944752448368	0.43264381470430197	0.5120066290581563	0.5046297528361688	0.5081174133498092	0.48649146347778804	0.4880536696988457	0.4746097038007048	0.48954530696662135	0.47269854177440507	0.478365925348289	0.43165863074801303	0.5147222480448409	0.5187593884028593	0.4990246781590429	0.49478334788314887	0.46945059399593025	0.4960533033664423	0.4900261638421414	0.51237192226266			0.5099802681409132	0.5022135993596363	0.49376895792313485	0.4906093470481942	0.49011415159527183	0.493871241529336	0.47137769201893154	0.4750722868018952	0.4815450518466463	0.41432111088416557	0.4809915751583325	0.4747209091008211	0.4697666730812048	0.4783404490331838	0.48840689000163634	0.5007838649445328	0.5024130561302754	0.4551650737262093
48	48	0.49608370860309126	0.4963895556388025	0.4818760932969254	0.5338648411203627	0.4816691063313308	0.5664339846641199	0.4487498370052262		0.4718845639398379		0.49504469781219607	0.505792613107454	0.49745380105388276	0.5028932305657736	0.4522569796371305	0.4915911628211959	0.49032625671291435	0.49155237988618616	0.5405115621328055	0.5786629839354767	0.5018099287844708	0.48689566257650563	0.5575115421849002	0.4502344994457544	0.5526154985069216	0.5084734045057314	0.46530198822846547	0.4455453785780155	0.45520171425477024		0.5026882503229642	0.5035358891804794	0.5054213578236734	0.5047372186015595	0.48060542812925877	0.515070441617345	0.5016397218277617	0.48706240635066633	0.5005922510010105	0.48989085157217543	0.5075364906778466	0.519163813927601	0.5203911810317936	0.4709710737331275	0.47023205322764944	0.4541593615172184	0.4514208375655489	0.47318941422210176
49	49	0.5047047032363086	0.4938576853899344	0.49998679124620055	0.5088000185461058	0.49447533771119506	0.5056190609209026	0.5343260395762028	0.5025256304344272	0.4390551320213951	0.47077932761857544	0.5107011032647413	0.5047532878566793	0.49707224782693693	0.4961283553480935	0.4854807951833915	0.48791749176786414	0.5068589990087556	0.4968750770006189	0.5340111020377203	0.5022242244650805	0.49848678215876513	0.48493575342025486	0.49012916572298704	0.48729965011521864	0.47327540541281377	0.5160709862753966	0.5100348558312362	0.5686719793196634	0.6099782913852853		0.5148493007111692	0.5081460986973397	0.48107532295905586	0.4920849217663074	0.5003413699463102	0.4934028747569734	0.5025170397588589	0.487238108176885	0.4886151723039986	0.5175123654218176	0.5289552841072113	0.46549478273918526	0.47179463899973645	0.4926820113437112	0.45915763053235376	0.45324365154113105	0.46674238870099866	0.5121521324070739
50	50	0.5065428730434393	0.5543102972627721	0.5172778481816438	0.4727498806262447	0.48358989183067785	0.46348163281464705	0.3926110194183571	0.3834358207337588	0.4487769009786656	0.42768213115743603	0.5182189483506667	0.5186253493895212	0.5275188065603157	0.467724758924386	0.4937291321428577	0.4416135377474615	0.4969979430217509	0.4212829747490321	0.3627299046367802	0.46967790053045905	0.5268445156677211	0.5483392107248143	0.5119073977209339	0.5117362167635114	0.5221417585551553	0.5003008579200512	0.4411050106929303	0.4505615204156305	0.3377180851845703	0.4143723830331848	0.5259729314373203	0.5163174174542211	0.5123164589285193	0.48812057073404014	0.48049373635924225	0.4746176939323888	0.45246842361185124	0.4308545999786411	0.43141522510853375	0.437768386401008	0.512450489913783	0.4739837474512766	0.4792613803869466	0.36723368771272874	0.3162026699006513	0.4401997588074462	0.363356083089984	0.3823618091750301
51	51	0.5286365226083105	0.5176390809843094	0.5256968280801003	0.5431535455249917	0.5278039824272202	0.4070981866524167	0.4531785940347603	0.4721003337855875	0.4067589789765605	0.4671504208172377	0.532273690061473	0.5274250053280202	0.5271413254299506	0.4838498344930033	0.48216979545017213	0.42230741971333063	0.43340668210841715	0.4217854066863685	0.42329687636889624	0.4635344626495566	0.5350210021303933	0.5500962958561848	0.5369572022115772	0.509049789401612	0.4885876931402313	0.410991534897757	0.4687330584294263	0.4527240530572166	0.4578760970608722	0.4391542351788925	0.5384329035114284	0.5264933213628268	0.5119163702986491	0.48612646015887095	0.49404545357469226	0.4789259769197414	0.45037763505008027	0.4367362911772847	0.46438993110767907	0.4186890828882669	0.5205343195333826	0.46500554156459734	0.44865888195208975	0.3880476061108339	0.3864004195889839	0.40020387897889004	0.40619852877459833	0.3790958816658905
52	52	0.5023846547151503	0.4913972909948995	0.5006973317141424	0.4950406595447551	0.49886282105230667	0.5214356226163723	0.5265577533748051	0.5343820399774278	0.47937795391411786		0.5020579396494036	0.5014048408956676	0.5014949050698871	0.503904454539377	0.49267513244212824	0.48372225355328813	0.48675159811008867	0.5126774711778413	0.4841429378770722	0.4617018409694992	0.4822943754813795	0.5161650368263857	0.5022998285808244	0.5146938124252827	0.4871100408959141	0.44003165804120337	0.5293865314517184	0.4134800484129705			0.4956074433719834	0.4957445488218116	0.49880205327273075	0.5042501561842516	0.49984036440806145	0.4902114118555232	0.4740434108193817	0.49072622924018106	0.506499330243726	0.4946926466084083	0.44129221630230003	0.5058889262117566	0.488300899270514	0.5069059071630732	0.4609089039298357	0.4963477228709355	0.4725817927985153	0.5059157169965647
53	53	0.5140590773929801	0.5081891731616499	0.5056770843426364	0.4917383044874494	0.5093325079234754	0.4912399804828274	0.49680960923408096	0.4544749556277796	0.4909016924742452	0.489158181661047	0.5012441463090822	0.5063439696706912	0.5047772014870605	0.49504478536542484	0.49655345959756436	0.4963027547989432	0.4910399239821729	0.4902094997603401	0.49653809771360563	0.47533496004079595	0.5088249396507963	0.5240567859873222	0.5170472408802748	0.5051865220255615	0.49717028052418166	0.5008803699028986	0.4758615247422314	0.45991317465647996	0.5452806062369983	0.5379517395355125	0.498696909661594	0.5043776673255246	0.49954495466749643	0.5005682279104119	0.5000515931518194	0.4889299792608226	0.49852840609252325	0.4824273031814976	0.49990281589809216	0.4903733816452567	0.4996834623685941	0.47593207638249246	0.46306118246395067	0.44244975348690974	0.48448198562429984	0.4575259744877093	0.5129876963514545	0.42769525854358303
54	54	0.4657627021012326	0.4990372553395114	0.5177527575231351	0.5171232944543931	0.4838431893727137	0.5117068349705611	0.5068450657500321	0.5533198615737359	0.5446543719098205	0.5481024978927796	0.4677073011691708	0.4979531472297722	0.5124002223459951	0.5147521387096466	0.5116911254343846	0.5090211688312707	0.5116589687703318	0.5073910953321563	0.513222136274822	0.48166784266242124	0.5014551397804816	0.48191693038795247	0.5137884307284158	0.5331267127491593	0.4887376354140329	0.4926711162437511	0.4992978359108983	0.5424150594650239	0.5955451271308967	0.3284829343084263	0.4598179387042645	0.49940501821384325	0.5017665620152416	0.5146896934501093	0.5182361325713757	0.49893684664108107	0.5067123015767404	0.500819569420307	0.5034290421812228	0.5100380756288504	0.4103683862861157	0.5470535928187749	0.4264303355768544	0.4755450264302902	0.4834651850062175	0.5257180592008491
55	55	0.49260827606262775	0.5291836589913044	0.526557431198918	0.501998140132831	0.5243011059008464	0.5074790610394309	0.47614077857848525	0.4577579302158034	0.5754234313334035	0.45983081843160606	0.5016248388539833	0.5213631749410897	0.5116756361758814	0.5008596818891985	0.4899999734560925	0.5019956073573472	0.4638995369935947	0.4854141887015887	0.4960867191331125	0.5321397950518044	0.4944238380514117	0.5281407656260033	0.5394835191150158	0.5205706082540543	0.47086246137027704	0.4794315824822611	0.5323536275123397	0.5021962085439556	0.5009249755461828	0.4756006830712967	0.4874436756768367	0.502451923469705	0.5082983283052743	0.4999350146713327	0.47533078635651443	0.4928849021173421	0.4626005960773338	0.4901021141555741	0.45248613307826024	0.4773836866697733	0.4700281941393551	0.5052096907781918	0.5182430862913228	0.45415354256333856	0.44007709919238974	0.4694404297577946	0.46079353509340987	0.4126099853981633
56	56	0.5221902236474362	0.4945652576820872	0.47987487908074333	0.5239566062536878	0.48836729045711735	0.4980146468474583	0.4994277627332446	0.3601049587132217			0.5188136289697695	0.49332695063425014	0.506600119184358	0.5059460097552532	0.4715737441597685	0.5112477396567504	0.5005026349010453	0.541120882512307	0.5747938902719918	0.4307158579382872	0.5177873552508458	0.4931859474111868	0.46791865787369535	0.48217074751276207	0.44883777141462566	0.49630742933569993	0.5165817357288544	0.5157048419264962		0.4898793753257025	0.5221405408584034	0.48910850743221007	0.4811889269667493	0.47833065182295864	0.5000725712513243	0.48181330977177994	0.48486140226466656	0.47822960089120464	0.5091035007253228	0.475434778094433	0.5097411619517918	0.48012479558197424	0.4490538968567924	0.4495403619264061	0.501325529869926	0.416152721803867		0.49782032733754555
57	57	0.5213774855782164	0.5492366494785091	0.5226375738109775	0.4923096417988846	0.5403831218158857	0.5649135820107543	0.5353460045953634		0.4791379857761515		0.5063517517424457	0.5475467832100616	0.5205227419310591	0.5555795367931904	0.5409751447121263	0.4713357162366141	0.5035091587087019	0.5385602056118157		0.5825008685709728	0.5124617329308804	0.5107210391804368	0.5493477441153835	0.5315160483339172	0.41058195164331757	0.5856654351615982	0.5388342894196354				0.5005385135323732	0.5118754423686062	0.520247988512791	0.4949904768042161	0.5227757009168944	0.5160034145341789	0.5093904175558014	0.4877718855354896	0.4816541152283869	0.5454259951869986	0.45451895115574226	0.42066852994920134	0.4136917022223427	0.38697217805081313	0.44981860409593794	0.36951713129316904	0.44353268884023483	0.5013411023078113
58	58	0.5019730382371725	0.5119205461621867	0.509516624191547	0.5064974838614235	0.5266395482908456	0.4734636004736831	0.46825995736481896	0.42396196627208105	0.4826143138751641		0.4959317667496476	0.5104627151940023	0.5139161982793404	0.4913337466276534	0.4981944371072262	0.4805864030560201	0.5151995978411934	0.39948682293117704	0.4637684851956375		0.5038768827632276	0.5002206956563742	0.4998948497633013	0.4906318396954526	0.4889394230352867	0.4545008909433015	0.5049510426067146	0.42952861098204376			0.5002391794374567	0.5086564823886446	0.5045310109215632	0.4983451608675203	0.49140801356188873	0.491206232402709	0.4691210741089633	0.4640097893491966	0.4433179215589393	0.4671066474136268	0.4808770655659374	0.4992169058815856	0.48900668188747715	0.4700919010203969	0.48358261625026777	0.4650697653498112	0.4619742176926295	0.45589498528396366
59	59	0.5251047282406123	0.5185190151651018	0.48332317302730815	0.5253681725515591	0.552059415576468	0.5468184752848546	0.5191768803429422	0.4322830932708179	0.6195640926371667	0.6977782673940593	0.5163141850720945	0.5039470515389383	0.4986714075935956	0.4452777394496438	0.48273636506561374	0.4475271391498068	0.4420639506623306	0.5295779005812937	0.5556592730519799	0.6224718623219034	0.5124271939471661	0.4673402222770357	0.485535210066387	0.5389112210350002	0.5281344705480117	0.43462995435317864	0.49401460837684696		0.5888029062420296		0.5026331439264022	0.5051904294105926	0.5087163357384777	0.4642848444695755	0.49007967885941817	0.5006285870721022	0.49320937717419344	0.5216369740517197	0.49654949139165	0.5271186227106008	0.4885260993936639	0.4559220861146251	0.4974412917786989	0.4468647168906904	0.5900877307314658	0.45818757464593096	0.5947768665380978
60	60	0.4967566216918224	0.49318119519424264	0.4914555937054643	0.4999678034858829	0.49258051267743647	0.5163289304533972	0.4929314015576198	0.5114458653499289	0.5431664957331885	0.5197837674171949	0.5051288811978959	0.49870436902043164	0.5072892075589713	0.5003664140322109	0.506928123368851	0.49608780608504083	0.5016482083767229	0.5166351814437147	0.4650064866331817	0.5088219497170671	0.5019904806846953	0.4972340818516963	0.5009291836782738	0.4903076777184415	0.5049779904028259	0.4928300566307943	0.5460294927279659	0.4848780710265572	0.488025712994848	0.5771831521661488	0.499295072367952	0.49775835280062336	0.49628442339848017	0.4987334453088389	0.5020903629609106	0.5012480390421864	0.5082547373596664	0.5185600094956434	0.5325488423862209	0.49673023137110756	0.4818090709429276	0.48823113739141744	0.47205873389714315	0.470916613224917	0.5182085951409493	0.49540200959956454	0.4103735797520737	0.5200997720962173
61	61	0.528639611064318	0.4992823322874315	0.4973048050482239	0.5030685331063609	0.484841845103348	0.47974821435731474	0.4506685361373274	0.3730547072923192	0.510101193773552	0.49882398562988606	0.5264326220416897	0.5205746457957448	0.5087150571487681	0.4987169589598343	0.5068633617078588	0.49543226575447186	0.48476457465647604	0.47056466582714424	0.507991332389643	0.4647096398791195	0.5168774358447185	0.5061164196149667	0.517798135395886	0.5245122914848692	0.483126697758289	0.4858438482151073	0.48333632495240586	0.4754214350129714		0.6753780349422449	0.5117470156657585	0.5109379123189824	0.4977863173336784	0.48739565376332117	0.48114860890061	0.4807756922996646	0.483475508779212	0.4695087171816182	0.46858847841576945	0.4666815742929095	0.49616875139927225	0.47383360526191326	0.4746986462219721	0.4869814977538431	0.46030999878978146	0.45262908492787196	0.46239442359079286	0.44883072344271613
62	62	0.5166389254135074	0.4965138275700316	0.5187825731835148	0.5082814952137069	0.5149454362010503	0.4665156660873199	0.5729972333901464	0.6428212927375765	0.5938638746702003	0.4890761302792038	0.5052807630510645	0.5046342344653039	0.5084952464712982	0.4944665314970872	0.4989384801341279	0.499674812164651	0.5265495126050507	0.4609388831839252	0.4880498912436259	0.4946834679743234	0.4934176146622679	0.5245673413801158	0.47313528295967033	0.4920726493077742	0.45469698640354933	0.4982731360193073	0.43348186625093466	0.6142850238448405	0.4933385099655487		0.5033912683732295	0.4924377620308604	0.4935925613184439	0.49756725137002283	0.48346014644888996	0.49408239622055017	0.4782489937192624	0.493618028918884	0.5004223812062317	0.47704540822824154	0.5354439308447998	0.502307656147641	0.4869834260130132	0.4376792704138267	0.45716097305308523	0.47142669384129815	0.4651973924156499	0.45688311143635724
63	63	0.48000650645370985	0.5014403166149906	0.5123486054516628	0.5446344012228892	0.4790412579154427	0.571237822277828	0.5071795569626201	0.576870364600391	0.5420748196986244		0.47666927803555054	0.5205977044530501	0.5559278901125635	0.581851262679742	0.5712085452836418	0.5198310813591985	0.5642823488321067	0.5498789459605778			0.4565736725457499	0.5345382251035445	0.5595254134827092	0.5396466326223625	0.6358888371145534	0.5396219703586664	0.5905182648742056		0.6308001923378923		0.47671961470009444	0.49884741467255644	0.512514255953617	0.5239654560849559	0.5317943907783603	0.5497804629350272	0.5464137462320513	0.5480811436963141	0.5369894975956965	0.5571118381134498	0.4600917916704999	0.4788523499718392	0.4880948669085863	0.4961777154365231	0.5013462531494903	0.4775041443656409	0.4172248690731917	0.4909056691568008
[truncated: 12 more columns]
