# Supplementary material for: EEG decoders track memory dynamics
Source: Nat Commun. 2024 Apr 6;15:2981. doi: 10.1038/s41467-024-46926-0 (PMC10998865; doi:10.1038/s41467-024-46926-0)
Supplement: Supplementary file 3 — Source Data [file 41467_2024_46926_MOESM3_ESM.zip › fig7a.csv]

	subject	neural_tc	behavioral_tc
0	0	3.285532015958842	0.8447801287568134
1	1	-0.8585151258146257	0.7256022623934969
2	2	2.690560800151339	0.6616298010306404
3	3	2.814034583116666	0.7712421620421344
4	4	2.6384241965019393	0.5942629626559907
5	5	1.398015054036722	0.7792387947557078
6	6	3.1695236825746935	0.6512862650121455
7	7	0.3604145235304356	0.8032487748832566
8	8	1.4249670929637328	0.635373020727687
9	9	1.0241588778033344	0.7467707169810572
10	10	1.05291054488965	0.7071578021896631
11	11	2.58595621522722	0.6640648333157833
12	12	2.365112355264926	0.9405236009942011
13	13	8.409592705174262	0.8138294251789266
14	14	0.6592113465516174	0.7031563567375527
15	15	-0.04931247730040802	0.6544652588215993
16	16	3.6815540765988306	0.7396295615344388
17	17	4.516835487710038	0.748358979773875
18	18	12.833809242910638	0.8415426941017986
19	19	5.565023573535231	0.7873298052421662
20	20	2.46991999893368	0.7351580759338421
21	21	0.3546153423446885	0.7977557982792791
22	22	0.8864112693545976	0.8697297803954593
23	23	1.126210083356384	0.7337151472627003
24	24	6.367464226079533	0.7461674242722077
25	25	1.000679695826023	0.6030542053754239
26	26	0.4832651876221326	0.7059681165559161
27	27	0.7904818208396477	0.5983925329821357
28	28	4.277943564177102	0.63590753075019
29	29	1.5518618716097328	0.6778234386546823
30	30	5.266045072567522	0.7238429728245285
31	31	-0.5698763610549945	0.6247444400868291
32	32	1.0989808207503993	0.7790035337023952
33	33	4.80941460774537	0.9405019592559061
34	34	0.7573640953288173	0.7679176192499045
35	35	3.1910415706543085	0.7207062124978699
36	36	1.162278151941681	0.7898379417860276
37	37	1.1036450219843927	0.6740809848239369
38	38	1.8651166342783474	0.8692525652457003
39	39	1.7043013070466453	0.8199906309365085
40	40	4.804343188421907	0.7261498067118736
41	41	5.081978555423108	0.7995065241498308
42	42	1.9945377022155304	0.7579569067760416
43	43	2.520811526861313	0.7425839491065633
44	44	3.7861592133789213	0.7805088666144955
45	45	1.443160155778121	0.700679733655379
46	46	0.9171558985870543	0.7451537533232314
47	47	3.1871797927673144	0.8379683424374353
48	48	4.463308780626123	0.7514975189024046
49	49	0.8532412788540626	0.6651042849374166
50	50	1.296894158191816	0.7866390476748886
51	51	4.322684790537285	0.8839510365123326
52	52	2.6794958303483933	0.6143190950846056
53	53	3.112071897609239	0.8907341501306428
54	54	4.2908336818963475	0.6843571656322959
55	55	4.822783153631633	0.7227392367763656
56	56	2.399342611617559	0.7128529411248126
57	57	1.5531465497288304	0.7650551198183069
58	58	2.7183946092867712	0.816017889897927
59	59	-0.6211600112893868	0.7253631397313307
60	60	1.7912398817923432	0.7480902526560135
61	61	3.163563887621729	0.799968791813704
62	62	3.731340112176094	0.8683993366383663
63	63	0.44051959320443285	0.5643790012065758
64	64	4.292207722199914	0.7063885091587617
65	65	5.15840218267628	0.6498429746468738
66	66	1.1227112630505796	0.7452809278289372
67	67	2.150043597344029	0.7941773302257583
68	68	4.280993174388047	0.7625985571152812
69	69	0.7926505835288123	0.7908330213895759
70	70	0.538841944389013	0.7041754504335621
71	71	7.773854205125302	0.8571236746492521
72	72	0.5048033393995159	0.6198234340435038
73	73	-0.822404062692699	0.6939562388076645
74	74	10.167086532143603	0.9087125863334955
75	75	4.438611400782559	0.8202335271623779
76	76	6.250807666032442	0.8462515919835929
77	77	5.045367548589138	0.6191482333089431
78	78	1.0303991406153652	0.6302067903782353
79	79	2.4253720775809477	0.6535168333388687
80	80	2.2219428705275814	0.763285387497522
81	81	2.6223323230440747	0.7022648650304173
82	82	0.18401735250725615	0.6501983239570834
83	83	3.0735102801259044	0.6873255102472138
84	84	-0.48163022643549835	0.7458909097783095
85	85	6.09593004316005	0.6191397967892289
86	86	1.9872888880401693	0.7324630961635853
