# Supplementary material for: EEG decoders track memory dynamics
Source: Nat Commun. 2024 Apr 6;15:2981. doi: 10.1038/s41467-024-46926-0 (PMC10998865; doi:10.1038/s41467-024-46926-0)
Supplement: Supplementary file 3 — Source Data [file 41467_2024_46926_MOESM3_ESM.zip › fig7b.csv]

	subject	neural_sc	behavioral_sc
0	0	1.4416232793559367	0.5532531207729235
1	1	0.25582270897778686	0.608837891435128
2	2	1.3215300084594042	0.6213190933307132
3	3	1.32781802484078	0.5873592319436143
4	4	0.5802085959752248	0.6546013069731621
5	5	1.5674959188276654	0.5796576423419467
6	6	-0.24567783320713354	0.6319015922104468
7	7	-0.3261025619760495	0.5768943879231347
8	8	-1.8777116881623104	0.6222843193669862
9	9	0.7802240864776454	0.5755889140321115
10	10	0.3329645231396195	0.6180004301663871
11	11	1.9405605230302583	0.6333809331927853
12	12	0.05423481281170924	0.5510425359313681
13	13	1.3469943156185522	0.5773418498806685
14	14	0.857551568590244	0.6321606594196926
15	15	-0.7164150371223785	0.6123860424593045
16	16	1.0855009682495544	0.6115133231436922
17	17	-0.9145969159717137	0.5790581758726984
18	18	1.592647061931462	0.5685092975933475
19	19	-1.11225876912622	0.5854032480746157
20	20	1.0517273206130184	0.5680846348975506
21	21	1.170976268633152	0.5640825967814288
22	22	0.05535322014157932	0.5486273409751237
23	23	2.798501218443801	0.5968654035080541
24	24	-0.8847311394841673	0.5905789313061736
25	25	3.42074301947475	0.6303207973380393
26	26	-0.7042112430225231	0.5796452638250861
27	27	1.5602234028570805	0.6142973096132439
28	28	2.2652976077562434	0.6325694081969208
29	29	0.6362119336202916	0.5933827439917941
30	30	1.2868638978313314	0.600796120687922
31	31	-0.08697649318130654	0.6140408127718716
32	32	0.2997460902356724	0.5967860647075788
33	33	2.188733094659626	0.5578448252175234
34	34	2.1324905917282093	0.5938697828619731
35	35	0.9175321735453843	0.5891005040455654
36	36	0.4987089348895433	0.5578096502116933
37	37	-0.12392052769669216	0.6019083223663482
38	38	1.8116200253428782	0.555358976646864
39	39	0.08320704318292699	0.5782268085521889
40	40	-2.518341652986484	0.5645291277586553
41	41	-0.037439218169787514	0.597616289548773
42	42	-1.0117391388797443	0.567728643250143
43	43	0.43793178140331007	0.6026322224885295
44	44	-0.1562288374412952	0.5902864906003733
45	45	1.089591813953872	0.605820046666556
46	46	2.262799634665185	0.6117919305570505
47	47	1.21144473527482	0.5685604226143619
48	48	0.14376081826675635	0.592816668790323
49	49	-0.15472519734692294	0.6267193684811697
50	50	0.9735537698575231	0.5777044025038786
51	51	1.1717358639242448	0.5668648069720877
52	52	0.2541811688955197	0.6427588835100472
53	53	0.12715757278882156	0.5444201867840663
54	54	2.8238391244221854	0.6376772026069242
55	55	0.8978339296723071	0.564159549614828
56	56	0.34766831242032653	0.55838526939269
57	57	-0.5652300480512952	0.5792822304761099
58	58	2.3287375551224305	0.5779182723692278
59	59	1.1490639842226615	0.5945311644841156
60	60	1.2554519551853882	0.5933584011951449
61	61	2.64354953317217	0.5829195112905371
62	62	0.7778518747198737	0.5539173377777971
63	63	-1.1236968638887888	0.5809180417259334
64	64	0.3538285246345618	0.5906379102455641
65	65	-0.1394583644764609	0.5903239576886176
66	66	-1.460013544524191	0.5796514971120225
67	67	-0.6516258446952848	0.5952047304258562
68	68	0.5031714647497337	0.5912915078315687
69	69	0.7328870905675998	0.5722511585604868
70	70	1.3075444603128328	0.588039495558659
71	71	-0.5107608262241505	0.5733144556457124
72	72	-0.6477792433960794	0.61655203798521
73	73	1.3630922536142656	0.6232587242503211
74	74	1.224293333728077	0.5520798947094382
75	75	-0.7931897462693089	0.5851992444445547
76	76	0.9118260728875974	0.5656094217375874
77	77	3.574423915179156	0.6647915546105495
78	78	1.218525031230899	0.6354435985460396
79	79	1.2249101050507765	0.6449547649370363
80	80	0.7460945211381919	0.5731445883941088
81	81	-0.2662845495634363	0.6064779123708424
82	82	-0.6510216118140699	0.6010208121087498
83	83	1.41485024157483	0.6289125512458462
84	84	1.5778610034756855	0.6178551191757731
85	85	2.042457637457543	0.6603101797864271
86	86	1.2526865498857147	0.621779219033979
