# Supplementary material for: EEG decoders track memory dynamics
Source: Nat Commun. 2024 Apr 6;15:2981. doi: 10.1038/s41467-024-46926-0 (PMC10998865; doi:10.1038/s41467-024-46926-0)
Supplement: Supplementary file 3 — Source Data [file 41467_2024_46926_MOESM3_ESM.zip › fig7d.csv]

	subject	neural_sc	behavioral_sc
0	0	1.2191686937688286	0.5532531207729235
1	1	-0.007585533751123647	0.608837891435128
2	2	0.238609949285333	0.6213190933307132
3	3	0.9202411376491539	0.5873592319436143
4	4	0.4490799705577093	0.6546013069731621
5	5	1.4296910442139201	0.5796576423419467
6	6	-0.1320124988112852	0.6319015922104468
7	7	-1.0828030016881178	0.5768943879231347
8	8	-2.069385653335817	0.6222843193669862
9	9	0.4080237379186653	0.5755889140321115
10	10	-0.4521817299934722	0.6180004301663871
11	11	1.6966353515492483	0.6333809331927853
12	12	0.40205280824288253	0.5510425359313681
13	13	1.5707564685083382	0.5773418498806685
14	14	0.07611718387106482	0.6321606594196926
15	15	-0.7821647446891987	0.6123860424593045
16	16	0.49423594642129476	0.6115133231436922
17	17	-0.7971494275610953	0.5790581758726984
18	18	1.4475320589566816	0.5685092975933475
19	19	-1.301767372998221	0.5854032480746157
20	20	1.2225506560952446	0.5680846348975506
21	21	0.5661980140639694	0.5640825967814288
22	22	-0.03783358048582416	0.5486273409751237
23	23	2.3144706147876843	0.5968654035080541
24	24	-0.9116894051603095	0.5905789313061736
25	25	1.5685871379041734	0.6303207973380393
26	26	-0.08655784219707754	0.5796452638250861
27	27	1.1360547098855829	0.6142973096132439
28	28	1.5253891432044604	0.6325694081969208
29	29	1.3734070047689522	0.5933827439917941
30	30	1.1513948559312668	0.600796120687922
31	31	-0.21511965358795654	0.6140408127718716
32	32	0.1843140105790356	0.5967860647075788
33	33	2.527228952586082	0.5578448252175234
34	34	0.9346593231153972	0.5938697828619731
35	35	0.2830666230766644	0.5891005040455654
36	36	-1.268343936965884	0.5578096502116933
37	37	0.22999108519234768	0.6019083223663482
38	38	1.4154240667519742	0.555358976646864
39	39	0.050152143044116	0.5782268085521889
40	40	-2.755287580735032	0.5645291277586553
41	41	0.12278771757352118	0.597616289548773
42	42	-2.231507618433726	0.567728643250143
43	43	-0.9442375119196034	0.6026322224885295
44	44	0.07868622690088681	0.5902864906003733
45	45	0.9452332614353366	0.605820046666556
46	46	2.0844911816461997	0.6117919305570505
47	47	1.5026740937344536	0.5685604226143619
48	48	-0.5338478160754213	0.592816668790323
49	49	-0.3994426853901001	0.6267193684811697
50	50	1.5086256309559793	0.5777044025038786
51	51	1.6015134924605912	0.5668648069720877
52	52	-0.13218813754302636	0.6427588835100472
53	53	-0.3730457217818278	0.5444201867840663
54	54	2.40101661817006	0.6376772026069242
55	55	1.0951529023109179	0.564159549614828
56	56	-0.169666887391032	0.55838526939269
57	57	-0.47410453360534444	0.5792822304761099
58	58	1.6295173054014915	0.5779182723692278
59	59	1.004632864982034	0.5945311644841156
60	60	1.2978863637384261	0.5933584011951449
61	61	2.101202736459591	0.5829195112905371
62	62	-0.2825135046250768	0.5539173377777971
63	63	-1.161570731466477	0.5809180417259334
64	64	0.3561122756286897	0.5906379102455641
65	65	-0.39940643882760957	0.5903239576886176
66	66	-3.865222389122053	0.5796514971120225
67	67	-0.9498138945151174	0.5952047304258562
68	68	-0.6271211971406563	0.5912915078315687
69	69	0.27649161444986897	0.5722511585604868
70	70	1.6787274381524706	0.588039495558659
71	71	-0.4969565079501825	0.5733144556457124
72	72	0.4650296607670234	0.61655203798521
73	73	1.3203730486067307	0.6232587242503211
74	74	1.3944823251844791	0.5520798947094382
75	75	-0.8719237387287888	0.5851992444445547
76	76	0.7843865673354373	0.5656094217375874
77	77	3.1010582292143267	0.6647915546105495
78	78	0.9243618228692082	0.6354435985460396
79	79	1.3818139611601408	0.6449547649370363
80	80	0.7145229465362066	0.5731445883941088
81	81	-0.1826497184127062	0.6064779123708424
82	82	-0.668011067104221	0.6010208121087498
83	83	0.5811908521206267	0.6289125512458462
84	84	-1.103519923488691	0.5864142415242719
85	85	1.2391213052031285	0.6178551191757731
86	86	1.974529667654715	0.6603101797864271
87	87	1.11444947879926	0.621779219033979
