# Supplementary material for: EEG decoders track memory dynamics
Source: Nat Commun. 2024 Apr 6;15:2981. doi: 10.1038/s41467-024-46926-0 (PMC10998865; doi:10.1038/s41467-024-46926-0)
Supplement: Supplementary file 3 — Source Data [file 41467_2024_46926_MOESM3_ESM.zip › note.txt]

1. Individual-level data in the source data files for fig 1e and fig 2a may vary slightly from the original version used in the figures in the paper, as rerunning the event resampling procedure (to recreate the source data) produced a different set of resampled events.
2. The subject column in different source data files only serves an indexing purpose. These labels are not guaranteed to match the same participant across files.
